# Supplementary material for: Large organized chromatin lysine domains help distinguish primitive from differentiated cell populations
Source: Nat Commun. 2021 Jan 21;12:499. doi: 10.1038/s41467-020-20830-9 (PMC7820432; doi:10.1038/s41467-020-20830-9)
Supplement: Supplementary file 3 — Supplementary Software [file 41467_2020_20830_MOESM3_ESM.zip › E029-H3K4me3_LOCKS.bed]

chr16	3054075	3222025	35	49075	8.90566037735849
chr19	982600	1194950	35	48500	11.5789473684211
chr19	52467925	52540225	35	21125	12.8421052631579
chr21	10774200	10805050	35	16550	2.125
chr21	10805150	10851900	35	15100	10
chr6	26121700	26475700	35	83350	11.0759493670886
chr8	145001975	145164975	35	59825	11.3333333333333
chr20	23006550	23142975	34	30975	12.0444444444444
chr19	58661150	58759950	32	27925	12.4571428571429
chr12	6854450	7081200	31	61650	12.0384615384615
chr22	37616850	37710700	27	32225	8.90909090909091
chr19	45922100	46027025	25	37625	9.69047619047619
chr1	198581725	198655325	24	35650	9.15
chr10	73564125	73621025	23	23575	5.86206896551724
chr11	63972175	64141175	23	46600	6.36734693877551
chr4	49633450	49660075	23	13425	6.21052631578947
chr5	39176400	39226400	22	21950	7.83333333333333
chr10	73453350	73543450	21	51850	6.19753086419753
chr1	183536375	183605875	20	24875	7.51464435146443
chr10	42354950	42382875	20	17125	5.14814814814815
chr15	67340675	67393925	20	17850	6.14634146341463
chr11	48025675	48078000	19	22800	6.75
chr2	74641675	74789600	19	37075	7.22994652406417
chr20	30618850	30659325	19	21825	4.36129032258065
chr10	126388250	126433800	18	17875	4.79661016949153
chr11	67138100	67217075	17	27150	5.5
chr17	75416625	75469350	17	35375	4.22222222222222
chr19	1846775	1906275	17	25925	3.97260273972603
chr1	153328200	153367050	16	27300	2.81142857142857
chr11	117840525	117886875	16	27125	2.38805970149254
chr12	69715075	69754625	16	22925	3.86111111111111
chr2	65065125	65100750	16	15525	6.1063829787234
chr2	89865000	89879900	16	10125	1.88235294117647
chr3	50627700	50670850	16	25425	4.34328358208955
chr4	164509775	164535675	16	16750	4.80851063829787
chr17	8013150	8130900	15	43375	5.04761904761905
chr17	73246000	73298050	15	15850	4.96825396825397
chr6	11519200	11553450	15	16075	4.59090909090909
chrX	37635450	37662625	15	17600	2.76315789473684
chrX	64887050	64924450	15	20100	4.10169491525424
chr1	32390900	32411500	14	15350	2.38709677419355
chr15	31630350	31660200	14	12875	4.58181818181818
chr17	29277100	29301150	14	14450	4.91111111111111
chr18	74807250	74859675	14	21675	4.90232558139535
chr2	219225325	219278025	14	27575	4.83544303797468
chr3	13034175	13064050	14	19050	3.21428571428571
chr3	196344350	196373225	14	16375	5.04347826086957
chr5	142137300	142194400	14	23900	3.66355140186916
chr7	27181425	27245375	14	39875	4.68131868131868
chr9	137262875	137302500	14	24825	4.07228915662651
chr9	137801450	137830250	14	20150	3.85
chr1	150120175	150160050	13	21150	4.07142857142857
chr15	63771600	63810250	13	28375	4.61016949152542
chr17	4835375	4902950	13	25500	4.32258064516129
chr18	74198450	74217600	13	12725	3.89655172413793
chr19	18497100	18549425	13	24600	3.78723404255319
chr19	19818300	19831000	13	5975	3.86363636363636
chr2	136769850	136783675	13	6850	3.66666666666667
chr22	17556450	17603075	13	28500	2.60262008733624
chr3	46130225	46143375	13	9425	2.64516129032258
chr3	49370250	49396875	13	14225	4.63157894736842
chr4	15675300	15707375	13	15575	3.89473684210526
chr4	49093350	49112850	13	8000	4.38888888888889
chr1	236095300	236119100	12	13250	3.36633663366337
chr10	45441950	45474375	12	20100	2.77777777777778
chr10	70803525	70826300	12	15175	3.25
chr12	54652925	54701775	12	24350	4.2457337883959
chr16	85034375	85070550	12	17475	2.59259259259259
chr17	76906750	76922475	12	13025	0.666666666666667
chr19	1237000	1287000	12	29375	3.05555555555556
chr19	12052825	12063075	12	7325	1.45454545454545
chr19	51623000	51652675	12	22975	1.72727272727273
chr19	54871750	54901750	12	17350	3.83132530120482
chr19	58487975	58496900	12	4225	4.26086956521739
chr2	37870450	37886300	12	7350	3.41025641025641
chr21	45552525	45597050	12	21775	3.83333333333333
chr6	24907925	24941475	12	21200	1.74074074074074
chr10	82213075	82228450	11	11750	2.88
chr11	795400	850375	11	26325	2.06796116504854
chr11	65170975	65211575	11	26150	1.36324167872648
chr11	128583100	128609175	11	18975	3.6
chr12	113658325	113676100	11	9100	3.38888888888889
chr17	38459600	38504425	11	34375	3.28846153846154
chr19	14473825	14499775	11	13625	2.47222222222222
chr19	41808925	41874350	11	25400	3.72357723577236
chr19	44977475	44989900	11	8925	2.96969696969697
chr2	172944675	172975000	11	14550	3.87234042553191
chr20	47367375	47394325	11	14700	3.63025210084034
chr3	151958750	151993175	11	17950	2.23809523809524
chr6	41236575	41255275	11	13450	2.25396825396825
chr9	208975	228400	11	13375	2.52380952380952
chr10	22604000	22635125	10	14900	2.54187192118227
chr10	70845500	70862225	10	13000	3
chr10	71093025	71109950	10	8800	3.34426229508197
chr10	112617625	112634275	10	11350	1.21590909090909
chr11	46352325	46374300	10	10800	2.7906976744186
chr11	64618650	64648625	10	21100	1.91666666666667
chr12	14706525	14722075	10	10975	3.17460317460317
chr13	99948125	99966525	10	9575	3.5
chr14	91827000	91847350	10	10325	3.03225806451613
chr15	77274725	77296975	10	16350	2.93181818181818
chr15	101777500	101793400	10	12025	1.84615384615385
chr16	10960050	10986500	10	16700	1.88405797101449
chr16	85922225	85947900	10	15375	2.78571428571429
chr17	46653175	46692000	10	20000	2.80555555555556
chr19	907075	941700	10	18225	3.46788990825688
chr19	2614100	2631225	10	9400	2.40816326530612
chr19	45239650	45261325	10	13425	3.33333333333333
chr2	38048075	38057350	10	6875	0.947368421052632
chr3	128943275	128969700	10	14575	3.37037037037037
chr4	2787725	2820850	10	25750	1.67521367521368
chr5	139015500	139051525	10	19200	2.944
chr5	169714600	169735475	10	14050	3.44444444444444
chr6	31773650	31806275	10	20325	2.35675675675676
chr8	27181675	27201300	10	16075	2
chrX	13096675	13111325	10	8725	2.61333333333333
chr1	27944350	27963700	9	16125	2.31111111111111
chr1	28184725	28205625	9	12150	2.67567567567568
chr1	38309800	38326300	9	12350	1.24444444444444
chr1	40838850	40867525	9	23525	1.46153846153846
chr1	98365800	98377825	9	7500	2.14545454545455
chr1	156115950	156131450	9	8300	2.28571428571429
chr10	14592250	14607050	9	7750	2.58823529411765
chr11	67028725	67060825	9	27475	2.18421052631579
chr12	10117400	10132250	9	13125	1.38461538461538
chr12	133623900	133630975	9	3450	2
chr13	49135625	49150075	9	6950	2.29268292682927
chr14	75740200	75770425	9	20200	1.54838709677419
chr15	89671625	89680200	9	5850	2.41666666666667
chr15	90601100	90609200	9	6175	2.14285714285714
chr16	31117125	31162975	9	18475	3.03067484662577
chr16	67189075	67227625	9	16225	2.74576271186441
chr16	84627450	84652525	9	22900	0.37037037037037
chr17	32567475	32576400	9	6725	1.35714285714286
chr17	59476050	59494350	9	8325	2.39344262295082
chr17	74476525	74508350	9	13650	2.86206896551724
chr2	16830925	16848150	9	13175	0.984375
chr2	233924050	233958825	9	19275	2.54736842105263
chr22	50945025	50988125	9	23250	2.42886597938144
chr3	50263650	50286200	9	17525	1.890625
chr3	69126850	69145325	9	15300	1.38461538461538
chr6	133066150	133084775	9	12225	2.38461538461538
chr6	159534625	159543025	9	6000	2.81818181818182
chr7	28119875	28129625	9	7200	0.956521739130435
chr7	36775875	36789975	9	7475	2.35087719298246
chr7	99963150	99980900	9	14025	0.933333333333333
chr9	95725700	95736275	9	6950	2.85714285714286
chr1	8480675	8489725	8	7250	2
chr1	12217325	12246775	8	23200	1.4954954954955
chr1	155930700	155961475	8	18825	1.33333333333333
chr1	207489500	207510525	8	11275	1.77224199288256
chr10	82244200	82265450	8	16600	1.17293233082707
chr11	307150	327775	8	12900	2.04494382022472
chr11	10618875	10634975	8	11675	1.97260273972603
chr11	58972550	58986850	8	11700	2.54545454545455
chr11	85845575	85856475	8	7325	1.55263157894737
chr11	118781400	118801450	8	16375	1.57746478873239
chr12	89549050	89558300	8	4475	2.28571428571429
chr12	111864425	111884275	8	13275	2.52
chr13	41548750	41570975	8	11550	2.27777777777778
chr13	48725350	48737425	8	7150	1.62962962962963
chr15	90727600	90737050	8	6700	1.9
chr15	93344825	93364225	8	8800	2.53968253968254
chr16	9050700	9061475	8	7475	2.33333333333333
chr16	23862600	23876225	8	9450	2.08333333333333
chr17	7451550	7492800	8	26150	2.18181818181818
chr17	47286800	47313400	8	16025	2.10294117647059
chr17	72515775	72543875	8	16200	2.01002506265664
chr17	72608450	72630050	8	11700	1.7125
chr17	80184950	80200450	8	12675	0.957746478873239
chr19	12885600	12918300	8	22700	2.35384615384615
chr19	58083125	58096425	8	6650	1.77358490566038
chr2	8438125	8445375	8	4300	1.91304347826087
chr2	63274450	63287550	8	8975	2.22784810126582
chr2	68989075	69007075	8	12375	1.31428571428571
chr2	198062675	198081800	8	8650	2.26086956521739
chr21	46285300	46303525	8	14225	1.77777777777778
chr21	46327125	46361325	8	27675	1.12820512820513
chr22	46431000	46454700	8	13475	2.48241206030151
chr3	46967475	46981250	8	11300	1.42857142857143
chr4	185769225	185782800	8	9000	1.63218390804598
chr5	130586925	130604150	8	10425	1.37238493723849
chr5	139926650	139949900	8	10800	2.13740458015267
chr6	31539750	31560750	8	13050	1.36842105263158
chr7	6726750	6733475	8	3475	1.61194029850746
chr7	30467850	30474975	8	5450	0.607594936708861
chr8	134066125	134095375	8	26175	0.211764705882353
chr9	36126450	36155125	8	18450	1.38953488372093
chr9	93557200	93578825	8	13275	2.12345679012346
chr9	139423475	139446825	8	13425	1.56923076923077
chrX	19878250	19893975	8	8000	2.33333333333333
chrX	65217700	65228775	8	6475	1.37777777777778
chr1	28208475	28219275	7	9375	1.18181818181818
chr1	35907825	35920825	7	10600	0.848484848484849
chr1	90219475	90229425	7	6400	1.35064935064935
chr1	161151925	161157525	7	3675	1.85
chr10	11187075	11222800	7	22225	1.69444444444444
chr10	104944050	104959875	7	8700	1.58549222797927
chr11	1776625	1794975	7	12175	1.28173374613003
chr11	60927475	60935950	7	6150	1.4
chr11	61462900	61470825	7	4775	1.6
chr11	78000050	78004875	7	3425	0.866666666666667
chr11	116850650	116861050	7	7000	0.917431192660551
chr12	8603575	8609800	7	4325	1.63636363636364
chr12	62604350	62611525	7	4500	1.39047619047619
chr12	109247900	109256550	7	6000	1.33333333333333
chr12	123915725	123934275	7	9725	2.11428571428571
chr14	23277375	23294200	7	10825	1.23214285714286
chr14	69147350	69153025	7	4600	1.05263157894737
chr14	74207025	74233025	7	18500	1.74380165289256
chr14	77490450	77510650	7	12975	1.77952755905512
chr15	45923525	45938575	7	10100	1.48148148148148
chr15	55569475	55582950	7	9150	2.08888888888889
chr15	70011000	70019325	7	6300	0.494117647058824
chr15	90574250	90582025	7	5650	1.42028985507246
chr15	96873225	96879775	7	4950	0.752688172043011
chr16	31359575	31371575	7	8700	0.797687861271676
chr16	73096575	73105575	7	7025	0.8
chr17	43483075	43493175	7	8400	1.11627906976744
chr17	57860950	57868325	7	5425	1.31818181818182
chr17	72632900	72638850	7	4475	0.777777777777778
chr18	19745200	19754225	7	7425	0.971428571428571
chr18	61554775	61563425	7	7600	0.833333333333333
chr18	77153100	77166900	7	9375	1.30188679245283
chr19	2264325	2294500	7	16825	1.65217391304348
chr19	6273125	6280625	7	5000	1.39325842696629
chr19	18278950	18292650	7	12550	1
chr19	50828625	50850550	7	13825	1.04534606205251
chr19	52249550	52276475	7	20350	0.636363636363636
chr19	58192825	58200725	7	6625	1.04
chr2	8450525	8456475	7	3250	1.93333333333333
chr2	28177150	28183750	7	4600	1.81818181818182
chr2	39345450	39356950	7	7925	1.16279069767442
chr2	43437175	43461725	7	16850	1.40740740740741
chr2	158271400	158278850	7	5825	0.842105263157895
chr2	240138200	240153950	7	10775	1.22
chr20	44626750	44642900	7	10225	1.71681415929204
chr20	47433575	47449375	7	12025	1.58490566037736
chr22	42824850	42841175	7	10975	1.34265734265734
chr3	30670175	30692150	7	12950	2.1
chr3	172229450	172248750	7	12075	1.74377224199288
chr3	195621225	195637375	7	13625	0.864
chr4	38663775	38676775	7	9675	0.986301369863014
chr5	139967850	139983300	7	9125	2.07272727272727
chr5	171555800	171561775	7	4150	1.48571428571429
chr6	1604450	1615050	7	6100	1.94936708860759
chr6	10518825	10537500	7	12300	1.52577319587629
chr6	14117275	14124725	7	6650	0.379746835443038
chr6	137532575	137547000	7	11175	0.938775510204082
chr6	144660150	144674300	7	7200	1.92857142857143
chr6	151814325	151824175	7	5075	2.04301075268817
chr7	29175675	29189225	7	10600	2.03030303030303
chr7	135655550	135667600	7	9275	0.571428571428571
chr7	139420775	139432475	7	6625	1.53142857142857
chr8	26295200	26309325	7	9400	1.24561403508772
chr8	56791075	56805800	7	12775	1.64102564102564
chr8	131338375	131343725	7	3550	2.08333333333333
chr9	95786675	95800900	7	7925	1.875
chr9	95871850	95897700	7	17850	1.36
chr9	139550175	139562525	7	10725	0.933333333333333
chr1	109931575	109941375	6	8775	0.88
chr1	156458725	156478850	6	17500	1.02290076335878
chr1	199825100	199829150	6	2450	0.952380952380952
chr1	206746350	206755575	6	8250	1.2
chr1	247569825	247588925	6	11850	0.846666666666667
chr10	80904600	80911500	6	5650	0.393939393939394
chr11	7541975	7545825	6	2550	1.39393939393939
chr11	12107750	12113675	6	5050	0.947368421052632
chr11	35324825	35330575	6	3625	1.57333333333333
chr11	36589650	36596475	6	6100	0.325581395348837
chr11	59943525	59954400	6	9750	0.657534246575342
chr12	1725575	1729075	6	2675	0.666666666666667
chr12	51712225	51724150	6	11025	0.382022471910112
chr12	92525075	92553675	6	18550	1.21033210332103
chr12	96423300	96431350	6	5725	1.21875
chr13	41534500	41544300	6	7075	1.12903225806452
chr13	50689875	50707600	6	11425	1.16129032258065
chr13	99930025	99935525	6	4350	0.883720930232558
chr14	23383850	23389475	6	4950	0.37037037037037
chr14	92863500	92869600	6	4800	0.676470588235294
chr14	92953225	92959600	6	4025	1.15254237288136
chr14	95778400	95787025	6	5250	1.58778625954198
chr14	95979500	95991725	6	9450	0.926829268292683
chr14	99729150	99741400	6	9850	0.924528301886792
chr15	25313950	25318175	6	2250	1.6
chr15	79228725	79237950	6	7275	0.828571428571429
chr15	86161975	86168250	6	5275	0.754716981132076
chr16	21600450	21624150	6	16600	1.26790450928382
chr16	31923525	31929125	6	3425	1.25
chr16	48635750	48647725	6	9475	1.11340206185567
chr17	1388250	1397075	6	6300	0.955223880597015
chr17	2294000	2309050	6	14375	0.642857142857143
chr17	4629125	4643850	6	8750	1.61497326203209
chr17	7032700	7043800	6	7700	1
chr17	10016350	10024450	6	6400	1.07692307692308
chr17	43368075	43374400	6	5000	0.551724137931034
chr17	46177700	46191225	6	9575	1.47586206896552
chr17	57906075	57929700	6	12850	1.51461988304094
chr17	76371075	76385500	6	11675	0.777777777777778
chr17	77805875	77819525	6	9025	1.39473684210526
chr17	81004600	81012825	6	5950	0.757575757575758
chr18	5461850	5466375	6	3375	1
chr18	74764375	74781175	6	12075	1.44827586206897
chr19	4051300	4069925	6	14100	0.863387978142076
chr19	12088500	12091850	6	1775	1.55555555555556
chr19	13943950	13962100	6	13850	1.125
chr19	35920850	35928725	6	5550	1.53488372093023
chr19	39824200	39834425	6	7400	1.33333333333333
chr19	40967125	40973650	6	5275	0.8
chr19	52323775	52328950	6	3775	1.45454545454545
chr2	47193750	47199225	6	3925	0.764705882352941
chr2	66659075	66674325	6	13175	1.43589743589744
chr2	72374225	72377600	6	2300	0.96
chr2	103034350	103042250	6	6750	1.125
chr2	230279350	230283050	6	2475	1.6
chr2	238595100	238613775	6	16100	0.813559322033898
chr20	24965650	24974400	6	6675	1.44
chr20	31168700	31173850	6	4725	0.27027027027027
chr20	35572925	35587375	6	7525	1.60642570281124
chr20	48505525	48513625	6	5050	1.21428571428571
chr20	48883675	48901600	6	13150	1.27118644067797
chr20	62525500	62535975	6	7400	1.4639175257732
chr21	30669650	30678275	6	7425	1.58333333333333
chr22	39092400	39104750	6	8675	1.15625
chr22	45618750	45637550	6	12175	1.34857142857143
chr3	30644375	30656350	6	11450	0.285714285714286
chr3	47013025	47032975	6	13950	1.16129032258065
chr3	75784375	75790500	6	3600	1.62962962962963
chr3	119345725	119349875	6	2675	1.05555555555556
chr3	149191225	149194425	6	1925	1.21052631578947
chr4	38073400	38082000	6	5500	1.48780487804878
chr4	40192750	40208400	6	11000	0.909871244635193
chr4	154571850	154582550	6	8725	0.870748299319728
chr4	159726825	159733600	6	6050	0.326530612244898
chr5	39262825	39275750	6	10375	0.575342465753425
chr5	172191575	172205700	6	12775	1
chr5	173311475	173323225	6	9225	0.693877551020408
chr6	290500	300325	6	8700	0.682352941176471
chr6	25446700	25454250	6	4450	1.23636363636364
chr6	144460825	144485150	6	16175	1.18091451292247
chr7	2670825	2685575	6	9850	1.19047619047619
chr7	5727325	5736350	6	8275	0.19047619047619
chr7	77037150	77050850	6	7825	1.43414634146341
chr7	80263325	80273875	6	9400	0.32
chr7	104649375	104663700	6	12100	0.478260869565217
chr7	120627775	120638975	6	7475	1.14
chr7	140012225	140018575	6	4975	0.56
chr7	143104425	143111925	6	5225	1.37777777777778
chr8	11715100	11736525	6	12650	1.4640522875817
chr8	21762650	21780075	6	12100	0.913793103448276
chr8	22921150	22933900	6	8225	1.2972972972973
chr9	123687850	123698850	6	7525	1.08910891089109
chr9	127019675	127030425	6	9025	1.14705882352941
chr9	134268450	134274175	6	4950	0.341463414634146
chr9	134603225	134615325	6	9350	1.46341463414634
chrX	13031500	13035400	6	2925	0.944444444444444
chrX	47485450	47494225	6	6300	1.13333333333333
chr1	23848950	23860875	5	10550	0.792452830188679
chr1	27753450	27765350	5	9375	0.586666666666667
chr1	28483150	28488875	5	3850	1.08
chr1	33454375	33459900	5	4550	0.611111111111111
chr1	40804400	40812400	5	6050	0.8
chr1	40815625	40819600	5	2925	0.95
chr1	111413900	111423975	5	9400	0.134831460674157
chr1	145434700	145457500	5	15275	0.892857142857143
chr1	154375800	154383475	5	7000	0.516129032258065
chr1	154425700	154430075	5	3450	0.875
chr1	158252500	158262525	5	6950	0.727272727272727
chr1	158768625	158783850	5	10875	0.96048632218845
chr1	200320725	200325375	5	3250	0.95
chr1	208021275	208026800	5	3725	1.13888888888889
chr1	243427275	243432550	5	3450	1.08108108108108
chr10	73647525	73652300	5	4150	0.473684210526316
chr10	89862600	89868150	5	3775	1
chr10	101287375	101297625	5	9775	0.0898876404494382
chr10	112255750	112264925	5	8175	0.543478260869565
chr11	2398075	2402850	5	3850	0.55
chr11	62306500	62325025	5	14625	0.778711484593838
chr11	65541450	65556375	5	10050	1.0788643533123
chr11	71842525	71851200	5	7050	0.553846153846154
chr11	72515925	72533750	5	12925	0.985074626865672
chr11	73728975	73734850	5	5050	0.337078651685393
chr11	78124600	78132250	5	6600	0.4
chr11	118081975	118101050	5	18525	0.0952380952380952
chr11	124937950	124943000	5	4450	0.5625
chr12	15103925	15116725	5	11675	0.136612021857924
chr12	25204100	25210850	5	6100	1.08333333333333
chr12	48166450	48172025	5	4175	0.952380952380952
chr12	50908000	50914750	5	5275	0.479338842975207
chr12	57540425	57552375	5	10250	0.84
chr12	66580725	66591375	5	8900	0.464285714285714
chr12	108705900	108712375	5	5550	0.301075268817204
chr12	133681325	133685375	5	2900	0.9375
chr13	31286800	31289800	5	2250	0.75
chr13	46912475	46916150	5	2700	1.1219512195122
chr13	108918225	108926350	5	7600	0.387096774193548
chr14	24739850	24749025	5	6475	1.14285714285714
chr14	61446925	61451750	5	3875	1.03448275862069
chr14	73921575	73934750	5	11500	0.690909090909091
chr14	91857300	91869875	5	8575	0.977099236641221
chr14	104396225	104400600	5	3675	0.363636363636364
chr14	105524500	105537375	5	10150	1.00571428571429
chr14	105992400	105996525	5	3325	0.744186046511628
chr15	68171700	68177950	5	3900	1.125
chr15	70556025	70559825	5	3000	0.727272727272727
chr15	80244300	80248125	5	2675	0.84
chr15	86083450	86102500	5	12300	1.10377358490566
chr15	100047625	100052925	5	4225	1.08
chr16	2556750	2571650	5	11800	0.652173913043478
chr16	11031075	11039650	5	7000	0.618181818181818
chr16	25020825	25031125	5	6225	0.936416184971098
chr16	29815375	29834125	5	12850	0.851282051282051
chr16	56943550	56947050	5	2900	0.64
chr16	66549175	66561225	5	11175	0.384615384615385
chr16	66685025	66688600	5	2750	0.652173913043478
chr16	79449925	79453750	5	2925	0.819672131147541
chr16	86541275	86546775	5	4125	0.632911392405063
chr16	88844425	88860625	5	11175	0.813253012048193
chr17	4612950	4621600	5	7725	0.297872340425532
chr17	5129875	5140900	5	8775	0.571428571428571
chr17	7070925	7081700	5	8275	0.840579710144927
chr17	7919200	7923950	5	3925	0.952380952380952
chr17	8313775	8325025	5	7000	1.12698412698413
chr17	27911750	27921500	5	8225	0.898550724637681
chr17	41170425	41177625	5	5050	1.00884955752212
chr17	48205075	48207925	5	2275	0.48
chr17	56401375	56423200	5	19475	0.918918918918919
chr17	61718725	61727650	5	5925	1.12087912087912
chr17	72561125	72566475	5	4325	0.772727272727273
chr17	76768000	76779450	5	8475	0.811594202898551
chr17	80169750	80177375	5	6550	0.722222222222222
chr18	32618675	32624075	5	4250	0.444444444444444
chr19	3176650	3189700	5	10875	0.634408602150538
chr19	12184775	12188600	5	2825	0.923076923076923
chr19	12634750	12641325	5	4475	1.12820512820513
chr19	17200025	17203350	5	2900	0.518518518518518
chr19	18058000	18063525	5	4775	0.369230769230769
chr19	18385475	18394075	5	6025	0.962962962962963
chr19	36725950	36728100	5	1650	0.538461538461538
chr19	39173625	39177425	5	3100	0.666666666666667
chr19	41107300	41121200	5	8350	1.11688311688312
chr19	41254225	41262400	5	6700	0.75
chr19	42299100	42307325	5	7625	0.214285714285714
chr19	44168025	44176450	5	4975	1.13414634146341
chr19	54368850	54379350	5	8675	0.9
chr19	55832550	55838325	5	4725	0.558139534883721
chr2	38354225	38359400	5	4150	0.833333333333333
chr2	43332000	43336950	5	4000	0.96969696969697
chr2	43633850	43636950	5	2075	1.11111111111111
chr2	65352775	65358450	5	5100	0.769230769230769
chr2	74206050	74216775	5	8100	0.966666666666667
chr2	85931550	85940575	5	6750	0.962962962962963
chr2	119725550	119729475	5	2875	0.941176470588235
chr2	145261875	145283025	5	19750	0.983050847457627
chr2	160648825	160659525	5	6900	0.951923076923077
chr2	162016125	162028175	5	10000	0.54954954954955
chr2	169922575	169931200	5	6975	0.753623188405797
chr2	175197875	175207650	5	5825	1.09090909090909
chr2	197023175	197028200	5	4550	0.327272727272727
chr2	202096750	202105050	5	5950	0.945945945945946
chr2	208100775	208105675	5	3850	0.585365853658537
chr2	218910450	218914200	5	2900	0.866666666666667
chr2	219121625	219129525	5	6550	0.37037037037037
chr2	234239625	234243000	5	2725	0.612903225806452
chr2	241496575	241510000	5	11125	0.41
chr2	242294550	242298175	5	3025	0.38961038961039
chr20	1797250	1805750	5	7125	1.01754385964912
chr20	4789650	4810900	5	13975	1.0948275862069
chr20	39121900	39128400	5	4575	0.830188679245283
chr20	52268725	52277675	5	5650	1.12121212121212
chr21	30529925	30534450	5	3050	0.853932584269663
chr22	18251075	18265250	5	11375	1.06666666666667
chr22	37969850	37977850	5	6750	0.611111111111111
chr22	45554125	45563550	5	8225	1
chr22	47165550	47173925	5	5750	0.812903225806452
chr3	15332325	15337900	5	4650	0.379746835443038
chr3	43731375	43738150	5	4800	1.04761904761905
chr3	46242850	46251875	5	7500	0.888888888888889
chr3	48506625	48515125	5	5925	0.92
chr3	52229950	52237625	5	5575	0.6
chr3	58468850	58473625	5	4050	0.506666666666667
chr3	107705450	107709350	5	2900	0.705882352941177
chr3	121792725	121797600	5	4050	0.941176470588235
chr3	129310975	129326700	5	10500	0.892018779342723
chr3	149498675	149502225	5	2775	0.454545454545455
chr3	184031700	184041075	5	6725	0.714285714285714
chr3	188148875	188152450	5	2700	0.636363636363636
chr3	188657575	188668375	5	8975	1
chr4	434400	438700	5	3525	1.0625
chr4	8199725	8209700	5	7950	0.625
chr4	10020050	10026475	5	5350	0.620689655172414
chr4	15651425	15670000	5	13400	0.792079207920792
chr4	141012050	141017850	5	4825	0.388888888888889
chr4	185731525	185748875	5	16375	0.36144578313253
chr5	40677225	40688750	5	10475	0.75
chr5	53965975	53970575	5	3875	0.571428571428571
chr5	55707850	55712575	5	4200	0.611111111111111
chr5	79418175	79422700	5	3225	1
chr5	88119600	88126275	5	6050	0.230769230769231
chr5	88173750	88186675	5	9825	1.06349206349206
chr5	92914675	92921275	5	5150	0.616822429906542
chr5	134720575	134736525	5	13700	1.13978494623656
chr5	140981400	140986525	5	4300	0.464285714285714
chr5	149056725	149062175	5	3775	0.8
chr5	175957550	175972100	5	11325	0.5
chr5	176319450	176329925	5	9250	0.513513513513513
chr5	180224775	180244400	5	18600	0.206896551724138
chr6	334725	342050	5	6750	0.229508196721311
chr6	3019525	3027825	5	5775	0.911242603550296
chr6	14920425	14924650	5	3725	0.782608695652174
chr6	18327425	18331575	5	3450	0.611111111111111
chr6	33038075	33049250	5	8800	0.771428571428571
chr6	33238725	33246475	5	6475	0.691588785046729
chr6	106957000	106973475	5	14125	0.387096774193548
chr6	159083650	159090000	5	5425	0.359550561797753
chr7	5717500	5723325	5	4450	0.852459016393443
chr7	37722100	37735350	5	11100	0.525821596244131
chr7	50342875	50358250	5	13200	0.911392405063291
chr7	150776675	150787350	5	8525	0.915254237288136
chr8	27245825	27251850	5	4225	0.964705882352941
chr8	30579725	30585950	5	5225	1.02127659574468
chr8	48279550	48284150	5	3925	0.473684210526316
chr8	48434825	48439975	5	3650	0.722222222222222
chr8	144650225	144661650	5	9050	0.888888888888889
chr9	5557450	5561400	5	3625	0.208333333333333
chr9	68408650	68414725	5	5075	0.71875
chr9	82183125	82190925	5	6250	1.03896103896104
chr9	110374100	110378650	5	3375	1.04761904761905
chr9	115511875	115517925	5	4900	1.03571428571429
chr9	115620275	115630500	5	8325	0.466666666666667
chr9	117715400	117722225	5	6000	0.285714285714286
chr9	127052175	127055375	5	2475	0.709677419354839
chr9	130532025	130550275	5	13475	1.07167235494881
chr9	130823550	130835850	5	9475	0.993548387096774
chr9	134137875	134158625	5	15175	1.01694915254237
chrX	73068375	73072625	5	3750	0.272727272727273
chrX	149860850	149865600	5	4400	0.16
chr1	954500	956900	4	2000	0.439024390243902
chr1	2507075	2510350	4	2825	0.470588235294118
chr1	26953475	26955825	4	1875	0.4
chr1	27016500	27029375	4	11475	0.232804232804233
chr1	31988250	31990775	4	2300	0.153846153846154
chr1	36348300	36353650	4	4500	0.631578947368421
chr1	38460625	38471925	4	9025	0.405286343612335
chr1	42216675	42218525	4	1375	0.545454545454545
chr1	45187525	45190825	4	2525	0.675675675675676
chr1	47046175	47049200	4	2675	0.25
chr1	55675000	55683950	4	6550	0.472573839662447
chr1	61542225	61550100	4	7150	0.436363636363636
chr1	66858925	66862075	4	2700	0.25
chr1	89588775	89596350	4	6200	0.378378378378378
chr1	111734825	111749175	4	11825	0.383631713554987
chr1	145469525	145478525	4	7575	0.468468468468468
chr1	150531325	150542975	4	9325	0.498461538461538
chr1	150583075	150588000	4	4525	0.333333333333333
chr1	150759675	150765800	4	4750	0.589473684210526
chr1	150943450	150952475	4	8225	0.333333333333333
chr1	154970075	154986775	4	15300	0.584415584415584
chr1	155910125	155917000	4	5275	0.650306748466258
chr1	158147200	158156150	4	7850	0.191666666666667
chr1	160311000	160317425	4	4950	0.5
chr1	169665050	169668175	4	2550	0.490566037735849
chr1	205280050	205291425	4	10425	0.206642066420664
chr1	223348800	223355075	4	5775	0.275
chr1	226248125	226254525	4	6050	0.177215189873418
chr1	236080375	236084000	4	3125	0.416666666666667
chr10	6130475	6134575	4	3275	0.356435643564356
chr10	11251175	11252725	4	1225	0.4
chr10	17064575	17066800	4	1750	0.344827586206897
chr10	20291375	20294825	4	2650	0.526315789473684
chr10	28688275	28692625	4	3475	0.55
chr10	75004025	75007800	4	3550	0.222222222222222
chr10	77154925	77169850	4	12375	0.537313432835821
chr10	90608100	90614700	4	6225	0.285714285714286
chr10	97551750	97554775	4	2275	0.567164179104478
chr10	108717350	108720175	4	2175	0.622950819672131
chr10	115079525	115082600	4	2450	0.521739130434783
chr10	120488800	120492700	4	3075	0.641975308641975
chr10	134208675	134215425	4	5600	0.555555555555556
chr11	2320575	2328725	4	7625	0.118811881188119
chr11	3380725	3383350	4	1950	0.511627906976744
chr11	10523650	10527300	4	2725	0.588235294117647
chr11	27720300	27723200	4	2350	0.642857142857143
chr11	31830800	31835250	4	4175	0.171428571428571
chr11	58988675	58993300	4	3625	0.511627906976744
chr11	60716100	60722075	4	5625	0.25
chr11	63635850	63638300	4	1925	0.648648648648649
chr11	65258725	65276400	4	16275	0.495049504950495
chr11	67118875	67125925	4	5900	0.429378531073446
chr11	75478975	75486050	4	6800	0.136363636363636
chr11	77344875	77349600	4	3950	0.647058823529412
chr11	78134675	78139775	4	4025	0.619718309859155
chr11	85912025	85917175	4	4775	0.274509803921569
chr11	121318375	121330550	4	10700	0.240601503759398
chr12	9141750	9144875	4	2725	0.297297297297297
chr12	48201500	48215225	4	11750	0.359375
chr12	51631775	51637450	4	5400	0.263157894736842
chr12	94566325	94570300	4	3525	0.392857142857143
chr12	105042275	105047075	4	4075	0.304
chr12	108727075	108733725	4	5975	0.628571428571429
chr12	109115000	109119400	4	4025	0.2
chr12	111123125	111129800	4	5275	0.473118279569892
chr12	117316250	117319750	4	3100	0.48
chr12	120662250	120677100	4	13075	0.203233256351039
chr12	122226225	122245650	4	16775	0.285714285714286
chr12	129301075	129309675	4	7650	0.533333333333333
chr13	22242850	22249975	4	6575	0.198757763975155
chr13	32386125	32389250	4	2900	0.144927536231884
chr13	46958975	46964800	4	4875	0.366666666666667
chr13	80741425	80743250	4	1300	0.666666666666667
chr13	100147600	100156350	4	6875	0.404494382022472
chr13	110430150	110440500	4	8375	0.563706563706564
chr14	62019500	62021075	4	1350	0.260869565217391
chr14	81985225	81987400	4	1750	0.5
chr14	93111950	93127350	4	14825	0.592592592592593
chr14	94850175	94861750	4	11025	0.428571428571429
chr14	103584500	103594675	4	9050	0.383561643835616
chr15	37388350	37394925	4	5750	0.575757575757576
chr15	50642200	50649500	4	6775	0.666666666666667
chr15	58437425	58441525	4	3375	0.388059701492537
chr15	63524850	63527075	4	1825	0.56
chr15	64381475	64390125	4	7800	0.265957446808511
chr15	65183650	65190375	4	6400	0.0818713450292398
chr15	75067575	75086075	4	17125	0.128113879003559
chr15	80257025	80266500	4	7775	0.396946564885496
chr15	89630625	89638900	4	7100	0.597222222222222
chr15	93568450	93573300	4	4525	0.2
chr16	2585950	2590750	4	4050	0.387096774193548
chr16	2843200	2846525	4	2725	0.491228070175439
chr16	3366525	3368200	4	1300	0.48
chr16	3927550	3931650	4	3850	0.285714285714286
chr16	4161975	4167375	4	4575	0.364963503649635
chr16	11690875	11693700	4	2475	0.470588235294118
chr16	15682550	15686600	4	3475	0.444444444444444
chr16	30101500	30109675	4	7675	0.158415841584158
chr16	31377700	31379775	4	1725	0.37037037037037
chr16	31880025	31889875	4	7575	0.644628099173554
chr16	50712250	50720650	4	7175	0.4125
chr16	79629900	79636275	4	6025	0.125
chr16	81477425	81483775	4	5400	0.434782608695652
chr17	2693725	2702575	4	8175	0.118811881188119
chr17	7135675	7147150	4	10125	0.380165289256198
chr17	9920800	9927125	4	5450	0.41025641025641
chr17	19287775	19291050	4	2975	0.444444444444444
chr17	25263025	25268075	4	4425	0.229166666666667
chr17	29814050	29822450	4	7925	0.159509202453988
chr17	29885400	29889875	4	4225	0.108108108108108
chr17	35289250	35295750	4	5150	0.530612244897959
chr17	36411900	36413975	4	1825	0.4
chr17	38718750	38721750	4	2675	0.56
chr17	54669775	54675425	4	4875	0.293333333333333
chr17	64455650	64458500	4	2175	0.428571428571429
chr17	66192300	66197375	4	4450	0.424242424242424
chr17	72458575	72466675	4	7125	0.357142857142857
chr17	72594800	72601575	4	5650	0.58252427184466
chr17	74067100	74073600	4	4700	0.652482269503546
chr17	79122400	79126700	4	3925	0.161616161616162
chr17	79475825	79487125	4	10650	0.28
chr18	10288675	10291700	4	2575	0.434782608695652
chr18	12879625	12885250	4	5200	0.48
chr18	21591150	21600100	4	6175	0.609137055837564
chr18	74159375	74165425	4	5100	0.280701754385965
chr19	796200	801750	4	4925	0.241379310344828
chr19	2081600	2097875	4	15750	0.0533980582524272
chr19	4537050	4543950	4	6500	0.210526315789474
chr19	7079700	7084975	4	3950	0.666666666666667
chr19	8549475	8554200	4	3650	0.5
chr19	9523300	9525750	4	2050	0.391304347826087
chr19	14893650	14898400	4	4125	0.271186440677966
chr19	16253100	16261325	4	6875	0.615384615384615
chr19	17184925	17190800	4	5400	0.620689655172414
chr19	17218100	17224600	4	5650	0.319148936170213
chr19	37238575	37242375	4	3300	0.375
chr19	39888000	39905725	4	16650	0.114782608695652
chr19	40864425	40867650	4	2850	0.32
chr19	42754875	42760750	4	5450	0.384615384615385
chr19	42783350	42790750	4	6825	0.28
chr19	47728925	47736150	4	6675	0.509803921568627
chr19	47852000	47855475	4	2900	0.307692307692308
chr19	48823550	48837750	4	12675	0.215633423180593
chr19	52146225	52150825	4	3800	0.619047619047619
chr19	58124975	58134200	4	8875	0.136363636363636
chr2	8816450	8826300	4	9125	0.372549019607843
chr2	37891275	37902450	4	9525	0.571428571428571
chr2	38401225	38406200	4	4650	0.24
chr2	46768300	46776450	4	7375	0.169154228855721
chr2	55378500	55381700	4	2350	0.655172413793103
chr2	60754650	60759125	4	3850	0.376470588235294
chr2	68589225	68599125	4	9325	0.3125
chr2	70170250	70176025	4	4250	0.435483870967742
chr2	70242450	70246350	4	3075	0.521739130434783
chr2	71289925	71301300	4	10100	0.52112676056338
chr2	75068650	75078400	4	8100	0.511363636363636
chr2	86223150	86228350	4	4975	0.0759493670886076
chr2	96656675	96658750	4	1725	0.411764705882353
chr2	96808675	96814900	4	5175	0.35
chr2	99076700	99084050	4	5850	0.472361809045226
chr2	99120975	99125900	4	4550	0.196078431372549
chr2	106411975	106418150	4	4975	0.564705882352941
chr2	114643875	114654100	4	9300	0.140625
chr2	139257425	139263725	4	5475	0.4375
chr2	163196675	163204300	4	5700	0.653061224489796
chr2	200320400	200329200	4	7125	0.64
chr2	201979050	201998000	4	17550	0.329896907216495
chr2	202121600	202129675	4	7600	0.354838709677419
chr2	219150175	219159250	4	7100	0.556291390728477
chr2	219596100	219599600	4	2850	0.581818181818182
chr2	224820950	224826200	4	4600	0.615384615384615
chr2	233178850	233184725	4	5225	0.37037037037037
chr2	239287850	239292925	4	4050	0.653061224489796
chr2	241560050	241566825	4	5350	0.596026490066225
chr20	1595925	1604525	4	6725	0.502283105022831
chr20	3991625	3999525	4	6225	0.588235294117647
chr20	5625475	5628775	4	2550	0.633333333333333
chr20	46375825	46378550	4	2325	0.529411764705882
chr20	49126075	49136725	4	9675	0.216981132075472
chr20	51291400	51293575	4	2000	0.285714285714286
chr20	52204900	52214025	4	8650	0.165137614678899
chr20	58628675	58635600	4	5700	0.4
chr21	40376050	40379250	4	2725	0.428571428571429
chr21	42733225	42742525	4	7075	0.670731707317073
chr21	46969800	46976350	4	5075	0.578125
chr22	17081650	17084675	4	2775	0.277777777777778
chr22	19157025	19162175	4	3575	0.495726495726496
chr22	22211300	22222800	4	8400	0.6
chr22	22290250	22297625	4	6525	0.256410256410256
chr22	24819475	24831875	4	9450	0.552188552188552
chr22	31606600	31615225	4	7000	0.551181102362205
chr22	36551450	36562025	4	9475	0.25615763546798
chr22	36765050	36771825	4	6225	0.191489361702128
chr22	36847375	36852100	4	4000	0.352941176470588
chr22	39636875	39641075	4	3500	0.626865671641791
chr22	43542575	43552375	4	8250	0.590673575129534
chr3	5237000	5241550	4	3550	0.481481481481481
chr3	5505450	5507950	4	1825	0.551724137931034
chr3	18481675	18489175	4	6825	0.194594594594595
chr3	32855525	32861550	4	5325	0.530612244897959
chr3	49443900	49454775	4	8175	0.523809523809524
chr3	53192475	53207125	4	14225	0.318181818181818
chr3	101565900	101574275	4	7750	0.666666666666667
chr3	112771925	112775500	4	2975	0.354430379746835
chr3	129334650	129338400	4	3125	0.369230769230769
chr3	129609150	129613425	4	4050	0.2
chr3	137853600	137857400	4	3425	0.294117647058824
chr3	139290200	139292675	4	2175	0.258064516129032
chr3	151995950	151998125	4	1825	0.583333333333333
chr3	194820850	194823850	4	2725	0.166666666666667
chr4	365325	368450	4	2725	0.35
chr4	15779650	15785275	4	4200	0.656716417910448
chr4	30718325	30724750	4	5475	0.385542168674699
chr4	40307250	40311750	4	3700	0.509803921568627
chr4	49119825	49123250	4	2900	0.478260869565217
chr4	71553125	71558050	4	4175	0.333333333333333
chr4	71810300	71814825	4	3475	0.604651162790698
chr4	74738425	74740900	4	1950	0.530612244897959
chr4	89878525	89882375	4	3150	0.4375
chr4	106064425	106071925	4	6975	0.4375
chr4	109081825	109094900	4	10750	0.37037037037037
chr4	142248350	142257700	4	8775	0.184873949579832
chr4	185264300	185271550	4	6475	0.355555555555556
chr4	185815400	185819425	4	3700	0.163934426229508
chr5	55450175	55458400	4	6775	0.354545454545455
chr5	57839250	57842575	4	2850	0.363636363636364
chr5	60624375	60631525	4	6700	0.155038759689922
chr5	76939400	76941825	4	1925	0.571428571428571
chr5	115174450	115179725	4	4850	0.5
chr5	130544925	130548250	4	2475	0.40506329113924
chr5	131722500	131724525	4	1675	0.583333333333333
chr5	131755275	131767550	4	9450	0.589928057553957
chr5	131789475	131796850	4	6550	0.178010471204188
chr5	133448525	133459850	4	10750	0.145833333333333
chr5	148126775	148129325	4	2125	0.512820512820513
chr5	150435575	150443750	4	5675	0.651428571428571
chr5	167211600	167213475	4	1600	0.24390243902439
chr5	170845850	170848075	4	1775	0.538461538461538
chr5	173344400	173348950	4	4175	0.233333333333333
chr6	2792800	2798125	4	4750	0.275
chr6	15243225	15251800	4	8225	0.0666666666666667
chr6	16725075	16729900	4	3900	0.495049504950495
chr6	25961875	25968525	4	5600	0.468354430379747
chr6	31693825	31709075	4	12800	0.453865336658354
chr6	36213250	36216925	4	3000	0.311688311688312
chr6	36645750	36654350	4	7250	0.446808510638298
chr6	36719750	36725175	4	4950	0.173913043478261
chr6	41992925	41996925	4	3050	0.6
chr6	42331475	42337400	4	4850	0.325581395348837
chr6	46738675	46741900	4	2750	0.366666666666667
chr6	53105025	53110525	4	4675	0.481481481481481
chr6	58776575	58779300	4	2500	0.3
chr6	71958325	71962825	4	3800	0.419753086419753
chr6	110212675	110216475	4	3275	0.22680412371134
chr6	130004725	130008950	4	3500	0.422222222222222
chr6	153018950	153022800	4	3075	0.465116279069767
chr6	167363200	167373775	4	9500	0.199170124481328
chr7	556700	560100	4	2700	0.5625
chr7	961350	965475	4	3425	0.5
chr7	18260975	18264875	4	3250	0.666666666666667
chr7	30263600	30266500	4	2475	0.285714285714286
chr7	36321925	36324800	4	2525	0.214285714285714
chr7	36756675	36767300	4	10350	0.169014084507042
chr7	47610250	47622475	4	11150	0.164835164835165
chr7	55637725	55641200	4	3175	0.454545454545455
chr7	64457850	64462225	4	3975	0.181818181818182
chr7	66092550	66097175	4	4225	0.219178082191781
chr7	98971450	98979375	4	7725	0.0645161290322581
chr7	128572825	128584775	4	8700	0.560669456066946
chr7	134851400	134856875	4	4950	0.296296296296296
chr7	150481475	150485550	4	3400	0.666666666666667
chr8	17760325	17766875	4	6075	0.206896551724138
chr8	21644350	21647150	4	2425	0.358974358974359
chr8	90788350	90790150	4	1450	0.368421052631579
chr8	103989625	103993375	4	3350	0.526315789473684
chr8	116440175	116443700	4	2700	0.521739130434783
chr8	125266725	125268350	4	1200	0.642857142857143
chr9	74361175	74363850	4	2400	0.256410256410256
chr9	75763050	75771850	4	7275	0.5
chr9	96265275	96268600	4	2975	0.25
chr9	117126025	117137525	4	8650	0.512455516014235
chr9	123496750	123500675	4	3425	0.272727272727273
chr9	124360875	124364375	4	3150	0.177777777777778
chr9	126976025	126985950	4	8500	0.3125
chr9	130677850	130681975	4	3200	0.675675675675676
chr9	139457250	139459825	4	2175	0.44
chr9	140194475	140197675	4	2800	0.315789473684211
chr9	140346275	140349500	4	2600	0.666666666666667
chrX	2625075	2629075	4	3125	0.567901234567901
chrX	40026300	40038775	4	10025	0.392857142857143
chrX	46695700	46700725	4	4675	0.421052631578947
chrX	66763500	66767025	4	3125	0.315789473684211
chrX	71524550	71529450	4	4225	0.350515463917526
chrX	129241500	129245875	4	3650	0.444444444444444
chr1	7999900	8003325	3	3175	0.19047619047619
chr1	8930975	8940925	3	9650	0.0735294117647059
chr1	12208250	12213975	3	5300	0.102040816326531
chr1	15849550	15854450	3	4625	0.208955223880597
chr1	19831325	19833425	3	1925	0.15625
chr1	22378550	22383700	3	4725	0.179487179487179
chr1	26601000	26618300	3	16650	0.115942028985507
chr1	28572325	28576600	3	4050	0.0915032679738562
chr1	31217950	31234150	3	14925	0.156729131175468
chr1	44949775	44952550	3	2575	0.2
chr1	68149100	68154775	3	4925	0.224852071005917
chr1	108591700	108596525	3	4650	0.08
chr1	109187600	109190925	3	2975	0.197802197802198
chr1	117296775	117302500	3	5475	0.193548387096774
chr1	120557425	120559500	3	1950	0.19047619047619
chr1	120608875	120612325	3	3300	0.133333333333333
chr1	150545025	150553200	3	7950	0.203389830508475
chr1	152019125	152023950	3	4500	0.139130434782609
chr1	153203650	153205950	3	2125	0.181818181818182
chr1	154841900	154843175	3	1175	0.114285714285714
chr1	158297150	158302250	3	4925	0.0537634408602151
chr1	158614025	158616800	3	2425	0.219512195121951
chr1	160308675	160309850	3	1050	0.2
chr1	160708750	160712875	3	3975	0.0547945205479452
chr1	160827975	160834275	3	5825	0.169491525423729
chr1	162295950	162298650	3	2400	0.211764705882353
chr1	169661900	169664425	3	2325	0.0963855421686747
chr1	179920800	179925875	3	4750	0.175438596491228
chr1	185342725	185346425	3	3475	0.096
chr1	200007950	200012625	3	4400	0.120481927710843
chr1	201682325	201685900	3	3300	0.155339805825243
chr1	203254925	203260375	3	5225	0.0675675675675676
chr1	203378850	203380650	3	1575	0.222222222222222
chr1	206942875	206948175	3	4950	0.166666666666667
chr1	212457350	212463075	3	5475	0.0941176470588235
chr1	221219250	221221700	3	2150	0.210526315789474
chr1	221270800	221273950	3	2975	0.101010101010101
chr1	226185300	226190925	3	5300	0.153846153846154
chr1	228268975	228278650	3	9200	0.12962962962963
chr1	228400350	228402100	3	1550	0.205128205128205
chr1	235111250	235117675	3	6175	0.0883977900552486
chr1	236143600	236144775	3	1075	0.166666666666667
chr1	246728175	246735525	3	6725	0.168582375478927
chr10	3818075	3828875	3	10400	0.0490463215258856
chr10	6440850	6444000	3	2975	0.105263157894737
chr10	7225475	7229400	3	3775	0.171428571428571
chr10	14700300	14703025	3	2400	0.227848101265823
chr10	23000250	23004275	3	3725	0.165289256198347
chr10	25009250	25014425	3	4850	0.144
chr10	29969100	29972050	3	2700	0.181818181818182
chr10	35736575	35744575	3	7375	0.162544169611307
chr10	35928600	35933250	3	4375	0.205128205128205
chr10	43889400	43894300	3	4350	0.144578313253012
chr10	45868525	45877050	3	8350	0.032051282051282
chr10	65014675	65029450	3	14425	0.0557491289198606
chr10	72055425	72056750	3	1225	0.148148148148148
chr10	75632325	75635400	3	2925	0.102564102564103
chr10	75750900	75753450	3	2400	0.125
chr10	76584050	76587575	3	3400	0.0727272727272727
chr10	81000975	81010800	3	9375	0.0779944289693593
chr10	89620175	89630150	3	9500	0.0557103064066852
chr10	99088750	99096050	3	7050	0.0387596899224806
chr10	99113125	99116375	3	2975	0.184615384615385
chr10	99124375	99127425	3	2850	0.177777777777778
chr10	129687300	129689875	3	2350	0.123456790123457
chr10	134230725	134236850	3	5700	0.146341463414634
chr10	134826325	134828400	3	1875	0.173913043478261
chr11	287225	290400	3	2875	0.186666666666667
chr11	1870875	1877750	3	6600	0.0481927710843374
chr11	12145475	12149350	3	3700	0.0575539568345324
chr11	13298025	13301700	3	3525	0.0638297872340425
chr11	46400975	46404375	3	3175	0.135922330097087
chr11	46877900	46880200	3	2175	0.101694915254237
chr11	61729950	61741425	3	11100	0.0594594594594595
chr11	63269600	63275650	3	5925	0.0275862068965517
chr11	65081000	65085125	3	4025	0.0283687943262411
chr11	65682825	65688650	3	5175	0.227272727272727
chr11	72925325	72932650	3	7175	0.0909090909090909
chr11	75048125	75064400	3	15975	0.075187969924812
chr11	94987100	94990325	3	3025	0.122448979591837
chr11	129148025	129150575	3	2375	0.156862745098039
chr12	1699725	1704925	3	5050	0.0645161290322581
chr12	3978900	3983200	3	4125	0.101694915254237
chr12	4005025	4007725	3	2475	0.177777777777778
chr12	4429400	4433425	3	3850	0.103448275862069
chr12	6712150	6717350	3	4775	0.216216216216216
chr12	7650975	7656500	3	5325	0.157894736842105
chr12	10220050	10222850	3	2550	0.131868131868132
chr12	22694200	22698150	3	3625	0.163265306122449
chr12	52344750	52349325	3	4425	0.0615384615384615
chr12	52364675	52371725	3	6775	0.138888888888889
chr12	52590800	52594100	3	3075	0.0975609756097561
chr12	53610475	53616550	3	5975	0.0173160173160173
chr12	53772475	53778675	3	5600	0.143646408839779
chr12	54010975	54013650	3	2275	0.225
chr12	56730300	56733675	3	3100	0.216216216216216
chr12	57479825	57484750	3	4700	0.0828402366863905
chr12	98832250	98834500	3	2075	0.185185185185185
chr12	102008575	102011200	3	2400	0.19047619047619
chr12	102222700	102225400	3	2450	0.135135135135135
chr12	116711500	116716825	3	5150	0.125
chr12	116995075	116998450	3	3075	0.186915887850467
chr12	120971700	120979175	3	7275	0.1
chr12	121729925	121735950	3	5800	0.0782122905027933
chr12	123371625	123381175	3	9325	0.0456273764258555
chr12	123872050	123876350	3	3925	0.20952380952381
chr12	125049200	125054175	3	4700	0.108108108108108
chr12	125395225	125407100	3	11250	0.0860215053763441
chr12	131465175	131467325	3	1925	0.203389830508475
chr12	133757375	133759875	3	2300	0.121951219512195
chr13	32482700	32485150	3	2325	0.0810810810810811
chr13	32604700	32611525	3	6375	0.150943396226415
chr13	33159550	33163150	3	3450	0.0701754385964912
chr13	41578350	41582675	3	3925	0.172043010752688
chr13	73632350	73636775	3	4225	0.0851063829787234
chr13	96327675	96332650	3	4800	0.195121951219512
chr13	99226650	99230725	3	3700	0.130434782608696
chr14	21090825	21094950	3	3950	0.0563380281690141
chr14	21491550	21494250	3	2525	0.112359550561798
chr14	45429125	45435075	3	5825	0.1875
chr14	50465700	50471100	3	5125	0.0837696335078534
chr14	52777800	52785825	3	7775	0.181818181818182
chr14	55242450	55245725	3	2950	0.203703703703704
chr14	62216575	62219825	3	2775	0.213592233009709
chr14	70117350	70121250	3	3750	0.129032258064516
chr14	75082600	75087100	3	4050	0.206185567010309
chr14	78054925	78058450	3	3300	0.162790697674419
chr14	100571875	100573425	3	1425	0.142857142857143
chr14	100625175	100626600	3	1300	0.142857142857143
chr14	106364825	106368250	3	3175	0.15625
chr15	31554325	31560950	3	6425	0.048582995951417
chr15	42781675	42789250	3	6750	0.23015873015873
chr15	55539200	55544000	3	4350	0.201550387596899
chr15	55879600	55881350	3	1575	0.2
chr15	57591825	57595100	3	3050	0.10752688172043
chr15	58429925	58436225	3	6000	0.0698689956331878
chr15	58817525	58819875	3	2225	0.0810810810810811
chr15	59468775	59471400	3	2450	0.133333333333333
chr15	60683300	60691725	3	7800	0.151815181518152
chr15	65132850	65140500	3	7475	0.0395256916996047
chr15	70050650	70054175	3	3250	0.147540983606557
chr15	70384600	70394000	3	8825	0.152173913043478
chr15	77305125	77307975	3	2575	0.133333333333333
chr15	80269275	80272325	3	2800	0.13953488372093
chr15	83315225	83317050	3	1675	0.135593220338983
chr15	89906175	89908125	3	1700	0.203389830508475
chr15	91105275	91109600	3	3825	0.19047619047619
chr15	93424400	93430175	3	5525	0.0571428571428571
chr15	101458075	101463475	3	5050	0.184210526315789
chr16	637825	644100	3	6000	0.0827586206896552
chr16	776475	778875	3	2250	0.0967741935483871
chr16	1381425	1384325	3	2775	0.107142857142857
chr16	1519350	1526125	3	6500	0.130081300813008
chr16	3903600	3909000	3	4925	0.170212765957447
chr16	9183725	9195025	3	10400	0.150837988826816
chr16	11888675	11895050	3	6150	0.130434782608696
chr16	19124725	19131425	3	6225	0.208
chr16	20921600	20923325	3	1550	0.188679245283019
chr16	21654400	21666400	3	11275	0.1
chr16	54961700	54966475	3	4275	0.22972972972973
chr16	57833675	57836925	3	3025	0.141414141414141
chr16	66239125	66242400	3	3125	0.058252427184466
chr16	67424000	67430075	3	5750	0.0849056603773585
chr16	67512800	67517500	3	4500	0.0714285714285714
chr16	67522900	67526950	3	3825	0.0985915492957746
chr16	68031650	68035525	3	3425	0.216666666666667
chr16	68117325	68121950	3	4500	0.0566037735849057
chr16	84943350	84945900	3	2450	0.0769230769230769
chr16	85168425	85171850	3	3225	0.104347826086957
chr16	85643825	85651225	3	7275	0.0779220779220779
chr16	88919675	88924775	3	4825	0.111111111111111
chr16	89571400	89576175	3	4350	0.145454545454545
chr17	259275	264025	3	4275	0.21978021978022
chr17	1956700	1963225	3	6350	0.0595238095238095
chr17	7971575	7973225	3	1525	0.162162162162162
chr17	8854875	8860500	3	5350	0.173913043478261
chr17	17652425	17656575	3	3975	0.0769230769230769
chr17	17737775	17744550	3	5925	0.211180124223602
chr17	37054025	37058050	3	3925	0.0634920634920635
chr17	45607875	45610325	3	2225	0.126582278481013
chr17	47072900	47077575	3	4425	0.139130434782609
chr17	54984725	54993825	3	8700	0.0689655172413793
chr17	55976125	55978150	3	1850	0.158730158730159
chr17	57846775	57848050	3	1150	0.214285714285714
chr17	59327900	59330325	3	2200	0.196078431372549
chr17	60554850	60557925	3	2950	0.0869565217391304
chr17	62092025	62098725	3	6275	0.115942028985507
chr17	72771450	72777250	3	5425	0.144578313253012
chr17	72918950	72921175	3	2075	0.125
chr17	73087050	73089600	3	2325	0.175438596491228
chr17	76741975	76746325	3	3900	0.197183098591549
chr17	78233400	78239850	3	6075	0.111111111111111
chr18	2653275	2659625	3	5750	0.161137440758294
chr18	2978425	2983125	3	4250	0.174603174603175
chr18	5293925	5297575	3	3525	0.0666666666666667
chr18	6412500	6415600	3	2950	0.1875
chr18	9101500	9107900	3	6100	0.0888888888888889
chr18	12837600	12841300	3	3425	0.120481927710843
chr18	18741900	18745400	3	3325	0.103896103896104
chr18	25755075	25758550	3	3375	0.0645161290322581
chr18	43588525	43590850	3	2150	0.133333333333333
chr18	60864725	60867475	3	2550	0.210526315789474
chr19	2163200	2169925	3	6175	0.193939393939394
chr19	3060000	3063425	3	3100	0.191304347826087
chr19	3135450	3138625	3	2800	0.197802197802198
chr19	3140275	3143250	3	2825	0.0952380952380952
chr19	4470500	4474975	3	4225	0.152380952380952
chr19	6736000	6741575	3	5325	0.0719424460431655
chr19	8563275	8571600	3	8175	0.0212765957446809
chr19	8631850	8645775	3	12675	0.193939393939394
chr19	11427950	11436450	3	8175	0.0444444444444444
chr19	14223250	14231200	3	7625	0.0775862068965517
chr19	16476050	16483275	3	6750	0.178947368421053
chr19	18302375	18306100	3	3525	0.09375
chr19	33750250	33752950	3	2600	0.129032258064516
chr19	41303775	41310225	3	6150	0.07
chr19	42125525	42134425	3	8625	0.100719424460432
chr19	42701000	42708125	3	6700	0.136986301369863
chr19	44269000	44271175	3	1850	0.229508196721311
chr19	50014950	50020050	3	4825	0.112676056338028
chr19	50141025	50146950	3	5250	0.198019801980198
chr19	51868500	51876825	3	7650	0.208092485549133
chr19	52567750	52570675	3	2775	0.0792079207920792
chr19	54781350	54788150	3	6500	0.213333333333333
chr19	56621250	56624700	3	2950	0.230769230769231
chr19	58638375	58641450	3	2825	0.168421052631579
chr2	8674225	8676800	3	2350	0.229508196721311
chr2	20628925	20631050	3	1875	0.17910447761194
chr2	25562950	25565875	3	2600	0.228571428571429
chr2	27070600	27072625	3	1825	0.161290322580645
chr2	28938350	28941000	3	2325	0.19672131147541
chr2	29174075	29176350	3	2100	0.106666666666667
chr2	42978625	42983000	3	3875	0.220338983050847
chr2	45794075	45796325	3	2025	0.191780821917808
chr2	47209350	47214225	3	4625	0.117647058823529
chr2	47283350	47286075	3	2450	0.179487179487179
chr2	47296225	47299925	3	3450	0.107692307692308
chr2	60708950	60713350	3	4050	0.144736842105263
chr2	61022975	61025150	3	1900	0.227272727272727
chr2	64499975	64505575	3	5475	0.032258064516129
chr2	70310925	70317600	3	6375	0.214285714285714
chr2	71302825	71304450	3	1450	0.19047619047619
chr2	85632150	85638150	3	5425	0.227272727272727
chr2	87015450	87019375	3	3825	0.043010752688172
chr2	89158950	89160950	3	1825	0.1875
chr2	95690550	95693375	3	2625	0.126984126984127
chr2	98702875	98705975	3	2875	0.145833333333333
chr2	101920450	101928325	3	7725	0.0218181818181818
chr2	106803700	106806675	3	2800	0.161290322580645
chr2	109209725	109212275	3	2375	0.140845070422535
chr2	121100900	121104950	3	3725	0.134453781512605
chr2	128142225	128147925	3	5150	0.211640211640212
chr2	175456500	175466425	3	8400	0.198083067092652
chr2	178075875	178079775	3	3700	0.108695652173913
chr2	191875650	191879925	3	4175	0.111111111111111
chr2	197028925	197037425	3	8375	0.0201342281879195
chr2	220251350	220253825	3	2225	0.215384615384615
chr2	220283300	220284650	3	1250	0.16
chr2	227000750	227002525	3	1675	0.0952380952380952
chr2	235398875	235406300	3	7150	0.0517241379310345
chr2	235901800	235903025	3	1125	0.142857142857143
chr20	1464850	1475525	3	10500	0.0547945205479452
chr20	1924825	1928650	3	3575	0.10989010989011
chr20	19192200	19194500	3	2150	0.16
chr20	30109100	30112375	3	3150	0.0952380952380952
chr20	34203400	34207850	3	4150	0.12
chr20	35470025	35472225	3	1875	0.21875
chr20	35635825	35638075	3	2075	0.115384615384615
chr20	43974850	43977475	3	2475	0.0930232558139535
chr20	46410400	46415900	3	4950	0.181818181818182
chr20	52530825	52534625	3	3500	0.156862745098039
chr20	61198900	61204275	3	5200	0.0650406504065041
chr20	61424975	61428900	3	3575	0.139130434782609
chr20	62367900	62373025	3	4725	0.2
chr21	16429150	16439200	3	9175	0.22
chr21	30448675	30453250	3	4075	0.195652173913043
chr21	30565275	30569800	3	4150	0.195488721804511
chr21	30607925	30611725	3	3675	0.0674157303370786
chr21	34773100	34781050	3	7250	0.176245210727969
chr21	37527700	37530825	3	2775	0.195652173913043
chr22	23557700	23565275	3	6825	0.153256704980843
chr22	25958700	25966725	3	7250	0.207171314741036
chr22	32312800	32315275	3	2225	0.213333333333333
chr22	36725525	36731800	3	5775	0.186666666666667
chr22	37308450	37311925	3	3100	0.176991150442478
chr22	38791075	38795900	3	4450	0.183098591549296
chr22	40928000	40931050	3	2775	0.193548387096774
chr22	50353050	50361850	3	8700	0.0298507462686567
chr22	50737825	50747825	3	9800	0.0659340659340659
chr3	4515700	4517325	3	1475	0.163265306122449
chr3	16841925	16844100	3	2050	0.117647058823529
chr3	28333225	28337725	3	4175	0.10062893081761
chr3	32461000	32464800	3	3525	0.136363636363636
chr3	46361950	46364500	3	2325	0.179487179487179
chr3	50191750	50194625	3	2725	0.0952380952380952
chr3	52442825	52446700	3	3750	0.0952380952380952
chr3	71827775	71835475	3	7300	0.136752136752137
chr3	107939475	107943400	3	3650	0.160714285714286
chr3	111392625	111395750	3	2875	0.162162162162162
chr3	112692275	112695450	3	3050	0.0555555555555556
chr3	121784350	121788175	3	3325	0.176991150442478
chr3	127390525	127393800	3	3075	0.157894736842105
chr3	128202200	128212500	3	9950	0.0467532467532468
chr3	141201775	141207500	3	5375	0.131147540983607
chr3	141455800	141459000	3	3000	0.181818181818182
chr3	171692925	171697000	3	3750	0.128571428571429
chr4	3226100	3228450	3	2200	0.170212765957447
chr4	3293200	3295850	3	2450	0.195121951219512
chr4	6808175	6810400	3	2025	0.171428571428571
chr4	6887575	6890500	3	2750	0.112359550561798
chr4	10007225	10009025	3	1675	0.206896551724138
chr4	38856475	38860950	3	3950	0.187919463087248
chr4	48342225	48346125	3	3750	0.0571428571428571
chr4	55096325	55100650	3	4025	0.105263157894737
chr4	84028900	84037225	3	8125	0.033003300330033
chr4	84241325	84244375	3	2800	0.214285714285714
chr4	110954075	110955725	3	1450	0.195121951219512
chr4	130011350	130018075	3	6100	0.173160173160173
chr4	141674400	141678775	3	4250	0.125
chr4	159087025	159096350	3	8300	0.195945945945946
chr4	169802775	169804025	3	1125	0.171428571428571
chr4	185312600	185316125	3	3300	0.137931034482759
chr5	783950	785850	3	1700	0.222222222222222
chr5	1476850	1482350	3	4925	0.212765957446809
chr5	50262900	50265775	3	2700	0.101010101010101
chr5	71801025	71804125	3	2950	0.0952380952380952
chr5	77803225	77807925	3	4525	0.228571428571429
chr5	82766500	82775450	3	8650	0.217391304347826
chr5	87436450	87439425	3	2700	0.222222222222222
chr5	98276525	98278075	3	1425	0.133333333333333
chr5	118603325	118612000	3	8325	0.0704225352112676
chr5	126146725	126150800	3	3900	0.0882352941176471
chr5	140007875	140014675	3	6225	0.132075471698113
chr5	148204100	148213000	3	8325	0.123287671232877
chr5	149460975	149466950	3	5800	0.0884955752212389
chr5	154133675	154138375	3	4450	0.0735294117647059
chr5	169306050	169309200	3	2775	0.207792207792208
chr5	179219750	179224000	3	4050	0.0784313725490196
chr6	3455300	3458250	3	2825	0.136363636363636
chr6	4774825	4778525	3	3475	0.148936170212766
chr6	7200875	7203575	3	2500	0.149253731343284
chr6	17702275	17707950	3	5300	0.131578947368421
chr6	24949125	24953325	3	3925	0.0839160839160839
chr6	25164950	25167600	3	2350	0.153846153846154
chr6	31164250	31172875	3	8075	0.208333333333333
chr6	32154300	32165450	3	10800	0.0684931506849315
chr6	32985025	32987725	3	2525	0.103448275862069
chr6	33392550	33396675	3	3925	0.0983606557377049
chr6	41689200	41693250	3	3550	0.227272727272727
chr6	41698900	41703950	3	4875	0.0851063829787234
chr6	42011650	42019375	3	6925	0.21256038647343
chr6	64514450	64518225	3	3375	0.208
chr6	80655050	80657825	3	2625	0.153846153846154
chr6	86350050	86355500	3	5200	0.175
chr6	106545000	106550250	3	5050	0.137931034482759
chr6	114662500	114664800	3	2125	0.19047619047619
chr6	119213000	119217750	3	4625	0.0352941176470588
chr6	131895000	131897450	3	2225	0.170212765957447
chr6	137103325	137114850	3	11100	0.075187969924812
chr6	137553900	137556275	3	2175	0.196078431372549
chr6	138019625	138021125	3	1400	0.117647058823529
chr6	144500300	144504100	3	3500	0.230769230769231
chr6	144980125	144989500	3	8850	0.123456790123457
chr6	168226175	168228950	3	2550	0.208333333333333
chr7	640875	645200	3	4150	0.105263157894737
chr7	2442425	2447300	3	4675	0.062111801242236
chr7	17336675	17343225	3	6350	0.0909090909090909
chr7	19155550	19158175	3	2375	0.2
chr7	26413800	26417100	3	3100	0.170212765957447
chr7	31727550	31728800	3	1150	0.173913043478261
chr7	36301575	36306325	3	4525	0.0845070422535211
chr7	42275375	42278000	3	2450	0.217391304347826
chr7	73629250	73633025	3	3375	0.210526315789474
chr7	101457125	101462475	3	5150	0.0609137055837563
chr7	101927775	101933125	3	5175	0.0689655172413793
chr7	112725775	112727750	3	1800	0.173913043478261
chr7	113722700	113728150	3	5150	0.0842105263157895
chr7	128469925	128473025	3	2725	0.189473684210526
chr7	134893400	134897100	3	3525	0.142857142857143
chr7	149468075	149474050	3	5850	0.0382165605095541
chr7	150968150	150974725	3	6450	0.0571428571428571
chr7	151503350	151505700	3	2200	0.173913043478261
chr7	152129975	152134650	3	4425	0.16
chr8	1692475	1695400	3	2825	0.0506329113924051
chr8	11753575	11756250	3	2500	0.192307692307692
chr8	22406400	22412150	3	5275	0.161616161616162
chr8	28258075	28260550	3	2375	0.0952380952380952
chr8	41906975	41910650	3	3475	0.122448979591837
chr8	61590375	61593525	3	2925	0.125
chr8	82018600	82024875	3	6025	0.15625
chr8	86370900	86372175	3	1150	0.193548387096774
chr8	96084925	96087425	3	2300	0.228571428571429
chr8	126524375	126526275	3	1750	0.150943396226415
chr8	131019900	131023225	3	3225	0.0851063829787234
chr8	131366925	131371850	3	4575	0.122448979591837
chr8	134155475	134157875	3	2300	0.0689655172413793
chr8	134537700	134540000	3	2175	0.115384615384615
chr9	4935950	4939775	3	3675	0.072289156626506
chr9	5624550	5631450	3	6575	0.0823045267489712
chr9	27563575	27567175	3	3450	0.142857142857143
chr9	33153400	33168725	3	15150	0.0201612903225806
chr9	35109425	35117425	3	7575	0.130232558139535
chr9	35603425	35606950	3	3300	0.0952380952380952
chr9	77111625	77115400	3	3550	0.227272727272727
chr9	82225000	82227350	3	2125	0.230769230769231
chr9	88353450	88359675	3	6075	0.0333333333333333
chr9	88963050	88970425	3	6900	0.134387351778656
chr9	92109050	92114500	3	5050	0.184397163120567
chr9	92139975	92143850	3	3575	0.181818181818182
chr9	95523625	95528650	3	4850	0.0459770114942529
chr9	95855300	95862825	3	6950	0.158415841584158
chr9	96337325	96340850	3	3400	0.0810810810810811
chr9	100667175	100671050	3	3625	0.136752136752137
chr9	101010200	101019600	3	9050	0.172413793103448
chr9	110689125	110691375	3	2100	0.106666666666667
chr9	115649900	115659050	3	8775	0.19047619047619
chr9	120485350	120488625	3	2925	0.145833333333333
chr9	125795475	125799550	3	3875	0.226415094339623
chr9	126627475	126631100	3	3350	0.219178082191781
chr9	132105150	132110375	3	5050	0.104166666666667
chr9	136930025	136934625	3	4450	0.129032258064516
chr9	137036225	137037775	3	1350	0.228571428571429
chr9	139921650	139930275	3	8350	0.0505415162454874
chr9	140511950	140515475	3	3175	0.230769230769231
chrX	14890475	14894125	3	3475	0.193548387096774
chrX	19903100	19906850	3	3350	0.185567010309278
chrX	20281375	20286750	3	5200	0.075187969924812
chrX	30670400	30673800	3	3175	0.105263157894737
chrX	39953175	39959700	3	6400	0.0652173913043478
chrX	71320125	71325475	3	4900	0.176470588235294
chrX	128910600	128920775	3	9600	0.113924050632911
chrX	149736400	149741200	3	4550	0.0809248554913295
chrX	153360525	153363950	3	3025	0.164948453608247
chrX	153595950	153603475	3	7200	0.160583941605839
chrX	153655350	153660350	3	4625	0.222222222222222
chrX	153769350	153776975	3	7275	0.142857142857143
