# Supplementary material for: Large organized chromatin lysine domains help distinguish primitive from differentiated cell populations
Source: Nat Commun. 2021 Jan 21;12:499. doi: 10.1038/s41467-020-20830-9 (PMC7820432; doi:10.1038/s41467-020-20830-9)
Supplement: Supplementary file 3 — Supplementary Software [file 41467_2020_20830_MOESM3_ESM.zip › E029-H3K9me3_LOCKS.bed]

chr1	142535325	142663450	48	26800	94.0714285714286
chr1	227709975	227811200	48	31425	49.2666666666667
chr1	227811950	227885475	48	52775	5.87878787878788
chr1	247130625	247218100	48	40200	31.3333333333333
chr1	247218225	247328925	48	45750	79.68
chr10	37564200	37861475	48	20025	104.344827586207
chr10	37862825	38030350	48	29650	62.4
chr10	38339475	38952850	48	103775	104.666666666667
chr10	42354850	42506800	48	49850	86.2105263157895
chr11	50327100	50420700	48	18750	40.2307692307692
chr11	50420825	50587575	48	17200	49.6190476190476
chr11	51192675	51302350	48	18975	32.4761904761905
chr11	51303175	51570325	48	18850	95.7
chr12	34200725	34612825	48	138125	83.0952380952381
chr12	34614425	34700925	48	21825	19.0588235294118
chr12	34701425	34800525	48	29300	67.5
chr12	37926025	38272475	48	20025	91.5789473684211
chr12	38272900	38380925	48	19825	47.3125
chr12	38434575	38599350	48	28950	89.8536585365854
chr12	133441600	133588500	48	76800	72.1621621621622
chr12	133588650	133706100	48	99025	2.34615384615385
chr12	133708025	133813775	48	83050	5.1
chr13	19449750	19650725	48	33375	59
chr15	24843300	25188025	48	19300	99.7
chr15	25199950	25293600	48	18550	29.6923076923077
chr15	25293750	25447050	48	83500	76.8571428571429
chr16	3225350	3416750	48	53925	43.875
chr16	31730000	31857250	48	39975	66.1666666666667
chr16	32428750	32535450	48	30800	89.9047619047619
chr16	32535600	32598400	48	44350	6
chr16	33817400	33973250	48	66600	37.1836734693878
chr16	33973525	34282075	48	38575	54.9437229437229
chr16	34285150	34456625	48	35475	55.5454545454545
chr16	34466650	34680175	48	25100	61.4074074074074
chr16	34680875	34815000	48	28725	40.5454545454545
chr16	34824650	34966025	48	21025	34.3333333333333
chr16	46385800	46523650	48	50000	23.4074074074074
chr19	9366650	9476250	48	51800	33.25
chr19	9476775	9581525	48	60425	27.4444444444444
chr19	9582875	9665800	48	38050	22.9032258064516
chr19	9666425	9871250	48	52275	44.2857142857143
chr19	11716250	11915750	48	44900	67.6521739130435
chr19	11915875	12041850	48	48100	51.0833333333333
chr19	12042600	12185950	48	57425	48.1
chr19	12287425	12357850	48	39275	10.8181818181818
chr19	12357975	12498975	48	49450	85.9259259259259
chr19	19781825	19911075	48	52175	49.8888888888889
chr19	19911275	19986225	48	32175	20.2448979591837
chr19	19986800	20052975	48	35450	8.125
chr19	20053450	20208375	48	25425	95.3333333333333
chr19	20208900	20291650	48	33425	12.3673469387755
chr19	20655800	20751175	48	36300	49.2
chr19	20751250	20831100	48	25750	24.6153846153846
chr19	20831275	20973875	48	24850	84.5555555555556
chr19	20975600	21047000	48	32700	13.0344827586207
chr19	21047175	21141975	48	51350	35.2380952380952
chr19	21411350	21501625	48	28900	80.5
chr19	21509050	21605175	48	37050	30.7272727272727
chr19	21605300	21726850	48	36625	38.377358490566
chr19	21837425	21971550	48	29375	64.6451612903226
chr19	22082450	22152000	48	28325	11.1428571428571
chr19	22152625	22264575	48	23000	47.1764705882353
chr19	22265100	22357900	48	26900	17.75
chr19	22358400	22455250	48	21125	50.5882352941176
chr19	22455600	22532150	48	20650	28.2666666666667
chr19	22532250	22633800	48	19450	37.9
chr19	22634100	22703375	48	38250	14.6086956521739
chr19	22704700	22826875	48	25325	42.5
chr19	22829700	22924325	48	26325	22.9655172413793
chr19	22928300	23024650	48	24200	29.9393939393939
chr19	23024725	23108100	48	22500	24.8695652173913
chr19	23112200	23207900	48	23500	23.3684210526316
chr19	23207975	23329325	48	19825	88.3
chr19	23329450	23425325	48	32050	31.7692307692308
chr19	23484150	23611550	48	58000	61.3333333333333
chr19	23612475	23728600	48	20050	44.2105263157895
chr19	23741400	23860250	48	36600	35.1764705882353
chr19	23916875	24023475	48	26350	44.4545454545455
chr19	24024175	24183875	48	21100	56.8571428571429
chr19	24277250	24348150	48	30450	19.5384615384615
chr19	24349950	24438275	48	23000	15.6296296296296
chr19	24438900	24496875	48	26925	9.04166666666667
chr19	24497225	24558575	48	45075	3.4
chr19	27731800	27876700	48	23500	49.5555555555556
chr19	27877300	28023300	48	21025	85.0526315789474
chr19	28025750	28109125	48	18200	19.7647058823529
chr19	28110950	28214675	48	24875	26.56
chr19	28215150	28384575	48	41975	63.1578947368421
chr19	35031750	35244725	48	32625	91.4285714285714
chr19	36814825	36895825	48	39275	28.3529411764706
chr19	36896175	36971725	48	28500	19.3684210526316
chr19	36972350	37057250	48	55525	29.1
chr19	37057575	37128800	48	35900	42
chr19	37128900	37201300	48	37475	19.6
chr19	37201400	37278125	48	57625	7.77777777777778
chr19	37279075	37369375	48	60225	27
chr19	37369575	37442975	48	40625	12.7272727272727
chr19	37443050	37513875	48	29225	25.52
chr19	37514825	37615800	48	43825	18.1052631578947
chr19	37615900	37694875	48	52075	11.8181818181818
chr19	37695100	37868925	48	49050	77.1764705882353
chr19	37869900	37937275	48	53550	2.18181818181818
chr19	37937675	38007575	48	40975	6.76190476190476
chr19	38007825	38082425	48	57225	3.44827586206897
chr19	38082875	38165100	48	36600	37.304347826087
chr19	38167450	38300700	48	34300	59.9
chr19	44324100	44399175	48	42700	15.0612244897959
chr19	44399325	44482500	48	40650	35.4782608695652
chr19	44484850	44659200	48	50350	68.972972972973
chr19	44659350	44764350	48	45875	23.063829787234
chr19	44771075	44845275	48	32250	10.6875
chr19	44847400	44953675	48	30100	59.0526315789474
chr19	52329850	52437225	48	70975	16.5789473684211
chr19	52437275	52547575	48	86650	9.21428571428571
chr19	52547825	52656150	48	75375	9.16666666666667
chr19	52759550	52860625	48	54525	67.8823529411765
chr19	52860950	52928575	48	49950	3.7
chr19	52928975	53007650	48	53975	4.8695652173913
chr19	53008950	53096000	48	45300	54.7272727272727
chr19	53204525	53390200	48	63125	68.2222222222222
chr19	53448900	53568750	48	46100	22.5454545454545
chr19	53568900	53677925	48	42975	30.5970149253731
chr19	53678300	53761900	48	51200	21.3333333333333
chr19	53762050	53890975	48	49400	30.6060606060606
chr19	53892300	54000300	48	56550	29.375
chr19	56851300	56963600	48	61050	38.6315789473684
chr19	56963800	57022100	48	38800	4.8
chr19	57022325	57118425	48	71675	7.52380952380952
chr19	57221525	57381750	48	26050	73.0526315789474
chr19	57384675	57466650	48	21375	23.7894736842105
chr19	57467125	57539325	48	21875	14.5882352941176
chr19	57541975	57669675	48	20575	33.5555555555556
chr19	57674525	57930275	48	35775	104.333333333333
chr19	57930450	58042075	48	47825	29.9333333333333
chr19	58042200	58201775	48	90300	73.6470588235294
chr19	58369150	58474925	48	47875	53.2857142857143
chr19	58475625	58573150	48	66475	14.6551724137931
chr19	58573200	58661175	48	71925	2.38709677419355
chr19	58661450	58793050	48	102325	28.0909090909091
chr20	29515700	29653925	48	22925	103.416666666667
chr21	9413450	9651375	48	23575	100.80701754386
chr21	9825350	9931875	48	41600	17.2307692307692
chr21	10580325	10749625	48	45725	48.125
chr21	10749800	10913625	48	110575	15.3793103448276
chr21	10915700	11035325	48	20950	45.0909090909091
chr21	11037100	11088875	48	26250	8.22222222222222
chr21	11089725	11176800	48	61775	8.72727272727273
chr3	44601375	44728450	48	33825	97.3333333333333
chr3	75683900	75794850	48	44500	94.7058823529412
chr4	10150	98725	48	41150	63.4782608695652
chr4	99325	180975	48	55150	13.52
chr4	181200	255950	48	30975	21.8571428571429
chr4	256000	355075	48	42250	30.3076923076923
chr4	357125	426275	48	52300	13.68
chr4	49018825	49268825	48	51675	86.5263157894737
chr4	190446450	190523225	48	27750	27.9285714285714
chr4	190524200	190584100	48	24575	14.75
chr4	190584700	190659400	48	22250	11.95
chr5	45796750	46070375	48	14725	106
chr5	46072525	46246675	48	16400	48.5555555555556
chr5	49405700	49552125	48	17425	100.347826086957
chr5	140131775	140264250	48	58050	7.33333333333333
chr5	140381025	140596225	48	33075	86.8888888888889
chr5	140597475	140669450	48	44900	18.9473684210526
chr5	140669550	140757900	48	62825	4.41379310344828
chr5	150196875	150313100	48	33700	89.037037037037
chr5	178291200	178380750	48	53350	7.68
chr5	178381650	178486750	48	42725	30.0833333333333
chr5	178488050	178552775	48	37950	35.4285714285714
chr6	27185400	27414700	48	28150	81.4166666666667
chr6	28554725	28759275	48	25200	87.2972972972973
chr7	56213000	56422475	48	18050	69.7692307692308
chr7	56478150	56588175	48	40750	66.6666666666667
chr7	56590050	56707975	48	30625	57.6153846153846
chr7	57190850	57265350	48	27050	21.36
chr7	57265975	57336325	48	34625	8.92307692307692
chr7	57337050	57406475	48	27050	10.3571428571429
chr7	57406925	57468800	48	33525	9.37142857142857
chr7	61667600	61891350	48	66475	53.5700934579439
chr7	61968125	62138575	48	19100	73.2
chr7	62138800	62229350	48	17150	23.5238095238095
chr7	62230525	62314775	48	16700	25.1
chr7	62315675	62419625	48	17675	35.3333333333333
chr7	62422475	62529175	48	28250	65.0588235294118
chr7	62530900	62644750	48	26300	42.0952380952381
chr7	63208975	63386050	48	25900	99.8285714285714
chr7	63386625	63504975	48	30850	35.76
chr7	63505650	63585075	48	34525	15.6
chr7	63587375	63693500	48	25900	33.8
chr7	63693875	63815100	48	33400	97.7391304347826
chr7	63815375	63960450	48	25325	85.75
chr7	63960825	64021675	48	27975	14.3478260869565
chr7	64240050	64392400	48	27175	75.1111111111111
chr7	150138850	150425325	48	31675	103.5
chr7	157632575	157915775	48	26000	96.1818181818182
chr7	157915950	158050625	48	32200	50.8125
chr8	43252025	43512100	48	31675	94.8372093023256
chr8	43513350	43620625	48	16325	41.8260869565217
chr8	43621150	43755900	48	15525	46.2222222222222
chr8	46839500	47026200	48	50825	100.3125
chr8	47026425	47104775	48	38825	11.6521739130435
chr8	47105225	47229525	48	21350	52.3478260869565
chr8	47231700	47355975	48	64175	29.5238095238095
chr8	47356100	47463600	48	29075	37.1111111111111
chr9	68298350	68495200	48	24575	106
chr9	99449500	99584875	48	50175	37.4736842105263
chr9	115707100	115808325	48	30275	93.0476190476191
chrX	58275500	58402275	48	29350	44.4444444444444
chr4	190756775	190944125	47	23175	66.2105263157895
chr1	40911225	41013250	46	48475	75.9
chr7	64029725	64199925	45	32725	77.6774193548387
chr21	45839425	46160975	44	25900	64.9756097560976
chr7	56708175	56795900	44	20875	26
chr17	21892950	22070075	43	25975	72.8421052631579
chr5	179643000	179710475	43	37875	17.2941176470588
chr6	57440375	57670300	43	17425	69.8
chr4	426550	626550	42	55550	79.2631578947368
chr2	132975875	133138075	41	24525	58.875
chr3	147072450	147142375	41	25200	26.0769230769231
chr19	12499225	12585925	40	28525	45
chrX	58402325	58471350	40	12975	26.0952380952381
chr19	56347575	56521700	39	13675	59.5789473684211
chr10	42596675	42867275	38	57225	45.3
chr19	2827200	2938375	38	36625	30.5263157894737
chr19	57118525	57190000	38	39100	32.7368421052632
chr3	44751025	44815775	38	34175	21.037037037037
chr19	58202100	58302650	36	48675	25.1875
chr4	3573650	3798925	35	18100	63.5833333333333
chr5	46248825	46405175	35	10400	45.7037037037037
chr7	57471225	57568100	35	32575	25.8888888888889
chr16	3416875	3493225	34	41525	13.6296296296296
chr19	36710075	36763175	34	28975	15
chr10	43005525	43119950	33	27775	49.8
chr13	19685850	19760350	32	15225	42.3225806451613
chr19	40445450	40586350	32	37675	43.3164556962025
chr3	75797925	75849525	32	19325	41.0588235294118
chr1	247329100	247451025	31	21425	50.9189189189189
chr10	127564300	127615875	30	18700	17.6875
chr18	77601900	77698600	30	29300	25.6923076923077
chr15	25447125	25499125	29	45650	0.890625
chr6	62179100	62284825	29	12750	28.3448275862069
chr12	54324050	54447300	28	11325	42.4507042253521
chr19	20291875	20346225	28	14975	16.4
chr19	21975825	22016825	28	27200	5.74647887323944
chr11	74501575	74612800	27	21075	35.1578947368421
chr17	22167600	22259500	27	14625	31
chr2	176933700	177004125	27	11100	37.7
chr7	64419525	64464675	27	24050	18.5
chr7	158052750	158136500	27	16125	37.6
chr10	132060850	132106175	26	17025	14
chr19	12186075	12257750	26	25100	17.0793650793651
chr5	140760700	140821775	26	35375	22.9090909090909
chr9	66798350	66863375	26	27950	28.4
chr1	143418800	143470525	25	9100	22.125
chr16	31893475	31940125	25	30750	4.74074074074074
chr2	92260325	92322400	25	15475	19.68
chr8	145873900	145948350	25	23100	26.0689655172414
chr6	10385250	10426325	24	12900	29.4444444444444
chr7	61891600	61916525	24	12650	5.89473684210526
chr19	38302650	38377675	23	15375	20.75
chr6	61901725	61979325	23	6700	27.5789473684211
chr12	34801350	34856300	22	7625	20.2068965517241
chr5	150313375	150341550	22	13350	11.4545454545455
chr16	34968075	35050150	21	24750	13.6785714285714
chr10	38099900	38133225	20	14575	11.0857142857143
chr19	12618375	12656475	20	28125	4.30769230769231
chr19	21224475	21250075	20	15600	6.69230769230769
chr19	44953900	45005675	20	39475	4.81818181818182
chr9	114296750	114332725	20	18825	22.5185185185185
chr16	68578375	68616950	19	31625	5.6551724137931
chr19	20467475	20504250	19	7650	15.7894736842105
chr4	174421125	174458475	19	9300	17.6923076923077
chr10	42507000	42539300	18	8075	13.2903225806452
chr16	35132425	35149325	18	6850	4.53333333333333
chr18	32824125	32892950	18	19175	16
chr7	6689425	6743800	18	35125	14.96
chr7	57697900	57745775	18	15350	16.3870967741935
chr7	61528650	61560225	18	6700	11.12
chr12	38381050	38397200	17	6100	9.90909090909091
chr13	100621275	100650375	17	9325	11.76
chr16	10496975	10513900	17	11050	2.91428571428571
chr18	77478825	77507850	17	18325	8.58333333333333
chr17	21304775	21327575	16	8500	9.70731707317073
chr19	9255175	9274050	16	15150	1.52
chr2	95797150	95821775	16	15975	10.8421052631579
chr17	16518950	16538150	15	14100	2.8
chr19	8904200	8933925	15	18275	7.72839506172839
chr3	44530225	44547050	15	11900	2.69230769230769
chr7	152100725	152113375	15	5750	3.6
chr11	114479575	114496475	14	8500	5.05555555555556
chr19	7073625	7098400	14	20900	3.7037037037037
chr19	35432550	35459300	14	15800	3.48387096774194
chr2	96483400	96496250	14	6550	9.26666666666667
chr2	223158700	223176600	14	6700	7.44
chr5	178126975	178155000	14	21325	5.41935483870968
chr9	99585175	99611725	14	9225	8.3
chrX	46345500	46365450	14	7150	9.18181818181818
chr1	42968600	42989475	13	9725	4.9
chr19	24558725	24577300	13	12175	6.63157894736842
chr19	35244975	35258325	13	10550	0.888888888888889
chr19	53098025	53122050	13	13075	4.15873015873016
chr6	100895000	100917525	13	6650	7.41818181818182
chr8	187400	205950	13	12300	3.65384615384615
chr8	125987125	126001625	13	9450	3.75757575757576
chrX	47826075	47846375	13	11475	5.30434782608696
chr10	18842525	18867850	12	18300	1.56053811659193
chr15	76550600	76562675	12	7425	5.44827586206897
chr7	5090200	5111925	12	16800	4
chr12	32123400	32138500	11	13150	0.75
chr16	71475200	71488125	11	10700	1
chr17	5078450	5093125	11	12400	2.27586206896552
chr19	14824100	14840425	11	13225	1
chr19	58794425	58813050	11	14175	2.13793103448276
chr6	89367025	89381725	11	8150	5.64705882352941
chr8	25898225	25908525	11	4425	2.46666666666667
chr8	47689425	47707200	11	9300	3.02325581395349
chr9	66454600	66472525	11	7525	4.16216216216216
chr10	131382875	131394150	10	7900	2.3265306122449
chr11	2661125	2675550	10	9275	2.77333333333333
chr11	3373400	3395275	10	18300	3.46666666666667
chr12	46416175	46422875	10	3800	3.88235294117647
chr2	95875025	95890800	10	12250	2.22857142857143
chr2	171766375	171781375	10	7400	4.34146341463415
chr20	60675100	60689100	10	10600	1.47826086956522
chr3	31688475	31698325	10	8275	0.5
chrX	61727100	61734350	10	3700	3.48148148148148
chr1	5725950	5736275	9	6825	0.869565217391304
chr1	228424425	228434675	9	6000	3
chr10	44012025	44022600	9	7275	1.66666666666667
chr12	32037700	32052250	9	7475	3.2
chr14	67406450	67414675	9	5400	1.93548387096774
chr17	16449100	16463200	9	10825	2.55555555555556
chr18	18510925	18520375	9	6675	1.6
chr3	13941700	13951200	9	6500	2.3448275862069
chr3	138258500	138268900	9	6900	2.17391304347826
chr4	49512325	49521575	9	6275	1.91304347826087
chr4	190673400	190683550	9	5375	2.8
chr7	721225	731625	9	4525	2.84615384615385
chr7	151982775	151988950	9	2750	2.6
chr8	47775675	47787275	9	7650	2.03703703703704
chr9	74492575	74499375	9	4400	3.04
chr1	75590250	75596850	8	3875	1.18518518518519
chr1	178731100	178739025	8	4625	2.5
chr10	44108900	44116275	8	4875	1.13207547169811
chr12	28519475	28524850	8	3575	1.82352941176471
chr16	31611275	31622150	8	5650	2.24691358024691
chr19	52656225	52668975	8	11325	1.45454545454545
chr2	241461325	241472550	8	8625	1.53086419753086
chr21	14338525	14345775	8	3750	2.44444444444444
chr22	17039625	17049175	8	7925	0.60377358490566
chr4	49633225	49660150	8	25450	0.214689265536723
chr4	116935800	116941725	8	4800	1
chr5	93398450	93404150	8	4425	0.486486486486487
chr7	64859575	64873300	8	9525	1.14285714285714
chr7	99126100	99141850	8	9250	2.28108108108108
chr8	8212150	8220525	8	5775	2.14814814814815
chr8	146196975	146211325	8	12550	0.75
chr9	44873150	44882275	8	4975	1.88461538461538
chr9	125486200	125494600	8	4475	2.04761904761905
chrX	97096925	97101700	8	3575	1.29411764705882
chr1	20484500	20492100	7	6050	1.25
chr1	77639525	77643675	7	2525	1.21428571428571
chr1	179683350	179688725	7	3450	1.35483870967742
chr1	180698975	180705650	7	4550	1.66666666666667
chr13	48890950	48896975	7	5375	0.457142857142857
chr13	96317425	96324525	7	4900	1.7
chr13	101055550	101064325	7	6750	1.8
chr14	104698175	104704325	7	3175	1.47826086956522
chr15	80205600	80214525	7	8125	0.204545454545455
chr16	10432425	10438125	7	4875	0.305882352941176
chr16	75198825	75211450	7	11375	0.545454545454545
chr17	21792225	21798425	7	5050	0.452830188679245
chr18	106875	111925	7	3825	0.782608695652174
chr18	77253075	77259525	7	4775	1.1
chr19	21359725	21369000	7	7625	0.56
chr19	21734775	21742825	7	4950	1.86666666666667
chr2	86772575	86779225	7	5500	0.595238095238095
chr2	242521375	242528525	7	4700	1.36842105263158
chr21	11176975	11188225	7	8000	1.0379746835443
chr22	19320500	19327025	7	5225	0.651162790697674
chr3	149546900	149556525	7	6100	1.66666666666667
chr4	38797500	38805025	7	5800	1.11627906976744
chr4	113276525	113283350	7	5000	1.48387096774194
chr4	140357350	140362450	7	3850	0.947368421052632
chr6	27415500	27432050	7	15075	1.36585365853659
chr6	30245850	30257050	7	9025	0.481012658227848
chr6	137501650	137509525	7	6225	1.39130434782609
chr7	25893825	25903550	7	8300	1.62962962962963
chr7	57829200	57836875	7	5950	0.666666666666667
chr7	129895750	129900000	7	2375	1.72222222222222
chr9	104165250	104178175	7	10425	1.16417910447761
chr1	45352250	45356700	6	3575	0.523809523809524
chr1	244736275	244741800	6	4125	0.8
chr10	76270500	76275950	6	4175	0.80952380952381
chr11	1384675	1389075	6	2925	0.96551724137931
chr12	14623425	14629325	6	5050	0.878048780487805
chr12	32000725	32006175	6	4025	1.05882352941176
chr14	20360525	20365350	6	4000	1.07142857142857
chr17	4985800	5001175	6	13925	0.509433962264151
chr18	13595500	13599275	6	3450	0.196078431372549
chr2	89830450	89880050	6	47300	0.12603305785124
chr2	102760050	102766375	6	4325	0.923076923076923
chr21	39594475	39603050	6	7325	0.597402597402597
chr22	31367325	31377600	6	8550	1.0625
chr4	1387675	1393900	6	5025	0.59047619047619
chr4	129975600	129986250	6	8900	0.461538461538462
chr4	154785575	154789325	6	2875	0.592592592592593
chr4	174204500	174209150	6	3575	0.894736842105263
chr5	145106125	145110600	6	3675	0.818181818181818
chr7	27657775	27661825	6	3400	0.378378378378378
chr8	42961875	42966925	6	4475	0.24390243902439
chr9	115808650	115825675	6	15275	0.848484848484849
chrX	319025	325025	6	5050	0.648648648648649
chrX	134416450	134423800	6	5950	0.692307692307692
chr1	30035250	30040775	5	4125	0.571428571428571
chr10	22114050	22120400	5	5150	0.44
chr12	31760500	31763050	5	1925	0.6
chr12	32093700	32098875	5	3800	0.592592592592593
chr12	94742000	94748175	5	4825	0.613333333333333
chr14	91419875	91424075	5	3325	0.53968253968254
chr15	34464575	34467300	5	2275	0.451612903225806
chr15	39901450	39903800	5	1800	0.5
chr15	65243875	65248275	5	3725	0.5
chr15	80165925	80172475	5	5525	0.333333333333333
chr16	33568475	33574350	5	5025	0.55
chr2	196992525	196999375	5	5550	0.601941747572815
chr20	18264925	18267500	5	2175	0.347826086956522
chr20	40223350	40231225	5	7375	0.136363636363636
chr21	46938300	46941750	5	2950	0.415094339622642
chr22	42496750	42502200	5	4825	0.349206349206349
chr3	123638200	123641375	5	2575	0.478260869565217
chr3	129633975	129638750	5	4175	0.5625
chr3	188910400	188913925	5	3025	0.516129032258065
chr4	4963550	4966250	5	2175	0.611111111111111
chr4	144350575	144353325	5	2300	0.341463414634146
chr5	1426875	1430400	5	3000	0.615384615384615
chr5	60736425	60739550	5	2500	0.538461538461538
chr5	141723100	141726050	5	2550	0.294117647058824
chr6	89661600	89664650	5	2425	0.545454545454545
chr6	168438075	168444500	5	5550	0.509803921568627
chr7	7108975	7112025	5	2275	0.576271186440678
chr7	36975100	36980575	5	5100	0.296296296296296
chr7	56003975	56008475	5	3625	0.545454545454545
chr8	42976725	42983950	5	6775	0.130434782608696
chr8	146059600	146075475	5	14650	0.348387096774194
chr8	146153550	146161725	5	7225	0.413793103448276
chr9	138805000	138811725	5	6200	0.137931034482759
chrX	41066750	41070625	5	3200	0.30188679245283
chr10	4374000	4377325	4	3125	0.222222222222222
chr10	30214400	30216700	4	2050	0.222222222222222
chr10	39076550	39155000	4	78150	0.00817661488143908
chr10	123515700	123517550	4	1650	0.206896551724138
chr10	134919975	134923050	4	2750	0.233766233766234
chr11	2019675	2024425	4	4550	0.156862745098039
chr12	3516250	3518700	4	2200	0.185185185185185
chr12	14395200	14397600	4	2150	0.2
chr13	20588425	20591525	4	2850	0.145454545454545
chr13	41445475	41455850	4	9775	0.209302325581395
chr15	43651675	43656700	4	4650	0.148760330578512
chr16	896525	902625	4	5450	0.156521739130435
chr16	48343675	48346900	4	2800	0.235294117647059
chr19	7821075	7825100	4	3575	0.186046511627907
chr19	16991175	16994775	4	3200	0.171428571428571
chr19	54078700	54085575	4	6150	0.177514792899408
chr19	58823025	58824500	4	1300	0.2
chr2	53780575	53782825	4	2050	0.127659574468085
chr2	242660775	242664350	4	3025	0.241758241758242
chr21	27644475	27647750	4	2925	0.195121951219512
chr3	156902925	156907525	4	4275	0.214285714285714
chr3	196244100	196249475	4	5000	0.233333333333333
chr6	26638850	26645775	4	6200	0.180327868852459
chr7	92729550	92739025	4	9175	0.0465116279069767
chr8	61404550	61408275	4	3450	0.166666666666667
chrX	2135625	2141725	4	5775	0.153846153846154
