# Supplementary material for: Large organized chromatin lysine domains help distinguish primitive from differentiated cell populations
Source: Nat Commun. 2021 Jan 21;12:499. doi: 10.1038/s41467-020-20830-9 (PMC7820432; doi:10.1038/s41467-020-20830-9)
Supplement: Supplementary file 3 — Supplementary Software [file 41467_2020_20830_MOESM3_ESM.zip › E029-H3K27ac_LOCKS.bed]

chr1	167510400	167666650	49	80075	11.1464435146444
chr11	66978275	67213875	49	96100	10.8214285714286
chr12	11851175	11986000	49	83425	9.76
chr12	124906900	125173700	49	90625	10.5555555555556
chr14	92906000	93146125	49	106675	11.6296296296296
chr14	93473250	93619775	49	69300	9.04
chr19	10823775	10975550	49	62725	12.0373831775701
chr2	145163700	145319025	49	95125	7.17241379310345
chr22	36719150	36904025	49	100775	9.28571428571429
chr3	151954700	152053900	49	63800	7.57142857142857
chr3	171755925	171892550	49	67325	8.60869565217391
chr6	7100250	7257400	49	67125	11.6111111111111
chr17	73141400	73369725	47	89425	9.1390134529148
chr15	90506000	90629500	44	68175	9.84905660377358
chr10	73426400	73656325	43	145400	8.47619047619048
chr1	235994250	236124650	42	78650	7.66666666666667
chr10	126289075	126434100	41	93250	7
chr11	65170400	65357975	39	93425	8.4954128440367
chr12	6854050	7081200	39	83325	8.91304347826087
chr18	74137325	74302200	38	79325	8.10416666666667
chr8	131254800	131377525	38	66125	5.91304347826087
chr14	70072775	70194325	37	72925	5.66666666666667
chr14	24550100	24809575	35	88350	8
chr11	47995225	48105775	34	70350	7.25
chr17	9884875	10082425	33	77650	7.05
chr11	63967975	64172450	32	67150	6.91803278688525
chr15	67355800	67481900	32	71175	5.74736842105263
chr2	175433275	175548425	32	49150	7.45454545454545
chr14	99695750	99740825	31	23800	7.26666666666667
chr10	11183075	11275225	30	61075	5.21428571428571
chr10	22885350	22958150	30	37875	5.75471698113208
chr13	99866750	99976850	29	70750	5.14110429447853
chr22	40806425	40915725	29	58250	4.95384615384615
chr1	198588450	198666125	28	55950	6.38297872340426
chr10	98401050	98487250	28	52600	4.05882352941176
chr16	85855350	85983950	28	63475	6.38775510204082
chr20	47314675	47419150	28	67275	4.95522388059702
chr22	45605575	45716175	28	57325	5.86387434554974
chr16	85005800	85125375	27	59350	4.4688995215311
chr2	240122650	240211600	27	66950	3.44444444444444
chr20	30619025	30706075	27	50650	5.21212121212121
chr20	52250725	52371825	27	47875	6.13559322033898
chr16	68000500	68127400	26	54200	5.40096618357488
chr19	3125250	3193925	26	35550	5.63829787234043
chr2	68941575	69045400	26	72575	4.34343434343434
chr9	123425000	123504325	26	50775	5.3125
chr8	11690675	11760375	25	43425	5.24444444444444
chr9	93551600	93606300	25	36875	4.2962962962963
chr4	15644325	15726975	24	56100	4.06857142857143
chr5	118635600	118707200	24	51175	2.82352941176471
chr12	6432000	6504150	23	47900	4.36363636363636
chr15	65127650	65197900	23	48625	3.70588235294118
chr16	81812350	81877500	23	36850	4.67605633802817
chr17	47751050	47827800	23	36000	4.77575757575758
chr3	46964600	47060000	23	62050	4.83018867924528
chr6	11341450	11415275	23	35400	4.01379310344828
chr9	134453725	134566050	23	50100	3.77777777777778
chr1	247564475	247621150	22	39275	4.36923076923077
chr12	123546800	123607475	22	25875	4.3030303030303
chr13	41534475	41609750	22	51200	4.30630630630631
chr19	1016400	1107775	22	47075	3.83592017738359
chr3	196336275	196422375	22	51400	3.8859649122807
chr5	56108225	56141825	22	25050	4.58823529411765
chr5	126122200	126154825	22	19925	4.04444444444444
chr19	2027750	2098000	21	42500	3.72916666666667
chr19	52246375	52333675	21	60750	2.24489795918367
chr22	30652100	30723775	21	47600	2.54109589041096
chr7	37696050	37755175	21	35875	1.87179487179487
chr8	27166525	27271775	21	87350	3.53846153846154
chr1	207978825	208049425	20	41100	3.83225806451613
chr19	7693300	7783700	20	45450	3.66265060240964
chr19	41801475	41886550	20	53650	3.70860927152318
chr11	63604825	63660050	19	34550	2.9
chr12	125187275	125262900	19	46475	2.88709677419355
chr14	68826075	68871825	19	24775	3.29032258064516
chr15	91366900	91479850	19	50250	3.09375
chr2	75041875	75111825	19	39950	2.88888888888889
chr5	39174450	39232550	19	48800	3.79661016949153
chr11	85842250	85926325	18	43250	2.95348837209302
chr14	91812525	91888300	18	63325	2.02631578947368
chr15	63765850	63827775	18	47050	2.97142857142857
chr15	90930700	90967025	18	24975	3.39393939393939
chr16	81476275	81541625	18	53075	2.5
chr17	7736800	7795700	18	32425	3.6
chr5	130586175	130621600	18	22975	2.95238095238095
chr5	134703600	134793650	18	51825	2.95652173913043
chr6	6679975	6731450	18	36325	3.05882352941176
chr6	14699925	14745850	18	28850	3.09090909090909
chr6	25004600	25057800	18	26025	3.36986301369863
chrX	37634950	37677900	18	37250	1.32203389830508
chr10	14585025	14668250	17	51050	3.3469387755102
chr15	78310825	78381500	17	47775	2.48
chr17	8834150	8873700	17	26975	1.33333333333333
chr17	37007100	37064400	17	34825	2.25
chr17	72588000	72642525	17	42425	1.8695652173913
chr17	76727025	76780400	17	36875	2.8125
chr19	39137700	39193275	17	49200	2.31578947368421
chr2	70305300	70355650	17	30150	2.73529411764706
chr22	46969500	47021475	17	33725	3.1304347826087
chr7	26327475	26378075	17	33800	3.09933774834437
chr1	221869900	221917325	16	32575	1.93650793650794
chr12	105022475	105090150	16	44450	2.39779005524862
chr14	23246700	23309600	16	38450	2.42774566473988
chr14	95955550	95993850	16	28900	1.78531073446328
chr19	18585300	18633850	16	37500	2.77922077922078
chr3	50263725	50311125	16	34600	3.04347826086957
chr6	16669175	16732350	16	35850	2.30888030888031
chr1	19774175	19814850	15	26675	2.72
chr11	34437525	34474100	15	26525	1.19205298013245
chr11	60125525	60165725	15	23775	2.54347826086957
chr11	72423075	72470850	15	36125	2.61870503597122
chr12	113635100	113685625	15	38100	2.0952380952381
chr14	89905425	89956500	15	26225	2.36619718309859
chr18	9738550	9786700	15	34075	2.48421052631579
chr18	74790275	74860525	15	49650	2.49056603773585
chr2	102349825	102385425	15	19750	2.3728813559322
chr2	219221100	219273225	15	41250	2.86274509803922
chr8	142136725	142176175	15	26000	2.25454545454545
chr1	12185000	12262475	14	62650	1.28571428571429
chr1	15731375	15762100	14	25075	2.51851851851852
chr1	154370325	154417850	14	35650	2
chr14	74190050	74256825	14	46600	2.07242339832869
chr15	75313325	75370800	14	31675	2.3217665615142
chr16	23859100	23894875	14	28275	1.66233766233766
chr16	88833575	88879825	14	30075	2.08839779005525
chr2	43419000	43472900	14	36375	1.9719298245614
chr2	102313000	102345425	14	21300	2.28
chr20	23059550	23177225	14	67000	2.525
chr22	32022050	32046875	14	16500	2.6
chr6	149551425	149600925	14	28175	2.34285714285714
chr7	38369875	38410200	14	21325	1.79365079365079
chr9	80619325	80650375	14	20125	1.78313253012048
chr9	96212400	96232000	14	14000	2
chr1	158763575	158813100	13	33675	2.36
chr1	235051425	235123950	13	46375	2.15172413793103
chr11	64614775	64661900	13	37175	0.951612903225806
chr11	128332775	128371250	13	24400	2.23703703703704
chr12	48193075	48229575	13	31425	0.744186046511628
chr12	68751050	68778500	13	20825	2.08333333333333
chr14	69388325	69426250	13	29525	0.696428571428571
chr15	77268275	77318500	13	42150	1.75
chr16	27314825	27344600	13	19800	1.5013698630137
chr16	31117175	31163450	13	26625	2.35714285714286
chr17	28017450	28060800	13	29250	2.1875
chr2	42319150	42370200	13	30225	1.85093167701863
chr2	47164650	47217700	13	37800	2.14953271028037
chr2	114634175	114664200	13	19175	1.81818181818182
chr2	202093225	202132775	13	25700	2.08602150537634
chr3	30661800	30709025	13	34825	1.23809523809524
chr3	32432475	32481000	13	35300	2.20359281437126
chr4	164508550	164545075	13	26075	1.16666666666667
chr6	6377225	6416225	13	22425	2.234375
chr6	15420750	15449075	13	17900	2.12068965517241
chr6	26183300	26286925	13	42750	2.30350194552529
chr7	38255075	38275350	13	12000	1.74647887323944
chr8	82039975	82074400	13	18900	2.14634146341463
chr8	132915575	132940475	13	14525	2.33766233766234
chr9	139414800	139460775	13	30325	1.68831168831169
chrX	19876875	19907000	13	25500	1.04347826086957
chr1	234647550	234674625	12	19300	2.11594202898551
chr10	30814375	30838800	12	17150	1.16831683168317
chr11	33882600	33922525	12	28675	1.93548387096774
chr11	128554675	128618750	12	58750	1.75886524822695
chr12	57501625	57557200	12	34800	1.8018018018018
chr13	114873300	114898450	12	17150	1.24087591240876
chr14	21244150	21271500	12	18325	1.87012987012987
chr14	51391125	51412175	12	15950	0.75
chr15	86070325	86115300	12	32600	1.44954128440367
chr22	38123675	38148500	12	16975	1.79141104294479
chr3	39274175	39327075	12	38650	2.14285714285714
chr7	989000	1017950	12	20675	1.56435643564356
chr7	6460425	6489225	12	19675	1.87234042553191
chr8	37727975	37773800	12	32150	1.63123644251627
chr9	33124100	33169350	12	35850	1.28846153846154
chr9	127019775	127058100	12	30225	1.85714285714286
chr1	167448850	167464400	11	10575	1.44736842105263
chr11	804150	849450	11	23550	1.54626865671642
chr11	46352225	46387750	11	30500	0.983050847457627
chr12	714200	760875	11	31150	1.56034482758621
chr13	32371325	32389300	11	15575	1.51724137931034
chr18	46443575	46479925	11	24050	1.8695652173913
chr19	923850	957000	11	19700	1.72727272727273
chr19	45999775	46030400	11	22375	1.4375
chr19	54863325	54902850	11	27525	1.64912280701754
chr2	64861425	64889525	11	20125	1.23809523809524
chr20	1444275	1476050	11	28075	1.34615384615385
chr20	1781875	1840250	11	42350	1.83657587548638
chr21	34743575	34786100	11	38225	0.848484848484849
chr3	56807400	56836650	11	21450	1.39393939393939
chr4	38782450	38812550	11	17175	1.48148148148148
chr5	66472625	66519600	11	28325	1.59375
chr5	175077975	175124275	11	40375	0.6
chr6	11202975	11237300	11	19050	1.43459915611814
chr6	14861625	14886375	11	15250	1.34027777777778
chr6	133053675	133085200	11	22825	1.87323943661972
chr6	163817600	163845125	11	17150	1.26436781609195
chr7	36748250	36795675	11	28900	1.46153846153846
chr9	91990000	92026175	11	19975	1.80995475113122
chr1	40498825	40550450	10	44125	0.817391304347826
chr1	156447125	156482300	10	29850	1.33333333333333
chr10	75618200	75635575	10	11725	1.32727272727273
chr10	104936875	104963050	10	17825	1.18881118881119
chr10	111826700	111848725	10	17250	1.44736842105263
chr11	118071050	118104225	10	27750	1.47826086956522
chr11	121316075	121340175	10	19825	1.16981132075472
chr15	31611750	31668650	10	45825	1.6
chr16	11701875	11728575	10	14550	1.56
chr17	46653150	46669125	10	12775	0.783018867924528
chr19	13043200	13068725	10	19600	0.736363636363636
chr2	143882575	143912675	10	20150	1.26104417670683
chr2	160639500	160659675	10	14200	1.35087719298246
chr20	62477500	62507600	10	17300	1.61509433962264
chr4	40548425	40592650	10	30525	1.40092165898618
chr4	79563350	79590350	10	17650	1.30434782608696
chr5	118618000	118629300	10	9325	0.771929824561403
chr5	175956725	175983400	10	21450	1.3855421686747
chr8	29933525	29963550	10	18200	1.41772151898734
chr9	130812075	130844850	10	22550	1.26086956521739
chrX	71314500	71352350	10	30250	0.875
chr1	28448575	28472525	9	17425	0.95049504950495
chr10	26759675	26781775	9	19625	0.56
chr10	43887275	43917550	9	21625	1.35278514588859
chr10	81944100	81967700	9	20325	0.666666666666667
chr10	99164200	99189550	9	20400	1.28834355828221
chr10	126832525	126851225	9	15775	0.443181818181818
chr11	35206700	35220200	9	9525	0.775510204081633
chr11	72848500	72870850	9	14500	1.38461538461538
chr12	11801125	11828875	9	21500	0.976744186046512
chr12	65056200	65082100	9	21925	0.771084337349398
chr12	65131375	65155925	9	21225	1.0990990990991
chr12	69718350	69750325	9	28050	0.96
chr12	96421200	96449050	9	20275	1.17037037037037
chr12	122219475	122252100	9	27125	1.37931034482759
chr14	52322975	52341000	9	12550	1.30555555555556
chr15	92392950	92411075	9	15850	0.689655172413793
chr16	17432025	17478925	9	34675	0.920993227990971
chr16	89537300	89560550	9	16425	1.26315789473684
chr17	1475525	1497275	9	16800	0.692015209125475
chr17	37925475	37935250	9	6875	1.05
chr19	1239650	1277300	9	34400	0.474576271186441
chr19	42371825	42394100	9	19250	0.873563218390805
chr2	99060775	99096975	9	25875	1.0952380952381
chr2	119682075	119715175	9	18950	1.22093023255814
chr2	145411675	145464475	9	33450	1.3264887063655
chr2	174871425	174909525	9	25675	1.33035714285714
chr2	219175525	219200250	9	21575	0.611111111111111
chr20	23609325	23628550	9	15150	0.574074074074074
chr20	35564450	35589850	9	20250	0.634730538922156
chr21	40367875	40390025	9	15825	0.773809523809524
chr3	71578575	71604950	9	19500	1.22613065326633
chr5	40669100	40690400	9	17950	1.31666666666667
chr5	133456475	133470050	9	10925	1.33333333333333
chr5	140976300	141003925	9	22975	0.682170542635659
chr5	169693500	169742425	9	44175	0.37719298245614
chr5	179180975	179208400	9	21850	1.27388535031847
chr6	30779950	30803275	9	14175	1.35672514619883
chr6	137531075	137570700	9	31200	1.31818181818182
chr7	27186850	27214525	9	23800	0.463636363636364
chr7	76811775	76831975	9	16975	0.66
chr9	95785075	95808475	9	19975	0.888888888888889
chr9	100861825	100876125	9	12200	0.518134715025907
chr9	132782950	132817375	9	25725	1.33333333333333
chr9	137246675	137305075	9	55375	0.106962663975782
chrX	64886875	64930075	9	38375	0.71304347826087
chrX	117847800	117865325	9	14475	0.84375
chr1	22085050	22104100	8	16025	0.694915254237288
chr1	33797350	33816800	8	15425	0.933333333333333
chr1	36262675	36278800	8	13100	0.584415584415584
chr1	150520900	150555625	8	28175	0.490455212922173
chr1	151800000	151812950	8	9225	1.1219512195122
chr1	206724775	206764025	8	25925	0.981818181818182
chr10	26718950	26740525	8	17050	0.425531914893617
chr10	31279925	31296150	8	13225	1
chr10	80822750	80856825	8	28075	0.985507246376812
chr10	104259150	104272300	8	9525	0.844444444444444
chr10	104384950	104421700	8	24950	0.87218045112782
chr10	120863100	120876125	8	9900	1.04347826086957
chr11	113942350	113958450	8	12975	0.706586826347305
chr12	54717050	54726400	8	7500	1.04347826086957
chr12	62642600	62664975	8	18575	1.1156462585034
chr12	111862000	111889950	8	26575	0.666666666666667
chr12	129290975	129316275	8	20825	0.82051282051282
chr13	110430075	110443900	8	10025	0.947368421052632
chr14	23013825	23039925	8	24275	0.224299065420561
chr14	75734050	75781100	8	33650	0.940766550522648
chr14	77489675	77514775	8	21825	0.342105263157895
chr14	92848600	92885875	8	33775	0.268948655256724
chr15	44999025	45029150	8	23500	0.700729927007299
chr15	59265825	59281900	8	10525	0.987341772151899
chr17	62083800	62103750	8	14425	1.01526717557252
chr17	75415900	75474650	8	51300	0.30114566284779
chr18	3245250	3270250	8	18150	0.833333333333333
chr19	8545850	8586450	8	32175	0.8
chr19	13257550	13284575	8	22075	0.59375
chr2	62421750	62433200	8	9900	0.584905660377358
chr2	113924550	113949075	8	17375	1.02521008403361
chr2	198059850	198083800	8	21175	0.422885572139304
chr20	36915225	36936800	8	16325	0.782122905027933
chr20	48758400	48771225	8	10750	0.823529411764706
chr21	30527650	30544850	8	13450	1.02564102564103
chr3	152090675	152102625	8	8525	0.830188679245283
chr3	171683300	171705600	8	18050	0.772727272727273
chr5	55146550	55157150	8	8175	0.857142857142857
chr5	131783175	131817625	8	29150	1
chr5	135346075	135373550	8	20475	0.829268292682927
chr6	37136425	37160325	8	18550	0.805194805194805
chr6	41237000	41258675	8	17675	0.504504504504504
chr6	112067825	112089625	8	17200	0.754716981132076
chr6	119078475	119092650	8	13250	0.352941176470588
chr7	73620850	73646525	8	20100	0.663594470046083
chr7	98970375	98984500	8	12700	0.8
chr8	20042500	20064800	8	15350	1
chr9	90211975	90231500	8	13800	1.06766917293233
chr9	126958975	126987525	8	21800	0.933333333333333
chr9	130317425	130349275	8	26300	0.446808510638298
chrX	40004750	40015050	8	7550	0.926315789473684
chr1	8476825	8492300	7	14350	0.169014084507042
chr1	111726175	111771275	7	37000	0.492392807745505
chr1	151580700	151594550	7	10400	0.785276073619632
chr1	155051525	155059000	7	5175	0.905660377358491
chr1	161080900	161109600	7	20500	0.752747252747253
chr1	183545350	183579925	7	29225	0.774193548387097
chr1	209920675	209944950	7	21600	0.262626262626263
chr1	234851300	234868175	7	13250	0.857142857142857
chr10	71086100	71114400	7	20400	0.689655172413793
chr10	73117475	73143200	7	20125	0.627218934911243
chr10	101286975	101297050	7	7475	0.795180722891566
chr11	47379700	47388250	7	6975	0.698412698412698
chr11	59937250	59957225	7	18550	0.272727272727273
chr11	117839025	117887600	7	42600	0.430769230769231
chr11	128622375	128628925	7	5050	0.857142857142857
chr12	120685100	120704150	7	17900	0.254545454545455
chr13	27743100	27752425	7	7000	0.864197530864197
chr14	65508700	65515575	7	5900	0.540540540540541
chr14	65536925	65550825	7	10425	0.918518518518519
chr15	42396500	42404975	7	6225	0.833333333333333
chr15	42781475	42797125	7	14125	0.23963133640553
chr15	51171100	51179650	7	6925	0.563380281690141
chr15	69071750	69095850	7	20325	0.625
chr15	93442225	93468025	7	23200	0.738461538461539
chr16	29814675	29835850	7	15225	0.781456953642384
chr17	21178550	21199100	7	14525	0.91566265060241
chr17	43366750	43398925	7	26050	0.644351464435146
chr17	76869950	76892625	7	17125	0.711111111111111
chr17	79258200	79270350	7	11100	0.739130434782609
chr18	2956300	2985400	7	20675	0.744939271255061
chr19	33763900	33796825	7	26275	0.781538461538462
chr19	51615825	51652900	7	32350	0.597014925373134
chr2	43390500	43407675	7	14100	0.901960784313726
chr2	46761275	46780050	7	16350	0.63013698630137
chr2	85628875	85648975	7	15425	0.469750889679715
chr2	85893000	85909775	7	11375	0.751054852320675
chr2	99373725	99389850	7	13300	0.611111111111111
chr2	198112650	198129475	7	11175	0.882352941176471
chr2	233937525	233959850	7	20700	0.243589743589744
chr20	812650	828975	7	11775	0.882352941176471
chr20	3868325	3887000	7	17025	0.249084249084249
chr20	4782550	4805650	7	21725	0.25
chr20	36005725	36013550	7	5925	0.517241379310345
chr20	39394200	39415200	7	17300	0.694444444444444
chr20	52515725	52560850	7	35400	0.464601769911504
chr21	34426400	34444925	7	14900	0.472727272727273
chr21	34631075	34645300	7	12925	0.684210526315789
chr21	36366775	36373275	7	4475	0.912280701754386
chr22	31605975	31632075	7	20350	0.498800959232614
chr22	42821525	42841325	7	17150	0.769230769230769
chr22	43538725	43556350	7	14425	0.542857142857143
chr22	45551125	45566625	7	12900	0.625
chr3	4557425	4576850	7	14750	0.472573839662447
chr3	11313425	11334550	7	18450	0.672268907563025
chr3	58455600	58479450	7	18350	0.706270627062706
chr3	128518175	128528725	7	8650	0.5
chr4	100733175	100749975	7	12650	0.92
chr5	14570350	14601775	7	25125	0.73972602739726
chr5	95143525	95180425	7	28675	0.828402366863905
chr5	112251675	112267450	7	11425	0.761904761904762
chr5	126087200	126099825	7	11875	0.338461538461538
chr5	142350050	142364325	7	12025	0.441558441558442
chr5	148200050	148214750	7	13525	0.361111111111111
chr5	150510025	150522875	7	9075	0.909090909090909
chr5	171533750	171547700	7	10525	0.9
chr6	10518150	10543225	7	18150	0.607655502392344
chr6	31780375	31806350	7	22300	0.523364485981308
chr6	32901550	32923050	7	20450	0.387096774193548
chr6	41672225	41704050	7	26825	0.740506329113924
chr6	135501075	135520075	7	16200	0.33495145631068
chr7	99956000	99982975	7	21750	0.584905660377358
chr8	125605525	125621125	7	10775	0.714859437751004
chr8	145001825	145041975	7	37175	0.846938775510204
chr9	4933375	4945050	7	9875	0.65
chr9	92032600	92043400	7	9775	0.297297297297297
chr9	132094375	132115575	7	19025	0.592592592592593
chr9	132716775	132729475	7	10600	0.736842105263158
chrX	128902850	128922000	7	16900	0.41025641025641
chr1	17757900	17768325	6	9350	0.414634146341463
chr1	19273400	19283975	6	8850	0.434782608695652
chr1	25235825	25243400	6	6850	0.451612903225806
chr1	33443025	33465225	6	18425	0.604651162790698
chr1	90275125	90292400	6	14500	0.588235294117647
chr1	98365200	98378475	6	11400	0.655172413793103
chr1	111169375	111179400	6	7550	0.604166666666667
chr1	160534400	160551000	6	15425	0.393939393939394
chr1	169570525	169583200	6	11200	0.303448275862069
chr1	200008075	200012550	6	3525	0.564102564102564
chr10	31985775	31998850	6	10300	0.653846153846154
chr10	63802875	63820225	6	14200	0.613138686131387
chr10	80996250	81012325	6	15625	0.0779220779220779
chr11	306800	321375	6	11925	0.56
chr11	9709350	9715000	6	4950	0.360655737704918
chr11	35179150	35202075	6	20550	0.4609375
chr11	72683250	72693875	6	8950	0.381818181818182
chr11	74167475	74179325	6	11150	0.181818181818182
chr11	104898425	104908675	6	9100	0.479166666666667
chr11	128168850	128176475	6	7175	0.387096774193548
chr11	128388025	128396050	6	6675	0.5
chr11	129987600	129999200	6	10775	0.642857142857143
chr12	54671375	54702550	6	30725	0.114942528735632
chr12	65001825	65028300	6	23950	0.279245283018868
chr12	89546925	89562425	6	13775	0.657894736842105
chr12	121371625	121379800	6	6950	0.343949044585987
chr13	45902775	45916925	6	12875	0.241610738255034
chr13	46947675	46965800	6	14575	0.495412844036697
chr13	51482525	51496475	6	11250	0.580645161290323
chr14	35300150	35308375	6	6375	0.631578947368421
chr14	61793675	61805525	6	10775	0.222222222222222
chr14	102275450	102296125	6	18675	0.32280701754386
chr14	103845750	103858025	6	9075	0.616071428571429
chr15	55566025	55583100	6	15725	0.272727272727273
chr15	75065925	75094100	6	27075	0.314606741573034
chr15	101773650	101793300	6	18125	0.444444444444444
chr16	2555850	2571725	6	14125	0.479166666666667
chr16	10959500	10992175	6	28700	0.412573673870334
chr16	67506850	67528125	6	18575	0.656934306569343
chr16	79631350	79636550	6	4450	0.52
chr16	89422150	89432425	6	9275	0.198198198198198
chr17	43137175	43143975	6	6250	0.521739130434783
chr17	62250775	62264025	6	12700	0.476190476190476
chr17	76117200	76144600	6	23625	0.376647834274953
chr17	81038000	81050225	6	10875	0.276923076923077
chr18	19745850	19751150	6	4650	0.363636363636364
chr19	2324175	2334225	6	8975	0.289473684210526
chr19	4633125	4640975	6	6500	0.597014925373134
chr19	14472800	14498275	6	20800	0.281059063136456
chr19	16247775	16266075	6	14825	0.638297872340426
chr19	17214925	17228675	6	12700	0.51685393258427
chr19	56823750	56837025	6	10625	0.363636363636364
chr2	37860550	37903400	6	37925	0.60377358490566
chr2	47290775	47313875	6	20525	0.201503759398496
chr2	68589250	68620000	6	29150	0.303030303030303
chr2	161258650	161265325	6	5950	0.571428571428571
chr2	173143950	173150850	6	5675	0.493827160493827
chr2	202055200	202061075	6	4725	0.466666666666667
chr2	204749775	204764300	6	11200	0.639175257731959
chr2	208388975	208399200	6	8100	0.655172413793103
chr2	218763900	218772125	6	6400	0.58974358974359
chr2	234257375	234269375	6	10800	0.195121951219512
chr2	237876225	237886500	6	9100	0.523809523809524
chr20	5582325	5594350	6	10800	0.252873563218391
chr20	35916275	35927400	6	9425	0.421052631578947
chr20	43269475	43282075	6	11200	0.412698412698413
chr20	55963950	55970150	6	5400	0.526315789473684
chr20	57463250	57473225	6	8725	0.203389830508475
chr20	62264900	62274350	6	8025	0.526315789473684
chr21	30667800	30682200	6	11950	0.537634408602151
chr22	19101875	19110825	6	7750	0.465116279069767
chr22	31680400	31693075	6	11775	0.195121951219512
chr22	39913850	39929325	6	14275	0.285714285714286
chr22	43314725	43343700	6	20575	0.641379310344828
chr22	43386425	43400950	6	12425	0.634920634920635
chr22	46462250	46473625	6	10250	0.465116279069767
chr3	13034150	13061575	6	24400	0.333333333333333
chr3	49374875	49398925	6	21500	0.523255813953488
chr3	53266350	53290550	6	22775	0.185714285714286
chr3	63907025	63925775	6	15150	0.60327868852459
chr3	129154275	129164275	6	7825	0.551724137931034
chr4	2786850	2819825	6	31850	0.0861423220973783
chr4	5034425	5048075	6	11300	0.647058823529412
chr4	154564075	154584400	6	19225	0.32183908045977
chr5	95193275	95201175	6	6550	0.463414634146341
chr5	142172850	142202900	6	27150	0.592592592592593
chr5	142725800	142735750	6	7400	0.60377358490566
chr5	149429700	149449100	6	16100	0.651162790697674
chr6	15398500	15405175	6	6125	0.188976377952756
chr6	32140700	32152175	6	8175	0.602739726027397
chr6	33037975	33050450	6	11350	0.307692307692308
chr6	42331050	42349550	6	15500	0.452830188679245
chr6	44183975	44194925	6	9725	0.234375
chr7	2442400	2452950	6	8900	0.513761467889908
chr7	2670800	2688375	6	15775	0.364485981308411
chr7	5706975	5744325	6	30300	0.547528517110266
chr7	47607500	47627875	6	18975	0.193548387096774
chr7	127420400	127435075	6	12175	0.411764705882353
chr7	128572375	128591775	6	16375	0.52
chr7	142492025	142511725	6	18350	0.358208955223881
chr8	28194575	28209575	6	12775	0.416666666666667
chr8	48341050	48353175	6	9950	0.471910112359551
chr8	67030600	67047075	6	12400	0.611872146118721
chr8	130993375	131016025	6	20125	0.284501061571125
chr9	208575	229725	6	20050	0.548387096774194
chr9	35634250	35651225	6	14000	0.607142857142857
chr9	114931450	114944025	6	11000	0.470588235294118
chr9	117123275	117161325	6	34475	0.434389140271493
chr9	129088375	129093300	6	3825	0.571428571428571
chr9	130528350	130550450	6	19900	0.330434782608696
chr9	134126850	134156100	6	28100	0.381818181818182
chr9	137800750	137831500	6	29125	0.578947368421053
chr9	139963650	139973100	6	7800	0.479338842975207
chr1	17438500	17450275	5	10225	0.32183908045977
chr1	26629150	26648950	5	16850	0.417582417582418
chr1	27016125	27034725	5	18225	0.153846153846154
chr1	28184700	28197250	5	11200	0.243421052631579
chr1	28198250	28220950	5	21600	0.0876494023904383
chr1	32385875	32412125	5	25325	0.0952380952380952
chr1	40838775	40871025	5	31275	0.136986301369863
chr1	68148625	68155600	5	6575	0.212765957446809
chr1	94761225	94769600	5	7800	0.216867469879518
chr1	145175050	145179025	5	3650	0.222222222222222
chr1	153327875	153351725	5	22875	0.258823529411765
chr1	153504075	153527350	5	20025	0.385245901639344
chr1	156087800	156100525	5	11525	0.326923076923077
chr1	160307725	160318800	5	9850	0.217741935483871
chr1	246728300	246747550	5	16300	0.351005484460695
chr10	63697550	63705000	5	6850	0.1875
chr10	70802900	70829700	5	25375	0.108108108108108
chr10	82212950	82235300	5	21325	0.255924170616114
chr10	99113000	99136875	5	22725	0.113207547169811
chr10	112609975	112634175	5	21550	0.2
chr10	129840775	129864975	5	20925	0.399113082039911
chr10	134256150	134267200	5	9375	0.360902255639098
chr11	1859050	1886325	5	24075	0.384991843393148
chr11	13689225	13704750	5	14225	0.342342342342342
chr11	16827025	16839825	5	10175	0.432432432432432
chr11	76565725	76575450	5	9075	0.274509803921569
chr11	114023475	114039000	5	13600	0.365384615384615
chr12	859600	868075	5	7650	0.4
chr12	9820225	9822725	5	2150	0.4
chr12	10121475	10133625	5	10150	0.339869281045752
chr12	15843900	15846450	5	2025	0.416666666666667
chr12	75863925	75881800	5	15075	0.410958904109589
chr12	90181725	90185300	5	3000	0.311111111111111
chr12	111827050	111853275	5	22250	0.317180616740088
chr12	120449425	120453100	5	3175	0.285714285714286
chr13	108974850	108979425	5	4125	0.193548387096774
chr13	111308625	111320650	5	10975	0.281553398058252
chr14	65562500	65570375	5	7250	0.26530612244898
chr14	88456575	88476175	5	16300	0.429850746268657
chr14	100702900	100708675	5	5325	0.127659574468085
chr15	55537925	55550900	5	12125	0.357142857142857
chr15	64922675	64934050	5	8975	0.411764705882353
chr15	70770300	70788025	5	14900	0.346491228070175
chr15	72658150	72670175	5	11175	0.22
chr15	86158225	86173525	5	13925	0.122448979591837
chr16	12082350	12091300	5	7575	0.391752577319588
chr16	16042575	16049550	5	6175	0.311111111111111
chr16	21598925	21633000	5	30250	0.27732079905993
chr16	25016575	25032125	5	13200	0.301282051282051
chr16	84626675	84652950	5	25325	0.270833333333333
chr16	85643600	85651925	5	7875	0.166666666666667
chr16	89159725	89166750	5	6125	0.246153846153846
chr17	7012675	7028200	5	14500	0.25531914893617
chr17	7474575	7493125	5	17325	0.340425531914894
chr17	8053700	8068525	5	13700	0.345679012345679
chr17	15896825	15905025	5	7725	0.392156862745098
chr17	17178125	17185475	5	6825	0.117647058823529
chr17	26367725	26371975	5	3850	0.291666666666667
chr17	32560525	32583100	5	19200	0.392405063291139
chr17	33861500	33869050	5	6950	0.28
chr17	38463200	38505450	5	41275	0.159695817490494
chr17	55054650	55064650	5	9475	0.0859375
chr17	56354700	56363775	5	7800	0.38655462184874
chr17	56401975	56431450	5	24725	0.374862183020948
chr17	57798725	57808275	5	9150	0.0961538461538462
chr17	61698800	61704850	5	5250	0.318840579710145
chr17	74255600	74270600	5	14150	0.16
chr17	74475525	74500600	5	21950	0.321678321678322
chr17	76247225	76256925	5	7550	0.411764705882353
chr17	76345825	76357225	5	10875	0.0833333333333333
chr17	76904825	76922600	5	16400	0.284403669724771
chr17	80832875	80845875	5	10900	0.336734693877551
chr18	19921950	19929600	5	6650	0.274285714285714
chr19	8626350	8645725	5	17950	0.368421052631579
chr19	17232325	17238750	5	5400	0.428571428571429
chr19	17858000	17867050	5	7550	0.269662921348315
chr19	36387850	36407075	5	18350	0.363636363636364
chr19	39823525	39834425	5	8975	0.315018315018315
chr19	42050450	42062625	5	11025	0.346666666666667
chr2	8816425	8826375	5	9075	0.137254901960784
chr2	39054350	39068075	5	12150	0.293103448275862
chr2	43150925	43157725	5	6125	0.342857142857143
chr2	43323950	43341900	5	15150	0.432692307692308
chr2	47397175	47406950	5	8275	0.376068376068376
chr2	48475250	48481975	5	6200	0.1875
chr2	74403875	74415000	5	10100	0.162361623616236
chr2	89135200	89141375	5	5600	0.230769230769231
chr2	105939325	105947600	5	7700	0.135593220338983
chr2	136762500	136783575	5	19900	0.156862745098039
chr2	143621225	143638750	5	16050	0.213675213675214
chr2	208014050	208023750	5	8775	0.174863387978142
chr2	239284875	239299600	5	12025	0.402173913043478
chr20	1303725	1311425	5	6575	0.380281690140845
chr20	43210075	43216800	5	5500	0.409448818897638
chr20	48290825	48303700	5	11225	0.31728045325779
chr20	61424725	61430150	5	4875	0.382978723404255
chr21	45138075	45154625	5	14625	0.297376093294461
chr22	17565000	17603025	5	36600	0.125523012552301
chr22	24819925	24838350	5	16025	0.211640211640212
chr22	37614525	37642125	5	26200	0.131868131868132
chr22	40604250	40613550	5	8550	0.177777777777778
chr22	50622225	50632400	5	9025	0.297872340425532
chr3	5222600	5242250	5	18550	0.12
chr3	38032250	38041100	5	7825	0.236111111111111
chr3	58333825	58343250	5	8625	0.121951219512195
chr3	71541050	71546975	5	4875	0.416666666666667
chr3	112190775	112195950	5	4475	0.256410256410256
chr3	128942075	128960125	5	16625	0.3203125
chr3	177163775	177170900	5	5950	0.333333333333333
chr3	186076525	186084375	5	7425	0.1875
chr4	8199500	8212200	5	12225	0.0810810810810811
chr4	153379425	153386375	5	6250	0.385964912280702
chr4	154385825	154394550	5	8350	0.094488188976378
chr4	157887575	157894125	5	5975	0.346153846153846
chr5	55447850	55474250	5	23900	0.211538461538462
chr5	55961750	55974450	5	11075	0.296296296296296
chr5	130708950	130719550	5	9550	0.227848101265823
chr5	139026100	139051700	5	24150	0.384615384615385
chr5	150430875	150449725	5	17775	0.168674698795181
chr5	151020175	151023975	5	3175	0.317460317460317
chr6	2790675	2800450	5	8975	0.259259259259259
chr6	11518650	11527975	5	8700	0.112554112554113
chr6	31539400	31561600	5	16975	0.421286031042129
chr6	34306425	34310825	5	3600	0.382352941176471
chr6	144655075	144677650	5	20325	0.327586206896552
chr7	6412425	6427975	5	14950	0.123893805309735
chr7	6673475	6679325	5	5225	0.136363636363636
chr7	44653725	44663775	5	8625	0.35036496350365
chr7	50458950	50466425	5	6225	0.431654676258993
chr7	72991025	73002675	5	9350	0.37125748502994
chr7	75242450	75254975	5	12150	0.0594795539033457
chr7	75504950	75509850	5	4400	0.25
chr7	128784275	128790675	5	5975	0.178571428571429
chr7	129249500	129259100	5	9150	0.102564102564103
chr7	139413425	139433925	5	17650	0.434540389972145
chr7	139466675	139478800	5	10175	0.376
chr7	152129950	152134600	5	4175	0.4
chr7	158602175	158617525	5	13725	0.338461538461538
chr8	28220775	28234450	5	11775	0.385185185185185
chr8	28630350	28640400	5	9075	0.380952380952381
chr8	42745825	42754950	5	7675	0.343283582089552
chr8	56828950	56843675	5	12350	0.313993174061433
chr8	61428800	61440775	5	11325	0.260869565217391
chr8	97819625	97825825	5	5250	0.392857142857143
chr8	131211325	131222475	5	10650	0.0903954802259887
chr8	134064400	134107175	5	35550	0.428904428904429
chr8	134576125	134588650	5	10050	0.375
chr8	134925450	134935050	5	8225	0.423529411764706
chr9	266375	284575	5	16325	0.271777003484321
chr9	27561600	27574950	5	11825	0.357142857142857
chr9	34985500	34990650	5	4675	0.325
chr9	36122100	36159500	5	29950	0.425818882466281
chr9	92076975	92086625	5	8025	0.388185654008439
chr9	93620000	93625075	5	4375	0.432432432432432
chr9	98899025	98904900	5	5100	0.25531914893617
chr9	120475375	120490375	5	14250	0.148148148148148
chr9	139549650	139559925	5	9800	0.260869565217391
chrX	1633850	1641800	5	6500	0.36036036036036
chrX	2608225	2616925	5	7600	0.297872340425532
chrX	12985475	13000975	5	14300	0.237113402061856
chrX	39953200	39960125	5	6425	0.169491525423729
chrX	70322300	70333600	5	10025	0.240506329113924
chrX	118810825	118828700	5	16775	0.233333333333333
chrX	129239150	129246075	5	6175	0.36
chr1	1366550	1370900	4	4050	0.107142857142857
chr1	11784400	11802825	4	16500	0.207293666026871
chr1	16172900	16178850	4	5700	0.222222222222222
chr1	19830925	19838700	4	7500	0.172839506172839
chr1	25247250	25257750	4	9825	0.130952380952381
chr1	28569800	28578300	4	7925	0.176470588235294
chr1	32713450	32719875	4	5725	0.1875
chr1	36769450	36773300	4	3425	0.2
chr1	36830700	36844925	4	12525	0.197183098591549
chr1	42187350	42208675	4	19500	0.159151193633952
chr1	44870525	44876975	4	6250	0.133333333333333
chr1	108476925	108487000	4	9250	0.171821305841924
chr1	108590725	108602550	4	10550	0.233438485804416
chr1	145257525	145264825	4	6750	0.107843137254902
chr1	154969725	154990825	4	20525	0.099009900990099
chr1	158297100	158303925	4	6500	0.0909090909090909
chr1	159053625	159063400	4	9175	0.131004366812227
chr1	167396700	167402075	4	5150	0.105263157894737
chr1	171708575	171715475	4	6525	0.206896551724138
chr1	173172850	173176925	4	3575	0.234042553191489
chr1	192135875	192142550	4	5950	0.170731707317073
chr1	203618225	203623925	4	5175	0.185430463576159
chr1	207421225	207424525	4	3000	0.21875
chr1	226248150	226254600	4	6175	0.16
chr1	230278475	230292625	4	13175	0.142011834319527
chr1	243889475	243898500	4	8550	0.0916030534351145
chr10	11282425	11289425	4	6525	0.10762331838565
chr10	23724725	23731925	4	6775	0.173913043478261
chr10	70843725	70857000	4	12550	0.129251700680272
chr10	76583850	76587550	4	3450	0.181818181818182
chr10	81104450	81116525	4	11625	0.0652818991097923
chr10	89801675	89808025	4	5775	0.172043010752688
chr10	99407125	99409825	4	2525	0.133333333333333
chr10	105666700	105672725	4	5700	0.0942408376963351
chr10	115756950	115761775	4	4475	0.197802197802198
chr10	116581050	116584050	4	2800	0.133333333333333
chr11	2007325	2012875	4	5000	0.237623762376238
chr11	60676675	60684400	4	7500	0.0529801324503311
chr11	63448175	63458475	4	9525	0.214285714285714
chr11	66884700	66890775	4	5400	0.163934426229508
chr11	73683350	73696050	4	12375	0.0680272108843537
chr11	77155200	77162575	4	6800	0.145251396648045
chr11	85751600	85761050	4	8725	0.18348623853211
chr11	112027675	112035625	4	7025	0.186666666666667
chr11	116869650	116879175	4	8550	0.174496644295302
chr11	117703925	117714950	4	10650	0.0714285714285714
chr11	118779625	118801675	4	21725	0.203389830508475
chr11	127920600	127925000	4	4150	0.227272727272727
chr11	128773400	128779375	4	5750	0.123076923076923
chr12	31879450	31887400	4	7175	0.156862745098039
chr12	32631625	32642350	4	10125	0.108108108108108
chr12	40614750	40625250	4	9900	0.102564102564103
chr12	54796950	54814900	4	16425	0.236842105263158
chr12	56959150	56967250	4	7350	0.197368421052632
chr12	99036875	99042600	4	5300	0.171428571428571
chr12	104849850	104863700	4	13250	0.160714285714286
chr12	108953450	108963600	4	9525	0.121951219512195
chr12	109113300	109129575	4	14925	0.165562913907285
chr12	109246525	109257325	4	10325	0.0990990990990991
chr12	118766075	118771050	4	4450	0.18018018018018
chr12	123365700	123384375	4	15900	0.224264705882353
chr13	77317525	77326550	4	8025	0.198630136986301
chr13	100004450	100012025	4	6650	0.221311475409836
chr13	111179700	111191425	4	10500	0.209580838323353
chr14	50086025	50091425	4	5225	0.222222222222222
chr14	71373050	71378450	4	4950	0.186046511627907
chr14	94419925	94430525	4	9975	0.151351351351351
chr14	100529075	100547150	4	16875	0.236559139784946
chr14	102317200	102324050	4	6325	0.184210526315789
chr14	103574700	103594875	4	18250	0.187654320987654
chr15	40384600	40401925	4	16525	0.0714285714285714
chr15	72511175	72526750	4	14675	0.117913832199546
chr15	85138075	85145100	4	6600	0.192307692307692
chr15	85289425	85296250	4	6050	0.224137931034483
chr15	86244375	86252125	4	7375	0.106951871657754
chr16	637450	645450	4	7350	0.208955223880597
chr16	4739475	4745000	4	5250	0.099290780141844
chr16	17255400	17268550	4	12625	0.0984848484848485
chr16	48653525	48658575	4	4525	0.181818181818182
chr16	50367975	50373700	4	5325	0.113821138211382
chr17	1099550	1105025	4	4950	0.211267605633803
chr17	1507800	1518475	4	10275	0.0788177339901478
chr17	5128175	5142325	4	13125	0.117154811715481
chr17	7070075	7078375	4	7625	0.224719101123595
chr17	8020700	8030550	4	9100	0.186234817813765
chr17	17874100	17883250	4	8275	0.185840707964602
chr17	18215250	18224750	4	8925	0.178571428571429
chr17	25852725	25862700	4	8650	0.172661870503597
chr17	27218950	27225775	4	6400	0.145161290322581
chr17	29132775	29153175	4	19300	0.103542234332425
chr17	42633350	42637725	4	3975	0.181818181818182
chr17	48216950	48233375	4	15300	0.144869215291751
chr17	62830125	62834125	4	3650	0.236842105263158
chr17	63042600	63047300	4	4375	0.151898734177215
chr17	75133600	75139550	4	5550	0.131147540983607
chr17	80184725	80201625	4	16550	0.0377358490566038
chr17	81004575	81013000	4	7600	0.220472440944882
chr18	53252800	53257750	4	4675	0.163934426229508
chr18	61554175	61565025	4	10425	0.0575079872204473
chr18	74771700	74786700	4	14450	0.192307692307692
chr19	1851550	1865850	4	13825	0.222222222222222
chr19	2263675	2275700	4	11600	0.0639269406392694
chr19	4055850	4069975	4	13125	0.193939393939394
chr19	10625675	10630350	4	4275	0.130841121495327
chr19	11688100	11695600	4	6850	0.125
chr19	16221575	16232525	4	10000	0.139194139194139
chr19	16434325	16443275	4	8375	0.157894736842105
chr19	18496200	18515050	4	17875	0.100185528756957
chr19	19077100	19086400	4	8500	0.183150183150183
chr19	30204025	30207625	4	3275	0.235294117647059
chr19	42624450	42638200	4	13275	0.0983606557377049
chr19	47362925	47367325	4	4000	0.142857142857143
chr19	47728675	47736350	4	7275	0.0842105263157895
chr19	49118550	49128475	4	9400	0.076555023923445
chr2	38046150	38059825	4	13400	0.0952380952380952
chr2	43350175	43367975	4	16750	0.12962962962963
chr2	65071775	65093325	4	20225	0.12481426448737
chr2	65453925	65461475	4	6625	0.216666666666667
chr2	69803025	69812225	4	8500	0.177514792899408
chr2	111874500	111881625	4	6775	0.0792079207920792
chr2	198141450	198147950	4	5950	0.235294117647059
chr2	198165925	198176475	4	10225	0.145833333333333
chr2	217359575	217365900	4	5675	0.156028368794326
chr2	219146725	219160525	4	13425	0.0512820512820513
chr2	223706425	223710475	4	3700	0.191780821917808
chr2	226982325	226989775	4	6900	0.124137931034483
chr2	231521950	231534875	4	12325	0.171428571428571
chr2	238594575	238617000	4	21925	0.0416666666666667
chr20	3903000	3915550	4	12200	0.168421052631579
chr20	5122375	5129325	4	6700	0.181818181818182
chr20	32950700	32955225	4	4050	0.151724137931034
chr20	36777225	36782975	4	5375	0.214285714285714
chr20	43667100	43671025	4	3425	0.212121212121212
chr20	45943925	45951050	4	6825	0.171428571428571
chr20	46391325	46406525	4	14375	0.0851063829787234
chr20	52194475	52214050	4	18325	0.113144758735441
chr20	58618450	58636275	4	15225	0.229508196721311
chr21	15961975	15965850	4	3425	0.214285714285714
chr21	16577675	16585475	4	7325	0.129032258064516
chr21	45590475	45597475	4	6675	0.105263157894737
chr22	22209725	22223150	4	12650	0.141304347826087
chr22	24898675	24913450	4	13725	0.206896551724138
chr22	37662800	37673300	4	9750	0.151898734177215
chr22	37969400	37978700	4	8575	0.192513368983957
chr3	10227625	10241700	4	12750	0.214511041009464
chr3	11495075	11498950	4	3550	0.178217821782178
chr3	29322700	29325175	4	2250	0.185185185185185
chr3	33787825	33792025	4	3800	0.170731707317073
chr3	43327300	43341500	4	13025	0.22
chr3	48586050	48604350	4	16450	0.161137440758294
chr3	49442925	49455600	4	11500	0.173913043478261
chr3	50636875	50672725	4	33525	0.116465863453815
chr3	52713600	52722000	4	7500	0.202247191011236
chr3	53190750	53215700	4	23975	0.211180124223602
chr3	125305750	125315425	4	9050	0.2
chr3	141395975	141401150	4	4825	0.140350877192982
chr3	142837725	142844200	4	6100	0.0935672514619883
chr3	149088000	149096950	4	8200	0.194444444444444
chr3	177049350	177057575	4	7900	0.111111111111111
chr3	183872625	183877150	4	4200	0.141592920353982
chr3	195619825	195636450	4	15975	0.0778032036613272
chr4	10093925	10111375	4	15800	0.223123732251521
chr4	40619825	40634400	4	13500	0.192771084337349
chr4	129833050	129839900	4	6275	0.180451127819549
chr4	142248350	142256675	4	7825	0.231578947368421
chr4	147024650	147034725	4	9825	0.0465116279069767
chr4	159082475	159096325	4	13000	0.122448979591837
chr5	14329150	14334125	4	4550	0.177777777777778
chr5	35852175	35859800	4	7250	0.08
chr5	39262550	39276050	4	12775	0.134615384615385
chr5	130690650	130694550	4	3650	0.230769230769231
chr5	131744750	131776250	4	29925	0.113671274961598
chr5	140960400	140963175	4	2525	0.153846153846154
chr5	159523625	159529900	4	5925	0.096
chr5	176777200	176791625	4	13825	0.0933333333333333
chr6	11535550	11548000	4	12225	0.156862745098039
chr6	15243275	15256325	4	12675	0.0408163265306122
chr6	24918175	24942325	4	23775	0.0512820512820513
chr6	31626300	31635000	4	8175	0.171052631578947
chr6	32569900	32579125	4	8725	0.155440414507772
chr6	33279475	33292450	4	12075	0.203125
chr6	69342625	69346200	4	3250	0.2
chr6	82454150	82465625	4	10050	0.22508038585209
chr6	132816175	132822800	4	5925	0.177777777777778
chr6	154485425	154489000	4	3375	0.105263157894737
chr6	154673425	154681175	4	7050	0.208092485549133
chr6	158501000	158505225	4	3875	0.193548387096774
chr6	164127850	164135400	4	7000	0.137931034482759
chr7	946525	954775	4	7825	0.109289617486339
chr7	6430975	6441375	4	9625	0.158878504672897
chr7	18327650	18335800	4	7750	0.175
chr7	18374875	18378975	4	3575	0.225806451612903
chr7	26413975	26416750	4	2525	0.163934426229508
chr7	27938250	27942275	4	3650	0.23728813559322
chr7	73240200	73247750	4	7075	0.217391304347826
chr7	104646800	104664450	4	15900	0.186379928315412
chr7	120633700	120640750	4	6750	0.0848484848484849
chr7	140372100	140376850	4	4375	0.210526315789474
chr7	149468025	149474375	4	5900	0.217391304347826
chr8	22924125	22934575	4	9650	0.218340611353712
chr8	42009375	42013775	4	4050	0.2
chr8	58356700	58361275	4	4300	0.134831460674157
chr8	61820700	61830575	4	9275	0.198347107438017
chr8	71156425	71160650	4	3850	0.211764705882353
chr8	86369125	86377750	4	7675	0.229787234042553
chr8	103799600	103810875	4	10400	0.176470588235294
chr8	134531500	134540800	4	8600	0.146892655367232
chr9	15293400	15300625	4	6600	0.185430463576159
chr9	35107975	35117450	4	8900	0.230769230769231
chr9	75758125	75772175	4	12875	0.149253731343284
chr9	86046550	86050550	4	3725	0.230769230769231
chr9	88341350	88349775	4	7625	0.197802197802198
chr9	91548600	91552850	4	3975	0.153846153846154
chr9	115616925	115631775	4	14400	0.12
chr9	115947025	115953475	4	5700	0.231578947368421
chr9	125701550	125705500	4	3675	0.168674698795181
chr9	138850100	138855150	4	4550	0.1875
chrX	1597800	1604350	4	5650	0.202247191011236
chrX	9246500	9251475	4	4675	0.233333333333333
chrX	12965075	12980575	4	15050	0.197183098591549
chrX	39963500	39969300	4	5575	0.0898876404494382
chrX	123092700	123099475	4	6100	0.217391304347826
chrX	149736375	149744900	4	7950	0.148148148148148
chrX	153951475	153969250	4	16750	0.138461538461538
chr1	1239750	1245350	3	5400	0.075
chr1	16006750	16012725	3	5800	0.0680272108843537
chr1	17386025	17396000	3	9675	0.0530503978779841
chr1	23847625	23864625	3	16375	0.0403100775193798
chr1	26447850	26455450	3	7300	0.0714285714285714
chr1	28479375	28491525	3	11925	0.0256410256410256
chr1	29074625	29076950	3	2225	0.0714285714285714
chr1	31212800	31236650	3	23475	0.0221238938053097
chr1	33495425	33503150	3	7575	0.0392156862745098
chr1	35907475	35922050	3	14000	0.0523364485981308
chr1	37938700	37947625	3	8750	0.0233918128654971
chr1	40354525	40368500	3	13525	0.0475247524752475
chr1	64976500	64981500	3	4750	0.0727272727272727
chr1	90132425	90139500	3	6800	0.0618556701030928
chr1	98312925	98316675	3	3650	0.0563380281690141
chr1	117045050	117053750	3	8450	0.0447761194029851
chr1	150731650	150739450	3	7550	0.0416666666666667
chr1	151026850	151033650	3	6575	0.0555555555555556
chr1	156022525	156026450	3	3750	0.0571428571428571
chr1	156245200	156249350	3	4000	0.046875
chr1	160708350	160715275	3	6750	0.0540540540540541
chr1	180980450	180985975	3	5325	0.0585365853658537
chr1	186622025	186630325	3	8200	0.0268456375838926
chr1	206886400	206891225	3	4675	0.0606060606060606
chr1	212963500	212968525	3	4825	0.0714285714285714
chr1	224018775	224025550	3	6525	0.0489795918367347
chr1	229475100	229479625	3	4375	0.0634920634920635
chr1	248871600	248875550	3	3850	0.0434782608695652
chr1	249114875	249123925	3	8650	0.0731707317073171
chr10	3817125	3829175	3	11825	0.0277008310249307
chr10	6107275	6114975	3	7425	0.0740740740740741
chr10	33622450	33626475	3	3875	0.0545454545454545
chr10	45868600	45880750	3	11800	0.0581395348837209
chr10	50448375	50452775	3	4275	0.0618556701030928
chr10	65014250	65030675	3	16000	0.0674846625766871
chr10	75665025	75672100	3	6975	0.0459770114942529
chr10	81041225	81049275	3	7675	0.0687285223367698
chr10	88851525	88856325	3	4600	0.0568181818181818
chr10	99443200	99451000	3	7625	0.065359477124183
chr10	129714725	129727150	3	12275	0.0459770114942529
chr11	500300	508325	3	7875	0.0285714285714286
chr11	4453475	4458575	3	4875	0.0769230769230769
chr11	12143550	12157075	3	13075	0.0471512770137525
chr11	14561050	14567225	3	6000	0.0446428571428571
chr11	33928725	33935550	3	6600	0.0545454545454545
chr11	44585575	44593800	3	8000	0.0404040404040404
chr11	57565475	57569200	3	3625	0.0487804878048781
chr11	58971925	58994175	3	22000	0.022075055187638
chr11	64567475	64572000	3	4350	0.064
chr11	65540775	65548725	3	7625	0.0538720538720539
chr11	66961700	66965150	3	3325	0.0487804878048781
chr11	68793775	68799675	3	5775	0.0413793103448276
chr11	71841200	71853550	3	12025	0.0301507537688442
chr11	72895925	72906350	3	10150	0.064
chr11	75917725	75921450	3	3625	0.0388349514563107
chr11	92926325	92934475	3	7850	0.0695652173913043
chr12	9882625	9886675	3	3875	0.0575539568345324
chr12	14710900	14722275	3	11200	0.0512820512820513
chr12	15132925	15138800	3	5675	0.0467289719626168
chr12	56066600	56071525	3	4775	0.0457142857142857
chr12	56689950	56696300	3	6225	0.027906976744186
chr12	66627825	66637500	3	9500	0.0278551532033426
chr12	92524100	92542050	3	17300	0.0695364238410596
chr12	93963200	93967875	3	4500	0.0638297872340425
chr12	96587475	96593425	3	5725	0.0585365853658537
chr12	102318425	102322675	3	4125	0.0631578947368421
chr12	112208025	112219425	3	11150	0.0277136258660508
chr12	115120025	115123250	3	3100	0.0652173913043478
chr12	117495075	117509500	3	14075	0.0390625
chr12	121728900	121735925	3	6825	0.0506329113924051
chr12	133342900	133350100	3	6850	0.0603448275862069
chr13	45008275	45012100	3	3650	0.0579710144927536
chr13	46974250	46980325	3	5925	0.0555555555555556
chr13	52216575	52222375	3	5650	0.0289855072463768
chr13	96328100	96332600	3	4350	0.062015503875969
chr13	99193525	99196700	3	3025	0.0727272727272727
chr14	35760625	35771875	3	10925	0.0498220640569395
chr14	60617550	60622900	3	5250	0.0408163265306122
chr14	75590250	75595200	3	4800	0.0491803278688525
chr14	75610200	75615450	3	5025	0.0606060606060606
chr14	95621350	95625400	3	3875	0.0680272108843537
chr14	106322575	106330825	3	8075	0.0425531914893617
chr15	31551200	31567525	3	15700	0.0462046204620462
chr15	45926475	45939025	3	12050	0.0595533498759305
chr15	50343125	50353200	3	9750	0.0576923076923077
chr15	51866725	51874275	3	7300	0.0565371024734982
chr15	51909475	51918325	3	8675	0.0267558528428094
chr15	55557900	55563800	3	5725	0.0473372781065089
chr15	90639650	90646400	3	6475	0.0680851063829787
chr15	91103800	91115675	3	11650	0.0381471389645777
chr16	9183800	9197825	3	13725	0.0441501103752759
chr16	23689525	23693700	3	4050	0.0533333333333333
chr16	66618600	66624675	3	5825	0.0707070707070707
chr16	67275125	67282800	3	7550	0.0257510729613734
chr16	67501650	67503950	3	2175	0.0759493670886076
chr16	85599700	85609000	3	8925	0.0522388059701493
chr16	87811750	87815050	3	3150	0.0714285714285714
chr17	2693025	2702300	3	9100	0.03584229390681
chr17	7116825	7125075	3	8100	0.0509554140127389
chr17	21043500	21057500	3	13575	0.0446428571428571
chr17	27616625	27622300	3	5450	0.0725388601036269
chr17	29276050	29290025	3	13700	0.0304347826086957
chr17	30467050	30471700	3	4550	0.0470588235294118
chr17	37352400	37358700	3	6125	0.0421940928270042
chr17	38261800	38271075	3	8975	0.0631578947368421
chr17	39937850	39943725	3	5550	0.0663507109004739
chr17	40422750	40429750	3	6825	0.0413223140495868
chr17	43564400	43568950	3	4425	0.0540540540540541
chr17	47435450	47440450	3	4725	0.0764331210191083
chr17	54983600	54995600	3	11525	0.0590909090909091
chr17	59326725	59331100	3	4125	0.0764331210191083
chr17	63050100	63055050	3	4825	0.075
chr17	65252200	65259200	3	6700	0.0696517412935323
chr17	76182325	76184675	3	2250	0.0597014925373134
chr18	10283875	10292550	3	8400	0.0487804878048781
chr18	18687575	18692900	3	5100	0.0515463917525773
chr18	29620000	29625475	3	5375	0.0597014925373134
chr18	29627775	29631325	3	3375	0.064
chr18	60984325	60990425	3	5900	0.0677966101694915
chr19	2234225	2242875	3	8125	0.0711974110032362
chr19	5126150	5132375	3	5900	0.076555023923445
chr19	8746675	8753200	3	6200	0.0686695278969957
chr19	11403925	11408600	3	4475	0.0645161290322581
chr19	11454300	11458825	3	4350	0.0655737704918033
chr19	14721800	14728500	3	6425	0.0487804878048781
chr19	18524975	18532375	3	7175	0.0759493670886076
chr19	33181975	33188325	3	6250	0.0470588235294118
chr19	33819275	33824975	3	5575	0.0576923076923077
chr19	39337925	39344050	3	5950	0.0650406504065041
chr19	40861775	40873025	3	10825	0.057742782152231
chr19	41303225	41314000	3	10475	0.04
chr19	44267325	44275700	3	8100	0.0577617328519856
chr19	54550150	54554125	3	3750	0.0704225352112676
chr2	8447575	8456900	3	9000	0.0606060606060606
chr2	11886125	11890600	3	4250	0.0666666666666667
chr2	25040250	25042600	3	2225	0.075
chr2	46110825	46121800	3	10775	0.0283687943262411
chr2	66801025	66806225	3	4875	0.0756756756756757
chr2	70157875	70164650	3	6525	0.056
chr2	70358200	70365525	3	6950	0.0743494423791822
chr2	85919100	85944175	3	24500	0.0594679186228482
chr2	197022375	197037475	3	14850	0.0294985250737463
chr2	216545025	216549650	3	4450	0.0714285714285714
chr2	235197375	235205450	3	7750	0.0740740740740741
chr2	235395425	235405700	3	10050	0.0256410256410256
chr20	1596775	1605850	3	8700	0.0765957446808511
chr20	4062025	4068175	3	6050	0.023121387283237
chr20	8404700	8411225	3	6300	0.0633484162895928
chr20	19951350	19959975	3	8375	0.0606060606060606
chr20	24929250	24937300	3	7725	0.0546075085324232
chr20	34327225	34333300	3	5975	0.0327868852459016
chr20	48326575	48331250	3	4525	0.0476190476190476
chr20	48803000	48812925	3	9600	0.0584415584415584
chr20	56963600	56967075	3	3350	0.0487804878048781
chr21	46322350	46353850	3	31250	0.014505893019039
chr22	35770525	35779950	3	9175	0.0564971751412429
chr22	39360175	39369725	3	9400	0.0254777070063694
chr22	40294000	40298225	3	4050	0.0689655172413793
chr22	50738150	50748600	3	10125	0.0447284345047923
chr3	9436500	9442675	3	5975	0.062015503875969
chr3	15309675	15318225	3	8225	0.0636363636363636
chr3	16552050	16558575	3	6175	0.0760869565217391
chr3	33468500	33475625	3	6750	0.0687022900763359
chr3	46033500	46038250	3	4600	0.0681818181818182
chr3	52442650	52447100	3	4325	0.0563380281690141
chr3	58318075	58323925	3	5650	0.0487804878048781
chr3	63961275	63966325	3	4825	0.0760869565217391
chr3	69126775	69148125	3	20575	0.0600750938673342
chr3	114415225	114418150	3	2825	0.0563380281690141
chr3	127770150	127774600	3	4325	0.0416666666666667
chr3	131099225	131108450	3	8825	0.0579710144927536
chr3	133289750	133295525	3	5575	0.0612244897959184
chr3	143543225	143546550	3	3225	0.0459770114942529
chr3	143695200	143697800	3	2475	0.0689655172413793
chr3	151909800	151924350	3	14225	0.0459183673469388
chr3	172392700	172396225	3	3350	0.0740740740740741
chr3	176911875	176917100	3	5050	0.0437956204379562
chr3	194205525	194213900	3	8175	0.047244094488189
chr4	17809825	17814375	3	4300	0.0769230769230769
chr4	38663475	38677775	3	13875	0.0723684210526316
chr4	40194275	40204450	3	9975	0.0273224043715847
chr4	84044225	84050000	3	5650	0.0540540540540541
chr4	122609450	122613675	3	4125	0.0298507462686567
chr4	154439950	154452575	3	12400	0.0460526315789474
chr4	174331300	174340700	3	9250	0.0273037542662116
chr4	185392450	185399425	3	6700	0.0489795918367347
chr4	185769150	185783125	3	13425	0.0556745182012848
chr5	1493650	1507375	3	13450	0.0342857142857143
chr5	53813000	53823675	3	10100	0.0635838150289017
chr5	79429125	79443525	3	14225	0.0189753320683112
chr5	142776225	142785625	3	9275	0.0540540540540541
chr5	148183700	148192800	3	8625	0.060790273556231
chr5	173311100	173320175	3	8775	0.0617283950617284
chr6	3021225	3029000	3	7475	0.0501792114695341
chr6	5996050	5998775	3	2600	0.0714285714285714
chr6	20166425	20172150	3	5525	0.0568720379146919
chr6	30684225	30691000	3	6650	0.0304568527918782
chr6	32632400	32637925	3	5375	0.0446927374301676
chr6	36971975	36978900	3	6700	0.0578512396694215
chr6	42895000	42903950	3	8825	0.018348623853211
chr6	106956675	106973725	3	16750	0.0349040139616056
chr6	116690225	116694075	3	3600	0.075187969924812
chr6	160397925	160407100	3	8825	0.0698412698412698
chr7	26138825	26145850	3	6725	0.0645161290322581
chr7	36696325	36699225	3	2775	0.0612244897959184
chr7	47540925	47546200	3	5075	0.0727272727272727
chr7	50342825	50362575	3	19150	0.0350404312668464
chr7	50413675	50432000	3	18150	0.0111576011157601
chr7	55636575	55642275	3	5500	0.0769230769230769
chr7	97759950	97768000	3	7900	0.0526315789473684
chr7	98739050	98742525	3	3325	0.0697674418604651
chr7	138786775	138796100	3	9150	0.0279329608938547
chr7	143068800	143086300	3	17225	0.0283018867924528
chr7	150073575	150078075	3	4325	0.0657894736842105
chr7	150174800	150187475	3	12375	0.037037037037037
chr7	150412025	150418800	3	6625	0.0235294117647059
chr7	151036375	151040400	3	3925	0.0454545454545455
chr8	30577125	30585925	3	8475	0.0564263322884013
chr8	48408675	48412025	3	3225	0.0769230769230769
chr8	66749025	66755550	3	6325	0.0594059405940594
chr8	134149975	134160100	3	9775	0.0549019607843137
chr9	19125050	19130525	3	5325	0.0342857142857143
chr9	33813475	33821025	3	7375	0.0282685512367491
chr9	74409075	74412175	3	2975	0.0655737704918033
chr9	75203225	75210325	3	6825	0.0703125
chr9	95722975	95737425	3	14000	0.0597701149425287
chr9	96262550	96276125	3	13100	0.0663716814159292
chr9	97410150	97419675	3	9400	0.0394736842105263
chr9	107949725	107956625	3	6725	0.0555555555555556
chr9	116339575	116352550	3	12725	0.0469798657718121
chr9	123686450	123699350	3	12550	0.0368098159509202
chr9	126625375	126632050	3	6500	0.0355555555555556
chr9	132368875	132373775	3	4800	0.0533333333333333
chr9	134279775	134284275	3	4250	0.0645161290322581
chr9	134602150	134615250	3	12950	0.0164383561643836
chr9	135994650	136011750	3	16950	0.0184757505773672
chr9	137225575	137239925	3	14125	0.0253164556962025
chr9	137855775	137860225	3	4325	0.0512820512820513
chr9	139890350	139896750	3	6275	0.0307692307692308
chrX	40026700	40039550	3	12400	0.0699300699300699
chrX	46695725	46699850	3	3975	0.0701754385964912
chrX	47486150	47497975	3	11525	0.044543429844098
chrX	48895825	48901925	3	5875	0.0533333333333333
