# Supplementary material for: Large organized chromatin lysine domains help distinguish primitive from differentiated cell populations
Source: Nat Commun. 2021 Jan 21;12:499. doi: 10.1038/s41467-020-20830-9 (PMC7820432; doi:10.1038/s41467-020-20830-9)
Supplement: Supplementary file 3 — Supplementary Software [file 41467_2020_20830_MOESM3_ESM.zip › E029-H3K27me3_LOCKS.bed]

chr1	832525	941875	44	57625	6.5625
chr1	18920225	19047575	44	57800	23.1304347826087
chr1	31264900	31353850	44	49600	37.1578947368421
chr1	157544625	157598175	44	27350	21.8823529411765
chr1	202552750	202672925	44	86725	18.5909090909091
chr1	245383175	245481275	44	40525	28.4166666666667
chr10	102214400	102381225	44	31750	34.8181818181818
chr10	102381300	102461075	44	53875	8.7
chr10	102464075	102572725	44	78600	9.04761904761905
chr10	102776125	102916725	44	84525	13.8780487804878
chr10	102916850	103031175	44	59950	30.2105263157895
chr11	1559100	1691550	44	39425	24.9411764705882
chr12	54126875	54202600	44	48225	5.23529411764706
chr12	54202950	54287000	44	16750	37.7142857142857
chr12	54288225	54482750	44	168500	19.4166666666667
chr12	54483125	54584825	44	49025	28.8235294117647
chr12	132886750	132982200	44	35025	31.0769230769231
chr13	28345625	28435300	44	42100	21.36
chr13	99652000	99768000	44	93975	11.7894736842105
chr13	100545000	100655950	44	69975	21.0967741935484
chr15	89878675	90015200	44	75475	24.0540540540541
chr16	75341925	75408150	44	43350	6
chr17	46591650	46765350	44	113950	32.7058823529412
chr17	47927600	48039400	44	49225	23.76
chr19	1667250	1739275	44	41900	21
chr19	46414450	46573325	44	37725	29.6363636363636
chr19	54382200	54498950	44	50725	15.1724137931034
chr19	54976100	55036475	44	30150	11.3953488372093
chr2	219713175	219818675	44	54025	22.5625
chr20	44817525	44923875	44	32725	28.6086956521739
chr20	58146950	58324775	44	43675	23
chr20	61601600	61714775	44	58025	30.8571428571429
chr20	61716575	61892775	44	40475	29.0526315789474
chr20	62065950	62151650	44	35450	15.3333333333333
chr3	149285150	149356975	44	36325	16
chr4	186378100	186460625	44	37525	31.5348837209302
chr5	473725	580525	44	53425	14.7647058823529
chr5	72407300	72475175	44	50500	4.21052631578947
chr5	72475500	72561400	44	44575	33.3333333333333
chr5	72561500	72665475	44	43975	32.25
chr5	72665725	72760500	44	64150	26.4210526315789
chr5	134799425	134916375	44	60075	27.2413793103448
chr5	139372275	139483725	44	24150	35.5652173913044
chr5	140705750	140821600	44	88600	13.5294117647059
chr5	172628625	172759675	44	62700	33.6551724137931
chr5	176089825	176176850	44	44525	25.2631578947368
chr5	176177075	176296275	44	43025	34.2727272727273
chr5	180467275	180549950	44	44125	25.3913043478261
chr6	27170600	27271775	44	77875	4
chr6	27461525	27564675	44	57975	31.5
chr6	28552950	28694325	44	53350	15.9090909090909
chr6	30318775	30398750	44	41675	13.52
chr6	137239600	137366850	44	41925	31.9285714285714
chr6	150181825	150340675	44	77050	36.5806451612903
chr7	1222500	1337525	44	61575	31.7777777777778
chr7	73007725	73123625	44	42900	32.8421052631579
chr7	117902625	117976700	44	48875	15.1
chr7	155219200	155322425	44	83900	6.07692307692308
chr8	11458575	11581650	44	74575	35.2571428571429
chr8	27664750	27757900	44	69125	10.4848484848485
chr8	141956025	142077025	44	68175	35.0434782608696
chrX	15466375	15550100	44	16950	16.3529411764706
chrX	15550200	15611875	44	24175	11.5555555555556
chrX	15612250	15658825	44	22750	7.04545454545455
chrX	15865550	15912575	44	19375	9.18518518518519
chrX	15913875	15998600	44	25150	35.5833333333333
chrX	45559075	45647050	44	15300	34.4210526315789
chrX	153077150	153141225	44	32400	28.8888888888889
chrX	153231750	153292875	44	23050	12.7692307692308
chrX	153292925	153377600	44	18750	29.047619047619
chr7	155124950	155333625	43	45725	32.3541666666667
chr8	11056550	11140475	43	26250	24.1
chr9	100545900	100633475	43	41125	30.6086956521739
chrX	153141650	153212250	43	33300	13.4736842105263
chr1	165311425	165386675	42	56425	5
chr19	40405400	40475050	42	29950	13
chrX	40380725	40501250	42	14750	32.32
chr9	126719625	126835775	41	69300	16.7878787878788
chr1	149935350	150015700	40	51625	27.6470588235294
chr1	161640975	161707475	40	29150	16.8666666666667
chr13	20670075	20780900	40	45550	24.6153846153846
chr13	28906750	28963400	40	27125	10.8484848484848
chr16	75258325	75322325	40	39175	17.4
chr17	72838275	72985650	40	53450	30.4615384615385
chr17	77327350	77413250	40	22375	29.9047619047619
chr5	38423400	38510700	40	60500	23.25
chr9	112178425	112269625	40	46275	32.4
chr1	46910700	47016100	39	60875	28.3076923076923
chr19	51157125	51244825	39	39225	13.2558139534884
chr8	22533025	22614525	39	51250	7.16129032258065
chrX	23998050	24069950	39	16825	23.5471698113208
chr1	156044775	156119750	38	47425	28.0769230769231
chr10	102572800	102654075	38	36725	27.4333333333333
chr17	75882525	75958775	38	34225	16.75
chr6	27564725	27725500	38	50500	24.8181818181818
chr6	29756950	29836025	38	30400	26.9714285714286
chr7	1404175	1472225	38	25925	14.7142857142857
chr18	42257425	42336650	37	45150	23
chr6	28694700	28812075	37	92050	6.39285714285714
chr19	32800850	32892250	36	60875	12.7857142857143
chr2	73078125	73161225	36	44300	19.6296296296296
chr2	218051050	218134675	36	24225	22.7777777777778
chr6	41331250	41413500	36	32650	8.3
chr12	113895100	113974725	35	39475	21.8571428571429
chr18	780200	841425	35	42250	5.27272727272727
chr8	27791600	27862550	35	31075	23.2727272727273
chr12	52614300	52719175	34	37075	23.8947368421053
chr15	95115375	95155375	34	16975	15.4736842105263
chr17	19190300	19243000	34	21125	14.2307692307692
chr17	59468450	59554725	34	50200	19
chr18	45915975	45984025	34	25600	21.1904761904762
chr5	139016675	139183050	34	52300	22.8888888888889
chr12	107275375	107349600	33	61850	3.72727272727273
chr15	73639225	73706775	33	22575	23.3636363636364
chr19	55577375	55694075	33	49475	15.9024390243902
chr22	38921225	38969150	33	22325	23.0833333333333
chr5	1831700	1897050	33	37550	13.7894736842105
chr9	129344275	129452500	33	82325	8.23529411764706
chr2	183876175	183942550	32	33850	20.7692307692308
chr5	1593250	1681900	32	25025	22.4864864864865
chr7	25883175	25954825	32	44425	21.7272727272727
chrX	130960700	131004100	32	10425	21.9047619047619
chr1	6452200	6559650	31	48375	20.551724137931
chr1	94538750	94588550	31	18425	21.7297297297297
chr16	86355775	86402700	31	14000	19.7894736842105
chr17	32889475	32967300	31	31775	21.8095238095238
chr19	41013875	41120400	31	40400	14.5581395348837
chr5	135220775	135277375	31	17575	17.95
chr9	36982550	37056425	31	51550	9.76470588235294
chrX	15659225	15691175	31	20025	11.8888888888889
chr1	40098250	40201725	30	38375	20.3404255319149
chr13	111039150	111085675	30	21450	12.962962962963
chr15	22336650	22391425	30	34000	9.78947368421053
chr15	65644775	65717375	30	28475	18.6486486486486
chr17	47534025	47606525	30	30175	16.9090909090909
chr19	47902000	47977025	30	42950	15.1851851851852
chr13	28470375	28558400	29	66700	10.3913043478261
chr17	48039550	48209525	29	56250	14.8888888888889
chr2	119563175	119639225	29	55925	10.8
chr2	242368625	242413075	29	25700	7.6
chr3	126599875	126666325	29	42875	18.2
chr5	112809000	112847350	29	30550	2.22222222222222
chr6	137791150	137844600	28	43325	2.78260869565217
chr7	97737075	97794225	28	22825	10.7567567567568
chr7	150845475	150959125	28	32975	14.7096774193548
chr8	6771775	6828150	28	35650	12
chr11	120176925	120243450	27	48550	13.1578947368421
chr15	47789250	47833375	27	29225	10.3428571428571
chr17	37729025	37900550	27	53075	12.6153846153846
chr19	1444775	1546325	27	43075	8.65079365079365
chr2	71086150	71207025	27	55850	13.3559322033898
chr2	102886600	102925250	27	15625	9.75
chr2	219896975	219931275	27	24225	3.22222222222222
chr6	108430375	108513000	27	67300	14.8333333333333
chr9	134997050	135063625	27	26300	13.2857142857143
chr1	47879025	47936175	26	36800	12
chr10	97851925	97888825	26	14625	13.5238095238095
chr10	119998125	120046250	26	15525	10.7368421052632
chr17	46769600	46843300	26	60375	6.80851063829787
chr19	6608850	6662550	26	16875	12.6265060240964
chr22	37208650	37247250	26	21325	12.5
chr22	40349050	40394225	26	19525	10.9411764705882
chr6	2505950	2546800	26	17125	12.6486486486486
chr8	118875750	118913050	26	18425	10.2352941176471
chr9	91425900	91470450	26	23225	10.3636363636364
chr1	231574225	231615950	25	28950	2.86206896551724
chr11	43558450	43620475	25	33050	12.1333333333333
chr2	220158475	220200550	25	18325	6
chr2	242962575	243000100	25	16225	8
chr20	2329275	2363525	25	9950	12.8571428571429
chr6	52528900	52567400	25	20550	5.33333333333333
chr9	933975	991125	25	39150	13.0434782608696
chr10	103032250	103073550	24	26075	8.6875
chr20	21058425	21100100	24	27450	8.58823529411765
chr1	156584900	156628475	23	35725	5.11111111111111
chr1	202431950	202470300	23	26475	8.81481481481481
chr10	113968725	113999525	23	9175	9.14285714285714
chr11	78724475	78754600	23	19725	6.14285714285714
chr12	132646625	132692475	23	19700	8.93877551020408
chr17	27325225	27366200	23	22850	6
chr10	125717650	125766175	22	23550	7.10169491525424
chr11	70233725	70284450	22	41450	6.06060606060606
chr19	47134925	47164175	22	20200	7
chr8	6880425	6908425	22	15600	5.5
chr8	23526100	23594450	22	48950	8.71428571428571
chr12	54584975	54613250	21	18925	1.47826086956522
chr16	198575	231975	21	20450	5.3469387755102
chr16	3054850	3100500	21	28325	2.99574468085106
chr2	176916175	177067575	21	137725	6.66666666666667
chr20	62176100	62212200	21	20075	2.75555555555556
chr3	71937000	71971575	21	21025	6.14285714285714
chr7	156784750	156834800	21	37900	7.81818181818182
chr8	61557850	61598175	21	18275	7.47169811320755
chr8	97141875	97185075	21	35600	3.78571428571429
chr1	147039525	147071375	20	22200	4.55172413793103
chr1	203076550	203107400	20	19875	6
chr16	3200775	3253450	20	39975	6.5
chr16	86508775	86556150	20	39225	5.04
chr18	24215275	24241100	20	14225	3.75
chr2	45139800	45193550	20	41875	8.21052631578947
chr20	61145100	61195175	20	24400	7.87628865979381
chr5	54455800	54489650	20	18625	6.25454545454545
chr5	112704375	112728250	20	12150	6.11764705882353
chr6	44235975	44288325	20	22125	8.21052631578947
chr7	26077750	26105750	20	13525	7.61538461538461
chr9	1017450	1058500	20	25225	6.45454545454545
chr1	38079100	38109975	19	19275	4.69565217391304
chr1	52686275	52733450	19	39575	1.58333333333333
chr1	210398550	210429725	19	19575	5.6
chr10	122707200	122745100	19	29700	2.30769230769231
chr16	84054500	84079000	19	16050	4.1
chr17	43033025	43068000	19	26450	1.2396694214876
chr17	43845375	43870725	19	15575	3.34545454545455
chr2	175172700	175210875	19	27775	5.84
chr3	149357075	149385050	19	15550	3.94117647058824
chr4	110942200	110968075	19	17300	4
chr5	176022325	176064850	19	25925	6.77142857142857
chr6	30055200	30083625	19	19900	2.41379310344828
chr8	99948300	100001150	19	39450	6.50746268656716
chr1	156333800	156418300	18	52100	3.25773195876289
chr10	111907800	111936700	18	16475	5.34545454545455
chr11	69507075	69548150	18	20400	6.23529411764706
chr16	1114275	1160925	18	25225	3.88235294117647
chr2	219819275	219873800	18	45050	3.14285714285714
chr2	227507375	227522275	18	6900	3.67741935483871
chr20	1954700	1979725	18	13425	4.51612903225806
chr5	137981675	138007700	18	17250	4.77777777777778
chr6	126062100	126088200	18	18050	2.46666666666667
chr8	142077175	142095450	18	7350	6.35294117647059
chr10	135132075	135162000	17	19325	4.46666666666667
chr11	11425450	11446925	17	14275	3.6
chr13	44483075	44513575	17	26325	1.375
chr17	56313100	56342400	17	14075	3.52112676056338
chr17	77746650	77824025	17	48150	4.71287128712871
chr2	97530100	97552225	17	15175	2.84210526315789
chr21	38051700	38094350	17	35825	4.21052631578947
chr21	46114800	46147775	17	27325	3.125
chr4	1510825	1536550	17	11325	3.74358974358974
chr4	2035325	2063975	17	18650	2.28571428571429
chr4	8847350	8900000	17	44225	3.8
chr9	21961325	22013825	17	46750	2.33333333333333
chr9	98256250	98284625	17	22625	2.57142857142857
chr10	118884425	118935275	16	46175	1.68674698795181
chr11	1824200	1845350	16	15275	4.58333333333333
chr11	43644475	43664800	16	10800	4.28571428571429
chr11	120104275	120129275	16	15275	4.72
chr12	3222300	3246925	16	18325	2.38888888888889
chr14	64350700	64381025	16	21400	3.72727272727273
chr15	30102300	30127350	16	17650	4.06666666666667
chr19	36332500	36370650	16	26450	2
chr2	218163900	218187900	16	15475	3.51515151515152
chr2	220297650	220318600	16	17575	1.35135135135135
chr3	127132050	127148425	16	9875	4.32727272727273
chr6	134202075	134231275	16	22400	2.32
chr7	120309475	120334975	16	19775	1.89285714285714
chr9	35842550	35865125	16	9775	3.46067415730337
chr1	63329600	63352650	15	16800	2.2
chr1	149211850	149234900	15	16100	3.89473684210526
chr1	156801600	156834700	15	22300	3.40540540540541
chr10	659775	676975	15	8375	4
chr11	12693050	12723875	15	23925	3.04761904761905
chr11	31814300	31864775	15	45450	3.07142857142857
chr13	99769100	99820925	15	47675	2.53846153846154
chr17	79358975	79376550	15	11825	2.16129032258065
chr18	59491975	59507925	15	10750	2.63414634146341
chr19	46264850	46309625	15	37625	1.5609756097561
chr2	175578100	175600225	15	10800	3.76923076923077
chr2	177491500	177515625	15	18825	3.75
chr6	5958025	6021875	15	27500	4
chr6	34098650	34125400	15	21375	2.66666666666667
chr7	27175675	27296950	15	112425	4.08333333333333
chr8	21880750	21926900	15	24475	3.06493506493507
chr9	21380175	21404750	15	18600	3.48837209302326
chrX	16883600	16902375	15	9750	3.83333333333333
chr1	1354775	1373475	14	11375	3.07692307692308
chr10	119277800	119318125	14	35675	3.30769230769231
chr14	61096000	61132425	14	30775	3.17391304347826
chr17	36712925	36770850	14	53925	2.08333333333333
chr17	38949725	38970350	14	14300	2.72727272727273
chr2	118966775	118989550	14	14600	3.2
chr22	37807075	37830750	14	16775	2.48484848484848
chr3	147070675	147146000	14	70925	1.6551724137931
chr3	197803675	197822050	14	12175	2.04255319148936
chr6	100029975	100073250	14	38800	2.54545454545455
chr8	41158525	41182075	14	15950	1.9047619047619
chr8	121289275	121309475	14	14400	2.42424242424242
chr9	34951100	34967775	14	12425	3
chrX	40587000	40606200	14	9050	3.2972972972973
chr1	34624575	34645200	13	15850	2.4
chr14	36961475	36998325	13	32275	2.88
chr14	37043525	37064325	13	17500	2.33333333333333
chr14	81857700	81875200	13	12300	1.88888888888889
chr17	2647800	2662450	13	10650	1.41176470588235
chr19	4573625	4600975	13	17975	2.46153846153846
chr19	52165000	52183050	13	9425	2.192
chr2	218017475	218033575	13	12825	1.66666666666667
chr4	13513775	13555900	13	39050	2.31578947368421
chr4	174415250	174475825	13	54775	2.41666666666667
chr5	79853500	79871875	13	13100	2.33333333333333
chr7	73123900	73143400	13	14575	2.48
chr8	134699875	134714275	13	9375	1.81481481481481
chr9	32898100	32918350	13	12100	1.68181818181818
chr9	95983625	96001675	13	14550	1.125
chr9	140023525	140044450	13	14200	2.63157894736842
chr1	231289475	231315150	12	13575	2.42857142857143
chr10	99603050	99614375	12	7300	2.43478260869565
chr11	66787475	66801350	12	11000	1.6875
chr12	120796175	120815475	12	15400	1.75384615384615
chr12	133172375	133198175	12	19750	1.65217391304348
chr13	25741350	25755300	12	10575	2
chr14	29222700	29256225	12	31150	1.26315789473684
chr15	74038750	74052575	12	8575	2.10810810810811
chr16	741100	770250	12	23450	2.25
chr17	77089025	77100750	12	8950	1.7037037037037
chr2	105456700	105498000	12	36175	2.15384615384615
chr2	200308350	200342500	12	29700	1.25
chr2	207112250	207144125	12	28850	0.585034013605442
chr20	60784500	60801950	12	13050	2.45454545454545
chr22	39940825	39958925	12	11850	1.68
chr4	85398400	85433650	12	32900	1.0952380952381
chr5	132143025	132167500	12	19875	0.916666666666667
chr6	28441125	28460750	12	11925	2.18181818181818
chrX	578525	607150	12	23850	0.817204301075269
chrX	97152925	97170250	12	11000	2.28571428571429
chr1	2977925	2996750	11	16425	0.888888888888889
chr1	91292550	91320050	11	23575	1.89473684210526
chr1	180191475	180214200	11	20250	1.87096774193548
chr10	101278425	101306175	11	26075	0.32
chr10	135037525	135057475	11	17150	0.8
chr12	49928500	49944950	11	13175	0.53125
chr12	50336925	50365400	11	21050	1.7
chr14	52813675	52828725	11	11850	0.890625
chr14	97200850	97212400	11	8800	1.92
chr14	103737025	103754775	11	14875	0.983050847457627
chr16	1199900	1210600	11	7225	1.76923076923077
chr16	69497125	69521100	11	19225	0.808510638297872
chr16	86315050	86336200	11	18000	1.55555555555556
chr19	1740025	1784925	11	39450	1.71428571428571
chr19	39986550	40009900	11	18750	1.04615384615385
chr19	46573375	46585925	11	10400	0.594594594594595
chr19	55940250	55964850	11	17800	1.61344537815126
chr2	26908175	26921225	11	10550	1.51851851851852
chr20	36527675	36548850	11	18200	1.34117647058824
chr22	29065450	29076825	11	7625	1.45454545454545
chr5	76914600	76950375	11	33250	1.05
chr5	77136825	77152025	11	11750	0.769230769230769
chr5	141732525	141748425	11	12425	1.04761904761905
chr6	33819500	33830000	11	8100	1.24324324324324
chr6	50673300	50693950	11	19225	1.9
chr6	166256000	166271175	11	11650	1.27272727272727
chr8	9751600	9777250	11	21500	1.58333333333333
chr8	145553075	145569400	11	13375	1.84210526315789
chr9	21554700	21569400	11	11725	1.80952380952381
chrX	39941650	39970825	11	25400	0.823529411764706
chr1	33346900	33370600	10	18975	0.967741935483871
chr1	38215400	38236050	10	18375	0.714285714285714
chr1	221049775	221070125	10	17200	1.26582278481013
chr10	28953275	28971325	10	15425	0.851063829787234
chr10	125847750	125858475	10	7625	0.956521739130435
chr12	49361800	49395425	10	31250	0.625
chr15	74417125	74434175	10	14900	1.08196721311475
chr16	54956075	54980675	10	20775	0.938775510204082
chr17	8011875	8033775	10	18350	0.506224066390041
chr20	55896650	55908275	10	7975	1.10526315789474
chr20	62667675	62689100	10	17300	0.923076923076923
chr21	43179700	43201700	10	19175	1.13513513513514
chr22	37718400	37733800	10	13075	0.837209302325581
chr4	7517850	7527775	10	7825	0.9375
chr4	41857700	41890075	10	29950	1.13725490196078
chr5	50671275	50696500	10	23425	0.8
chr6	107801775	107818300	10	13725	1.07692307692308
chr7	42264325	42281950	10	16100	1.05882352941176
chr8	144837950	144859275	10	16775	1.28205128205128
chr9	112072875	112085225	10	9775	0.905660377358491
chr1	20799575	20819600	9	18625	0.2
chr10	115799875	115809850	9	8125	0.63013698630137
chr11	124705400	124725800	9	18825	0.461538461538462
chr14	54410300	54432475	9	18800	0.823529411764706
chr16	49885225	49896625	9	9400	0.5
chr16	66455000	66466875	9	10100	0.909090909090909
chr19	38711425	38723025	9	10625	0.2
chr19	42414400	42442425	9	25575	0.666666666666667
chr2	38322350	38329525	9	5500	0.628571428571429
chr3	55510225	55527450	9	15875	0.8125
chr3	57188575	57204225	9	14600	0.465116279069767
chr3	138651600	138682350	9	27300	0.822222222222222
chr4	154702425	154721150	9	17600	0.818181818181818
chr5	134359900	134391925	9	30275	0.72
chr8	41748425	41757700	9	7575	0.628571428571429
chr9	139076800	139097975	9	19750	0.347826086956522
chrX	82755875	82767825	9	10400	0.6
chr1	32224725	32242475	8	15025	0.427350427350427
chr1	165555575	165566950	8	9875	0.549019607843137
chr10	103986375	104002425	8	14200	0.37037037037037
chr11	72294100	72306500	8	10325	0.309859154929577
chr12	57997600	58030125	8	29750	0.391061452513966
chr12	115100625	115148475	8	42225	0.360747663551402
chr15	96859950	96915025	8	53750	0.512820512820513
chr15	100877450	100885850	8	6800	0.566666666666667
chr18	44767750	44792900	8	22950	0.536585365853659
chr19	31835400	31849900	8	11200	0.6
chr19	49558475	49577950	8	17400	0.512820512820513
chr19	50828550	50837700	8	7575	0.588235294117647
chr2	63271600	63296975	8	24250	0.452830188679245
chr2	223146400	223190000	8	41475	0.390532544378698
chr5	123976100	123994475	8	14475	0.533333333333333
chr6	1371425	1402700	8	29375	0.547945205479452
chr6	30404850	30451475	8	43350	0.563573883161512
chr9	34574400	34594625	8	18900	0.295081967213115
chr1	10847225	10860875	7	12800	0.113636363636364
chr1	98505775	98521450	7	14450	0.235294117647059
chr10	106396425	106406550	7	9550	0.133333333333333
chr11	70956700	70967500	7	10175	0.128
chr12	48387325	48404350	7	15050	0.241900647948164
chr15	71142325	71149375	7	6225	0.318181818181818
chr16	67194675	67213575	7	17700	0.253968253968254
chr17	1950750	1963825	7	11450	0.292682926829268
chr18	33873125	33883925	7	9250	0.333333333333333
chr20	61044375	61064300	7	17950	0.259259259259259
chr22	19737600	19761725	7	22250	0.269662921348315
chr22	20777350	20794275	7	15950	0.263157894736842
chr22	37094350	37102850	7	7475	0.316666666666667
chr22	38844500	38865650	7	19850	0.248062015503876
chr22	39623500	39652725	7	27675	0.11660777385159
chr3	10744150	10752675	7	7325	0.307692307692308
chr3	111801150	111817325	7	14650	0.304347826086957
chr4	3871025	3883125	7	10750	0.205714285714286
chr5	92901850	92953350	7	49925	0.16
chr6	1593225	1630025	7	35600	0.264150943396226
chr6	35173475	35185850	7	11400	0.313725490196078
chr6	50782475	50822000	7	37850	0.208333333333333
chr6	76451850	76463525	7	10425	0.265060240963855
chrX	40003250	40018600	7	14400	0.30188679245283
chr14	99724125	99747050	6	22125	0.125
chr17	45864950	45872025	6	6625	0.131578947368421
chr19	38874925	38890200	6	14600	0.0948275862068965
chr19	55879125	55889775	6	9900	0.137254901960784
chr4	989275	1003275	6	13125	0.146551724137931
chr6	10379750	10430550	6	50225	0.0297176820208024
chr6	106428375	106446450	6	16925	0.105660377358491
chr8	67869550	67882025	6	11675	0.154545454545455
chr9	140049200	140068975	6	19175	0.0784313725490196
chr1	199996000	200016625	5	20300	0.0512820512820513
chr13	79159775	79186900	5	26450	0.0355871886120996
chr15	37385025	37406600	5	21225	0.034965034965035
chr16	86596675	86616150	5	18875	0.0568720379146919
chr20	22538050	22573750	5	35200	0.0364741641337386
chr3	157805825	157827625	5	21350	0.0344827586206897
chr6	99269675	99299500	5	29300	0.0588235294117647
chrX	25019025	25044125	5	24400	0.0418118466898955
chr14	38050400	38074775	4	24175	0.0145631067961165
