# Supplementary material for: Large organized chromatin lysine domains help distinguish primitive from differentiated cell populations
Source: Nat Commun. 2021 Jan 21;12:499. doi: 10.1038/s41467-020-20830-9 (PMC7820432; doi:10.1038/s41467-020-20830-9)
Supplement: Supplementary file 3 — Supplementary Software [file 41467_2020_20830_MOESM3_ESM.zip › E029-H3K36me3_LOCKS.bed]

chr1	11123400	11304750	94	124400	19.8518518518519
chr1	12294925	12435375	94	99225	10.2307692307692
chr1	220269775	220402225	94	69325	21
chr1	235823575	235958975	94	106900	3.58139534883721
chr10	49903100	50088175	94	92850	13.7209302325581
chr10	69646825	69792300	94	78625	11.0526315789474
chr11	18300700	18575425	94	114900	20.5263157894737
chr11	62324750	62593675	94	123450	21.5
chr12	40625850	40755000	94	80850	8.34782608695652
chr12	101677025	101788325	94	57125	9.55555555555556
chr12	112570350	112753375	94	111575	15.0526315789474
chr12	122957150	123098425	94	81150	16.88
chr13	77617900	77766025	94	102550	16.5217391304348
chr14	31051625	31197550	94	60225	20.68
chr15	28356575	28536675	94	70300	13.6538461538462
chr15	43235550	43377675	94	88100	8.7906976744186
chr15	59306975	59497675	94	78575	21.5652173913043
chr16	16102875	16255725	94	91325	17.1186440677966
chr16	19509725	19651825	94	73675	11.3793103448276
chr16	68156125	68361125	94	83575	15.625
chr17	1319950	1506650	94	84975	18.2916666666667
chr17	3816175	4091050	94	169075	18.8571428571429
chr17	15877950	16033850	94	106750	7.62162162162162
chr17	61681025	61859100	94	87850	20
chr17	65068525	65192800	94	66900	8.61538461538461
chr19	37004875	37219100	94	82950	18.1818181818182
chr19	57795100	58298975	94	171425	18.5853658536585
chr2	32603100	32720025	94	66925	12.3428571428571
chr2	32721275	32863600	94	63975	17.6666666666667
chr2	37206775	37335150	94	84625	13.6470588235294
chr2	55751600	55913725	94	71825	19.3
chr2	61406350	61547850	94	84500	11.5454545454545
chr2	233567375	233723900	94	96475	15.2307692307692
chr20	20461675	20636800	94	78900	19.4
chr20	32975925	33130150	94	101050	20.4516129032258
chr21	47610225	47821800	94	129075	20.5128205128205
chr22	32040625	32228675	94	94475	16.379746835443
chr3	47535225	47724150	94	77150	18.7555555555556
chr3	52491750	52664875	94	115625	20
chr3	183433000	183585250	94	93700	12.1
chr3	184542925	184674250	94	69700	19.9
chr4	73919150	74042925	94	75825	21.6
chr4	85590050	85740625	94	78525	19.8235294117647
chr4	103447075	103637025	94	84025	21.5
chr4	123094375	123228125	94	60925	12.5217391304348
chr5	14280450	14459775	94	77600	16.9375
chr5	112091050	112238625	94	63125	15.0588235294118
chr5	176562175	176729675	94	98550	17.2857142857143
chr6	90344500	90478900	94	92300	4
chr6	144743025	144885600	94	91825	12.88
chr6	152440725	152594525	94	88150	16.5294117647059
chr7	36552425	36700300	94	86850	19.952380952381
chr7	47314100	47481925	94	103500	7.35294117647059
chr7	91603025	91743875	94	62075	19.6666666666667
chr8	25126650	25257750	94	92950	13.6666666666667
chr8	28900675	29041700	94	73100	12.1578947368421
chr8	48685100	48838600	94	116700	4
chr8	87383625	87554025	94	69050	16.75
chr9	123150025	123321125	94	96325	19.7777777777778
chr9	132567800	132765275	94	95875	21.1578947368421
chrX	117677175	117799250	94	57700	10.5454545454545
chr1	235270625	235423700	92	89150	15.7692307692308
chr19	7416800	7626850	92	99725	13.3405017921147
chr2	160171575	160335200	92	64800	21.1463414634146
chr20	43516850	43715450	92	103750	17.68
chr1	28103300	28354450	91	106575	18.5161290322581
chr15	50850400	50977175	91	80575	16.3448275862069
chr2	201678500	201889150	91	101125	17.8787878787879
chr3	142026425	142154525	91	87200	16.8235294117647
chr13	32723925	32870275	90	75550	18.2857142857143
chr5	64837275	65015250	90	70600	18.75
chr1	179956750	180082350	89	80550	8.57142857142857
chr11	46641825	46840175	89	124675	7.20980926430518
chr12	14573725	14714825	89	85700	16.5641025641026
chr17	5196800	5366025	89	107175	18.7179487179487
chr14	31762250	31871825	88	50525	17
chr2	225622850	225752775	88	83850	8.17142857142857
chr21	40541425	40683475	88	92025	12.1224489795918
chr19	17159700	17349700	87	100700	14.6808510638298
chr3	171959950	172102950	87	75175	17.0833333333333
chr6	18128700	18262325	87	75525	14.4137931034483
chr1	10096600	10241675	86	62625	17.3636363636364
chr12	111853000	111993425	86	77575	13.7575757575758
chr15	63897725	64049125	86	117325	3.8974358974359
chr4	39823750	39929825	86	72300	5.38461538461539
chr1	155628100	155797500	85	94900	17.7297297297297
chr15	86118300	86293025	85	115675	10.3
chr16	53256775	53359800	85	76575	10.6666666666667
chr5	169066375	169253600	85	120500	9.74509803921569
chr8	131060150	131200250	85	89925	12
chr5	70754375	70874375	84	77575	15.8333333333333
chr6	145051350	145175175	84	55700	16.2758620689655
chr17	60018850	60140600	82	81500	7.17647058823529
chr2	122095550	122228850	81	86175	5.62043795620438
chr4	37999950	38142700	81	76250	11.2380952380952
chr14	58714875	58850575	80	96450	4.375
chr15	62194600	62289625	80	63325	8.09090909090909
chr17	65862600	65979575	80	78275	13.9166666666667
chr19	38571925	38697950	80	54300	14.875
chr4	3088450	3246000	80	122075	5.72727272727273
chrX	40982825	41092925	80	48975	13.7619047619048
chr10	27397600	27524150	79	81425	10.0350877192982
chr16	11051975	11185900	79	58175	14.1081081081081
chr5	54619400	54726400	79	62400	8
chr6	79646400	79782850	79	82950	12.9491525423729
chr1	51819225	51946525	78	61675	12.8421052631579
chr14	91583700	91694000	78	72750	8.27450980392157
chr16	1362200	1612150	78	100925	14.525641025641
chr16	24099150	24232825	78	66450	14.4347826086957
chr18	29408750	29516450	78	71475	6.48
chr9	276525	467125	78	160550	6.96296296296296
chr17	33920975	34054175	77	81375	8.55813953488372
chr4	48500300	48623450	77	78300	8
chr17	62461575	62580900	76	80100	6.1
chr3	182538025	182638675	76	54750	9.92982456140351
chr11	117017200	117166075	75	77225	10
chr12	122755350	122865025	75	59125	9.8
chr15	35146675	35256875	75	78350	3.28205128205128
chr18	12996675	13129650	75	81750	13.875
chr9	5013450	5149350	75	76350	9.76190476190476
chr10	11209800	11378200	74	129325	10.952380952381
chr10	105064450	105210475	74	77475	11.9757575757576
chr15	52601550	52702700	74	60450	12
chr2	71706725	71848325	74	92100	12.65
chr5	94795925	94888500	74	58100	6.5
chrX	53559950	53708850	74	101750	12.0333333333333
chr13	77766250	77870550	73	54825	8.37037037037037
chr16	87987375	88116650	73	57150	13.1315789473684
chr18	74563650	74686000	73	64800	9.65714285714286
chr2	86252400	86408475	73	112700	10.0714285714286
chr3	37022625	37137450	73	73625	9.21212121212121
chr7	104679350	104787050	73	75875	11.8620689655172
chr1	39715250	39858600	72	101250	12
chr18	2666400	2806375	72	122500	3.08333333333333
chr2	17843075	17926250	72	41625	6.51851851851852
chr2	128851300	128950500	71	75525	4.12121212121212
chr5	139815275	139950750	71	75150	8.54545454545454
chr10	93691200	93793125	70	65950	8.2
chr18	18539825	18629200	70	53050	6.14814814814815
chr5	36955550	37065600	70	70200	8.64197530864197
chr8	103256350	103373350	70	83550	7.86440677966102
chr10	98279025	98416175	69	79125	9.72413793103448
chr17	18090325	18257950	69	101150	8.76041666666667
chr4	169276925	169383525	69	74350	6.88888888888889
chr8	42796825	42883000	69	52600	5.86206896551724
chr8	68105100	68227200	69	87800	10.7027027027027
chr17	902675	1010650	68	65575	8.36363636363636
chr6	43456900	43610675	68	90025	8.16666666666667
chr9	2028975	2142150	68	83700	5.73913043478261
chr9	140603325	140726425	68	92050	8.42424242424242
chr15	40232125	40330200	67	63400	9.57894736842105
chr17	27791525	27872250	67	54525	4.34285714285714
chr1	236966775	237065525	66	59375	10.4848484848485
chr12	118575925	118682775	66	56450	10.72
chr6	82876275	82950225	66	44900	7.92592592592593
chr15	51738675	51829925	65	49550	9.33333333333333
chr22	40624800	40729875	65	63400	10.4615384615385
chr3	4680700	4768900	65	59925	4.46913580246914
chr7	77201800	77286625	65	43950	8.35897435897436
chr11	70118250	70232325	64	74500	6.73684210526316
chr21	38494925	38575850	64	47225	4.66666666666667
chr6	76333775	76426375	64	50275	10.4210526315789
chr7	101789350	101897700	64	69925	7.2463768115942
chr10	88194075	88277775	63	56375	3.63157894736842
chr11	121328550	121505325	63	139550	7.76744186046512
chr12	124808050	124980400	63	137125	7.47368421052632
chr15	22925825	23031275	63	65775	3.6271186440678
chr12	105505675	105625525	62	95350	4.71428571428571
chr2	20446600	20533175	62	59950	9.11764705882353
chr2	61547900	61626475	62	40175	9.75
chr20	40030575	40137225	62	65400	9.16666666666667
chr4	1897350	2008400	62	71175	7.5
chr6	136876800	136963625	62	44325	7.18181818181818
chr1	22003650	22083450	61	59025	3.73333333333333
chr3	11337975	11436150	61	63700	8.77777777777778
chr5	75923200	76004575	61	55925	4.66666666666667
chr6	42560250	42663150	61	81100	7.36363636363636
chr12	112076275	112195350	60	76375	7.36842105263158
chr2	230628225	230745050	60	77850	7.30769230769231
chr9	111788800	111858350	60	41725	8.31578947368421
chr15	44840750	44952800	59	91125	4.26086956521739
chr18	43429125	43536300	59	86275	3.46666666666667
chr5	73984825	74074925	59	59550	4.15126050420168
chr12	112453300	112530900	58	58425	4
chr2	239971675	240125725	58	123575	7.64705882352941
chr22	21062100	21179925	58	69000	7.58823529411765
chr5	145598575	145668350	58	44950	6.13333333333333
chr5	156712150	156821200	58	84275	7.35483870967742
chr7	72853325	72990250	58	90875	7.51020408163265
chr1	33233550	33330275	57	53850	6.23529411764706
chr12	123644025	123711525	57	45550	6.31578947368421
chr19	39835975	39982450	57	81875	6.55696202531646
chr20	45836775	45941400	57	85125	3.41176470588235
chr21	37580175	37667950	57	54775	4.15384615384615
chr9	125001425	125092025	57	47300	7.42857142857143
chr10	28812550	28909175	56	53775	5.90909090909091
chr11	68279350	68384050	56	82825	4
chr11	107904100	107975725	56	39900	5.81818181818182
chr11	108002850	108085025	56	59950	4.62337662337662
chr7	156954200	157034325	56	56400	4.69565217391304
chr1	156127125	156264175	55	75750	4.93827160493827
chr12	99026650	99130700	55	72100	6.52173913043478
chr13	111870075	111961575	55	67650	5.84615384615385
chr14	103399350	103470450	55	41200	4.73333333333333
chr16	14668600	14763950	55	64325	6.35483870967742
chr7	5346150	5434950	55	70900	1.86206896551724
chr7	98478650	98658425	55	156575	6.57142857142857
chr1	55532150	55643800	54	89250	5.25
chr1	155296525	155387125	54	57400	6.33333333333333
chr1	247003400	247092625	54	62800	5.77272727272727
chr2	48678200	48749400	54	54350	2.48275862068966
chr20	47557200	47652400	54	72850	5
chr7	135256125	135333400	54	61150	2.19230769230769
chr9	135137250	135278950	54	102625	6.63035019455253
chr12	133345875	133461625	53	85975	4.4
chr3	125246200	125301800	53	38075	5.85714285714286
chr10	26780950	26860325	52	61575	3.47826086956522
chr14	39498900	39565300	52	49500	3.17073170731707
chr2	204107300	204163125	52	35075	4.31578947368421
chr6	17759000	17837850	52	45900	5.04
chr19	11090600	11178625	51	66700	4.5
chr2	27816275	27920100	51	70125	5.3
chr22	24432575	24535975	51	75000	3.87755102040816
chr3	47093650	47147750	51	33225	4.78571428571429
chr10	851575	935750	50	63600	5.32075471698113
chr11	108139125	108209850	50	57775	1.8
chr12	51064000	51144725	50	67400	2.14814814814815
chr21	36161275	36253150	50	70600	5
chr8	17785725	17888375	50	77900	5.07692307692308
chr14	103918225	103979900	49	45025	5.10344827586207
chr3	37354450	37413050	49	42825	4.8695652173913
chr3	58080400	58157600	49	60325	2.45833333333333
chr8	38131375	38205675	49	46375	5
chr1	1673525	1769625	48	59425	4.88888888888889
chr10	26999825	27059300	48	36550	4.30769230769231
chr13	24992825	25082275	48	72875	3.08
chr17	27953425	28030475	48	51550	4.54545454545455
chr2	54090525	54166300	48	58775	4.97297297297297
chr1	229575550	229638750	47	48150	2.29787234042553
chr10	70483175	70557100	47	64025	1.92307692307692
chr11	3685400	3804650	47	108500	3.7
chr14	31566100	31650800	47	72775	4.29268292682927
chr20	37110000	37205900	47	70000	4.43243243243243
chr5	134002000	134061675	47	46575	1.51428571428571
chr1	52227175	52306225	46	58575	3.16129032258065
chr10	101948275	102022375	46	54975	4.0983606557377
chr20	21309100	21371325	46	43525	4
chr21	34002100	34066350	46	40075	4.43636363636364
chr5	145491900	145556775	46	50800	4
chr6	7176525	7252975	46	52400	4.48
chr7	158429975	158484975	46	33975	4.25
chr1	236689275	236766050	45	63950	4.16666666666667
chr11	68521775	68585975	45	50525	1.21649484536082
chr13	103255825	103332425	45	61000	2.37837837837838
chr15	65735775	65807725	45	59800	3.21428571428571
chr17	80521250	80602775	45	59500	3.15789473684211
chr3	132385825	132437800	45	32025	4
chr6	17615000	17676050	45	45725	2.36363636363636
chr7	139059075	139112525	45	40550	2.33333333333333
chr12	132462200	132565550	44	82725	3.4
chr19	10871075	10946100	44	62700	1.7
chr7	151811075	151903500	44	77075	1.22222222222222
chr9	114123450	114206825	44	69275	1.83333333333333
chr1	173900450	173968225	43	54550	3.02439024390244
chr15	50741775	50796650	43	41600	2.23529411764706
chr16	53473725	53533300	43	49550	3.26315789473684
chr5	31481450	31557475	43	51750	2.26086956521739
chr8	120777625	120843425	43	42725	2.84444444444444
chr11	47796275	47867650	42	59550	2.17391304347826
chr14	35221525	35282625	42	43150	3.06122448979592
chr16	74652050	74731525	42	61225	2.69230769230769
chr17	60637575	60696475	42	40650	1.95744680851064
chr17	79505175	79598900	42	74850	1.74672489082969
chr2	128698050	128776400	42	62800	2.20689655172414
chr3	57608525	57656550	42	31300	3.31818181818182
chr7	139252325	139321525	42	53675	3.25925925925926
chr9	128061175	128130850	42	53600	3
chr11	85664400	85742550	41	69825	0.851063829787234
chr12	110340750	110430625	41	77400	2.6875
chr16	87728375	87797800	41	45275	2.38888888888889
chr4	110412400	110464600	41	39850	2.34146341463415
chr7	148451350	148516975	41	46775	2.29268292682927
chr17	57988125	58037325	40	35275	2.8
chr2	182337525	182405525	40	53300	2.68571428571429
chr20	46250975	46323600	40	56725	2.17699115044248
chr5	37296875	37358600	40	49825	1.66666666666667
chr17	78239200	78369875	39	119525	2.1875
chr14	73528200	73592650	38	51025	2.29166666666667
chr2	102441525	102510525	38	55625	1.6
chr20	37623400	37672075	38	36275	2
chr3	179067500	179125775	38	37600	2.14035087719298
chr4	83738100	83803175	38	52075	2.28125
chr3	133325400	133377625	37	43625	1.25
chr5	178987875	179049750	37	50975	1.7
chr14	50238450	50317725	36	67800	1.72727272727273
chr2	71583100	71637050	36	45775	2
chr22	31797575	31867875	36	57075	1.59124087591241
chr5	72148900	72206775	35	47525	1.05
chr16	3775825	3843650	34	60025	0.6
chr17	19802900	19852325	33	41075	0.848484848484849
chr18	33715400	33757575	33	35675	1
chr20	35517525	35576750	33	51650	0.888888888888889
chr22	19315950	19398725	33	72000	0.636363636363636
chr5	65317150	65351525	33	26825	1.2
chr1	171482125	171563650	32	70400	1.36923076923077
chr12	64857825	64893975	32	29075	1.14285714285714
chr12	113702900	113761875	32	47625	1.14942528735632
chr15	51006950	51042250	32	25650	1.32203389830508
chr4	154501725	154559425	32	52475	0.53125
chr16	30485650	30533975	31	39975	1.21052631578947
chr7	128582100	128645750	31	53725	0.884615384615385
chr11	93399925	93444000	30	33950	0.961038961038961
chr4	13568775	13616550	30	42525	0.929577464788732
chr2	114679950	114719425	29	33850	0.484848484848485
chr9	100403825	100454450	29	44625	0.956521739130435
chr15	93466125	93571000	28	99925	0.428571428571429
chr16	81922000	81994050	28	62350	0.843373493975904
chr17	40444925	40500600	28	45700	0.666666666666667
chr9	123895450	123945000	28	43000	0.8
chr10	93572425	93626150	27	48650	0.594202898550725
chr7	30638350	30675875	27	32250	0.765957446808511
chr14	102442375	102520825	26	73175	0.534883720930233
chr6	131899975	131946825	26	41850	0.612903225806452
chr16	74483200	74530225	25	40550	0.657894736842105
chr4	57851150	57899475	25	43825	0.530612244897959
chr1	230794925	230830525	24	32050	0.53125
chr13	37577400	37619650	23	38550	0.490566037735849
chr5	179660125	179696700	23	32100	0.52
chr16	4854150	4895250	22	36275	0.367816091954023
chr20	47240000	47326250	22	81300	0.320987654320988
chr3	56665825	56707700	22	38600	0.36
chr9	134307400	134376000	22	64500	0.384615384615385
chr6	160444650	160527925	21	75850	0.444444444444444
chr10	75845875	75898625	20	48600	0.376344086021505
chr5	98190425	98240875	20	47375	0.37037037037037
chr2	60987275	61022575	19	31950	0.333333333333333
chr2	234064425	234114500	19	45700	0.275
chr20	47837850	47882800	19	41950	0.272727272727273
chr9	94999375	95051525	19	49200	0.259259259259259
chr3	12610300	12653875	18	40825	0.304347826086957
chr3	132206600	132251375	18	41900	0.222222222222222
chr10	1123825	1177875	17	50950	0.189189189189189
chr1	27071600	27108975	16	35050	0.224299065420561
chr2	152291575	152327800	16	34125	0.208333333333333
chr2	190312750	190337150	16	22325	0.192307692307692
chr22	38247200	38278875	16	28975	0.23021582733813
chr1	32495700	32528525	15	29550	0.196319018404908
chr10	127409800	127448850	15	37250	0.155038759689922
chr18	21042200	21062750	15	19150	0.177777777777778
chr21	30402375	30442575	15	38325	0.0909090909090909
chr5	38941175	38965100	15	22325	0.148148148148148
chr1	186298400	186335750	14	35975	0.144329896907216
chr2	85846200	85880025	14	31575	0.168674698795181
chr20	47682275	47710075	14	26250	0.160583941605839
chr1	19399100	19506650	13	105350	0.103092783505155
chr1	39889325	39941075	13	49250	0.115789473684211
chr11	47742950	47776600	13	31925	0.153846153846154
chr19	46322750	46358150	13	33225	0.132231404958678
chr12	64803725	64835250	12	29875	0.125
chr9	91940775	91979425	12	37225	0.0972972972972973
chr1	169827425	169847600	11	19125	0.118181818181818
chr10	121586425	121610025	11	22500	0.114754098360656
chr16	8983275	9019750	11	35425	0.0923076923076923
chr17	76800925	76834300	11	31875	0.115942028985507
chr2	153510425	153538450	11	26925	0.09375
chr20	34289200	34328925	10	38700	0.0639269406392694
chr3	195775200	195803400	10	27150	0.103896103896104
chr7	1514100	1543000	10	27800	0.0975609756097561
chr10	120795375	120833900	9	37500	0.0759493670886076
chr1	155881975	155903075	8	20300	0.0769230769230769
chr1	182812425	182858525	8	45500	0.0285714285714286
chr16	24805700	24835925	8	29150	0.0524781341107872
chr17	26997550	27032300	8	33750	0.0711743772241993
chr17	30680900	30710450	8	28500	0.0700389105058366
chr2	61703925	61729700	8	24750	0.068241469816273
chr2	191825850	191876925	8	49825	0.0617760617760618
chr3	9707575	9745075	8	36825	0.0661157024793388
chr3	12939525	12983825	8	43400	0.0618556701030928
chr3	14486950	14530275	8	42050	0.0628019323671498
chr1	24972250	24998800	7	25950	0.0516129032258065
chr10	103543950	103573250	7	28500	0.0357142857142857
chr16	58550625	58596400	7	44925	0.0561797752808989
chr16	70563700	70609050	7	44600	0.0466926070038911
chr2	183619325	183631050	7	11325	0.0638297872340425
chr3	15068725	15095050	7	25400	0.066006600660066
chr8	126046300	126072575	7	25550	0.0539419087136929
chr1	41212325	41238300	6	25350	0.0479616306954436
chr1	155919725	155940325	6	20150	0.0510948905109489
chr1	198704700	198725700	6	20550	0.0495867768595041
chr1	225587450	225608800	6	20825	0.0506329113924051
chr11	14479150	14517675	6	37975	0.032258064516129
chr11	118361425	118385250	6	23300	0.046242774566474
chr14	91737950	91778175	6	39300	0.0481099656357388
chr18	77469575	77499850	6	29200	0.0474074074074074
chr2	118686825	118714350	6	26925	0.043010752688172
chr3	5241350	5259200	6	17425	0.0467532467532468
chr3	128970800	128997050	6	25525	0.0483091787439614
chr4	849750	888500	6	37775	0.0414312617702448
chr4	144445375	144473750	6	27975	0.0259067357512953
chr7	106518825	106533875	6	14725	0.0386473429951691
chr9	95395675	95412100	6	15950	0.0413223140495868
chr1	54495375	54509875	5	14100	0.0359712230215827
chr1	78411875	78435700	5	23500	0.0294117647058824
chr1	151202475	151221875	5	18950	0.0303951367781155
chr1	226546275	226580400	5	33800	0.0178173719376392
chr1	245003500	245025375	5	21525	0.0288808664259928
chr10	1038525	1059100	5	20250	0.0324675324675325
chr10	5950275	5973400	5	22450	0.0387096774193548
chr12	412200	435850	5	23300	0.0245098039215686
chr14	21856075	21884475	5	27950	0.0352941176470588
chr15	31231900	31252825	5	20500	0.0324324324324324
chr15	43014275	43026900	5	12350	0.0338983050847458
chr15	70339800	70369125	5	28825	0.0392156862745098
chr17	48814650	48830050	5	15125	0.0347826086956522
chr19	16949800	16966175	5	16025	0.037037037037037
chr22	36687750	36725300	5	37150	0.0368098159509202
chr3	139065700	139095500	5	29425	0.0287769784172662
chr5	1803025	1822875	5	19525	0.0293398533007335
chr5	96097925	96119425	5	21200	0.0269541778975741
chr6	7295150	7306925	5	11475	0.0350877192982456
chr6	132779100	132791275	5	11925	0.0350877192982456
chr8	144987025	145012875	5	25300	0.0294117647058824
chr9	139389025	139415750	5	26225	0.0378787878787879
chr1	44123050	44138050	4	14800	0.0277777777777778
chr1	146754450	146769175	4	14475	0.0273972602739726
chr1	160177875	160203075	4	25025	0.0195121951219512
chr10	3173925	3195550	4	21325	0.0224089635854342
chr10	75548375	75569225	4	20525	0.027027027027027
chr11	34096675	34122525	4	25500	0.0254083484573503
chr11	71710950	71735950	4	24775	0.0217983651226158
chr12	53847825	53881350	4	33225	0.02734375
chr12	54908100	54939575	4	31000	0.0246045694200351
chr12	72005525	72021025	4	15275	0.0213903743315508
chr12	120564675	120581200	4	16150	0.0267686424474187
chr13	41513075	41526275	4	13050	0.0158730158730159
chr14	20837400	20855300	4	17650	0.0177777777777778
chr15	25295350	25332975	4	37425	0.0275229357798165
chr16	24566400	24583650	4	16950	0.0243407707910751
chr16	68584200	68598150	4	13725	0.0247933884297521
chr2	54869850	54896300	4	26100	0.0201438848920863
chr2	62101000	62112475	4	11300	0.0251572327044025
chr2	86676350	86698325	4	21675	0.0278745644599303
chr2	99179400	99197750	4	18200	0.0148698884758364
chr2	100009375	100023125	4	13600	0.0202020202020202
chr22	41528475	41559250	4	30575	0.00891530460624071
chr22	45564025	45574225	4	10025	0.02
chr3	9466900	9487550	4	20325	0.0246913580246914
chr4	10073950	10105300	4	31025	0.0117073170731707
chr5	112342975	112352125	4	9000	0.0253164556962025
chr5	150405350	150430075	4	24400	0.0166204986149584
chr5	169464675	169486550	4	21650	0.0224719101123595
chr6	31590450	31611350	4	20450	0.0271646859083192
chr9	36196500	36214450	4	17725	0.0177514792899408
chr1	21086575	21097625	3	10925	0.0145985401459854
chr1	46092725	46107125	3	14225	0.0159680638722555
chr1	154550225	154568000	3	17625	0.0131795716639209
chr1	185272225	185280550	3	8225	0.0142857142857143
chr10	102704700	102711925	3	7125	0.0165289256198347
chr11	16766500	16777075	3	10450	0.0150753768844221
chr11	43347900	43361575	3	13525	0.0167014613778706
chr11	59412825	59427000	3	14075	0.0135593220338983
chr12	104326725	104348575	3	21525	0.016726403823178
chr13	73331675	73352600	3	20650	0.0174129353233831
chr13	115002250	115019775	3	17350	0.015015015015015
chr14	21687350	21703100	3	15650	0.00792079207920792
chr14	74185975	74199125	3	13000	0.015748031496063
chr14	81950050	81962400	3	12250	0.0126582278481013
chr15	41267850	41280800	3	12850	0.00932400932400932
chr15	75678025	75691325	3	13175	0.0133333333333333
chr15	89858200	89875750	3	17400	0.0116504854368932
chr16	21982750	21996575	3	13700	0.0124223602484472
chr16	89795100	89808875	3	13625	0.0136986301369863
chr17	37667400	37685575	3	18025	0.0120724346076459
chr17	54963750	54985450	3	21500	0.0149476831091181
chr17	80418425	80425400	3	6875	0.0167364016736402
chr19	15355425	15384500	3	28875	0.0120240480961924
chr19	16633325	16649275	3	15800	0.0161943319838057
chr19	52814650	52826375	3	11600	0.0150943396226415
chr2	3588900	3600025	3	11025	0.016
chr2	73470800	73482850	3	11925	0.0175438596491228
chr2	96946600	96969875	3	23025	0.0153452685421995
chr2	219094650	219121175	3	26350	0.014018691588785
chr2	234352475	234374250	3	21625	0.00892857142857143
chr2	239085100	239100525	3	15275	0.013745704467354
chr20	33585300	33602150	3	16750	0.00772200772200772
chr20	61532400	61545250	3	12700	0.0171306209850107
chr22	29682075	29697650	3	15400	0.0142857142857143
chr22	30728275	30749325	3	20900	0.0111576011157601
chr22	38688300	38700275	3	11825	0.0172043010752688
chr3	14197575	14214675	3	16975	0.0115830115830116
chr3	47881700	47894925	3	13100	0.0130434782608696
chr3	50127850	50159125	3	31050	0.0130718954248366
chr4	57348025	57358625	3	10475	0.0147420147420147
chr5	96071850	96087850	3	15900	0.00681431005110733
chr5	147786500	147799400	3	12750	0.0160965794768612
chr5	149746825	149768700	3	21725	0.0164835164835165
chr6	25966075	25978575	3	12375	0.015625
chr9	88912050	88922400	3	10250	0.0138888888888889
chr9	88928100	88944250	3	16000	0.0163265306122449
chr1	27173325	27185000	2	11625	0.00860215053763441
chr1	47145375	47158450	2	13025	0.00767754318618042
chr1	70693925	70718100	2	24125	0.00414507772020725
chr1	116928775	116950175	2	21350	0.00468384074941452
chr1	154130975	154146525	2	15500	0.00645161290322581
chr1	154221250	154237150	2	15850	0.00630914826498423
chr1	156442725	156453825	2	11050	0.00904977375565611
chr1	156906425	156919800	2	13325	0.0075046904315197
chr1	158999700	159013250	2	13500	0.00740740740740741
chr1	166810350	166825800	2	15400	0.00649350649350649
chr1	222829750	222841500	2	11700	0.00854700854700855
chr1	223937350	223952150	2	14750	0.00677966101694915
chr11	61066125	61084350	2	18150	0.00826446280991736
chr11	61176875	61190550	2	13625	0.0073394495412844
chr11	63662250	63673900	2	11600	0.00862068965517241
chr11	93521500	93533400	2	11850	0.00843881856540084
chr11	118237850	118261050	2	23150	0.00431965442764579
chr11	129738075	129758750	2	20625	0.00484848484848485
chr12	6776025	6789425	2	13350	0.00749063670411985
chr12	48174950	48190250	2	15250	0.00655737704918033
chr12	108129600	108140900	2	11250	0.00888888888888889
chr12	108913500	108926800	2	13250	0.00754716981132075
chr12	110769800	110787950	2	18100	0.00552486187845304
chr12	116441875	116453600	2	11675	0.00856531049250535
chr12	123799150	123816075	2	16850	0.00890207715133531
chr14	21823750	21839650	2	15850	0.00630914826498423
chr14	23541250	23562775	2	21450	0.00699300699300699
chr14	91922225	91934900	2	12625	0.00792079207920792
chr14	104135750	104149025	2	13225	0.00756143667296786
chr16	28131800	28148450	2	16600	0.00602409638554217
chr17	3713200	3726400	2	13150	0.00760456273764259
chr17	26667000	26679525	2	12475	0.00801603206412826
chr17	27432225	27443600	2	11325	0.00883002207505519
chr17	41575875	41587400	2	11475	0.00871459694989107
chr17	61880150	61900725	2	20500	0.00731707317073171
chr19	5131775	5144150	2	12325	0.00811359026369168
chr19	9948725	9960775	2	12000	0.00833333333333333
chr19	16231275	16245700	2	14375	0.00695652173913044
chr19	18959700	18977425	2	17675	0.00565770862800566
chr19	39326125	39338700	2	12525	0.00798403193612774
chr19	41794275	41808175	2	13850	0.0072202166064982
chr19	44417475	44435525	2	17975	0.00834492350486787
chr19	50331500	50343400	2	11850	0.00843881856540084
chr19	56194775	56209450	2	14625	0.00683760683760684
chr2	10922975	10934350	2	11325	0.00883002207505519
chr2	26449000	26460575	2	11525	0.00867678958785249
chr2	28624275	28639175	2	14850	0.00673400673400673
chr2	86703400	86715175	2	11725	0.00852878464818763
chr20	1420225	1443175	2	22900	0.00436681222707424
chr20	10619775	10631300	2	11475	0.00871459694989107
chr20	34081050	34093250	2	12150	0.00823045267489712
chr20	52181400	52195300	2	13850	0.0072202166064982
chr21	45728750	45740350	2	11550	0.00865800865800866
chr22	19024450	19037150	2	12650	0.00790513833992095
chr22	36909500	36923500	2	13950	0.00716845878136201
chr22	42269300	42286000	2	16650	0.00600600600600601
chr3	53256400	53271700	2	15250	0.00655737704918033
chr3	185631225	185644850	2	13575	0.00736648250460405
chr3	187439800	187451825	2	11975	0.00835073068893528
chr4	155457950	155469150	2	11150	0.00896860986547085
chr5	137494375	137508050	2	13625	0.0073394495412844
chr5	167935725	167947775	2	12000	0.00833333333333333
chr5	169501275	169513300	2	11975	0.00835073068893528
chr6	15497900	15525425	2	27475	0.00363967242948135
chr6	35044675	35058275	2	13550	0.00738007380073801
chr6	170841875	170855650	2	13725	0.00728597449908925
chr8	134264575	134275900	2	11275	0.00886917960088692
chr8	142193950	142208275	2	14275	0.00700525394045534
chr9	35710100	35725900	2	15750	0.00634920634920635
chr9	131143400	131155325	2	11875	0.00842105263157895
