# Supplementary material for: Large organized chromatin lysine domains help distinguish primitive from differentiated cell populations
Source: Nat Commun. 2021 Jan 21;12:499. doi: 10.1038/s41467-020-20830-9 (PMC7820432; doi:10.1038/s41467-020-20830-9)
Supplement: Supplementary file 3 — Supplementary Software [file 41467_2020_20830_MOESM3_ESM.zip › E030-H3K4me1_LOCKS.bed]

chr11	47921650	48123225	53	116500	7.2280701754386
chr11	63965850	64179050	53	86550	7.56363636363636
chr11	65121200	65348175	53	116850	8.47058823529412
chr12	11853675	11978100	53	93625	7.14285714285714
chr12	124972000	125189425	53	108925	7.07246376811594
chr14	89805675	89984275	53	82000	8.09302325581395
chr16	56932600	57126300	53	88125	7.48571428571429
chr17	76238175	76418825	53	100675	6.80701754385965
chr2	43227400	43431575	53	125300	8.48275862068965
chr2	145163800	145277900	53	71875	4.66666666666667
chr4	87812675	87971550	53	76150	8.36538461538461
chr6	15215200	15361975	53	103425	7.70114942528736
chr6	112031300	112140525	53	51850	8.83333333333333
chr8	142069075	142319325	53	108325	7.98198198198198
chr9	139415200	139598950	53	108300	5.02197802197802
chr17	72435825	72656275	52	124100	7.80530973451327
chr6	24875750	25062925	52	118750	8.56
chr1	229050425	229302425	51	97475	8.16279069767442
chr14	75586550	75774750	51	99250	7.75510204081633
chr11	3788700	3982625	50	100250	8.42105263157895
chr14	99644650	99741500	48	79825	7.71428571428571
chr20	47306125	47497275	48	131000	7.71014492753623
chr18	60845850	60990450	47	60050	7.28358208955224
chr3	171746850	171904075	47	78200	7.89041095890411
chr1	161029300	161212450	45	89100	7.23611111111111
chrX	19760975	19906825	45	79225	6.19148936170213
chr2	240122825	240253675	44	100850	3.51851851851852
chr5	176774150	176946800	44	99625	4.54651162790698
chr9	91982600	92173725	44	136850	3.58620689655172
chr12	64953875	65112750	43	95275	7.06451612903226
chr10	30681325	30848825	42	82275	5.61702127659574
chr22	40288075	40376875	42	44925	6.12444444444444
chr15	90502425	90630175	41	75675	6.98360655737705
chr2	198052475	198176950	41	90900	4.48
chr1	198566800	198666325	40	72800	3.84615384615385
chr19	2227175	2346425	40	64025	6.25
chr3	52208375	52352550	40	84125	5.33333333333333
chr8	134491325	134595975	40	69375	5.48571428571429
chr10	73449950	73656850	39	162200	2.29357798165138
chr16	85004000	85150550	39	77500	3.68539325842697
chr10	32602125	32657400	38	31275	4.84745762711864
chr8	144976550	145165200	38	101600	5.90184049079755
chr1	207970925	208065650	37	67400	5.36263736263736
chr17	79280150	79457500	37	81625	6.08247422680412
chr3	15306500	15410850	37	70475	5.70149253731343
chr3	16879475	16959325	37	41675	4.3030303030303
chr5	142135850	142261600	37	76600	6.27586206896552
chr10	73974250	74105175	36	71475	5.48275862068965
chr17	75301100	75491750	35	135700	5.81081081081081
chr19	1836900	1957375	35	61275	5.6140350877193
chr2	102305525	102399375	35	71525	4.13888888888889
chr2	106353975	106445350	35	64650	2.20979020979021
chr11	128332150	128398425	34	58525	0.983606557377049
chr14	69144225	69291850	34	68625	4.83687943262411
chr4	40192425	40267775	34	51275	3.56140350877193
chr6	16648275	16772075	34	69050	4.91666666666667
chr14	102274950	102326125	33	36375	2.58333333333333
chr16	85852750	85984275	33	74425	4.15384615384615
chr20	30249100	30316225	33	41125	4.46153846153846
chr17	46632250	46704650	32	41150	4.63636363636364
chr5	133413375	133488325	32	50775	3.78571428571429
chr1	65374875	65435725	31	38500	3.24324324324324
chr1	66777950	66871200	31	50525	5.17777777777778
chr1	206825925	206927100	31	58625	4.46341463414634
chr1	235997925	236073975	31	47200	5.01639344262295
chr17	44213125	44275425	31	36875	4.36111111111111
chr17	63005050	63063550	30	34675	4.56338028169014
chr20	48274175	48346200	30	43625	3.392
chr21	36354175	36424900	30	56100	3.61904761904762
chr8	131270375	131378675	30	73725	4.07142857142857
chr1	167440825	167476625	29	26325	2.17021276595745
chr10	43571575	43668550	29	47300	4.52849740932642
chr14	61785050	61838650	29	37100	2.90566037735849
chr14	92905775	93038150	29	73550	3.67307692307692
chr16	81457850	81593350	29	89125	3.97590361445783
chr19	19469100	19541175	29	40800	4.65
chr2	8548900	8642725	29	45050	4.8
chr21	36274075	36348150	29	44425	4.48214285714286
chr3	151952800	152027325	29	56175	2.53164556962025
chr11	60826925	60898175	28	33500	4.38709677419355
chr21	39608575	39686900	28	52250	3.77380952380952
chr5	56106550	56152925	28	37900	1.58139534883721
chr8	144594200	144701200	28	64475	4.13953488372093
chr9	79184575	79278600	28	47325	3.92156862745098
chr9	123629900	123699775	28	46050	4.16326530612245
chr1	167398275	167438500	27	22750	4.09090909090909
chr1	167556625	167650375	27	68975	3.15789473684211
chr12	874450	921700	27	25425	4.3125
chr12	6427075	6504150	27	56200	4.53061224489796
chr12	57470400	57560900	27	49875	4.07547169811321
chr17	57846050	57910775	27	34000	4.58620689655172
chr17	73283700	73370875	27	66075	2.33663366336634
chr6	112154225	112196200	27	31150	2.20408163265306
chrX	12906650	13005350	27	55050	4.15873015873016
chr1	19747975	19816925	26	56000	3.58620689655172
chr1	154370000	154475600	26	68725	2.70731707317073
chr10	22885500	22927075	26	30300	2.36363636363636
chr11	35158925	35261500	26	71300	3.97014925373134
chr17	76704175	76788300	26	74475	1.5
chr19	41767425	41894800	26	65675	3.38507462686567
chr2	43140175	43207500	26	44450	4.125
chr3	30638650	30735125	26	72000	2.8503937007874
chr5	130585450	130627775	26	32425	1.88235294117647
chr1	203236625	203300825	25	44300	3.54098360655738
chr13	99903525	99979225	25	60250	2.08219178082192
chr15	74226675	74293525	25	33550	3.50387596899225
chr15	91350600	91432850	25	51225	3.42857142857143
chr18	9695100	9805150	25	62475	4.19631901840491
chr19	15385075	15445900	25	49800	4.125
chr2	233916325	233989550	25	50675	3.95348837209302
chr20	1780275	1881375	25	74250	3
chr6	126110000	126167225	25	32500	3.84761904761905
chr7	77016875	77112050	25	44075	4.27397260273973
chr1	1785400	1833250	24	32350	3.28571428571429
chr11	126172850	126240300	24	35900	3.78723404255319
chr19	900000	955100	24	36850	1.344
chr22	35694775	35781475	24	46875	4.07441860465116
chr3	39249675	39330400	24	54900	3.20863309352518
chr5	67532500	67585500	24	38250	3.6
chr5	171533525	171616225	24	63550	3.16363636363636
chr9	130658975	130746400	24	53350	3.93023255813953
chr1	42168350	42278200	23	66800	2.67532467532468
chr13	114860925	114933625	23	52950	2.8
chr15	67356050	67443625	23	74450	1.41269841269841
chr19	52237825	52333525	23	72850	2.51968503937008
chr8	27165000	27272950	23	90425	3.18840579710145
chr9	95473425	95543250	23	36000	3.74736842105263
chr1	2155225	2216075	22	44200	3.37777777777778
chr10	22930675	22986350	22	41750	2.54320987654321
chr11	118042150	118137100	22	62150	2.93333333333333
chr16	75092375	75150775	22	40800	2.76470588235294
chr18	74789450	74860600	22	55050	2.18181818181818
chr19	45221600	45274400	22	40525	3.41463414634146
chr2	60706300	60788875	22	52725	3.02439024390244
chr2	75041000	75112075	22	47275	1.92337164750958
chr4	106027525	106080675	22	29600	3.62025316455696
chr5	118603125	118684975	22	69825	2.09876543209877
chr6	30679650	30767275	22	49600	3.55813953488372
chr7	75955825	76011850	22	26400	3.58139534883721
chr1	22344875	22407425	21	43225	1.88461538461538
chr1	28433225	28508150	21	52800	3.28571428571429
chr1	160591125	160660475	21	41825	2.44444444444444
chr10	80822375	80923600	21	82075	3.52
chr12	8178300	8250275	21	41175	3.13636363636364
chr15	93421675	93481075	21	40950	3.46153846153846
chr2	175433200	175484675	21	37625	3.55172413793103
chr21	38727350	38771800	21	29075	2.89051094890511
chr22	36723475	36808000	21	77400	1.01075268817204
chr7	940675	1015850	21	49525	3.57615894039735
chr1	27008975	27078575	20	44050	3.1741935483871
chr1	27916475	27999725	20	63325	2.60869565217391
chr11	72975400	73036525	20	32550	2.8
chr11	85841300	85920025	20	48675	2.68965517241379
chr12	104849525	104920925	20	57975	2.45833333333333
chr12	125191850	125262925	20	48100	1.90643274853801
chr14	22999075	23039900	20	35600	0.8
chr17	7736450	7795800	20	37050	2.75829383886256
chr17	55498075	55543800	20	35150	2.54545454545455
chr19	17176050	17239575	20	39050	3.18461538461538
chr19	51865600	51952200	20	39475	3.39837398373984
chr2	70294275	70371300	20	48325	2.59113300492611
chr3	14410950	14484100	20	54000	2.07446808510638
chr3	53135175	53215575	20	49375	2.72413793103448
chr4	38782325	38822700	20	27200	1.625
chr6	139445850	139487200	20	27775	2.34042553191489
chr7	104638200	104679725	20	30525	2.86111111111111
chr1	25278725	25364800	19	56500	2.51461988304094
chr1	161492875	161536525	19	24350	3.14705882352941
chr11	47379800	47433600	19	41475	1.34736842105263
chr12	11978300	12051275	19	39700	2.96551724137931
chr13	41532850	41595675	19	56075	1.91044776119403
chr13	50678050	50719225	19	25625	2.44444444444444
chr14	69385325	69447425	19	50725	1
chr16	11875150	11919875	19	25175	2.38888888888889
chr17	55425500	55469750	19	21725	3.09090909090909
chr2	68986900	69045350	19	46450	2.18823529411765
chr2	161212650	161269275	19	41075	2.8256880733945
chr4	2834150	2875025	19	27700	2
chr6	6652475	6731275	19	53025	2.36123348017621
chr9	95853525	95911900	19	44950	2.42553191489362
chrX	128864750	128925475	19	45100	2.77777777777778
chr1	112134875	112176675	18	25725	2.12765957446809
chr11	63604525	63660350	18	42600	1.94594594594595
chr11	128154650	128182075	18	15825	2.22727272727273
chr13	99186025	99235175	18	32925	2.55555555555556
chr15	65124075	65179425	18	42775	2.93877551020408
chr16	17394825	17492300	18	57950	2.94871794871795
chr16	85551775	85617925	18	40600	2.67647058823529
chr17	62051800	62105075	18	32550	2.43820224719101
chr2	99060575	99135000	18	57125	2.20361990950226
chr2	197994525	198034525	18	24925	2.75471698113208
chr21	15889200	15943400	18	30175	2.9238578680203
chr21	45223625	45263775	18	25700	2.73684210526316
chr3	172222175	172314550	18	45475	2.48
chr5	55953750	55997200	18	29400	2.05128205128205
chr6	11364550	11415500	18	29875	3
chr6	45383025	45422600	18	27675	1.74468085106383
chr7	30172975	30225575	18	32800	1.88888888888889
chr7	37695925	37760000	18	38925	2.19047619047619
chr1	42114950	42161525	17	31575	2.06896551724138
chr11	47516425	47575675	17	37050	2.64
chr11	72423175	72474500	17	41525	2.42553191489362
chr12	40585975	40627100	17	23525	2.40322580645161
chr13	114808425	114848950	17	25575	2.58461538461538
chr15	63501050	63541000	17	29225	2.47058823529412
chr16	371200	406525	17	22775	2.41666666666667
chr16	81828875	81877525	17	37500	2.74193548387097
chr19	13042400	13068875	17	19400	2.5
chr19	33730200	33797250	17	44475	1.83732057416268
chr2	25495450	25547075	17	34325	2.44444444444444
chr2	54784000	54835325	17	46950	0.436781609195402
chr20	31140975	31177800	17	21775	2.04545454545455
chr22	30574275	30621925	17	21425	2.63333333333333
chr22	37613125	37721500	17	81900	2.5
chr5	98246375	98279750	17	22075	1.91208791208791
chr5	139960225	140029375	17	41225	2.59420289855072
chr7	27181375	27245425	17	44150	2.13157894736842
chr8	56809575	56854700	17	29375	2.80898876404494
chr8	81983350	82014950	17	21550	2.75757575757576
chr1	44870425	44902950	16	25700	1.87096774193548
chr1	221869850	221917450	16	39525	1.376
chr10	11182750	11244975	16	54000	1.46031746031746
chr11	6212700	6258900	16	25725	2.53191489361702
chr11	33879600	33936100	16	43775	2.3495145631068
chr12	123195400	123218800	16	14425	2
chr14	68825675	68871750	16	27475	2.60714285714286
chr14	74203600	74262975	16	47350	2.22680412371134
chr14	95952725	96004275	16	38900	1.53846153846154
chr15	31608400	31671100	16	52300	1.68
chr15	63770325	63828175	16	52350	0.956521739130435
chr15	69067825	69115550	16	36450	2.04761904761905
chr16	88514550	88549125	16	24875	1.79569892473118
chr17	38685450	38725475	16	30250	1.11111111111111
chr2	143878575	143922375	16	33475	2.12121212121212
chr20	23058450	23144025	16	67900	1.97014925373134
chr3	50604125	50676075	16	57200	2.48888888888889
chr3	186701525	186739225	16	21450	2.3030303030303
chr3	196331150	196381150	16	41000	2.06857142857143
chr4	153015525	153037825	16	16775	1.5421686746988
chr6	14700325	14748700	16	27825	2.29268292682927
chr6	159209875	159241225	16	22550	2.44444444444444
chr1	43388675	43429625	15	31975	1.79310344827586
chr1	111413350	111440300	15	21775	2.38235294117647
chr1	207078400	207105175	15	21150	2.2
chr11	44958150	45002825	15	23525	2.32786885245902
chr11	124586475	124633625	15	33100	2.06896551724138
chr12	62640850	62671175	15	24000	1.84615384615385
chr12	133038950	133084750	15	35200	1.921875
chr13	41218400	41242875	15	17050	1.275
chr13	111827050	111846325	15	14125	1.47826086956522
chr14	52310475	52353675	15	30000	1.75657894736842
chr14	98633325	98659600	15	20625	1.38095238095238
chr15	78310125	78381550	15	52800	2.08695652173913
chr15	89628425	89694525	15	35100	2.04861111111111
chr16	724825	751450	15	16075	2.23913043478261
chr16	57658850	57689200	15	23525	1.47169811320755
chr16	89362650	89405925	15	31375	2.38202247191011
chr18	74172250	74231475	15	44650	2.35625
chr19	18574850	18634000	15	48175	2.05
chr19	45995600	46033150	15	30925	1.21739130434783
chr2	38820275	38854225	15	18875	2.07142857142857
chr2	74194700	74231700	15	28375	1.51515151515152
chr2	224789850	224811125	15	12100	2.0377358490566
chr20	43200225	43248000	15	23075	2.26923076923077
chr22	23266100	23298225	15	22800	1.95121951219512
chr3	46965175	47042575	15	65025	1.15702479338843
chr3	48551825	48604400	15	36000	2.17977528089888
chr4	15673150	15708950	15	30125	1.72727272727273
chr4	79550000	79593950	15	29950	2.41052631578947
chr5	148179125	148215975	15	29350	0.864864864864865
chr9	95709150	95753650	15	33150	2.18055555555556
chrX	49019650	49049725	15	19950	2.33333333333333
chr1	93410125	93447875	14	20700	2.09271523178808
chr1	226883250	226929125	14	34475	1.06666666666667
chr1	235060825	235123925	14	46900	2.09345794392523
chr10	26716800	26749925	14	25700	2.19672131147541
chr10	126354925	126434325	14	73525	1.77777777777778
chr11	1851475	1919825	14	52175	1.35211267605634
chr11	128547675	128628675	14	69850	1.5
chr14	24739575	24811875	14	45275	2.08510638297872
chr15	75441975	75478850	14	28075	1.96491228070175
chr16	20908550	20928700	14	15550	2
chr16	50697925	50757350	14	45325	1.56776556776557
chr16	88824450	88879875	14	38975	2.07142857142857
chr17	74533250	74565500	14	21075	2.06153846153846
chr18	48551450	48571850	14	13350	2.06896551724138
chr19	3129975	3147175	14	13750	2
chr19	16715300	16740825	14	15050	2.13253012048193
chr2	68936550	68983675	14	36975	2.05
chr2	119682075	119733750	14	32750	2.07821229050279
chr2	169919050	169970950	14	32825	1.74834437086093
chr20	1443550	1481975	14	29875	1.37254901960784
chr20	30605575	30670350	14	43475	2.05181347150259
chr20	62679200	62716725	14	27300	2.11188811188811
chr5	39171800	39232575	14	51825	1.32584269662921
chr6	32900550	32952775	14	35725	2.13541666666667
chr7	150429175	150454025	14	17800	1.25490196078431
chr9	82182500	82214400	14	22275	1.65853658536585
chr1	12181500	12265400	13	69575	1.5609756097561
chr1	47690100	47707800	13	12175	1.9344262295082
chr10	6227150	6251275	13	17425	1.38823529411765
chr10	71076925	71114600	13	28775	1.45454545454545
chr10	98454400	98481575	13	21725	1.49350649350649
chr10	99158875	99189850	13	25525	1.79487179487179
chr11	117815125	117900600	13	58475	1.93856655290102
chr12	113635025	113685125	13	40350	1.13253012048193
chr14	21243875	21271600	13	21450	1.27358490566038
chr14	106360525	106384375	13	17050	1.76363636363636
chr15	44953225	44976475	13	17525	1.66101694915254
chr15	101727475	101754700	13	21900	1.2156862745098
chr16	67561825	67601175	13	29550	1.39240506329114
chr17	48792800	48809900	13	10700	1.67441860465116
chr18	3244025	3270275	13	20475	1.08045977011494
chr19	1057375	1108075	13	40775	1.62162162162162
chr19	10835500	10880975	13	31350	1.36470588235294
chr19	50050050	50075050	13	19850	1.08571428571429
chr2	113439225	113471425	13	21300	1.86075949367089
chr2	143621100	143638750	13	13675	1.21212121212121
chr2	174799725	174833900	13	26525	1.6
chr2	225883850	225908200	13	15025	1.35238095238095
chr20	62473350	62507075	13	23975	1.49565217391304
chr21	40351100	40394875	13	33525	1.13669064748201
chr3	46224275	46270900	13	28650	1.45084745762712
chr3	71433150	71452925	13	16725	1.8
chr3	71463450	71484250	13	14225	1.92307692307692
chr4	154400075	154421575	13	14175	1.825
chr4	159080275	159097750	13	13075	1.39130434782609
chr4	185353325	185383550	13	19375	1.85430463576159
chr5	71659250	71696325	13	22025	1.63636363636364
chr5	169687150	169746725	13	52775	0.863157894736842
chr6	36075225	36118675	13	30450	1.46728971962617
chr6	108878100	108920150	13	26325	1.67567567567568
chr8	121805250	121825275	13	14325	1.18518518518519
chr8	134055850	134110450	13	44425	1.74647887323944
chr9	90204900	90238375	13	22600	1.78656126482213
chr9	137215725	137306350	13	87150	0.326530612244898
chr1	192125950	192142875	12	13800	0.96
chr1	231543950	231559075	12	11750	0.827586206896552
chr10	14581725	14632225	12	43925	1.04761904761905
chr11	818325	850575	12	25325	0.862385321100917
chr11	34437250	34474050	12	30425	1.34328358208955
chr11	102171300	102193925	12	15175	1.63636363636364
chr11	118739400	118802125	12	45425	0.910025706940874
chr12	713825	756575	12	36125	0.8
chr12	7022950	7081500	12	39775	1.74169741697417
chr12	9799425	9810575	12	9550	1.44444444444444
chr12	31875400	31905825	12	23150	1.6
chr13	99694025	99709800	12	11500	1.52380952380952
chr14	24599650	24619700	12	13775	1.75
chr14	78046700	78083825	12	27175	1.6
chr14	93526275	93554650	12	18550	1.45023696682464
chr15	80239950	80286375	12	30350	1.50819672131148
chr16	23856675	23896250	12	34225	1.14814814814815
chr16	66542325	66599200	12	35275	1.6234458259325
chr16	67490400	67543375	12	36400	1.28859060402685
chr16	68093325	68131125	12	31150	0.548192771084337
chr16	89486525	89522650	12	29950	0.759358288770054
chr19	41899575	41937625	12	24875	1.2906976744186
chr19	42363100	42400775	12	34175	1.3125
chr19	45672050	45690975	12	13075	1.48888888888889
chr19	56109925	56138650	12	18100	1.5609756097561
chr2	16794950	16848450	12	42925	1.02222222222222
chr20	1350550	1376050	12	20400	0.933333333333333
chr20	39762600	39791625	12	26650	1.51724137931034
chr20	43594075	43623975	12	21200	1.27722772277228
chr21	45552150	45605375	12	38775	1.7
chr22	29186425	29226625	12	27275	1.60810810810811
chr3	32454475	32480900	12	19700	1.66666666666667
chr3	50353700	50397625	12	34125	1.59605911330049
chr4	84027875	84050800	12	17100	0.841121495327103
chr5	14542900	14601325	12	40925	1.56207674943567
chr5	50003350	50014850	12	7950	1.66666666666667
chr5	79417525	79449950	12	25300	1.11363636363636
chr5	134758550	134794925	12	28275	1.21739130434783
chr6	31506000	31562600	12	42875	1.36144578313253
chr6	32140425	32165975	12	20925	1.56521739130435
chr6	42330800	42386875	12	38375	1.72173913043478
chr6	133051500	133089575	12	29750	1.65217391304348
chr7	73617150	73649350	12	23975	1.16049382716049
chr7	95217925	95241575	12	17475	1.51351351351351
chr7	116499025	116517975	12	14125	1.55882352941176
chr7	132114600	132140775	12	18275	1.32673267326733
chr7	138774075	138797325	12	17450	1.4
chr8	37727975	37767600	12	33325	0.813559322033898
chr8	96141575	96158275	12	12000	0.857142857142857
chr8	132915325	132941675	12	17950	1.69444444444444
chr9	96211575	96233700	12	18150	1.34782608695652
chr9	135987000	136025450	12	33900	1.58730158730159
chrX	30589625	30599150	12	6575	1.68181818181818
chr1	16476725	16493000	11	12075	1.1
chr1	25232775	25259550	11	22825	1.33333333333333
chr1	43145975	43158975	11	9700	1.23809523809524
chr1	90095750	90109050	11	9700	1.13636363636364
chr1	114470300	114496800	11	19825	1.55555555555556
chr1	153927025	153951575	11	17325	1.34939759036145
chr1	161467750	161483675	11	11750	1.41463414634146
chr1	208074550	208086825	11	9150	0.9
chr1	211985175	212007650	11	15475	1.28571428571429
chr10	63791125	63821750	11	20550	1.48502994011976
chr10	124892125	124918225	11	18650	1.52173913043478
chr11	2903950	2926075	11	15200	1.31782945736434
chr11	121282825	121344350	11	45375	0.94949494949495
chr11	122579175	122623500	11	31475	0.754990925589837
chr12	29300700	29324250	11	18900	1.47169811320755
chr12	54772125	54827050	11	38350	1.38697318007663
chr12	123711200	123723475	11	9650	1.45945945945946
chr13	100066825	100089850	11	17350	1.01298701298701
chr14	91810400	91888525	11	73275	1.26153846153846
chr15	38844550	38857875	11	11700	0.384615384615385
chr15	39672200	39689950	11	12450	1.15942028985507
chr15	59265750	59283825	11	14375	0.936170212765957
chr15	89163925	89189475	11	21425	1.10714285714286
chr16	21595300	21643875	11	39600	1.11801242236025
chr16	68290575	68331525	11	29050	0.893203883495146
chr17	1080175	1112575	11	24125	1.38144329896907
chr17	8837475	8874250	11	32225	1.54621848739496
chr17	17650400	17672925	11	19200	0.528571428571429
chr17	25658375	25677050	11	15000	1.07142857142857
chr17	43220750	43254250	11	21575	1.38219895287958
chr17	78226675	78248350	11	14450	1.37662337662338
chr18	2955400	2986400	11	26375	1.16
chr19	655550	682075	11	20650	1.23404255319149
chr19	1236375	1277425	11	34500	0.493150684931507
chr19	54870875	54906025	11	28100	1.02463054187192
chr2	64860725	64889975	11	24550	0.886075949367089
chr2	85186175	85204725	11	12500	1.55
chr2	97522075	97541850	11	14925	0.981132075471698
chr2	113379850	113408575	11	20875	1.57142857142857
chr2	178101800	178133525	11	25575	0.720338983050847
chr2	197021100	197043900	11	18700	1.32867132867133
chr20	23606375	23642600	11	25425	1.34529147982063
chr20	49147450	49167000	11	13950	1.00689655172414
chr21	34377050	34410575	11	22400	1.35849056603774
chr3	156378425	156405150	11	19275	0.951219512195122
chr5	49723750	49746000	11	17475	1.56962025316456
chr5	67512450	67529375	11	12500	1.30232558139535
chr5	79505550	79516950	11	8050	1.53846153846154
chr5	131787400	131837625	11	45450	0.896551724137931
chr5	138628475	138645100	11	12700	0.682926829268293
chr5	139013075	139058975	11	38775	1.32846715328467
chr6	15417750	15449875	11	25225	1.50943396226415
chr6	149648475	149667475	11	14350	1.08620689655172
chr7	6460425	6489075	11	20700	1.23387096774194
chr7	44644525	44681475	11	27825	1.47706422018349
chr7	92260375	92277375	11	14700	0.866666666666667
chr7	105697600	105718150	11	15375	0.97752808988764
chr7	142930575	142949550	11	15600	0.72
chr9	33125000	33171425	11	38350	1.22916666666667
chr9	80619225	80650575	11	25200	1.10714285714286
chr9	116160525	116174300	11	9875	1.52380952380952
chr9	132639100	132663750	11	17875	1.49425287356322
chrX	129213625	129246350	11	28325	0.96
chrX	135824800	135852400	11	18375	1.42168674698795
chr1	27794350	27807000	10	10875	1.07692307692308
chr1	27881050	27904700	10	19625	0.554913294797688
chr1	65624700	65642600	10	12275	1.2
chr1	90272875	90301200	10	22200	0.852941176470588
chr1	100856900	100869475	10	10100	1.02702702702703
chr1	117293300	117315000	10	19575	0.594594594594595
chr1	153312225	153377725	10	51400	0.496402877697842
chr10	8084525	8108800	10	22600	1.2
chr10	14640125	14661525	10	16475	1
chr10	82202475	82237775	10	29650	0.955555555555556
chr10	104935725	104963125	10	23075	1.11111111111111
chr10	112168800	112190275	10	15075	1.21804511278195
chr10	116273275	116287650	10	10375	1.25714285714286
chr11	46336575	46389650	10	45825	0.79295154185022
chr11	72895575	72936400	10	31500	1.15238095238095
chr11	122556550	122572375	10	12825	1.30909090909091
chr12	55367750	55386250	10	14500	0.956521739130435
chr12	109010175	109040350	10	23600	1.24444444444444
chr12	116698075	116724850	10	20800	0.737430167597765
chr12	123586125	123608475	10	13775	1.2520325203252
chr13	21631950	21651450	10	13975	0.863013698630137
chr13	49061425	49085150	10	18300	0.748717948717949
chr13	99127625	99145525	10	12425	1.33333333333333
chr14	22886175	22905525	10	13925	0.904522613065327
chr14	24891325	24913050	10	14925	1.31818181818182
chr14	70127500	70143050	10	12650	1.17021276595745
chr15	51909400	51927250	10	12250	1.29545454545455
chr15	70375950	70396700	10	18600	0.327868852459016
chr15	79214950	79238725	10	16275	1.29292929292929
chr17	1612225	1631975	10	13425	1.31914893617021
chr17	33562250	33573550	10	7900	1.26315789473684
chr17	38250025	38293500	10	30450	1.20408163265306
chr17	47804800	47842475	10	34175	0.814814814814815
chr17	48979625	49013825	10	23250	1.12915129151292
chr17	56393825	56431475	10	29000	1.14681440443213
chr17	62488975	62505750	10	12175	1
chr19	47803150	47843125	10	27825	1.12
chr19	54801375	54831675	10	21950	1.24210526315789
chr2	40698050	40717300	10	14800	0.935251798561151
chr2	47282000	47318850	10	28150	1.33031674208145
chr2	48539650	48560375	10	16325	1.33333333333333
chr2	70150275	70182000	10	22625	1.26182965299685
chr2	99342625	99354725	10	8900	0.8
chr2	158287825	158303975	10	13500	1.27272727272727
chr2	235391375	235408475	10	15200	0.634146341463415
chr20	809500	841050	10	21150	1.21865889212828
chr20	31087600	31133625	10	33375	1.30612244897959
chr20	35557375	35589925	10	28575	1.22222222222222
chr21	30527575	30545675	10	14725	0.733333333333333
chr22	19404550	19421300	10	11825	1.10344827586207
chr22	38122325	38147775	10	19225	1.19727891156463
chr22	43537900	43561850	10	19050	0.938388625592417
chr3	152032350	152056350	10	18900	1.07692307692308
chr3	194864900	194896100	10	23700	1.05882352941176
chr4	103730300	103750825	10	15925	1.04347826086957
chr5	55438175	55480325	10	35150	1.25093632958801
chr5	66474050	66505525	10	25275	1.09722222222222
chr5	175955475	175987950	10	25175	0.893401015228426
chr6	7135575	7158075	10	18450	0.652360515021459
chr6	15383850	15414525	10	22225	1.25423728813559
chr6	18386550	18404325	10	15350	0.545454545454545
chr6	35551700	35573900	10	15300	1.24
chr6	37136500	37161850	10	21075	0.449275362318841
chr6	134550275	134571600	10	14850	0.795774647887324
chr6	160379075	160414750	10	29025	0.896103896103896
chr7	1541375	1555750	10	11925	1.2
chr7	114561750	114577775	10	12675	1.22727272727273
chr7	141643575	141662100	10	14900	1.14893617021277
chr7	142416375	142431175	10	11350	1.27586206896552
chr8	130993400	131030000	10	32775	0.410526315789474
chr9	5616200	5633625	10	12825	1.19672131147541
chr9	124112700	124135500	10	20375	0.636363636363636
chr9	132094450	132116300	10	19925	0.827586206896552
chr9	132243775	132260350	10	13475	1.15384615384615
chrX	15920375	15938975	10	14700	1.0077519379845
chrX	37641550	37677800	10	34075	0.444444444444444
chrX	45610975	45633150	10	19250	0.785714285714286
chr1	2471800	2491700	9	14325	1.02272727272727
chr1	29068950	29083575	9	13900	0.1875
chr1	36262600	36280850	9	15975	0.583333333333333
chr1	40337700	40374475	9	25125	0.982456140350877
chr1	41155525	41179975	9	16950	1.07333333333333
chr1	120604150	120611275	9	5150	0.848484848484849
chr1	156449525	156482575	9	29650	0.465408805031447
chr1	234647275	234672225	9	19900	1.01470588235294
chr10	33239125	33251950	9	8700	1.08045977011494
chr10	111766300	111785700	9	14825	0.675496688741722
chr10	111824600	111849350	9	21825	0.75
chr11	62095700	62113500	9	12300	0.945736434108527
chr11	88057800	88072775	9	11400	0.733333333333333
chr12	14705850	14722750	9	15700	0.177777777777778
chr12	53591025	53619325	9	23475	0.861538461538462
chr12	108949675	108965250	9	12750	0.857142857142857
chr13	24834975	24864275	9	23450	0.640650406504065
chr14	22985025	22993975	9	6825	1.09090909090909
chr14	51391075	51412275	9	17300	0.619246861924686
chr14	77412950	77432275	9	14375	0.973684210526316
chr14	88455750	88478100	9	18000	0.8
chr14	103843925	103871250	9	22925	0.446511627906977
chr15	26028775	26046450	9	13350	0.883116883116883
chr15	31503525	31521875	9	15800	1.11764705882353
chr15	64380300	64406325	9	20325	1.1
chr15	70765350	70807225	9	34250	0.797900262467192
chr15	90941275	90966625	9	20850	0.612903225806452
chr16	3092425	3131575	9	31500	1.08108108108108
chr16	3866775	3876575	9	7375	0.869565217391304
chr16	21648975	21673225	9	21200	0.68
chr16	30562425	30584450	9	14575	1.12048192771084
chr16	88746300	88774800	9	22125	0.705263157894737
chr16	89532525	89560100	9	23350	1.0625
chr17	4612300	4644125	9	23150	0.927083333333333
chr17	34215750	34228125	9	9325	0.980392156862745
chr17	37023350	37065200	9	36800	0.38961038961039
chr17	56352650	56370100	9	14600	0.425531914893617
chr17	80169200	80206125	9	32425	0.297297297297297
chr18	9912925	9929850	9	12100	1.09803921568627
chr19	2610600	2639650	9	25700	0.333333333333333
chr19	5946300	5980025	9	26600	0.8
chr19	10510675	10543850	9	29575	0.815533980582524
chr19	11423800	11458900	9	23550	1.11203319502075
chr19	16545700	16575475	9	19725	0.987179487179487
chr19	18521175	18549825	9	21425	1.08474576271186
chr2	28014975	28038725	9	16550	0.880733944954128
chr2	66658800	66674575	9	13925	0.530120481927711
chr2	85232175	85245450	9	9975	1
chr2	96905200	96933750	9	24500	1.07407407407407
chr2	113868600	113889600	9	17500	0.884057971014493
chr2	135001325	135020700	9	14275	1.04761904761905
chr2	197093275	197116325	9	16700	0.675496688741722
chr2	207991825	208033650	9	36600	0.792079207920792
chr2	231273675	231291450	9	15225	0.604166666666667
chr20	47883275	47901700	9	14450	1
chr20	50140850	50160325	9	17300	0.5
chr20	52250600	52280100	9	22125	1
chr20	52515550	52560950	9	37575	0.56
chr20	57224100	57237550	9	11300	0.72
chr21	34743375	34787625	9	41725	0.122047244094488
chr22	40718775	40733425	9	12950	0.459016393442623
chr22	47144000	47174550	9	25300	0.691823899371069
chr3	31571000	31590425	9	16075	0.528301886792453
chr3	46329025	46367725	9	27375	1.12820512820513
chr3	46390075	46417750	9	21725	0.688679245283019
chr3	56807375	56836925	9	25825	0.372093023255814
chr3	58454275	58480400	9	21950	0.666666666666667
chr3	66539625	66552425	9	11350	0.4
chr3	151908475	151925525	9	14975	0.827586206896552
chr4	109029025	109039750	9	9300	0.535714285714286
chr4	141068475	141080225	9	9350	1.12
chr5	79475300	79492200	9	14275	0.888888888888889
chr5	95143250	95180325	9	31175	0.675824175824176
chr5	131744075	131784650	9	38200	0.19047619047619
chr5	150431350	150480825	9	44050	0.63258785942492
chr6	6793100	6816475	9	19275	0.826666666666667
chr6	32804525	32827125	9	18525	0.967032967032967
chr6	137531350	137571400	9	34325	0.761904761904762
chr6	158980350	158994900	9	11425	0.494252873563218
chr7	2437825	2454050	9	14425	0.545454545454545
chr7	26330875	26361650	9	27250	0.766355140186916
chr7	36751075	36791525	9	28225	0.824324324324324
chr7	43785775	43806775	9	16975	0.923076923076923
chr8	38031500	38042425	9	8175	1.07142857142857
chr9	123437150	123462975	9	22550	0.571428571428571
chr9	130811675	130844850	9	23475	0.966442953020134
chr9	134267975	134288050	9	17075	0.574468085106383
chrX	15865475	15875850	9	7875	1.03448275862069
chrX	37604775	37623775	9	12625	0.916666666666667
chrX	118887925	118899975	9	8975	1.14285714285714
chrX	153939625	153970375	9	26975	0.666666666666667
chr1	15735125	15758150	8	20700	0.282926829268293
chr1	21475300	21482150	8	5025	0.930232558139535
chr1	22084475	22104175	8	16275	0.811881188118812
chr1	26600575	26649100	8	40325	0.85981308411215
chr1	40495075	40551000	8	47825	0.539130434782609
chr1	93809550	93819675	8	7900	0.904761904761905
chr1	154966900	154995875	8	24200	0.398176291793313
chr1	183546450	183579950	8	30725	0.772727272727273
chr1	207219050	207229400	8	8200	0.891891891891892
chr1	247564000	247590575	8	22850	0.769230769230769
chr10	5847425	5859050	8	8575	0.9375
chr10	20106425	20122800	8	12125	0.790697674418605
chr10	27735225	27749825	8	12000	0.741935483870968
chr10	89624325	89636925	8	10400	0.944444444444444
chr10	106060150	106069450	8	6725	0.882882882882883
chr10	118706225	118714550	8	7650	0.212121212121212
chr11	64526425	64548700	8	18700	0.379310344827586
chr11	67761475	67785100	8	17700	0.860759493670886
chr11	74167475	74188675	8	16875	0.834355828220859
chr11	104898425	104918350	8	15825	0.673539518900344
chr11	113942750	113964050	8	19875	0.225563909774436
chr12	14920375	14929575	8	7700	0.538461538461538
chr12	50134550	50148975	8	12850	0.404494382022472
chr12	52212775	52230100	8	13375	0.921052631578947
chr12	53885875	53897150	8	8775	0.776859504132231
chr12	55348700	55355675	8	5075	0.740740740740741
chr12	57615150	57639625	8	19900	0.653846153846154
chr12	76942275	76956975	8	11225	0.925619834710744
chr12	123353825	123390050	8	32975	0.816326530612245
chr13	99866200	99885150	8	17500	0.943396226415094
chr14	45711350	45724875	8	10825	0.88
chr14	91524675	91536725	8	8925	0.704918032786885
chr14	94418225	94438125	8	17175	0.827586206896552
chr14	100522925	100553175	8	28600	0.711111111111111
chr14	105480500	105494250	8	11125	0.862068965517241
chr15	68112600	68134300	8	17625	0.484848484848485
chr15	75315300	75343925	8	23850	0.766467065868264
chr16	28994475	29002050	8	6725	0.305084745762712
chr16	29814750	29841200	8	22225	0.923076923076923
chr16	57160150	57182525	8	17500	0.871794871794872
chr17	7374900	7393425	8	13525	0.64957264957265
chr17	7450900	7467500	8	15425	0.145454545454545
chr17	17074100	17090650	8	13700	0.645569620253165
chr17	17585600	17604775	8	15325	0.65587044534413
chr17	26496600	26502100	8	4000	0.931034482758621
chr17	38459275	38511425	8	48300	0.71304347826087
chr17	41841575	41859325	8	15250	0.425287356321839
chr17	43366975	43399450	8	28750	0.805194805194805
chr17	46017650	46030075	8	9725	0.555023923444976
chr17	56016600	56034350	8	14300	0.583333333333333
chr17	57913275	57934400	8	19050	0.555555555555556
chr17	62825850	62840025	8	10500	0.609271523178808
chr17	66478800	66497625	8	14100	0.864321608040201
chr17	74235650	74253000	8	12300	0.852459016393443
chr18	46353925	46372025	8	16250	0.82051282051282
chr19	1163350	1185875	8	17050	0.797427652733119
chr19	7398000	7422850	8	20275	0.780487804878049
chr19	39137650	39190200	8	48650	0.181159420289855
chr19	42771525	42793125	8	16500	0.882352941176471
chr19	48746900	48763250	8	14500	0.208
chr19	50828550	50851700	8	21200	0.55
chr19	51614850	51654375	8	35550	0.336252189141856
chr19	54322950	54336575	8	10475	0.88
chr2	12855100	12873000	8	12775	0.918367346938776
chr2	30470900	30482600	8	10100	0.382022471910112
chr2	42319125	42364875	8	36350	0.702325581395349
chr2	111772575	111795775	8	17400	0.890566037735849
chr2	129071150	129080625	8	6875	0.756756756756757
chr2	136863825	136902350	8	33425	0.71875
chr2	145127825	145144425	8	13425	0.415841584158416
chr2	160644325	160659775	8	12925	0.426829268292683
chr2	163193525	163204675	8	9650	0.317460317460317
chr2	201977475	202004725	8	20950	0.600953895071542
chr2	217349150	217366000	8	13125	0.782608695652174
chr2	228268750	228286075	8	13000	0.772486772486772
chr2	228323475	228331675	8	6250	0.888888888888889
chr20	44620050	44651950	8	23450	0.838365896980462
chr20	52443200	52466450	8	16650	0.783783783783784
chr20	55998525	56015950	8	14150	0.68
chr20	62256350	62274650	8	14575	0.793893129770992
chr22	26963950	26990500	8	21250	0.801418439716312
chr22	40827175	40861250	8	32100	0.21875
chr22	46969275	47001800	8	26600	0.624242424242424
chr3	12685825	12693150	8	6075	0.540540540540541
chr3	16413225	16422100	8	7025	0.5
chr3	38019250	38041200	8	15400	0.84971098265896
chr3	41239625	41250600	8	8525	0.857142857142857
chr3	56949125	56963375	8	11400	0.697674418604651
chr3	127484825	127510550	8	19875	0.87218045112782
chr3	159569350	159579900	8	7725	0.818181818181818
chr4	6909200	6934900	8	21200	0.447837150127226
chr4	143616825	143627975	8	9350	0.64
chr5	43034375	43045425	8	8175	0.723404255319149
chr5	66326125	66331950	8	4525	0.736842105263158
chr5	94402500	94416100	8	8750	0.838095238095238
chr5	142725625	142737525	8	10150	0.40625
chr5	149832300	149841750	8	7350	0.813953488372093
chr6	31162125	31173150	8	9875	0.304
chr6	31780200	31795650	8	12850	0.937062937062937
chr6	82453600	82468750	8	13050	0.642335766423358
chr6	137070400	137098575	8	24325	0.518828451882845
chr6	159511800	159549050	8	26475	0.724528301886792
chr6	160146000	160156700	8	8150	0.818181818181818
chr7	37445075	37467075	8	16625	0.930693069306931
chr7	92455550	92466950	8	8000	0.933333333333333
chr7	128572150	128591625	8	17025	0.5
chr7	139413450	139440050	8	22875	0.761904761904762
chr7	150474225	150487325	8	11800	0.380952380952381
chr8	8700975	8709700	8	6600	0.666666666666667
chr8	11729375	11760500	8	22900	0.755980861244019
chr8	38233725	38245125	8	8725	0.715447154471545
chr8	38642300	38658525	8	13000	0.577777777777778
chr8	59464950	59477325	8	7900	0.861788617886179
chr8	97272325	97283975	8	9375	0.568807339449541
chr8	125813775	125822050	8	7375	0.238805970149254
chr9	4932625	4945075	8	10850	0.705882352941177
chr9	75752600	75773800	8	16250	0.761154855643045
chr9	80590275	80605475	8	12150	0.579310344827586
chr9	88894775	88901575	8	4800	0.7
chr9	93555650	93581325	8	23725	0.28125
chr9	120464075	120490675	8	23175	0.508474576271186
chr9	127038950	127069175	8	24625	0.629422718808194
chr9	130307450	130349300	8	32225	0.636
chrX	2608325	2633550	8	22375	0.777777777777778
chrX	11778350	11786825	8	6800	0.545454545454545
chrX	13015125	13037500	8	18700	0.492957746478873
chrX	65205525	65252800	8	36700	0.770949720670391
chrX	117653550	117666300	8	11075	0.584615384615385
chr1	9124050	9140325	7	12900	0.519480519480519
chr1	14074100	14084225	7	8050	0.5
chr1	21647775	21673325	7	23150	0.41304347826087
chr1	25869625	25895650	7	22900	0.536585365853659
chr1	28184700	28220025	7	34350	0.151260504201681
chr1	31211150	31239450	7	26100	0.45993031358885
chr1	33113925	33121300	7	6000	0.697674418604651
chr1	145170825	145180000	7	7825	0.405797101449275
chr1	150730200	150740600	7	8825	0.516129032258065
chr1	151582575	151594200	7	9750	0.549618320610687
chr1	161006975	161021550	7	10750	0.671140939597315
chr1	198897200	198905925	7	7450	0.412698412698413
chr1	209920650	209949175	7	26850	0.142056074766355
chr1	247592450	247611525	7	15525	0.542372881355932
chr10	35734275	35755375	7	18575	0.640776699029126
chr10	43888000	43906175	7	16375	0.413793103448276
chr10	75540150	75548400	7	6700	0.393162393162393
chr10	126305175	126350100	7	38200	0.385046728971963
chr10	134349275	134375800	7	22750	0.60431654676259
chr11	7532425	7552700	7	15875	0.704918032786885
chr11	61721325	61744250	7	19700	0.386440677966102
chr11	67200000	67219925	7	18250	0.495575221238938
chr11	72680750	72693950	7	10950	0.568627450980392
chr11	95937150	95951550	7	11450	0.652360515021459
chr11	116940000	116950225	7	8550	0.5
chr11	122925475	122937650	7	10150	0.56
chr11	129962675	129977050	7	10775	0.632183908045977
chr12	51315950	51331375	7	12550	0.574193548387097
chr12	53772050	53785600	7	11100	0.633333333333333
chr12	75863975	75883575	7	17275	0.444444444444444
chr12	89546825	89563600	7	14750	0.594936708860759
chr12	98906625	98917225	7	7850	0.594339622641509
chr12	99005350	99015500	7	9300	0.592592592592593
chr12	108695925	108715125	7	17300	0.277777777777778
chr12	111825100	111854925	7	23525	0.583629893238434
chr12	122218700	122241650	7	20850	0.595744680851064
chr12	133004750	133024925	7	13925	0.713826366559486
chr13	32371275	32386650	7	13075	0.596491228070175
chr13	42030775	42042450	7	10650	0.6
chr14	35752750	35772925	7	18375	0.327485380116959
chr14	61844675	61858675	7	12850	0.654545454545455
chr14	70076700	70106900	7	28450	0.157894736842105
chr14	93110400	93145275	7	33275	0.5
chr15	42779900	42796675	7	15175	0.166666666666667
chr15	91197275	91210575	7	10175	0.666666666666667
chr16	3298975	3317550	7	16975	0.192207792207792
chr16	10955825	10991900	7	32525	0.402203856749311
chr16	11698425	11728725	7	23075	0.58433734939759
chr16	12082225	12091425	7	7850	0.625
chr16	23525675	23533325	7	6450	0.723404255319149
chr16	27236850	27259675	7	19150	0.565217391304348
chr16	54315550	54321900	7	5325	0.558139534883721
chr16	71927700	71940625	7	10400	0.666666666666667
chr16	89417900	89437500	7	18100	0.35
chr17	3858600	3870600	7	10400	0.40625
chr17	5124175	5141950	7	14925	0.466666666666667
chr17	6553350	6565300	7	9450	0.730769230769231
chr17	7011025	7044050	7	27925	0.507246376811594
chr17	7231025	7243725	7	10250	0.38655462184874
chr17	55557400	55571475	7	11150	0.53968253968254
chr17	74183825	74190525	7	5150	0.545454545454545
chr17	74719275	74735925	7	13125	0.657657657657658
chr17	76869000	76893075	7	21575	0.4
chr17	77769575	77789825	7	16425	0.395989974937343
chr18	9134625	9154750	7	17650	0.474308300395257
chr18	21588050	21609450	7	18375	0.485714285714286
chr19	693350	705000	7	9575	0.674157303370786
chr19	7264575	7276100	7	8675	0.731707317073171
chr19	42710350	42726900	7	12700	0.64576802507837
chr19	48892750	48903975	7	8900	0.727272727272727
chr19	49118725	49143425	7	20975	0.542056074766355
chr2	10255375	10266475	7	9525	0.437086092715232
chr2	26255100	26264300	7	7075	0.629213483146067
chr2	27291700	27310625	7	14200	0.503225806451613
chr2	28840225	28850900	7	9150	0.32258064516129
chr2	37781225	37791125	7	8025	0.666666666666667
chr2	43434475	43451100	7	15400	0.594594594594595
chr2	44407750	44419250	7	9625	0.590909090909091
chr2	62439350	62450325	7	10075	0.439024390243902
chr2	65064050	65093475	7	26275	0.248739495798319
chr2	68589050	68619575	7	29375	0.135593220338983
chr2	69865100	69879525	7	12125	0.382352941176471
chr2	71016625	71026425	7	8575	0.424242424242424
chr2	72370075	72377900	7	6900	0.5625
chr2	85892925	85909800	7	13175	0.673267326732673
chr2	100752750	100761500	7	6550	0.696969696969697
chr2	135044975	135054675	7	8475	0.588235294117647
chr2	191271550	191284250	7	9400	0.637931034482759
chr2	198289525	198301275	7	8900	0.626506024096386
chr2	202048225	202062950	7	12800	0.659340659340659
chr2	202116475	202134375	7	16350	0.714285714285714
chr2	219175525	219200650	7	22325	0.515151515151515
chr2	219245750	219273450	7	25375	0.28328611898017
chr2	238649175	238654225	7	4200	0.314285714285714
chr20	3775425	3802500	7	23575	0.571428571428571
chr20	3986550	3999750	7	11450	0.373831775700935
chr20	8369025	8377775	7	7275	0.459770114942529
chr20	24929300	24944775	7	13425	0.588235294117647
chr20	31054550	31074325	7	17175	0.690909090909091
chr20	43512875	43529275	7	14150	0.31413612565445
chr20	61545500	61561925	7	14825	0.274193548387097
chr21	16422950	16439325	7	13750	0.558951965065502
chr22	19871975	19885900	7	11950	0.666666666666667
chr22	32021900	32040100	7	17400	0.123456790123457
chr22	45553425	45572075	7	16300	0.263157894736842
chr22	50729825	50748625	7	16475	0.706896551724138
chr3	11313350	11336650	7	18275	0.563380281690141
chr3	31263625	31277100	7	12550	0.731707317073171
chr3	32609475	32621675	7	9275	0.633663366336634
chr3	45647900	45655550	7	5725	0.730769230769231
chr3	46127100	46159750	7	27375	0.414634146341463
chr3	50263375	50298850	7	32100	0.26
chr3	51702625	51724025	7	19425	0.481012658227848
chr3	128501050	128514525	7	11000	0.690909090909091
chr3	133287450	133300250	7	10150	0.644808743169399
chr4	5033875	5048175	7	12875	0.231884057971014
chr4	6179350	6184800	7	3725	0.657894736842105
chr4	15648350	15671275	7	21175	0.375
chr4	83278850	83297725	7	15650	0.454258675078864
chr4	90214250	90229950	7	14350	0.558139534883721
chr4	140963275	140979575	7	11900	0.64367816091954
chr4	154562950	154584000	7	18850	0.638297872340426
chr5	1488775	1525325	7	28525	0.707182320441989
chr5	40667000	40690575	7	20225	0.483091787439614
chr5	95983100	96000950	7	14925	0.5375
chr5	142350000	142364375	7	12225	0.455696202531646
chr5	142772475	142785625	7	10425	0.608058608058608
chr5	154144000	154155800	7	9425	0.593548387096774
chr5	179180725	179208400	7	24325	0.445283018867925
chr5	180222575	180249525	7	23475	0.382671480144404
chr6	7124100	7132825	7	7625	0.51063829787234
chr6	35680225	35705875	7	21125	0.694533762057878
chr6	36559900	36573250	7	10275	0.6
chr6	37169400	37178425	7	7200	0.444444444444444
chr6	53163350	53181675	7	15175	0.67680608365019
chr6	153294675	153306550	7	10250	0.513274336283186
chr7	1955375	1967325	7	10475	0.306878306878307
chr7	5704875	5744375	7	32675	0.541984732824427
chr7	6412325	6440925	7	22300	0.644628099173554
chr7	37388600	37399650	7	9650	0.375
chr7	38346050	38353550	7	6525	0.379746835443038
chr7	120627850	120640675	7	11900	0.615384615384615
chr7	142143025	142165025	7	17350	0.597402597402597
chr7	151564075	151575900	7	8500	0.693877551020408
chr8	2074675	2083650	7	7300	0.604651162790698
chr8	29946300	29959075	7	11025	0.342857142857143
chr8	30251925	30255600	7	2575	0.727272727272727
chr8	39796775	39810650	7	11725	0.653846153846154
chr8	48264925	48285575	7	19500	0.4
chr8	67030625	67048875	7	15875	0.518828451882845
chr8	74780125	74793600	7	11750	0.294736842105263
chr8	82050950	82069825	7	14325	0.732673267326733
chr9	32549250	32560075	7	8625	0.408163265306122
chr9	35633625	35666425	7	27625	0.719033232628399
chr9	92750075	92765475	7	11800	0.615384615384615
chr9	100692225	100703825	7	8375	0.675496688741722
chr9	127948700	127958925	7	7600	0.524271844660194
chr9	139735700	139745200	7	8075	0.705882352941177
chrX	1633850	1642575	7	7550	0.4
chrX	12882775	12890075	7	5800	0.590909090909091
chrX	16500775	16505975	7	4275	0.6
chrX	48766950	48780300	7	11975	0.315789473684211
chrX	117847875	117865425	7	14350	0.51685393258427
chrX	134471675	134482600	7	9200	0.549019607843137
chr1	2219075	2236375	6	15750	0.52
chr1	8438250	8451700	6	12450	0.144262295081967
chr1	24739400	24747750	6	6825	0.457142857142857
chr1	27456925	27470250	6	11875	0.252873563218391
chr1	27747475	27766675	6	18225	0.197952218430034
chr1	33442575	33465250	6	21050	0.276923076923077
chr1	43823250	43835100	6	10225	0.300751879699248
chr1	45264650	45287375	6	18950	0.436590436590437
chr1	50884075	50893725	6	6950	0.471910112359551
chr1	51702625	51707225	6	4050	0.32258064516129
chr1	90157225	90166425	6	7800	0.457142857142857
chr1	98365400	98379650	6	13050	0.463157894736842
chr1	111210500	111219150	6	7700	0.444444444444444
chr1	111669225	111679025	6	8300	0.37037037037037
chr1	111731050	111771475	6	34325	0.466666666666667
chr1	113159750	113175300	6	13975	0.256410256410256
chr1	120324875	120330825	6	5025	0.39344262295082
chr1	147011725	147017750	6	5500	0.32
chr1	152131475	152145325	6	13150	0.514285714285714
chr1	160534325	160551725	6	16500	0.444444444444444
chr1	180979025	180993050	6	10925	0.47787610619469
chr1	185278725	185288575	6	8150	0.415686274509804
chr1	198887300	198894275	6	5850	0.423076923076923
chr1	208091225	208098950	6	6625	0.4
chr1	226837725	226881125	6	39950	0.473684210526316
chr1	230238525	230249150	6	9400	0.466666666666667
chr1	243886875	243898650	6	10775	0.228070175438596
chr10	6181700	6196350	6	13575	0.348837209302326
chr10	26756000	26781700	6	24250	0.140921409214092
chr10	45954950	45967675	6	11050	0.348837209302326
chr10	63697000	63705000	6	7075	0.391304347826087
chr10	70802950	70830000	6	26250	0.0672268907563025
chr10	97514575	97523075	6	7650	0.307692307692308
chr10	111966525	111977325	6	9725	0.194690265486726
chr10	112609300	112635525	6	22625	0.326086956521739
chr10	125822150	125836100	6	13200	0.214285714285714
chr11	35363850	35371650	6	6450	0.366197183098592
chr11	65534350	65548050	6	11475	0.388157894736842
chr11	66034125	66041175	6	5700	0.336283185840708
chr11	119554350	119566325	6	10125	0.38
chr11	122524850	122547700	6	20350	0.267806267806268
chr12	8138475	8148525	6	8100	0.520408163265306
chr12	9882675	9896400	6	11275	0.379310344827586
chr12	11803625	11830375	6	25525	0.0704500978473581
chr12	31468750	31479975	6	9675	0.38
chr12	50961700	50969550	6	6850	0.277777777777778
chr12	65137750	65155800	6	16975	0.141078838174274
chr12	65670700	65676725	6	5300	0.276595744680851
chr12	68750775	68778875	6	25925	0.4
chr12	92422600	92431125	6	7025	0.483333333333333
chr12	98830625	98843400	6	12100	0.113475177304965
chr12	102216150	102225700	6	7925	0.310344827586207
chr12	120971625	120982450	6	9800	0.272727272727273
chr12	132356050	132370000	6	11275	0.460176991150442
chr12	133336250	133351075	6	13375	0.473684210526316
chr13	41622500	41634250	6	10075	0.404624277456647
chr14	21723250	21739400	6	13975	0.380952380952381
chr14	23275700	23294575	6	16925	0.297297297297297
chr14	65538100	65550000	6	11050	0.21301775147929
chr14	70158175	70184875	6	24175	0.293628808864266
chr14	77488650	77517100	6	24900	0.317757009345794
chr14	91267175	91272650	6	4550	0.5
chr15	59688550	59706175	6	14825	0.386740331491713
chr15	74831700	74840800	6	7400	0.339622641509434
chr15	75487450	75504950	6	15200	0.476635514018692
chr15	80186850	80198775	6	10450	0.315151515151515
chr15	86069550	86103700	6	29775	0.514285714285714
chr15	92479650	92499675	6	17700	0.318501170960187
chr16	10936425	10947250	6	9150	0.339622641509434
chr16	30096025	30108250	6	11275	0.213483146067416
chr16	70451000	70474150	6	21150	0.465116279069767
chr16	83835700	83844475	6	7375	0.4
chr16	87981100	88001225	6	17675	0.441176470588235
chr16	89029125	89052925	6	19750	0.348484848484849
chr16	90148075	90153500	6	4775	0.39344262295082
chr17	1387625	1397625	6	8525	0.519230769230769
chr17	7916150	7928675	6	10450	0.405797101449275
chr17	15896775	15905150	6	7050	0.431372549019608
chr17	27043425	27057175	6	12100	0.463576158940397
chr17	27456675	27478300	6	17525	0.483516483516484
chr17	32560400	32583125	6	20150	0.509554140127389
chr17	33863825	33871275	6	6400	0.457142857142857
chr17	40821725	40836225	6	12650	0.339130434782609
chr17	43501300	43511750	6	9500	0.419047619047619
chr17	57437650	57453900	6	15150	0.195402298850575
chr17	57781825	57793000	6	9825	0.347826086956522
chr17	73384025	73401200	6	14775	0.412451361867704
chr17	74506300	74514075	6	6550	0.406015037593985
chr17	76113400	76149700	6	30850	0.417582417582418
chr18	3445225	3455550	6	9400	0.5
chr19	565425	577325	6	9700	0.39766081871345
chr19	6232275	6240300	6	7100	0.4
chr19	8508725	8519475	6	8925	0.438095238095238
chr19	8545375	8574050	6	24850	0.474474474474474
chr19	10886750	10898275	6	9500	0.337349397590361
chr19	16244750	16267775	6	21500	0.520833333333333
chr19	30155400	30173975	6	17525	0.104761904761905
chr19	39817650	39836775	6	17025	0.422222222222222
chr19	54372950	54387325	6	12425	0.329218106995885
chr19	54771500	54791000	6	18725	0.0824742268041237
chr19	55382775	55395025	6	11200	0.329896907216495
chr2	8649075	8668000	6	15900	0.266666666666667
chr2	10514800	10531850	6	15875	0.165413533834586
chr2	11883500	11899325	6	13850	0.35978835978836
chr2	28049600	28058200	6	7050	0.441988950276243
chr2	37869375	37903425	6	32550	0.192307692307692
chr2	38295350	38306225	6	10250	0.444444444444444
chr2	65214200	65221175	6	5625	0.5
chr2	65347225	65356575	6	7900	0.454545454545455
chr2	71288025	71311975	6	19400	0.444444444444444
chr2	85803950	85824975	6	17875	0.383561643835616
chr2	95687800	95693350	6	4725	0.358974358974359
chr2	101788350	101797950	6	8475	0.4
chr2	172957900	172975225	6	14700	0.478260869565217
chr2	173291325	173307625	6	14800	0.277777777777778
chr2	174883375	174905400	6	20175	0.251655629139073
chr2	178256250	178264575	6	7550	0.25
chr2	182319500	182333350	6	12300	0.213675213675214
chr2	202013050	202023975	6	10075	0.236842105263158
chr2	204749400	204764725	6	13950	0.283185840707965
chr2	216973100	216983125	6	8525	0.473282442748092
chr2	234275100	234279650	6	4150	0.333333333333333
chr20	1594375	1610625	6	14050	0.483870967741935
chr20	1922775	1936650	6	12475	0.365482233502538
chr20	39394150	39417575	6	21350	0.203947368421053
chr20	48759400	48771325	6	9925	0.331658291457286
chr21	30665750	30683150	6	14875	0.406779661016949
chr21	34600850	34620250	6	17250	0.268774703557312
chr21	39858000	39872550	6	13325	0.26890756302521
chr21	45713350	45725250	6	9450	0.424242424242424
chr22	19156650	19167775	6	9050	0.438095238095238
chr22	26870700	26882100	6	9975	0.390243902439024
chr22	29698625	29712200	6	11925	0.248847926267281
chr22	37541075	37546475	6	4725	0.385964912280702
chr22	37557275	37566900	6	8800	0.472727272727273
chr22	37955625	37965550	6	7450	0.488549618320611
chr22	39483950	39496700	6	11400	0.254385964912281
chr22	39629400	39641625	6	10950	0.358381502890173
chr22	40604200	40619525	6	14600	0.144736842105263
chr3	4556175	4576975	6	18300	0.299465240641711
chr3	31251175	31257525	6	5350	0.5
chr3	47322675	47341625	6	14325	0.502923976608187
chr3	54996650	55005600	6	8025	0.272727272727273
chr3	63950125	63968800	6	16625	0.454545454545455
chr3	69126500	69150050	6	21575	0.271428571428571
chr3	71110175	71120750	6	8925	0.473118279569892
chr3	72454275	72462850	6	7150	0.396396396396396
chr3	101591550	101600875	6	7650	0.475
chr3	121775350	121798200	6	17425	0.507389162561576
chr3	122506750	122518025	6	9575	0.377952755905512
chr3	128199025	128213175	6	12700	0.264900662251656
chr3	128518375	128529425	6	9325	0.512820512820513
chr3	128891575	128907075	6	14300	0.205882352941176
chr3	130459975	130466100	6	4950	0.342105263157895
chr3	195265700	195280375	6	11800	0.415300546448087
chr3	195619175	195637575	6	16675	0.194312796208531
chr4	1711125	1732000	6	18050	0.393574297188755
chr4	2786775	2822575	6	34550	0.181818181818182
chr4	153379125	153390025	6	9200	0.432098765432099
chr5	77790825	77809225	6	16300	0.5
chr5	118352500	118359650	6	6050	0.288
chr5	138940025	138952150	6	9800	0.49438202247191
chr5	140974950	140999375	6	22200	0.514705882352941
chr5	141495225	141502100	6	5850	0.428571428571429
chr5	149458650	149468925	6	9125	0.395061728395062
chr5	175077825	175111925	6	30125	0.293233082706767
chr5	177655800	177671825	6	14100	0.442477876106195
chr5	179156250	179166375	6	8625	0.353982300884956
chr6	7250150	7264725	6	13625	0.448275862068966
chr6	10528000	10543800	6	13175	0.473118279569892
chr6	31690750	31709425	6	17850	0.142857142857143
chr6	32404025	32412000	6	7000	0.294573643410853
chr6	33037200	33050300	6	11275	0.261682242990654
chr6	44183875	44195000	6	10050	0.325581395348837
chr6	92819125	92826450	6	6225	0.431372549019608
chr6	109617725	109629675	6	10125	0.36734693877551
chr6	110740325	110745500	6	3800	0.504854368932039
chr6	148702125	148710500	6	7700	0.169491525423729
chr6	149585700	149597000	6	10725	0.134453781512605
chr7	2727150	2740375	6	11425	0.397058823529412
chr7	5456875	5471150	6	13200	0.394736842105263
chr7	12708625	12715100	6	5550	0.476190476190476
chr7	18327250	18336775	6	8800	0.333333333333333
chr7	30382675	30391675	6	8225	0.309859154929577
chr7	47606350	47627625	6	19250	0.142348754448399
chr7	48122775	48141175	6	16450	0.383673469387755
chr7	50186350	50190425	6	3325	0.394366197183099
chr7	50410500	50436400	6	24400	0.437086092715232
chr7	99962075	99985575	6	22375	0.355263157894737
chr7	135181875	135186100	6	3775	0.333333333333333
chr7	135648750	135667750	6	15850	0.416382252559727
chr7	142491975	142511150	6	16500	0.332
chr7	148679575	148686075	6	5725	0.371428571428571
chr7	150053675	150071375	6	13575	0.474074074074074
chr7	157142050	157150950	6	7825	0.264150943396226
chr8	6416525	6421050	6	3500	0.473684210526316
chr8	28219700	28235950	6	14375	0.247191011235955
chr8	108326250	108329600	6	2600	0.512820512820513
chr8	146010825	146019300	6	7350	0.304347826086957
chr9	206150	229675	6	21300	0.388888888888889
chr9	21023275	21032650	6	8150	0.5
chr9	33834725	33851125	6	14025	0.309178743961353
chr9	71159675	71183375	6	18700	0.395604395604396
chr9	71587775	71598850	6	10050	0.341463414634146
chr9	77700200	77710700	6	9025	0.348178137651822
chr9	100859600	100876125	6	14725	0.494736842105263
chr9	117124775	117161650	6	35550	0.252336448598131
chr9	127725900	127733350	6	6800	0.340425531914894
chr9	130614100	130629300	6	13725	0.217948717948718
chr9	134540800	134558200	6	13850	0.476190476190476
chr9	137803700	137834400	6	27775	0.282685512367491
chrX	1434800	1442600	6	7075	0.355555555555556
chrX	24493625	24501675	6	6775	0.323076923076923
chrX	30604550	30617425	6	11600	0.205128205128205
chrX	70316150	70333950	6	16150	0.395437262357414
chrX	108970050	108979425	6	8100	0.322033898305085
chrX	119589200	119602600	6	12925	0.313725490196078
chr1	9739400	9752425	5	12125	0.220338983050847
chr1	10568600	10577425	5	8050	0.207920792079208
chr1	19530650	19539400	5	7400	0.298342541436464
chr1	22226200	22234025	5	6525	0.333333333333333
chr1	32385375	32413500	5	26225	0.112359550561798
chr1	35651000	35657375	5	6025	0.166666666666667
chr1	100876625	100881300	5	4025	0.23728813559322
chr1	109096175	109105875	5	8900	0.178294573643411
chr1	116518150	116526550	5	7000	0.307692307692308
chr1	117095300	117105275	5	8350	0.333333333333333
chr1	118194925	118204625	5	8775	0.216867469879518
chr1	144924950	144933950	5	8025	0.30188679245283
chr1	145469125	145480175	5	10075	0.239316239316239
chr1	151023900	151033950	5	9025	0.272727272727273
chr1	153504050	153527400	5	21125	0.229166666666667
chr1	157010300	157017225	5	5950	0.28735632183908
chr1	158763350	158790975	5	24500	0.186770428015564
chr1	181067975	181076300	5	7475	0.235294117647059
chr1	182757875	182767475	5	8875	0.151515151515152
chr1	192903325	192912500	5	7825	0.333333333333333
chr1	198134650	198145625	5	10125	0.152941176470588
chr1	205644550	205650375	5	5075	0.260162601626016
chr1	207584475	207592650	5	7300	0.240437158469945
chr1	223306650	223318925	5	11525	0.224719101123595
chr1	223899400	223915775	5	13750	0.275449101796407
chr1	227125050	227133225	5	7400	0.193548387096774
chr1	230275750	230294800	5	16400	0.269607843137255
chr10	6615750	6625875	5	9150	0.238993710691824
chr10	14694250	14705350	5	10525	0.0866666666666667
chr10	17547100	17554000	5	5950	0.290076335877863
chr10	31279925	31296200	5	14750	0.254098360655738
chr10	45451900	45477775	5	25175	0.103448275862069
chr10	73832925	73851600	5	17025	0.202453987730061
chr10	80995800	81014225	5	16275	0.272251308900524
chr10	81022100	81035075	5	12025	0.245614035087719
chr10	81942775	81966600	5	22675	0.171428571428571
chr10	95191825	95198300	5	5750	0.285714285714286
chr10	95500700	95507775	5	6475	0.153846153846154
chr10	98341550	98348800	5	6075	0.277227722772277
chr10	105666625	105679150	5	11450	0.191616766467066
chr10	116297275	116307150	5	9100	0.181818181818182
chr10	121651125	121656725	5	4525	0.32
chr11	303375	321475	5	15175	0.251851851851852
chr11	1790150	1808350	5	15750	0.243243243243243
chr11	6622225	6635475	5	10875	0.332075471698113
chr11	9709500	9715800	5	5575	0.260869565217391
chr11	18413500	18418750	5	4675	0.318181818181818
chr11	60744375	60750500	5	5575	0.227848101265823
chr11	65350925	65358150	5	6400	0.246445497630332
chr11	67163900	67189375	5	24000	0.0926640926640927
chr11	71157900	71166125	5	7450	0.209150326797386
chr11	73678850	73696225	5	16450	0.0952380952380952
chr11	73714825	73738425	5	21950	0.181818181818182
chr11	119128275	119139750	5	10275	0.290076335877863
chr11	120091800	120098225	5	5700	0.32
chr12	48191450	48232400	5	39125	0.144278606965174
chr12	69005825	69017025	5	10575	0.153846153846154
chr12	69030100	69035200	5	4625	0.197530864197531
chr12	118781950	118786125	5	3725	0.208955223880597
chr13	22007675	22014150	5	5950	0.222222222222222
chr13	30942750	30952625	5	9400	0.222222222222222
chr13	45899625	45917325	5	16075	0.260869565217391
chr13	46950625	46965825	5	13500	0.266666666666667
chr13	49103350	49111225	5	6975	0.285714285714286
chr13	49821000	49829225	5	6850	0.323529411764706
chr13	51482425	51496675	5	12925	0.255102040816327
chr13	52731325	52735500	5	3450	0.275
chr14	35800775	35814875	5	11850	0.25
chr14	51282750	51299125	5	13850	0.285714285714286
chr14	61879175	61888650	5	8275	0.309623430962343
chr14	64966250	64979250	5	11700	0.330935251798561
chr14	70108950	70123775	5	14175	0.0614754098360656
chr14	92848525	92885750	5	34900	0.248803827751196
chr14	98169425	98176600	5	6700	0.32
chr14	103574450	103595675	5	19925	0.186046511627907
chr14	105851825	105866750	5	14000	0.218181818181818
chr14	105939300	105958875	5	17775	0.169491525423729
chr14	107250775	107257800	5	6225	0.247619047619048
chr15	50343500	50353150	5	9075	0.1
chr15	50862900	50869725	5	6350	0.28169014084507
chr15	58429025	58442125	5	12475	0.244897959183673
chr15	63480575	63496675	5	15000	0.166666666666667
chr15	72512200	72526750	5	13200	0.251207729468599
chr15	89190675	89197425	5	5675	0.317073170731707
chr15	90727200	90739125	5	11025	0.196363636363636
chr15	91100350	91116575	5	14475	0.307692307692308
chr15	91279075	91283275	5	3575	0.326530612244898
chr16	2197725	2210325	5	11175	0.234375
chr16	2555825	2571750	5	14125	0.239520958083832
chr16	23907800	23915200	5	6400	0.3125
chr16	28190350	28208825	5	16750	0.208616780045351
chr16	57562225	57579750	5	15950	0.267515923566879
chr16	70726900	70735600	5	7850	0.166666666666667
chr16	74634050	74643775	5	8675	0.271739130434783
chr16	75598750	75607750	5	8175	0.333333333333333
chr16	75682925	75687850	5	4500	0.296296296296296
chr16	88588575	88593975	5	4750	0.222222222222222
chr17	1009125	1019750	5	9250	0.317757009345794
chr17	1288600	1298275	5	8800	0.196078431372549
chr17	4742875	4750700	5	7200	0.307692307692308
chr17	4841325	4855325	5	11700	0.330097087378641
chr17	8313425	8327125	5	11150	0.303030303030303
chr17	9915950	9942475	5	24625	0.175510204081633
chr17	10050475	10063000	5	11050	0.217391304347826
chr17	20932200	20945325	5	12250	0.269503546099291
chr17	29631975	29649675	5	15350	0.329764453961456
chr17	36880450	36888975	5	7775	0.227272727272727
chr17	36902150	36911275	5	8300	0.168141592920354
chr17	37245450	37256250	5	10100	0.166666666666667
chr17	38074325	38086050	5	10000	0.266666666666667
chr17	42421275	42432475	5	9500	0.303030303030303
chr17	55356725	55368150	5	10825	0.0917431192660551
chr17	62250875	62264125	5	12500	0.317460317460317
chr17	63550450	63556950	5	6050	0.235294117647059
chr17	75859275	75885375	5	23025	0.261838440111421
chr17	78636800	78643000	5	5375	0.294117647058824
chr18	46447800	46477925	5	29150	0.0695652173913043
chr18	77547000	77560225	5	12100	0.162162162162162
chr19	822400	830000	5	6675	0.225
chr19	857200	864525	5	6975	0.0806451612903226
chr19	14182525	14193650	5	10075	0.25
chr19	14520025	14531100	5	9400	0.271356783919598
chr19	19076750	19087125	5	9600	0.3
chr19	35629350	35636350	5	6350	0.172043010752688
chr19	47742175	47748425	5	5775	0.142857142857143
chr19	48992975	48999500	5	5975	0.21978021978022
chr19	54343700	54357575	5	12300	0.216867469879518
chr2	8816250	8826450	5	8850	0.234375
chr2	39056875	39067775	5	10000	0.121212121212121
chr2	65338225	65341425	5	2800	0.326530612244898
chr2	85066900	85078450	5	10400	0.302325581395349
chr2	85628900	85648950	5	17350	0.285714285714286
chr2	96864125	96876125	5	10525	0.293436293436293
chr2	158692800	158698050	5	4950	0.142857142857143
chr2	190437500	190447775	5	9325	0.277777777777778
chr2	197012875	197018800	5	5100	0.208588957055215
chr2	241495925	241511650	5	14550	0.321243523316062
chr20	5582300	5594225	5	10875	0.222222222222222
chr20	17936225	17955225	5	17400	0.275449101796407
chr20	24959925	24974800	5	14000	0.0742574257425743
chr20	35916475	35927450	5	9200	0.267857142857143
chr20	35960950	35966925	5	5225	0.241935483870968
chr20	36005250	36013825	5	7925	0.166666666666667
chr20	48873100	48903350	5	27400	0.199320498301246
chr20	50028350	50034800	5	5925	0.194444444444444
chr21	17053675	17063175	5	8875	0.123076923076923
chr21	34425925	34445675	5	18150	0.197183098591549
chr21	34630975	34645350	5	13900	0.0571428571428571
chr21	43340900	43354900	5	12750	0.328571428571429
chr21	47701150	47708975	5	6500	0.314720812182741
chr22	17564750	17603250	5	37725	0.166666666666667
chr22	19092125	19111025	5	16550	0.222222222222222
chr22	25957775	25969925	5	10675	0.301675977653631
chr22	29597000	29606150	5	8125	0.305555555555556
chr22	31606075	31633975	5	23950	0.261617900172117
chr22	31735775	31744175	5	7225	0.334841628959276
chr22	39539625	39549900	5	9100	0.207407407407407
chr22	45058150	45068200	5	8750	0.322147651006711
chr22	50962150	50989025	5	26350	0.0714285714285714
chr3	5047175	5062625	5	13750	0.301587301587302
chr3	5220075	5242075	5	20200	0.283828382838284
chr3	16351200	16361450	5	9125	0.245614035087719
chr3	33085375	33099275	5	12625	0.2
chr3	46012900	46021625	5	7900	0.309859154929577
chr3	48280925	48285750	5	4050	0.305555555555556
chr3	51420950	51434025	5	11400	0.3248730964467
chr3	71825950	71835650	5	8975	0.156862745098039
chr3	125230225	125232200	5	1700	0.277777777777778
chr3	126241275	126253500	5	11375	0.289473684210526
chr3	128833025	128842925	5	8725	0.3
chr3	128942000	128960125	5	16650	0.277992277992278
chr3	151035725	151051225	5	14050	0.195530726256983
chr3	183592050	183603350	5	10500	0.252252252252252
chr3	186741850	186750775	5	8075	0.200913242009132
chr3	186757025	186763475	5	5975	0.333333333333333
chr4	2478700	2490000	5	10875	0.0919540229885057
chr4	6689725	6701700	5	10800	0.193548387096774
chr4	40619825	40634600	5	14250	0.0538720538720539
chr4	57775550	57781025	5	5075	0.313725490196078
chr4	77128875	77142250	5	11750	0.251366120218579
chr4	84473150	84483250	5	8825	0.307692307692308
chr4	134068525	134074000	5	4975	0.285714285714286
chr4	154033225	154038450	5	4675	0.303030303030303
chr4	164520600	164531625	5	9900	0.274509803921569
chr4	185726550	185748925	5	20450	0.28125
chr5	32163300	32167950	5	4175	0.285714285714286
chr5	75836125	75845925	5	8950	0.127906976744186
chr5	118687750	118707100	5	18675	0.13953488372093
chr5	126086975	126100225	5	12725	0.195652173913043
chr5	135346000	135357525	5	10000	0.298136645962733
chr5	142376200	142389775	5	11850	0.295652173913043
chr5	171277275	171284925	5	6625	0.253731343283582
chr5	172259525	172268525	5	7925	0.324607329842932
chr6	4016350	4025250	5	7675	0.26027397260274
chr6	14269925	14279125	5	8200	0.253846153846154
chr6	20403125	20420400	5	15275	0.266666666666667
chr6	30473600	30486775	5	11075	0.267379679144385
chr6	31429600	31439650	5	9300	0.156862745098039
chr6	33278475	33292550	5	12000	0.300884955752212
chr6	33392100	33402050	5	9200	0.112449799196787
chr6	33411525	33423550	5	10850	0.293103448275862
chr6	34305400	34310300	5	4275	0.30188679245283
chr6	35996875	36010875	5	13725	0.181818181818182
chr6	41236675	41257225	5	19825	0.269230769230769
chr6	42005375	42020975	5	14700	0.144329896907216
chr6	74224600	74234325	5	8850	0.174311926605505
chr6	87861075	87868375	5	6575	0.210526315789474
chr6	106956575	106975425	5	17650	0.128301886792453
chr6	109556375	109566300	5	9200	0.298850574712644
chr6	116765525	116773900	5	7975	0.238095238095238
chr6	132816125	132823100	5	6575	0.103225806451613
chr6	136883475	136889225	5	4750	0.326530612244898
chr6	138186650	138205825	5	16125	0.30622009569378
chr6	144655075	144676625	5	20150	0.234234234234234
chr6	151814100	151825150	5	10500	0.114942528735632
chr6	154672150	154681450	5	8700	0.171122994652406
chr6	159135600	159143025	5	7000	0.102564102564103
chr6	160099750	160117125	5	15225	0.333333333333333
chr7	112150	122800	5	9575	0.222222222222222
chr7	1080700	1097050	5	14975	0.151057401812689
chr7	1569150	1576950	5	6850	0.302083333333333
chr7	6387575	6394025	5	5700	0.238095238095238
chr7	24944625	24953950	5	7975	0.331983805668016
chr7	44083175	44092600	5	8250	0.30188679245283
chr7	45064575	45078075	5	12675	0.289855072463768
chr7	76811675	76823575	5	11175	0.292682926829268
chr7	98970100	98984700	5	12725	0.276470588235294
chr7	130624000	130629750	5	5075	0.293333333333333
chr7	139860575	139866500	5	5200	0.245901639344262
chr7	141874800	141877775	5	2450	0.280701754385965
chr7	158601750	158620875	5	17900	0.153846153846154
chr8	9003775	9010075	5	5300	0.291666666666667
chr8	21602050	21606175	5	3725	0.266666666666667
chr8	21644175	21647925	5	3225	0.260869565217391
chr8	21911850	21919200	5	6775	0.277777777777778
chr8	28194525	28207300	5	11025	0.333333333333333
chr8	59559400	59565350	5	5375	0.202020202020202
chr8	66854300	66869525	5	14475	0.283185840707965
chr8	71123775	71134000	5	9575	0.162162162162162
chr8	128769075	128780825	5	11075	0.204081632653061
chr8	128986275	128995600	5	8650	0.163934426229508
chr8	144948525	144953425	5	4125	0.271604938271605
chr9	1044925	1053200	5	7125	0.264150943396226
chr9	35529425	35540750	5	10450	0.242424242424242
chr9	100747175	100756650	5	8975	0.135135135135135
chr9	115509725	115520825	5	9425	0.257142857142857
chr9	128520225	128526825	5	5675	0.208695652173913
chr9	134126650	134151775	5	24050	0.263157894736842
chr9	138966325	138988800	5	19975	0.203473945409429
chrX	9428900	9436700	5	6700	0.264900662251656
chrX	13707750	13718550	5	10025	0.208955223880597
chrX	40004200	40018275	5	13350	0.133333333333333
chrX	71314350	71334975	5	18825	0.158620689655172
chrX	117630725	117641325	5	9575	0.328358208955224
chrX	148591325	148598425	5	6100	0.241610738255034
chrX	152987400	152998875	5	10000	0.3359375
chrX	153206625	153215750	5	8350	0.19047619047619
chrX	153272575	153278000	5	4775	0.269230769230769
chrX	153387375	153391850	5	3925	0.26530612244898
chr1	17438150	17450600	4	11675	0.134920634920635
chr1	21613675	21627550	4	12875	0.123893805309735
chr1	24806900	24813975	4	6625	0.138461538461538
chr1	29447475	29451850	4	4050	0.166666666666667
chr1	32736775	32741325	4	4225	0.121212121212121
chr1	44947150	44952925	4	5450	0.156862745098039
chr1	110357325	110370350	4	12175	0.13262599469496
chr1	150147150	150160450	4	12425	0.0876288659793814
chr1	156168650	156173350	4	4500	0.1
chr1	159052300	159063350	4	10575	0.0520833333333333
chr1	159886175	159896500	4	9525	0.166666666666667
chr1	172326975	172330375	4	3250	0.0952380952380952
chr1	183773800	183777850	4	3750	0.125
chr1	205669925	205677625	4	6875	0.166666666666667
chr1	246739475	246748125	4	8300	0.0803212851405622
chr10	28687175	28694875	4	7450	0.0840336134453782
chr10	71921575	71929900	4	7600	0.168421052631579
chr10	80500900	80505125	4	4000	0.123456790123457
chr10	101286075	101297875	4	11400	0.0808080808080808
chr10	119107950	119115350	4	6950	0.147368421052632
chr10	125843050	125855300	4	11625	0.132231404958678
chr10	129842925	129865475	4	21975	0.0559006211180124
chr11	324200	332175	4	7575	0.0840336134453782
chr11	1767500	1786125	4	18200	0.054726368159204
chr11	3174175	3187600	4	12675	0.147887323943662
chr11	5709350	5716325	4	6675	0.1
chr11	12137925	12157100	4	18350	0.0831600831600832
chr11	13688750	13704725	4	14500	0.160183066361556
chr11	18297975	18303625	4	5275	0.106194690265487
chr11	62469400	62478475	4	8450	0.165680473372781
chr11	62582175	62585975	4	3450	0.166666666666667
chr11	64614425	64649300	4	34150	0.150170648464164
chr11	72514650	72530150	4	14450	0.145454545454545
chr11	78019950	78027300	4	6600	0.157303370786517
chr11	82599275	82612325	4	12025	0.15807560137457
chr11	85751800	85777700	4	25175	0.0687397708674304
chr11	93253950	93264575	4	9650	0.158490566037736
chr11	95744675	95749150	4	4225	0.108108108108108
chr11	114023275	114046025	4	22325	0.102857142857143
chr11	116869800	116879200	4	9100	0.0618556701030928
chr11	118184175	118193650	4	8725	0.126666666666667
chr11	121756550	121763825	4	7025	0.0606060606060606
chr11	128478375	128484100	4	5325	0.147058823529412
chr12	10125750	10133475	4	7000	0.169154228855721
chr12	12633925	12636800	4	2650	0.148148148148148
chr12	15099025	15119300	4	19225	0.0869565217391304
chr12	25128550	25133200	4	4400	0.0952380952380952
chr12	50374775	50385625	4	9725	0.130790190735695
chr12	53624825	53631000	4	5800	0.124137931034483
chr12	54750275	54759775	4	8675	0.167597765363128
chr12	56321700	56331525	4	9125	0.112359550561798
chr12	57606650	57611750	4	4675	0.16
chr12	66556225	66558525	4	2125	0.122448979591837
chr12	66580375	66593375	4	12525	0.11353711790393
chr12	104968725	104977450	4	7950	0.141935483870968
chr12	105030025	105048250	4	17225	0.116751269035533
chr12	109113300	109130675	4	15575	0.14187643020595
chr12	112203150	112219000	4	15600	0.0558659217877095
chr12	118764750	118771600	4	6350	0.164179104477612
chr12	120683800	120704550	4	20100	0.129032258064516
chr12	121564025	121573625	4	8800	0.134078212290503
chr12	122242725	122253175	4	9450	0.155688622754491
chr12	122514475	122530625	4	15225	0.151975683890578
chr13	33107325	33111150	4	3500	0.115384615384615
chr13	41012475	41014250	4	1625	0.133333333333333
chr13	46733600	46755400	4	20425	0.13089802130898
chr13	110439550	110444125	4	4350	0.0909090909090909
chr14	50547450	50555150	4	6900	0.153153153153153
chr14	51249875	51254700	4	4675	0.117647058823529
chr14	55582200	55600250	4	17450	0.142857142857143
chr14	77382250	77397750	4	14850	0.0981132075471698
chr14	101141500	101151575	4	9400	0.120967741935484
chr15	31677850	31680700	4	2700	0.0754716981132075
chr15	40384025	40402025	4	17300	0.106382978723404
chr15	40593025	40602825	4	9500	0.053030303030303
chr15	40614575	40637400	4	20775	0.14025974025974
chr15	41193125	41203800	4	9975	0.113636363636364
chr15	45005225	45024700	4	18900	0.0843672456575682
chr15	52809675	52816725	4	6750	0.09375
chr15	55537750	55551300	4	12950	0.0531697341513292
chr15	75063225	75093625	4	28975	0.109263657957245
chr15	77274025	77316775	4	41925	0.147058823529412
chr15	79201075	79210475	4	8950	0.0875
chr15	86158325	86175000	4	15850	0.153846153846154
chr15	94771850	94783950	4	11600	0.0909090909090909
chr16	8958100	8966100	4	7425	0.138888888888889
chr16	11325100	11331500	4	5925	0.140625
chr16	11664400	11682075	4	16150	0.161993769470405
chr16	11761275	11777450	4	14875	0.15807560137457
chr16	28500450	28509850	4	8850	0.123456790123457
chr16	29747000	29761850	4	14600	0.051948051948052
chr16	30479425	30489550	4	9325	0.148387096774194
chr16	31406800	31412850	4	5725	0.110091743119266
chr16	48630150	48648025	4	16825	0.168604651162791
chr16	50297925	50322300	4	23025	0.167641325536062
chr16	82685825	82690025	4	3975	0.0845070422535211
chr16	84756350	84767400	4	10000	0.151898734177215
chr16	87414100	87417275	4	3000	0.16
chr17	1129650	1135475	4	5325	0.163636363636364
chr17	4336225	4344075	4	7325	0.107142857142857
chr17	14098800	14110250	4	10750	0.111940298507463
chr17	18214700	18224800	4	9175	0.138728323699422
chr17	21026375	21036625	4	9600	0.13953488372093
chr17	21043425	21057675	4	13825	0.0674157303370786
chr17	27216900	27226850	4	9350	0.135593220338983
chr17	32289650	32298100	4	8100	0.0933333333333333
chr17	40397900	40405950	4	7650	0.130841121495327
chr17	40460275	40475525	4	14650	0.171428571428571
chr17	54854075	54859525	4	5100	0.134831460674157
chr17	55626650	55639275	4	12050	0.1256038647343
chr17	57798500	57809100	4	10000	0.167487684729064
chr17	61777650	61785825	4	7725	0.154929577464789
chr17	62192050	62199575	4	7050	0.151898734177215
chr17	65427200	65439700	4	12225	0.0419161676646707
chr17	66248750	66256950	4	7900	0.14
chr17	66283350	66295150	4	11450	0.0855614973262032
chr17	71056225	71061075	4	4600	0.116279069767442
chr17	72731350	72760075	4	27550	0.083073727933541
chr17	72771275	72788100	4	15475	0.163522012578616
chr17	74483800	74500900	4	16050	0.158823529411765
chr17	81004350	81013050	4	8125	0.148571428571429
chr18	51782700	51789350	4	6375	0.0792079207920792
chr18	74763500	74786850	4	22625	0.101694915254237
chr19	1035200	1042625	4	7200	0.144927536231884
chr19	1465325	1472925	4	7150	0.144927536231884
chr19	3175750	3191200	4	14525	0.0923076923076923
chr19	4534700	4544625	4	9525	0.153846153846154
chr19	8625900	8646250	4	19975	0.148148148148148
chr19	10211875	10219200	4	7000	0.107692307692308
chr19	12886800	12902150	4	13850	0.154761904761905
chr19	13943750	13962750	4	17875	0.152866242038217
chr19	14088625	14100925	4	11800	0.158415841584158
chr19	16465475	16489550	4	22875	0.0778032036613272
chr19	17443525	17449875	4	5950	0.100719424460432
chr19	18195600	18203900	4	7800	0.124031007751938
chr19	35485775	35496525	4	9825	0.128851540616246
chr19	36391150	36407475	4	15250	0.0942760942760943
chr19	38509575	38517075	4	7300	0.105263157894737
chr19	40966650	40973775	4	6725	0.140845070422535
chr19	47119125	47131150	4	11225	0.0983606557377049
chr19	48823175	48838200	4	14575	0.0947867298578199
chr19	50990125	50996150	4	5850	0.0483870967741935
chr19	54480825	54485750	4	4600	0.136363636363636
chr2	10437300	10448425	4	10300	0.157894736842105
chr2	24674225	24677975	4	3450	0.162790697674419
chr2	25556525	25563700	4	6750	0.149253731343284
chr2	26220450	26227650	4	6800	0.129411764705882
chr2	30453075	30464150	4	10750	0.0547945205479452
chr2	31604675	31609675	4	4550	0.127659574468085
chr2	40262850	40270200	4	7050	0.0645161290322581
chr2	46110575	46125775	4	13950	0.167800453514739
chr2	46387950	46390375	4	2275	0.129032258064516
chr2	46761175	46780200	4	17850	0.166301969365427
chr2	48094050	48098650	4	4350	0.153846153846154
chr2	48475225	48482400	4	6775	0.09
chr2	55244400	55255425	4	10400	0.13013698630137
chr2	63274125	63287725	4	13350	0.045662100456621
chr2	69802350	69812750	4	9700	0.166666666666667
chr2	74424925	74428925	4	3800	0.117647058823529
chr2	87016000	87019550	4	3325	0.129032258064516
chr2	98328800	98337550	4	7925	0.141592920353982
chr2	101912250	101929075	4	16150	0.0747663551401869
chr2	134893300	134899825	4	5875	0.16243654822335
chr2	136761475	136783900	4	21525	0.0846153846153846
chr2	138720675	138727850	4	6625	0.128654970760234
chr2	145362175	145367500	4	4850	0.135135135135135
chr2	145425625	145430925	4	4900	0.125
chr2	173358475	173362950	4	4200	0.113821138211382
chr2	226998925	227005525	4	6100	0.134831460674157
chr20	5122325	5129375	4	6800	0.157894736842105
chr20	5621850	5644275	4	21500	0.123931623931624
chr20	34246300	34253425	4	6450	0.134529147982063
chr20	34354025	34365800	4	10700	0.132530120481928
chr20	37351575	37360425	4	8050	0.171122994652406
chr20	37432050	37441950	4	9375	0.108527131782946
chr20	39308800	39320125	4	10700	0.10655737704918
chr20	48723475	48733250	4	9100	0.115015974440895
chr20	49125575	49144875	4	18300	0.111324376199616
chr20	61144900	61149325	4	4150	0.133333333333333
chr21	35318275	35324950	4	5975	0.146067415730337
chr21	39754200	39761275	4	6475	0.152380952380952
chr21	39842425	39852850	4	9875	0.0848484848484849
chr21	43314500	43317225	4	2500	0.145454545454545
chr21	43826150	43828350	4	2025	0.166666666666667
chr22	22117900	22123200	4	4975	0.0975609756097561
chr22	23582175	23593950	4	11200	0.0701754385964912
chr22	24104750	24112125	4	6925	0.120300751879699
chr22	30691100	30724050	4	31225	0.105882352941176
chr22	31672950	31693225	4	19825	0.0664206642066421
chr22	43386175	43401950	4	14875	0.17037037037037
chr22	47004950	47011775	4	6175	0.170212765957447
chr3	5021225	5032700	4	11100	0.0964912280701754
chr3	13030075	13061525	4	30900	0.115555555555556
chr3	16976975	16984950	4	7350	0.171052631578947
chr3	33101325	33105850	4	4250	0.117647058823529
chr3	46099125	46108250	4	8800	0.129032258064516
chr3	49374375	49397500	4	22350	0.149532710280374
chr3	71486350	71507600	4	20550	0.0746887966804979
chr3	71589275	71601450	4	11800	0.0380434782608696
chr3	112530300	112538700	4	8125	0.08
chr3	141567600	141574575	4	6725	0.121951219512195
chr3	143691000	143697900	4	6475	0.115044247787611
chr3	150860850	150864900	4	3750	0.12280701754386
chr3	160697025	160701250	4	3925	0.163934426229508
chr3	184032925	184041350	4	8175	0.0857142857142857
chr3	186075925	186084875	4	8375	0.153846153846154
chr3	192125850	192127975	4	1900	0.153846153846154
chr4	10092025	10121050	4	27800	0.118845500848896
chr4	40299000	40315300	4	15775	0.0919540229885057
chr4	48137400	48142950	4	5025	0.147651006711409
chr4	84236300	84245525	4	8825	0.128654970760234
chr4	125629375	125633400	4	3775	0.087719298245614
chr4	154438625	154454625	4	14825	0.118491921005386
chr4	164583600	164589525	4	5500	0.13953488372093
chr5	1476000	1483775	4	7300	0.131004366812227
chr5	14167650	14176075	4	7975	0.0740740740740741
chr5	17218450	17225925	4	7000	0.125
chr5	49964150	49970550	4	5675	0.168421052631579
chr5	52093300	52102175	4	8075	0.148148148148148
chr5	55146500	55153875	4	6825	0.153846153846154
chr5	55622000	55626925	4	4475	0.169014084507042
chr5	122111225	122114750	4	3225	0.155844155844156
chr5	133554575	133560975	4	6075	0.135593220338983
chr5	134703575	134737100	4	31300	0.0944669365721997
chr5	156980575	157004075	4	22575	0.108108108108108
chr5	170735275	170741025	4	5300	0.153846153846154
chr5	172190675	172206225	4	14800	0.0845070422535211
chr6	2766475	2771875	4	4950	0.13986013986014
chr6	6383000	6389200	4	5725	0.168421052631579
chr6	13268750	13276625	4	7650	0.0810810810810811
chr6	14655500	14662275	4	6375	0.157303370786517
chr6	20166525	20175750	4	8700	0.131147540983607
chr6	20200775	20212625	4	11225	0.135135135135135
chr6	24742350	24746600	4	4075	0.0681818181818182
chr6	32632650	32639275	4	6325	0.111111111111111
chr6	37466625	37473825	4	6850	0.148148148148148
chr6	41679800	41702000	4	21575	0.0955882352941176
chr6	42532375	42541225	4	8625	0.0588235294117647
chr6	42737100	42745600	4	7850	0.118143459915612
chr6	76312675	76325250	4	12200	0.072463768115942
chr6	88399075	88410350	4	10850	0.0853080568720379
chr6	108056400	108060425	4	3775	0.101010101010101
chr6	114175175	114181275	4	5675	0.152671755725191
chr6	144979550	144990425	4	9950	0.172413793103448
chr7	2556550	2572275	4	15025	0.142857142857143
chr7	2670750	2688400	4	16075	0.144927536231884
chr7	8169850	8174875	4	4625	0.156862745098039
chr7	24868275	24876800	4	7875	0.158730158730159
chr7	27173675	27177875	4	4000	0.0666666666666667
chr7	29173475	29190750	4	16725	0.0676923076923077
chr7	30501175	30514425	4	12200	0.160278745644599
chr7	37424625	37436050	4	10600	0.16260162601626
chr7	75622425	75627850	4	5000	0.156862745098039
chr7	115868325	115875300	4	6750	0.0930232558139535
chr7	127662300	127671575	4	8900	0.0707964601769911
chr8	11657900	11667075	4	8425	0.141732283464567
chr8	11710900	11726650	4	14275	0.166666666666667
chr8	19070950	19075050	4	3750	0.16
chr8	22920000	22934825	4	14350	0.0942408376963351
chr8	23073925	23085800	4	11400	0.0529801324503311
chr8	26159000	26164375	4	5075	0.147058823529412
chr8	28630300	28640425	4	9500	0.145454545454545
chr8	37947200	37950375	4	3000	0.102564102564103
chr8	41889600	41897150	4	7100	0.137931034482759
chr8	41900125	41908775	4	8200	0.128205128205128
chr8	56790175	56807825	4	16300	0.0966183574879227
chr8	61856800	61866000	4	8375	0.12751677852349
chr8	66744725	66753375	4	8250	0.16
chr8	92042925	92055575	4	11750	0.0952380952380952
chr8	95953150	95961050	4	7300	0.125
chr8	103799375	103811350	4	11425	0.151898734177215
chr8	116594025	116599675	4	5275	0.151515151515152
chr8	121757125	121764225	4	6525	0.110497237569061
chr8	134289875	134311300	4	20600	0.084070796460177
chr8	144415700	144421150	4	5100	0.135135135135135
chr8	144429600	144439600	4	9500	0.125
chr9	265600	283650	4	17650	0.0337349397590361
chr9	4661550	4667225	4	5200	0.164179104477612
chr9	15423175	15429400	4	5675	0.148648648648649
chr9	34980150	34990775	4	9775	0.125412541254125
chr9	93599550	93606250	4	6325	0.0933333333333333
chr9	95782300	95809625	4	25425	0.142168674698795
chr9	96262325	96276300	4	13625	0.0470588235294118
chr9	96710950	96717375	4	5875	0.152941176470588
chr9	100664200	100672625	4	8050	0.0614334470989761
chr9	103111850	103116025	4	3850	0.128440366972477
chr9	114932625	114944450	4	10925	0.154838709677419
chr9	115648925	115663000	4	13700	0.052863436123348
chr9	117654625	117666175	4	10950	0.0759493670886076
chr9	132535025	132543575	4	8175	0.0991735537190083
chr9	136920025	136932375	4	11725	0.138613861386139
chr9	140062125	140067950	4	5350	0.119760479041916
chrX	22008750	22016675	4	7550	0.148148148148148
chrX	64888225	64927750	4	39025	0.033955857385399
chrX	118808475	118826175	4	17150	0.0645161290322581
chrX	135746975	135749975	4	2700	0.16
chrX	154022475	154034625	4	11375	0.141342756183746
chr1	8916525	8920975	3	4325	0.0425531914893617
chr1	8929900	8941700	3	11500	0.0446428571428571
chr1	9702725	9707475	3	4650	0.0258064516129032
chr1	17229550	17234800	3	5100	0.0508474576271186
chr1	27153575	27161725	3	8050	0.0266666666666667
chr1	35907425	35921900	3	14275	0.0182149362477231
chr1	39678950	39685200	3	6150	0.0444444444444444
chr1	65356075	65362550	3	6275	0.0461538461538462
chr1	100818825	100827725	3	8775	0.027906976744186
chr1	117044700	117054575	3	9625	0.0384615384615385
chr1	160670300	160684975	3	14250	0.036563071297989
chr1	160708025	160715325	3	7175	0.032258064516129
chr1	169656775	169681600	3	24425	0.0262295081967213
chr1	186621825	186630225	3	8300	0.0216216216216216
chr1	207004300	207009100	3	4675	0.0338983050847458
chr1	234733750	234744000	3	10075	0.0224719101123595
chr1	236093725	236122050	3	28000	0.0203850509626274
chr10	3796900	3813375	3	16125	0.0481927710843374
chr10	11247525	11258875	3	11000	0.0488997555012225
chr10	11297325	11301325	3	3900	0.051948051948052
chr10	64994875	65004725	3	9625	0.0448717948717949
chr10	81104350	81116525	3	11900	0.0458015267175573
chr10	90144100	90150550	3	6350	0.0186915887850467
chr10	99112700	99137225	3	24375	0.0110041265474553
chr11	6148475	6152975	3	4375	0.0368098159509202
chr11	58979400	58994250	3	14650	0.0174216027874564
chr11	62191900	62204125	3	11950	0.0439024390243902
chr11	65866500	65870175	3	3525	0.0476190476190476
chr11	67066375	67072650	3	6175	0.0220994475138122
chr11	118654950	118660775	3	5650	0.0476190476190476
chr11	128433250	128438725	3	5375	0.0268456375838926
chr12	8604200	8610225	3	5900	0.0310880829015544
chr12	15840150	15846475	3	6225	0.032520325203252
chr12	32047525	32052525	3	4825	0.0451977401129944
chr12	90341025	90345300	3	4175	0.0305343511450382
chr12	111122225	111137475	3	14975	0.0336448598130841
chr13	29243675	29247425	3	3600	0.0444444444444444
chr13	41211750	41215500	3	3625	0.0521739130434783
chr13	47166800	47176050	3	8925	0.0405797101449275
chr13	99853850	99859225	3	5275	0.025974025974026
chr13	100002825	100013350	3	10350	0.0288184438040346
chr14	35603400	35606650	3	3150	0.0449438202247191
chr14	71382225	71388300	3	5900	0.0504201680672269
chr14	75921525	75927050	3	5375	0.0309278350515464
chr14	91589275	91592800	3	3375	0.0508474576271186
chr15	74297800	74304650	3	6700	0.032520325203252
chr15	81582625	81599775	3	16550	0.0463678516228748
chr16	27272950	27275900	3	2850	0.0487804878048781
chr16	30175800	30179625	3	3675	0.0458015267175573
chr16	31358400	31372000	3	13350	0.0224719101123595
chr16	82223050	82230850	3	7650	0.0392156862745098
chr16	84626250	84652975	3	26150	0.0416253716551041
chr16	85336625	85348550	3	11725	0.0241545893719807
chr17	8020050	8030900	3	10600	0.0415584415584416
chr17	39067850	39074125	3	6075	0.0432432432432432
chr17	46618275	46626900	3	8450	0.0377358490566038
chr17	66347550	66354250	3	6600	0.0388349514563107
chr17	72705550	72710725	3	5050	0.0412371134020619
chr17	74475425	74483125	3	7500	0.0347222222222222
chr17	80832650	80845875	3	12925	0.0302267002518892
chr17	81038925	81047825	3	8775	0.0416666666666667
chr18	374300	381925	3	7450	0.027972027972028
chr18	20647300	20653825	3	6250	0.0495867768595041
chr18	42303300	42307575	3	4125	0.0461538461538462
chr19	18278650	18293425	3	14475	0.04149377593361
chr19	18496375	18515225	3	18625	0.019774011299435
chr19	40648725	40654925	3	5975	0.0440528634361234
chr19	41102600	41112725	3	9825	0.0473372781065089
chr19	42699375	42709375	3	9800	0.032171581769437
chr19	54597500	54605950	3	8250	0.0387596899224806
chr2	8437475	8457025	3	19250	0.0260416666666667
chr2	8720500	8725125	3	4500	0.0447761194029851
chr2	70201750	70207350	3	5450	0.0416666666666667
chr2	70267650	70276025	3	8150	0.0378548895899054
chr2	71675350	71686125	3	10475	0.0304568527918782
chr2	85919825	85944250	3	24250	0.0128
chr2	103037850	103042800	3	4850	0.0404040404040404
chr2	105468100	105471700	3	3500	0.0465116279069767
chr2	106773900	106779275	3	5200	0.0402010050251256
chr2	136964075	136974625	3	10225	0.0373831775700935
chr2	152769125	152777450	3	7950	0.0516129032258065
chr2	175491075	175501075	3	9750	0.0317460317460317
chr2	202072500	202077925	3	5275	0.0495867768595041
chr2	225805950	225819025	3	12875	0.0244399185336049
chr2	228379650	228383900	3	4100	0.0516129032258065
chr2	231578525	231589150	3	10325	0.0485436893203883
chr2	231728425	231739750	3	11100	0.0338983050847458
chr2	237876025	237886550	3	10375	0.0298507462686567
chr20	35632000	35639050	3	6950	0.0206185567010309
chr20	45975675	45992250	3	16200	0.0377358490566038
chr20	48615550	48623725	3	8000	0.0326086956521739
chr21	43537075	43547475	3	10175	0.045662100456621
chr21	45769475	45777200	3	7600	0.0229885057471264
chr21	46321500	46354200	3	32200	0.0187940485512921
chr22	24819325	24839025	3	19550	0.0127388535031847
chr22	35994500	36001525	3	6900	0.0261437908496732
chr22	36548700	36563575	3	14575	0.024822695035461
chr3	12995250	13010600	3	14975	0.0407470288624788
chr3	18022400	18026175	3	3675	0.0412371134020619
chr3	43328700	43341575	3	12700	0.0175054704595186
chr3	125305425	125313950	3	8425	0.0465116279069767
chr3	176859450	176865850	3	6225	0.0480769230769231
chr3	177313950	177321975	3	7875	0.041958041958042
chr3	196411200	196421550	3	10050	0.051948051948052
chr4	77927050	77931300	3	4125	0.04
chr4	153554300	153568075	3	13650	0.0202020202020202
chr4	154604175	154607675	3	3400	0.0465116279069767
chr4	164476750	164481625	3	4750	0.0340909090909091
chr5	10731550	10737125	3	5450	0.0512820512820513
chr5	35819800	35824050	3	4125	0.05
chr5	71760975	71765725	3	4650	0.0327868852459016
chr5	75699675	75705475	3	5675	0.0276497695852535
chr5	77886875	77891525	3	4500	0.0508474576271186
chr5	137701925	137708625	3	6500	0.0483870967741935
chr5	138606700	138612325	3	5475	0.0465116279069767
chr5	139718050	139727400	3	9125	0.0428134556574924
chr5	159523250	159530675	3	7275	0.0305343511450382
chr6	2790500	2801175	3	10475	0.0229226361031519
chr6	2940025	2945775	3	5650	0.0317460317460317
chr6	10080550	10085550	3	4875	0.0353982300884956
chr6	37479850	37487050	3	7075	0.0227272727272727
chr6	39305325	39311550	3	6125	0.023121387283237
chr6	52260850	52265600	3	4600	0.0487804878048781
chr6	138166375	138170825	3	4325	0.0404040404040404
chr6	159451750	159465325	3	13275	0.0278551532033426
chr6	164175050	164179225	3	4075	0.0459770114942529
chr7	3129600	3136250	3	6525	0.0285714285714286
chr7	55599500	55607475	3	7800	0.0335570469798658
chr7	76979825	76983675	3	3750	0.0353982300884956
chr7	130640250	130648000	3	7550	0.041522491349481
chr7	139551525	139562925	3	11125	0.05
chr7	149559975	149572550	3	12250	0.0417633410672854
chr7	150174150	150187500	3	13100	0.0276134122287968
chr7	150411950	150420175	3	8050	0.0293040293040293
chr7	155170175	155175650	3	5325	0.0444444444444444
chr8	8200425	8206650	3	6025	0.0462962962962963
chr8	58356325	58361150	3	4675	0.05
chr8	61835200	61842725	3	7300	0.0378787878787879
chr9	80717350	80723325	3	5825	0.0481927710843374
chr9	88339850	88350350	3	10200	0.0451612903225806
chr9	97410125	97419950	3	9600	0.0516605166051661
chr9	115616900	115631375	3	14175	0.0276497695852535
chr9	115948050	115951725	3	3575	0.0444444444444444
chr9	127419925	127423900	3	3875	0.0434782608695652
chr9	130528225	130547450	3	19125	0.00833333333333333
chr9	131660100	131667000	3	6675	0.0444444444444444
chr9	134502175	134507175	3	4900	0.0344827586206897
chr9	140519075	140527850	3	8575	0.0338983050847458
chrX	9055325	9059550	3	4125	0.0298507462686567
chrX	23820350	23824025	3	3550	0.0512820512820513
chr12	54674775	54702725	2	27900	0.003584229390681
