# Supplementary material for: Large organized chromatin lysine domains help distinguish primitive from differentiated cell populations
Source: Nat Commun. 2021 Jan 21;12:499. doi: 10.1038/s41467-020-20830-9 (PMC7820432; doi:10.1038/s41467-020-20830-9)
Supplement: Supplementary file 3 — Supplementary Software [file 41467_2020_20830_MOESM3_ESM.zip › E030-H3K4me3_LOCKS.bed]

chr19	52465400	52540300	35	26750	7.07142857142857
chr19	58024300	58154725	35	34525	12.4827586206897
chr19	58755750	58952650	35	38600	14.551724137931
chr21	10774175	10805425	35	18625	1.89473684210526
chr21	10805475	10841375	35	16100	5.90909090909091
chr22	37615300	37710575	35	35550	10.0666666666667
chr8	145001950	145165075	35	59400	14.7755102040816
chr18	74159375	74301725	32	42300	11.90625
chr19	45901325	46032800	31	41000	13.0714285714286
chr6	26121450	26405000	31	73225	11.9319727891156
chr12	6873225	7081200	30	56325	12.2352941176471
chr19	58677875	58742175	28	27800	9.125
chr17	75311750	75469350	26	52750	10.0512820512821
chr1	40777900	40870675	25	36375	9.63636363636364
chr2	240138200	240241500	25	34950	10.3703703703704
chr6	31460000	31679550	25	53300	9.86013986013986
chr11	128523350	128609175	24	35600	9.85
chr8	144622400	144733175	24	29425	10.019801980198
chr10	73468200	73543450	23	47200	4.84210526315789
chr20	30618875	30658725	23	20875	4.38961038961039
chr4	49633450	49660075	23	13750	6.21052631578947
chr1	198602425	198655400	22	37500	4.47368421052632
chr10	42354950	42385425	21	17975	7.41666666666667
chr11	63972275	64110400	21	41175	6.35294117647059
chr12	133623900	133659850	20	13400	6.66176470588235
chrX	37635025	37673275	20	22000	7
chr10	14592200	14650625	19	17150	7.53731343283582
chr11	117840875	117883900	19	21125	5.57142857142857
chr1	12200725	12253475	18	31925	7.03030303030303
chr1	153328125	153377000	18	27325	4.19318181818182
chr19	53052325	53088675	18	10075	6.51612903225806
chr2	65065125	65100750	18	13900	6
chr2	74641800	74789600	18	37850	7.64245810055866
chr5	39176400	39226425	18	28975	4.58620689655172
chr8	27214875	27265350	18	15175	6.96774193548387
chr9	137257100	137336075	18	26775	7.12947658402204
chr1	26601000	26663550	17	26700	6.41666666666667
chr11	48033875	48078100	17	15975	6.41237113402062
chr15	63771700	63810275	17	27425	4.15384615384615
chr16	3135650	3224500	17	21200	6.68041237113402
chr16	31083250	31162925	17	21200	6.96491228070175
chr2	89865000	89879900	17	10475	1.88235294117647
chr22	36762650	36786900	17	16400	1.91304347826087
chr6	24907800	24941225	17	24525	4.96551724137931
chr9	139415900	139459800	17	18650	5.28571428571429
chr10	73576550	73620900	16	17950	6.55555555555556
chr11	67028725	67086175	16	33275	5.19402985074627
chr11	67118875	67212050	16	34175	5.09803921568627
chr14	91827025	91869875	16	18150	5.09923664122137
chr4	49093275	49114575	16	9625	3.8
chr9	95855300	95897600	16	22750	3.27731092436975
chr9	137801425	137830250	16	20425	3.91304347826087
chr1	206729225	206755200	15	17925	2.37037037037037
chr14	106323525	106376600	15	23925	5.58333333333333
chr17	8013200	8130900	15	43300	4.9811320754717
chr18	74810300	74846275	15	21450	5.66371681415929
chr19	907100	953750	15	20000	5.97368421052632
chr20	1782200	1805775	15	11825	3.66666666666667
chr3	13034175	13063900	15	18875	3.33333333333333
chrX	64887025	64924450	15	21000	4.47058823529412
chr12	69715075	69754625	14	23125	3.80821917808219
chr16	3086150	3126975	14	15475	5.30232558139535
chr17	72732350	72787725	14	24050	4.40909090909091
chr19	2610950	2637550	14	11125	4.9
chr19	14182650	14250925	14	23025	5.65248226950355
chr21	10841775	10860050	14	7075	5.375
chr3	30644350	30701225	14	28175	4.64
chr3	46967350	46997250	14	16675	4.47692307692308
chr3	50638000	50670950	14	21775	5.65217391304348
chr1	150116975	150160050	13	20675	2.53658536585366
chr1	236095325	236119125	13	10900	3.23076923076923
chr16	2551450	2590725	13	17900	5.12925170068027
chr17	76337575	76384525	13	21250	5.05154639175258
chr19	47805425	47841475	13	13750	5.28395061728395
chr19	52390325	52408725	13	8600	4.95238095238095
chr19	54871775	54901750	13	16775	4.15384615384615
chr19	58485875	58496925	13	6000	4.26086956521739
chr20	47374750	47394300	13	8850	4.31578947368421
chr22	17556475	17589550	13	21225	2.56277056277056
chr6	11519125	11553450	13	16925	2.90181818181818
chrX	65216150	65267325	13	20650	5.2
chr10	99113600	99134900	12	8175	3.52380952380952
chr11	795475	850350	12	26500	2.10891089108911
chr11	118076125	118135450	12	30100	4.5521472392638
chr16	67507925	67526950	12	10275	3.66666666666667
chr17	7451550	7492775	12	23525	2.92307692307692
chr17	38459575	38504825	12	34250	3.11111111111111
chr17	46653225	46691950	12	20050	3.05714285714286
chr17	76906725	76922475	12	12025	0.981481481481482
chr19	1237000	1276975	12	28875	3.80645161290323
chr19	51622925	51652750	12	22475	1.80952380952381
chr2	37870575	37887225	12	6950	3.68421052631579
chr2	158270150	158310900	12	18425	2.02564102564103
chr3	46131925	46143375	12	5225	3.77777777777778
chr5	131789425	131837000	12	21950	3.95555555555556
chr1	32390550	32411500	11	16450	2.27692307692308
chr1	38309675	38326300	11	14150	0.918918918918919
chr12	89549075	89561275	11	5875	2.81081081081081
chr13	48725325	48737400	11	6675	2.97297297297297
chr14	75740250	75770425	11	18200	3.61111111111111
chr15	77274825	77307975	11	18350	3.29268292682927
chr15	93424300	93461625	11	20275	2.31443298969072
chr16	10962050	10986450	11	12325	2.97142857142857
chr16	84627500	84652550	11	21500	0.453333333333333
chr17	4835425	4902825	11	25975	3.62162162162162
chr19	14473600	14496800	11	12650	3.6
chr19	19818275	19831025	11	6950	4.16666666666667
chr2	136770225	136783700	11	5950	3.64444444444444
chr3	151958775	152002625	11	22875	2.28915662650602
chr4	49147250	49158550	11	6300	3.5
chr9	95786675	95801025	11	7800	3.36363636363636
chr1	27944350	27963625	10	16225	1.62962962962963
chr1	28184750	28205625	10	11325	2.83168316831683
chr1	183549075	183563500	10	11425	1.18421052631579
chr1	207489500	207510525	10	12750	3.8
chr10	70845500	70862225	10	12875	3.6
chr10	82213075	82228850	10	12875	1.55555555555556
chr10	82244225	82265450	10	16225	1.34426229508197
chr11	63630400	63640825	10	5350	2.78947368421053
chr11	64618600	64648675	10	23200	1.01219512195122
chr12	14706800	14722100	10	10600	3
chr14	92953225	92962200	10	4425	3.05263157894737
chr15	65127700	65150475	10	13925	3.18840579710145
chr16	23862550	23879675	10	9925	2.91566265060241
chr17	72515800	72542350	10	14825	2.77397260273973
chr19	1086650	1105875	10	10125	2.28947368421053
chr19	1846700	1865450	10	14975	1.5
chr2	63274500	63287550	10	8325	1.47826086956522
chr2	99060675	99084050	10	11025	3.3768115942029
chr21	46285275	46303525	10	14075	2.25396825396825
chr21	46952050	46976300	10	11550	2.25641025641026
chr3	50263675	50286425	10	17900	1.86259541984733
chr3	151036325	151075250	10	15375	3.32692307692308
chr4	2787875	2820875	10	24750	1.96153846153846
chr5	131745350	131765900	10	14450	2.66666666666667
chr5	150587525	150614900	10	11775	3.80392156862745
chr6	31773575	31806200	10	20475	2.43715846994536
chr6	33377200	33400750	10	11600	3.47368421052632
chr7	99963175	99980875	10	12900	3
chr7	139413925	139432450	10	8925	3.24324324324324
chr8	27181600	27201250	10	15275	1.2
chr9	36126450	36155075	10	18450	1.40116279069767
chr1	8477700	8489100	9	9925	1.11111111111111
chr1	169661500	169681500	9	16425	3.14285714285714
chr10	22603900	22635075	9	15550	2.55172413793103
chr10	45443150	45474350	9	17650	2.27848101265823
chr10	112618025	112634600	9	11275	1.4468085106383
chr11	46352400	46374425	9	12325	1.80327868852459
chr11	78124775	78139750	9	11250	2.24657534246575
chr12	64988425	65020650	9	13425	3
chr12	116702950	116723975	9	9700	3.07182320441989
chr15	89671525	89680125	9	5200	2.55172413793103
chr15	93344800	93364275	9	7950	2.78260869565217
chr15	101777525	101793425	9	12150	1.26436781609195
chr16	66549175	66561175	9	9825	2.47619047619048
chr16	67189050	67227575	9	15775	2.95495495495495
chr16	73081200	73105375	9	12425	2.47668393782383
chr16	85922675	85946975	9	11750	1.88439306358382
chr17	32567475	32575675	9	5600	1.84615384615385
chr17	76871500	76889525	9	9200	2.73417721518987
chr17	80184850	80200400	9	13225	0.970588235294118
chr19	12052700	12063075	9	8475	0.766666666666667
chr19	12885650	12918275	9	22025	2.40625
chr19	18279050	18292650	9	11775	1
chr19	52263100	52275975	9	11125	0.65625
chr19	52443550	52454525	9	6200	1.9
chr2	38048125	38057350	9	6625	1.52631578947368
chr2	46761575	46776400	9	9800	2.08695652173913
chr2	75059300	75078375	9	14025	2.57142857142857
chr2	172944675	172975025	9	14050	3.19354838709677
chr2	233924025	233958825	9	18875	2.8
chr20	44627425	44643275	9	7925	2.22222222222222
chr22	18250400	18265200	9	12000	0.9
chr22	50976250	50988075	9	7600	1.73809523809524
chr4	159726825	159733575	9	4825	0.888888888888889
chr4	185729750	185748725	9	15550	2.56521739130435
chr5	150457575	150480075	9	10800	2.71515151515152
chr5	175095350	175105150	9	4450	2.53333333333333
chr6	1604500	1615500	9	6100	2.14084507042254
chr6	10518850	10537475	9	11500	1.82022471910112
chr7	6726750	6734525	9	4650	1.45205479452055
chr7	36775875	36789925	9	6875	2.76767676767677
chr8	26295200	26309475	9	10275	1.1304347826087
chr9	209000	228875	9	13925	2.40909090909091
chrX	13096750	13111575	9	8100	2.72941176470588
chr1	28208600	28219275	8	8575	1.76470588235294
chr1	33797850	33809475	8	7225	1.60714285714286
chr1	35907575	35920800	8	10850	1.4375
chr1	150520900	150553175	8	24525	1.53359683794466
chr1	155930700	155960950	8	18125	1.90909090909091
chr1	158763550	158790175	8	15950	2.75862068965517
chr1	200984575	200997525	8	8975	2.85714285714286
chr10	17254475	17277450	8	11800	2.57777777777778
chr10	104940950	104962950	8	11100	2.87272727272727
chr11	10618850	10635075	8	12525	1.6969696969697
chr11	47391350	47431000	8	18850	2.87074829931973
chr11	65171000	65211575	8	27525	1.26829268292683
chr12	58132925	58167225	8	14325	2.88461538461538
chr12	123915650	123934175	8	9275	2.66666666666667
chr12	133679850	133686600	8	5150	1.22727272727273
chr14	23277625	23294250	8	10250	1.23214285714286
chr14	77490450	77510650	8	13250	1.75193798449612
chr14	92863575	92877275	8	7525	2.61971830985915
chr15	31644600	31660425	8	11850	1.18421052631579
chr15	55569050	55583100	8	10625	1.14285714285714
chr15	86083475	86102475	8	13200	1.64102564102564
chr16	29815500	29838950	8	13525	2.21333333333333
chr16	31359625	31371550	8	7625	0.956521739130435
chr16	68026800	68040725	8	6550	2.91428571428571
chr16	85034400	85051700	8	10750	1.65217391304348
chr17	43278150	43313175	8	15150	2.82352941176471
chr17	75133475	75143350	8	7125	1.64912280701754
chr17	80169575	80178250	8	6000	2.7
chr19	50829125	50850500	8	12550	2.04608294930876
chr19	53342575	53346350	8	2650	0.947368421052632
chr2	43437175	43461725	8	16600	1.51515151515152
chr2	68989050	69007525	8	13600	1.22222222222222
chr2	85922850	85940550	8	10250	1.98019801980198
chr2	219180625	219198875	8	8350	2.83211678832117
chr21	46327175	46361325	8	26975	1.79757085020243
chr22	46430975	46454200	8	12975	2.54358974358974
chr3	5223300	5241550	8	10050	2.42105263157895
chr3	128943300	128953975	8	6700	2.29411764705882
chr3	195621200	195637325	8	13175	0.838709677419355
chr4	154571850	154582600	8	8500	0.698412698412698
chr6	41238725	41255275	8	11125	2.33898305084746
chr6	106957300	106988025	8	17175	2.84444444444444
chr6	137532100	137547050	8	11475	1.24444444444444
chr7	27181475	27233200	8	35800	1.8978102189781
chr7	30467850	30474950	8	4375	1.04615384615385
chr8	37748375	37763775	8	9550	2.48979591836735
chr9	93557200	93578850	8	14250	2.27586206896552
chr9	127019725	127030400	8	8125	2.22857142857143
chr1	9293150	9304800	7	6625	2.28169014084507
chr1	21658475	21665950	7	4550	1.09677419354839
chr1	33454350	33464775	7	6525	2
chr1	98365800	98377825	7	7025	2
chr1	112045450	112052175	7	5325	0.64
chr1	183571575	183578475	7	5225	1.41666666666667
chr10	6182225	6194450	7	8300	1.58441558441558
chr11	65254650	65276425	7	16975	1.54285714285714
chr11	85845575	85855925	7	6800	1.90322580645161
chr12	48195150	48218000	7	14775	1.65909090909091
chr12	133336775	133348575	7	7400	2.08450704225352
chr14	69147800	69153025	7	3650	1.2
chr14	95979500	95991800	7	9575	1.03508771929825
chr15	31554475	31563175	7	6025	1.62962962962963
chr15	45923550	45938500	7	10525	1.31764705882353
chr15	58429625	58441525	7	9000	1.54430379746835
chr15	75067450	75086050	7	17300	0.660550458715596
chr16	31923525	31930475	7	4775	1.03571428571429
chr17	7136425	7167275	7	17275	1.94385964912281
chr17	43368175	43374225	7	3925	0.962962962962963
chr17	46177675	46191100	7	9450	1.62406015037594
chr17	56353450	56368375	7	7425	2.35714285714286
chr17	61718750	61727675	7	6450	1.40540540540541
chr17	62403200	62410775	7	5200	1.73584905660377
chr17	81004500	81012825	7	5750	1.5625
chr19	10916150	10927450	7	5925	2.35714285714286
chr19	35936525	35942800	7	5175	1
chr19	39823575	39834425	7	7775	1.83333333333333
chr19	53712750	53717975	7	3925	0.967741935483871
chr2	42324175	42334200	7	6325	1.58490566037736
chr2	72371775	72377600	7	4200	1.66666666666667
chr2	161227800	161238675	7	6775	1.31818181818182
chr2	197022425	197037575	7	14275	0.518518518518518
chr2	198062100	198081775	7	9075	2.16393442622951
chr20	48884050	48901600	7	11750	2.11111111111111
chr21	15906150	15923125	7	7975	2.28571428571429
chr21	34751850	34757300	7	4050	1.11764705882353
chr21	39860750	39879225	7	9125	2.11111111111111
chr22	24819500	24837500	7	11850	2.25373134328358
chr3	47012650	47032975	7	14700	1.13207547169811
chr3	50355575	50403450	7	23200	2.15384615384615
chr3	69126825	69145225	7	14500	0.990476190476191
chr3	196347250	196377975	7	13300	2.39130434782609
chr4	445650	449300	7	2400	1.23076923076923
chr4	6909550	6932250	7	11125	2.33816425120773
chr5	126143950	126150750	7	3825	2.36734693877551
chr5	130586900	130604025	7	10925	1.42986425339367
chr5	139967800	139983350	7	9150	2.26751592356688
chr5	169714725	169730950	7	13675	0.571428571428571
chr5	172220600	172227850	7	3775	2.24561403508772
chr6	2834600	2847300	7	7400	1.30841121495327
chr6	133066575	133084775	7	11975	1.17213114754098
chr7	5727675	5736250	7	7450	0.56
chr7	135654775	135667575	7	9325	0.666666666666667
chr8	21762650	21780050	7	11200	1.0863309352518
chr8	134066000	134094950	7	25925	0.465116279069767
chr9	92137025	92144025	7	5125	1.4375
chr9	115649925	115658925	7	8075	0.377358490566038
chr9	130529875	130550275	7	14350	0.993288590604027
chr1	12038475	12046700	6	5325	1.125
chr1	26864725	26874250	6	8200	0.385964912280702
chr1	36848950	36856150	6	5325	0.936936936936937
chr1	90219400	90229425	6	6625	1.48648648648649
chr1	152002350	152012975	6	7225	1.10891089108911
chr1	223349275	223354850	6	3800	1.21739130434783
chr1	247569825	247588925	6	11425	0.837209302325581
chr10	70815175	70826225	6	7550	1.05263157894737
chr10	71104450	71109550	6	3875	1.33333333333333
chr10	75666525	75673725	6	5100	1.06382978723404
chr10	89822025	89828225	6	5625	0.391304347826087
chr10	112256025	112263900	6	6600	1.27659574468085
chr10	126840150	126851275	6	8850	0.9
chr11	1776625	1794825	6	12025	1.34603174603175
chr11	33277875	33285525	6	6675	1.08333333333333
chr11	35232575	35236475	6	2575	1.35294117647059
chr11	58973050	58985925	6	10925	0.666666666666667
chr11	65536750	65555975	6	9600	1.2624584717608
chr12	8603550	8609800	6	4500	1.36
chr12	10117100	10132250	6	14525	0.72
chr12	10271850	10284250	6	9050	1.76923076923077
chr12	15101400	15116750	6	14800	0.0615384615384615
chr12	50908000	50914750	6	4175	1.36363636363636
chr12	51712200	51724150	6	10950	0.418604651162791
chr12	53772450	53782700	6	7325	1.76744186046512
chr12	66580725	66591800	6	8975	0.469135802469136
chr12	105042275	105047050	6	3750	0.567164179104478
chr12	109249300	109256550	6	5425	0.903225806451613
chr12	111865500	111876875	6	9125	0.863636363636364
chr12	120685125	120693200	6	6075	1.8
chr12	122224325	122251975	6	21150	0.903225806451613
chr13	46956100	46964825	6	6700	1.52380952380952
chr13	99930450	99935525	6	3025	1.47058823529412
chr13	110428850	110441075	6	9975	0.427860696517413
chr14	103846375	103855225	6	6925	0.682926829268293
chr15	25313950	25318150	6	2350	1.6551724137931
chr15	70050625	70054725	6	2750	0.894736842105263
chr15	75334325	75340450	6	5100	0.484848484848485
chr15	80256600	80266525	6	8275	0.72
chr15	81578675	81605225	6	14875	0.990476190476191
chr15	90574250	90581375	6	5050	1.37142857142857
chr15	90930725	90935925	6	4575	0.818181818181818
chr15	96873225	96877675	6	3575	0.595744680851064
chr15	99557750	99561925	6	3050	1.41176470588235
chr16	9050725	9058625	6	6150	1.19298245614035
chr16	21600450	21624150	6	16800	1.53535353535354
chr16	50712175	50733575	6	13650	1.74410774410774
chr16	75094500	75099700	6	2825	1.61904761904762
chr16	89423500	89428900	6	3900	1.12903225806452
chr17	4633800	4643850	6	7275	1.10204081632653
chr17	5129925	5140625	6	7250	0.948717948717949
chr17	7070950	7081775	6	7475	0.935960591133005
chr17	35289325	35295800	6	4075	1.73333333333333
chr17	47812025	47825850	6	7450	1.42857142857143
chr17	57800475	57808900	6	5225	1.52173913043478
chr17	74479825	74499250	6	11275	1.5
chr18	3010000	3017750	6	6875	1.48148148148148
chr18	5461850	5466375	6	3025	1.23529411764706
chr18	19747075	19754125	6	5425	0.972972972972973
chr18	46454925	46479725	6	12550	1.72357723577236
chr18	77153150	77166875	6	9125	1.09230769230769
chr19	675800	681675	6	3700	1.12328767123288
chr19	1064650	1078850	6	10000	1.45177664974619
chr19	2080675	2097800	6	15525	0.184738955823293
chr19	4051550	4069925	6	13375	0.92436974789916
chr19	12634725	12642600	6	5325	1.58620689655172
chr19	13943950	13962075	6	13575	1.45833333333333
chr19	20001450	20004100	6	1625	1.21428571428571
chr19	37616050	37623775	6	4575	1.47169811320755
chr19	39153200	39161100	6	5775	0.952380952380952
chr19	44977425	44989900	6	10650	0.82051282051282
chr19	48747450	48763725	6	10275	1.68421052631579
chr19	54368875	54379375	6	8250	1.42857142857143
chr2	8438125	8444425	6	3650	1.67441860465116
chr2	28177150	28183725	6	5425	1.17647058823529
chr2	38354475	38358875	6	2425	1.6
chr2	85804150	85831300	6	14550	1.73333333333333
chr2	99120975	99125900	6	4225	0.358974358974359
chr2	138716400	138727550	6	7025	1.04477611940298
chr2	192539525	192548200	6	8125	0.526315789473684
chr2	201979375	201998175	6	17450	0.416
chr2	223159150	223166075	6	5450	0.763636363636364
chr2	226982775	226987600	6	3100	1.66666666666667
chr2	241496675	241510575	6	11675	0.394088669950739
chr20	4063150	4067650	6	2875	0.915254237288136
chr20	30101750	30112425	6	6700	1.6875
chr20	39122550	39127950	6	3275	1.56666666666667
chr20	48505650	48513625	6	5000	1.36708860759494
chr21	16813175	16818925	6	4150	1.18918918918919
chr21	30669650	30678500	6	7900	1.44
chr21	34771200	34782275	6	8450	1.79310344827586
chr21	42733300	42742925	6	7500	0.721518987341772
chr22	29193300	29210325	6	8350	1.84545454545455
chr22	37969800	37977800	6	6350	0.785714285714286
chr22	42831000	42837400	6	4775	1.4
chr22	45621075	45637550	6	9600	1.80263157894737
chr3	14471975	14481850	6	6575	1.80821917808219
chr3	15332275	15337900	6	3575	1.52
chr3	38176600	38193400	6	9325	1.62637362637363
chr3	46171625	46175275	6	2350	1.6
chr3	53174475	53178000	6	2650	0.486486486486487
chr3	53192450	53209100	6	14650	0.365325077399381
chr3	129311025	129326675	6	9500	1.29268292682927
chr3	172229275	172248850	6	12125	1.82771535580524
chr4	38663775	38677300	6	10325	1.02083333333333
chr4	84028900	84048475	6	10325	1.84662576687117
chr4	141012050	141021700	6	6500	1.11428571428571
chr5	39262775	39275750	6	10700	0.788990825688073
chr5	95168675	95179625	6	6525	1.42528735632184
chr5	118668400	118682125	6	7675	1.49668874172185
chr5	140981350	140989475	6	5850	1.11111111111111
chr5	142173650	142183650	6	7775	1.4375
chr5	148184225	148191900	6	6525	1.42857142857143
chr5	172191625	172205700	6	11050	1.2112676056338
chr6	2792825	2798125	6	3975	0.956521739130435
chr6	3019350	3027400	6	5900	1.5
chr6	27419375	27422875	6	2475	0.75
chr6	109799825	109805350	6	3900	0.884615384615385
chr6	144975150	144989225	6	9125	1.41772151898734
chr6	159081575	159090000	6	5975	1.67058823529412
chr7	2670850	2685575	6	8200	1.65853658536585
chr7	5717475	5723300	6	3400	1.51515151515152
chr7	29178675	29189150	6	8600	1.36842105263158
chr7	127665600	127673175	6	6450	0.956521739130435
chr7	150940200	150949700	6	5425	1.6304347826087
chr8	30577800	30585925	6	5750	1.25925925925926
chr8	48434825	48439925	6	3400	1.6875
chr8	56790800	56805850	6	12875	1.24444444444444
chr9	126975925	126985800	6	7925	0.647887323943662
chrX	19881600	19889275	6	5450	1.55555555555556
chrX	39949200	39969475	6	13100	1.64948453608247
chr1	23880650	23889100	5	6575	0.888888888888889
chr1	31216775	31234125	5	15700	0.666666666666667
chr1	33791475	33793775	5	1925	0.333333333333333
chr1	40522150	40527325	5	4300	0.545454545454545
chr1	47690400	47698475	5	5850	0.837209302325581
chr1	67389500	67400675	5	7900	0.893280632411067
chr1	111414050	111424050	5	9300	0.224719101123595
chr1	117293800	117302475	5	5725	0.964102564102564
chr1	150583575	150588000	5	3425	0.979591836734694
chr1	153538400	153541575	5	2450	0.777777777777778
chr1	155914025	155916950	5	2425	0.36
chr1	185342450	185346375	5	3450	0.203389830508475
chr1	203254900	203260350	5	4825	0.280701754385965
chr1	205280225	205291450	5	10250	0.27906976744186
chr1	206134150	206137825	5	2525	1.13513513513514
chr1	246728175	246737275	5	7150	1.26315789473684
chr10	11202175	11225250	5	20500	0.6953125
chr10	70803725	70807675	5	2925	0.6
chr10	75622975	75635425	5	7675	1.2258064516129
chr10	81001050	81010725	5	8775	0.869565217391304
chr10	99182800	99188825	5	5300	0.666666666666667
chr10	104392025	104412500	5	14350	1.28
chr10	126406025	126412425	5	4900	0.914893617021277
chr11	36589650	36596525	5	6100	0.2
chr11	72517150	72533850	5	12550	0.700239808153477
chr11	75479000	75486050	5	5725	0.8125
chr11	76567300	76575150	5	5650	0.947368421052632
chr11	92926675	92933525	5	5425	0.620689655172414
chr11	118788050	118801425	5	11275	0.571428571428571
chr11	121318450	121330600	5	9775	1.16326530612245
chr12	859700	868050	5	7925	0.4
chr12	7651100	7656950	5	5175	0.666666666666667
chr12	47600600	47612375	5	8150	1.09251101321586
chr12	48166450	48172050	5	5000	0.212121212121212
chr12	54751975	54763650	5	7025	1.19101123595506
chr12	57540525	57549200	5	6150	1.04854368932039
chr12	62604325	62611525	5	5150	1.28571428571429
chr12	75864925	75880000	5	9575	1.1743119266055
chr12	96423175	96431350	5	5975	0.529411764705882
chr12	109231500	109233900	5	1925	0.551724137931034
chr12	110282950	110285750	5	2175	1
chr12	110431225	110439150	5	6625	0.352941176470588
chr12	125395075	125407075	5	10950	0.305084745762712
chr12	129336825	129342625	5	5150	0.425531914893617
chr12	133777175	133782975	5	4825	1.06666666666667
chr13	31286875	31289825	5	1925	1.2
chr14	70159750	70164075	5	3775	0.571428571428571
chr14	88464900	88475700	5	7875	1.23711340206186
chr14	93111950	93127250	5	14500	0.740740740740741
chr14	103584500	103594550	5	8375	0.916666666666667
chr14	105992450	105996500	5	3425	0.697674418604651
chr15	33442750	33447425	5	4200	0.210526315789474
chr15	45746775	45751300	5	3300	1.16666666666667
chr15	63523825	63527050	5	2325	1.03030303030303
chr15	64983525	64996175	5	7975	1.25663716814159
chr15	68171650	68177925	5	4050	1.15789473684211
chr15	90605025	90609050	5	2875	0.772727272727273
chr15	100047575	100052950	5	4650	0.524590163934426
chr16	9183725	9195100	5	10425	0.19672131147541
chr16	31880050	31889750	5	7275	0.722222222222222
chr16	50299800	50318950	5	16000	0.921052631578947
chr16	88846425	88861800	5	10775	0.880258899676375
chr17	1388275	1395900	5	5575	0.984615384615385
chr17	2294500	2308550	5	13425	0.18018018018018
chr17	7783750	7793225	5	8000	1.30434782608696
chr17	7919200	7924175	5	3775	0.615384615384615
chr17	41170425	41177700	5	5400	0.957264957264957
chr17	42408450	42412200	5	2750	0.977777777777778
chr17	48205000	48207925	5	2225	0.708333333333333
chr17	72561325	72566450	5	4300	0.456140350877193
chr17	73291375	73294475	5	2125	1.22222222222222
chr17	74257725	74269200	5	8750	1.30909090909091
chr17	74552650	74558300	5	5075	0.384615384615385
chr17	76768000	76779350	5	7900	1
chr17	79360075	79376075	5	12075	0.792553191489362
chr18	24286400	24292250	5	3750	1.17857142857143
chr18	32618675	32624075	5	4450	1.24137931034483
chr18	61554800	61563400	5	7625	0.8
chr19	2163300	2169925	5	5725	0.266666666666667
chr19	3176525	3189800	5	11850	0.730769230769231
chr19	6273100	6280625	5	4875	1.23529411764706
chr19	7408075	7417275	5	6250	0.980769230769231
chr19	12088475	12091850	5	2050	1.12
chr19	12382200	12387800	5	3600	1.15686274509804
chr19	14893650	14898400	5	3575	0.6
chr19	15440825	15445375	5	4025	0.4
chr19	18058075	18063450	5	3375	1.06666666666667
chr19	37236600	37243375	5	5750	0.857142857142857
chr19	37973000	37976950	5	2975	0.540540540540541
chr19	41254250	41262500	5	6600	0.512820512820513
chr19	41911650	41916800	5	3825	0.825396825396825
chr19	44506200	44515375	5	6950	0.565445026178011
chr19	52250625	52258750	5	7400	0.722222222222222
chr19	52615600	52623250	5	5500	1.27710843373494
chr19	53115975	53119275	5	2225	1.32
chr19	54598575	54607150	5	6700	0.546666666666667
chr19	54662100	54668725	5	4925	1.02702702702703
chr19	54821000	54830850	5	6950	1
chr19	55832500	55838275	5	4575	0.789473684210526
chr19	56931675	56936450	5	3375	1.25925925925926
chr19	58192825	58200775	5	7100	0.645161290322581
chr2	9690075	9697350	5	5550	1.02702702702703
chr2	16836450	16848125	5	8625	0.802395209580838
chr2	37891700	37903000	5	10425	0.701754385964912
chr2	65352775	65358450	5	5225	0.769230769230769
chr2	70170250	70176275	5	4175	0.977777777777778
chr2	74206050	74216875	5	8625	0.830769230769231
chr2	85632100	85641625	5	6925	1.04109589041096
chr2	101916375	101928400	5	10225	0.461538461538462
chr2	103034175	103040175	5	5150	0.294117647058824
chr2	106803700	106811775	5	6400	0.819672131147541
chr2	172811525	172815550	5	2650	1.27659574468085
chr2	202096725	202105050	5	5925	1.02777777777778
chr2	218910500	218913850	5	2575	0.896551724137931
chr2	219150175	219159275	5	7300	0.468354430379747
chr2	238596650	238615975	5	15200	1.16666666666667
chr20	1595850	1604400	5	6575	0.571428571428571
chr20	5584025	5592325	5	7000	0.888888888888889
chr20	23139450	23142825	5	2675	0.764705882352941
chr20	47883700	47904525	5	14275	1.08465608465608
chr20	49126125	49137425	5	9900	0.541666666666667
chr20	52195050	52213625	5	15650	0.635514018691589
chr20	52268675	52277700	5	5850	1.1044776119403
chr20	61199100	61204325	5	4450	0.909090909090909
chr20	62525450	62533250	5	6575	1
chr21	30444100	30453250	5	6550	1.28455284552846
chr21	39654150	39656825	5	1900	0.689655172413793
chr22	22211275	22222800	5	8650	0.895238095238095
chr22	36551600	36561825	5	7825	0.720496894409938
chr22	36847450	36852075	5	3550	1.27272727272727
chr22	39093525	39105775	5	8475	1.11340206185567
chr22	43542600	43552400	5	8050	0.526315789473684
chr3	39312475	39326450	5	10475	0.671232876712329
chr3	46242725	46251775	5	7600	0.942857142857143
chr3	52230950	52237500	5	5200	0.535714285714286
chr3	75785300	75790525	5	3475	1.04761904761905
chr3	101654975	101661475	5	4650	0.645161290322581
chr3	149498550	149502200	5	2725	0.666666666666667
chr3	188148875	188152725	5	2925	0.697674418604651
chr3	194820900	194823825	5	2525	0.413793103448276
chr4	36311750	36315425	5	3050	0.571428571428571
chr4	38075225	38078200	5	1950	0.736842105263158
chr4	40192725	40209450	5	15025	0.571428571428571
chr4	40731750	40735050	5	2575	0.5
chr4	74734150	74741000	5	4275	1.29411764705882
chr4	84241350	84244225	5	2425	0.3
chr4	185770175	185776975	5	4850	0.75
chr5	40405125	40412100	5	4625	1.14285714285714
chr5	53965500	53970575	5	3875	0.708333333333333
chr5	95143750	95163975	5	12000	1.26111111111111
chr5	106699275	106701925	5	1675	0.896551724137931
chr5	134720900	134736375	5	12600	1.09090909090909
chr5	156993675	157003575	5	9275	0.608695652173913
chr5	169756800	169764925	5	6125	0.863157894736842
chr5	173311450	173323375	5	9100	1.10344827586207
chr5	175957450	175972075	5	12100	0.344827586206897
chr6	290500	300000	5	8300	0.376470588235294
chr6	334975	341975	5	6475	0.158730158730159
chr6	5995900	6009725	5	10225	0.878612716763006
chr6	36213275	36216950	5	2375	1.1063829787234
chr6	110212400	110216475	5	3475	0.285714285714286
chr6	130004750	130008950	5	3350	0.422222222222222
chr6	153018925	153023200	5	3850	0.19047619047619
chr6	167363275	167373625	5	8675	0.607142857142857
chr7	28119875	28129700	5	8350	0.287179487179487
chr7	36300775	36306400	5	4725	0.897959183673469
chr7	37722100	37735225	5	10875	0.617647058823529
chr7	48126525	48138500	5	8725	1.21739130434783
chr7	50251975	50254300	5	1925	0.454545454545455
chr7	50342850	50358250	5	14025	0.409090909090909
chr7	64457125	64467750	5	7675	0.931818181818182
chr7	120627750	120638525	5	7400	1.07317073170732
chr7	128572925	128584725	5	7475	0.804878048780488
chr7	140012225	140018575	5	5150	0.571428571428571
chr7	150481650	150485500	5	2500	1.30232558139535
chr7	150776675	150787350	5	8425	0.96551724137931
chr8	37737475	37741350	5	3100	1
chr8	131338325	131342800	5	3375	0.901960784313726
chr9	268275	275525	5	5975	1.08474576271186
chr9	4936050	4942925	5	4825	0.985074626865672
chr9	5557525	5560950	5	2800	0.45
chr9	68408650	68414675	5	4900	0.806451612903226
chr9	82183125	82191000	5	6425	1.03896103896104
chr9	115511900	115517850	5	4500	1.13725490196078
chr9	134137950	134158625	5	15200	0.9
chrX	11775100	11781650	5	5950	0.952380952380952
chrX	40004250	40018150	5	8675	1.24691358024691
chrX	109330100	109333725	5	2325	1.17857142857143
chrX	153768925	153776975	5	7050	0.543689320388349
chr1	2984275	2988250	4	3350	0.380952380952381
chr1	11332600	11335225	4	2325	0.222222222222222
chr1	21614500	21622525	4	6950	0.266094420600858
chr1	23848950	23860875	4	10475	0.521739130434783
chr1	28570425	28576600	4	5250	0.428571428571429
chr1	36944450	36953650	4	7500	0.722222222222222
chr1	38460625	38471875	4	9425	0.348484848484849
chr1	87239350	87241925	4	2075	0.418604651162791
chr1	109931550	109941475	4	9525	0.227272727272727
chr1	149814850	149822075	4	6775	0.136363636363636
chr1	150759675	150765800	4	4550	0.696629213483146
chr1	150943475	150952475	4	8275	0.247422680412371
chr1	154375775	154383525	4	7425	0.0740740740740741
chr1	154942400	154949275	4	6000	0.545454545454545
chr1	154969850	154986750	4	15775	0.461538461538462
chr1	156459100	156475950	4	15150	0.321428571428571
chr1	158147200	158156150	4	7750	0.23728813559322
chr1	158614025	158616775	4	2450	0.341463414634146
chr1	160310950	160317425	4	5275	0.468571428571429
chr1	197166950	197171750	4	3550	0.689655172413793
chr1	198745325	198747275	4	1500	0.717948717948718
chr1	212457175	212464900	4	7525	0.0898876404494382
chr1	219760000	219762050	4	1725	0.444444444444444
chr1	226184525	226190925	4	5450	0.362204724409449
chr1	235111350	235116875	4	4950	0.217391304347826
chr10	3817600	3828900	4	10800	0.0930232558139535
chr10	6130475	6135025	4	4000	0.220183486238532
chr10	6441475	6444000	4	2150	0.666666666666667
chr10	7225475	7229550	4	3275	0.521739130434783
chr10	20113550	20118375	4	4200	0.375
chr10	27792475	27795775	4	3000	0.631578947368421
chr10	74268975	74271775	4	1950	0.727272727272727
chr10	75750850	75753525	4	2200	0.473684210526316
chr10	97551750	97554775	4	2225	0.567164179104478
chr10	99087750	99096600	4	8500	0.1875
chr10	111827300	111830025	4	2225	0.651162790697674
chr10	111833500	111838525	4	4575	0.296296296296296
chr10	120488750	120492700	4	3250	0.517647058823529
chr10	120889950	120896100	4	5375	0.545454545454545
chr10	134230750	134236825	4	5500	0.2
chr11	307250	321300	4	12200	0.196286472148541
chr11	12107750	12113675	4	4800	0.403361344537815
chr11	12145475	12149350	4	3650	0.140350877192982
chr11	36615400	36620375	4	4225	0.282352941176471
chr11	71842525	71851225	4	7175	0.371428571428571
chr11	72925350	72932650	4	6775	0.305084745762712
chr11	75048125	75064400	4	15775	0.0909090909090909
chr12	725350	728650	4	2625	0.552631578947368
chr12	1725250	1729100	4	3350	0.317460317460317
chr12	21926325	21928550	4	1775	0.583333333333333
chr12	31880325	31885100	4	4350	0.172413793103448
chr12	32038700	32042300	4	3150	0.64
chr12	49071000	49076950	4	5750	0.0776699029126214
chr12	51631725	51637500	4	5525	0.205128205128205
chr12	52262475	52265625	4	2750	0.666666666666667
chr12	52364700	52371725	4	6475	0.454545454545455
chr12	66560525	66566900	4	4300	0.722222222222222
chr12	94516450	94520450	4	2950	0.692307692307692
chr12	94566375	94570275	4	3400	0.275862068965517
chr12	95068550	95071350	4	2075	0.631578947368421
chr12	111015350	111023650	4	6025	0.54639175257732
chr12	118806850	118815900	4	7250	0.49811320754717
chr12	120662175	120677075	4	12800	0.447204968944099
chr12	121724500	121726975	4	1975	0.722222222222222
chr12	124872525	124877475	4	4550	0.533333333333333
chr12	125049200	125054050	4	4350	0.168224299065421
chr12	133613000	133617050	4	3200	0.642857142857143
chr13	22242900	22249950	4	6400	0.270967741935484
chr13	31293550	31296400	4	2225	0.4
chr13	42036675	42039875	4	2400	0.625
chr13	52393050	52403975	4	9625	0.334545454545455
chr13	80741425	80743300	4	1450	0.714285714285714
chr13	100147600	100156450	4	7275	0.356756756756757
chr13	100631825	100634950	4	2650	0.333333333333333
chr13	108918225	108926350	4	7725	0.197802197802198
chr13	111171150	111175200	4	3375	0.37037037037037
chr14	21731525	21738550	4	6400	0.327868852459016
chr14	23383825	23385800	4	1575	0.4
chr14	42074000	42077425	4	2750	0.435897435897436
chr14	53160450	53164250	4	3325	0.333333333333333
chr14	70117350	70120975	4	3050	0.354430379746835
chr14	75082575	75087175	4	3900	0.333333333333333
chr14	75805275	75809775	4	3175	0.658823529411765
chr14	94850175	94860825	4	10025	0.214285714285714
chr14	104397225	104400600	4	2700	0.346153846153846
chr15	42657550	42660175	4	2075	0.41025641025641
chr15	45015925	45023125	4	6950	0.107142857142857
chr15	55693825	55701350	4	6900	0.232558139534884
chr15	58539550	58541125	4	1175	0.608695652173913
chr15	58817550	58819875	4	1950	0.454545454545455
chr15	59468800	59470950	4	1500	0.611111111111111
chr15	64381525	64390475	4	7775	0.284722222222222
chr15	65173850	65176800	4	2425	0.518518518518518
chr15	69082150	69088550	4	5250	0.347826086956522
chr15	89905800	89907675	4	1350	0.727272727272727
chr15	90542425	90552925	4	8325	0.683333333333333
chr15	90731975	90737050	4	4525	0.433734939759036
chr15	91105225	91109550	4	3600	0.444444444444444
chr16	3300125	3316100	4	12600	0.487068965517241
chr16	3926825	3931650	4	4300	0.256410256410256
chr16	11031125	11039675	4	6150	0.671328671328671
chr16	11761675	11767375	4	4975	0.417910447761194
chr16	15683200	15686600	4	2425	0.666666666666667
chr16	16042575	16046325	4	3375	0.411764705882353
chr16	19124725	19131375	4	5050	0.711111111111111
chr16	21654375	21669075	4	13275	0.211576846307385
chr16	30101550	30109700	4	7425	0.184615384615385
chr16	33864875	33867350	4	1875	0.5625
chr16	48636450	48647750	4	9500	0.438461538461538
chr16	57926150	57928575	4	2100	0.692307692307692
chr16	66685000	66688525	4	3200	0.484848484848485
chr16	81477475	81483775	4	5575	0.181818181818182
chr17	881550	884475	4	2425	0.4
chr17	1478125	1481625	4	2725	0.509090909090909
chr17	2693700	2702475	4	8200	0.158415841584158
chr17	8854725	8861000	4	5525	0.246913580246914
chr17	25263025	25268075	4	4475	0.229166666666667
chr17	27273375	27280050	4	5800	0.282608695652174
chr17	28031400	28038350	4	5675	0.535433070866142
chr17	29032850	29038100	4	4475	0.594594594594595
chr17	29814150	29822875	4	7900	0.555555555555556
chr17	36411925	36413975	4	1875	0.285714285714286
chr17	36884100	36888325	4	3875	0.136363636363636
chr17	37053925	37058525	4	3825	0.366666666666667
chr17	40825775	40835500	4	7850	0.681081081081081
chr17	48995325	48997525	4	1475	0.695652173913043
chr17	54669800	54675400	4	5100	0.184615384615385
chr17	54984650	54993825	4	8600	0.126984126984127
chr17	56401375	56423150	4	20125	0.167741935483871
chr17	57860925	57865075	4	3575	0.45
chr17	62092050	62098600	4	5625	0.516129032258065
chr17	64462550	64466075	4	2850	0.58974358974359
chr17	72594850	72600250	4	4800	0.216666666666667
chr17	72705500	72709850	4	4025	0.171428571428571
chr17	74067075	74073625	4	5300	0.556291390728477
chr17	76408725	76413825	4	4050	0.333333333333333
chr17	79874475	79886800	4	10300	0.5
chr18	21591200	21600100	4	6600	0.625641025641026
chr18	72916150	72925050	4	7975	0.674157303370786
chr19	796225	801825	4	4825	0.333333333333333
chr19	3060050	3063375	4	2925	0.476190476190476
chr19	7079700	7085000	4	4550	0.258823529411765
chr19	7739100	7747600	4	7000	0.736842105263158
chr19	8562475	8571600	4	8375	0.173913043478261
chr19	8921300	8923950	4	2225	0.564102564102564
chr19	9673875	9678650	4	3400	0.655737704918033
chr19	11889275	11893975	4	3550	0.705882352941177
chr19	12184775	12188650	4	3425	0.245283018867925
chr19	14782700	14787325	4	4000	0.352941176470588
chr19	17218125	17224525	4	5150	0.515151515151515
chr19	17858050	17863200	4	4575	0.426666666666667
chr19	20044675	20046775	4	1500	0.604651162790698
chr19	33787225	33795600	4	7025	0.494736842105263
chr19	36725325	36728150	4	2625	0.210526315789474
chr19	39888025	39905325	4	15950	0.402366863905325
chr19	41925875	41935000	4	7100	0.710900473933649
chr19	42125700	42134250	4	8175	0.105263157894737
chr19	42299175	42303750	4	3900	0.404494382022472
chr19	42701100	42708125	4	6400	0.25
chr19	42783275	42790750	4	6975	0.274509803921569
chr19	43030450	43033550	4	2450	0.583333333333333
chr19	48823525	48837750	4	13100	0.18848167539267
chr19	52821775	52827250	4	3975	0.580645161290323
chr19	53571325	53573450	4	1775	0.266666666666667
chr19	53643900	53645800	4	1525	0.5
chr2	8816450	8826175	4	9075	0.346153846153846
chr2	29537300	29541450	4	3625	0.340425531914894
chr2	46114725	46120425	4	5175	0.208333333333333
chr2	64499975	64505675	4	5425	0.099009900990099
chr2	68589225	68599150	4	9225	0.212121212121212
chr2	68601475	68605150	4	2875	0.716981132075472
chr2	71289925	71301325	4	10150	0.248175182481752
chr2	96656650	96658750	4	1750	0.4
chr2	96808675	96814900	4	5475	0.266666666666667
chr2	106411775	106417925	4	5350	0.41025641025641
chr2	113456525	113459700	4	2225	0.652173913043478
chr2	149632500	149634500	4	1775	0.242424242424242
chr2	162016125	162028200	4	10225	0.5
chr2	169922600	169931175	4	7275	0.485436893203884
chr2	171676950	171680525	4	3000	0.302325581395349
chr2	178103750	178108200	4	4150	0.157894736842105
chr2	224820925	224826225	4	4850	0.55
chr2	233178850	233182125	4	2750	0.333333333333333
chr2	235399075	235406375	4	5575	0.648936170212766
chr2	238533275	238537325	4	3300	0.646153846153846
chr2	239287850	239292925	4	4075	0.391304347826087
chr20	30789500	30797200	4	7150	0.65
chr20	35470075	35472225	4	1525	0.642857142857143
chr20	35921950	35924950	4	2400	0.529411764705882
chr20	42567575	42572250	4	4125	0.319148936170213
chr20	46375825	46378550	4	1975	0.642857142857143
chr20	46410425	46415900	4	4775	0.342857142857143
chr20	47433525	47445725	4	11300	0.352941176470588
chr20	48837050	48840800	4	2825	0.73972602739726
chr20	56881275	56886150	4	4075	0.531645569620253
chr20	61425075	61428875	4	3375	0.432432432432432
chr21	30565275	30569750	4	4000	0.304347826086957
chr21	34569400	34572175	4	1925	0.727272727272727
chr21	40375950	40379200	4	2475	0.523809523809524
chr21	43180700	43189475	4	8025	0.233333333333333
chr22	19157050	19162175	4	3275	0.728971962616822
chr22	22291025	22297600	4	5975	0.379310344827586
chr22	23557675	23565675	4	7250	0.291666666666667
chr22	38028475	38037900	4	7550	0.540983606557377
chr22	40830850	40834500	4	3275	0.48
chr22	40928000	40931050	4	2575	0.444444444444444
chr22	43284700	43292800	4	6525	0.539130434782609
chr22	43324800	43330775	4	5650	0.0930232558139535
chr22	45553875	45563575	4	8975	0.172661870503597
chr22	46391775	46394150	4	2050	0.272727272727273
chr3	5505450	5508100	4	2050	0.551724137931034
chr3	13455075	13463125	4	7425	0.333333333333333
chr3	18481675	18488775	4	6575	0.215189873417722
chr3	48590100	48598975	4	8200	0.346666666666667
chr3	49443900	49454750	4	8325	0.525896414342629
chr3	52442750	52446575	4	3650	0.0909090909090909
chr3	71437800	71441450	4	2700	0.533333333333333
chr3	75718150	75721925	4	3525	0.104166666666667
chr3	101565900	101574300	4	7850	0.466666666666667
chr3	129154950	129160975	4	4350	0.738255033557047
chr3	141201725	141208050	4	5850	0.315789473684211
chr3	151909875	151924050	4	11400	0.666666666666667
chr3	171692925	171696825	4	3300	0.5625
chr4	1712625	1730625	4	13800	0.740384615384615
chr4	10007300	10009025	4	1500	0.230769230769231
chr4	15665450	15668475	4	2450	0.62962962962963
chr4	15679000	15687600	4	8075	0.714285714285714
chr4	30718325	30724400	4	5175	0.305882352941176
chr4	38855225	38860850	4	4850	0.226950354609929
chr4	40307325	40311725	4	3375	0.608695652173913
chr4	49119800	49123250	4	3200	0.111111111111111
chr4	71810575	71813350	4	2100	0.581818181818182
chr4	84137425	84141125	4	3050	0.459459459459459
chr4	89878525	89882375	4	3150	0.298507462686567
chr4	90815800	90820125	4	3950	0.25
chr4	103738725	103750400	4	11375	0.113207547169811
chr4	129836900	129839525	4	1975	0.708333333333333
chr4	142248400	142257700	4	8725	0.165289256198347
chr4	154386275	154393525	4	6925	0.222222222222222
chr4	159087125	159095200	4	7475	0.214285714285714
chr4	169426200	169428100	4	1425	0.628571428571429
chr4	185264300	185271550	4	6250	0.418604651162791
chr4	185815350	185819375	4	3575	0.315789473684211
chr5	55450700	55458350	4	6125	0.529411764705882
chr5	55462200	55464700	4	1950	0.4
chr5	57839275	57842600	4	2950	0.24390243902439
chr5	60570450	60574525	4	2925	0.526315789473684
chr5	76939400	76941825	4	1950	0.454545454545455
chr5	92914700	92921225	4	5175	0.392857142857143
chr5	131771650	131775275	4	2500	0.714285714285714
chr5	133448500	133460225	4	11250	0.0884955752212389
chr5	142186375	142189675	4	2350	0.744186046511628
chr5	147781025	147783600	4	2200	0.325581395348837
chr5	175115850	175124150	4	7500	0.549450549450549
chr5	176319500	176329900	4	9000	0.358974358974359
chr5	180225325	180244250	4	17575	0.289473684210526
chr6	6587425	6593650	4	5025	0.395604395604396
chr6	14910475	14912900	4	1925	0.733333333333333
chr6	14921875	14924625	4	1875	0.727272727272727
chr6	15243125	15251800	4	8250	0.0672268907563025
chr6	16725100	16729975	4	3825	0.648648648648649
chr6	17702275	17707950	4	5250	0.15
chr6	18327425	18331525	4	2925	0.72972972972973
chr6	25164950	25168400	4	2800	0.685714285714286
chr6	31693775	31709100	4	12825	0.452261306532663
chr6	35991625	36006750	4	10200	0.685714285714286
chr6	58776575	58779300	4	2525	0.12
chr6	75914200	75918825	4	4025	0.431372549019608
chr6	127662350	127669275	4	5100	0.644808743169399
chr6	154577725	154580125	4	1950	0.36
chr6	154674225	154681050	4	5975	0.736842105263158
chr7	112300	120500	4	6175	0.641711229946524
chr7	556675	560100	4	2750	0.5625
chr7	961425	964825	4	2675	0.677966101694915
chr7	2558150	2571050	4	12675	0.148148148148148
chr7	30263650	30266375	4	1900	0.684210526315789
chr7	38312250	38316825	4	4025	0.222222222222222
chr7	43622150	43627250	4	4700	0.333333333333333
chr7	47610500	47622425	4	10200	0.387096774193548
chr7	66092625	66097125	4	4075	0.277777777777778
chr7	77036975	77046525	4	7450	0.552380952380952
chr7	98971425	98979375	4	7575	0.473684210526316
chr7	101457125	101462525	4	5150	0.363636363636364
chr7	104581275	104586325	4	4200	0.32
chr7	104601125	104603600	4	2125	0.344827586206897
chr7	104649350	104663625	4	13050	0.72972972972973
chr7	139600150	139602150	4	1425	0.692307692307692
chr7	143104425	143108750	4	3975	0.216867469879518
chr7	150968200	150974750	4	5725	0.322981366459627
chr7	151619900	151623825	4	3200	0.6
chr8	1710600	1715325	4	3625	0.534883720930233
chr8	25041050	25046175	4	4525	0.571428571428571
chr8	64103775	64105800	4	1775	0.32258064516129
chr8	103818000	103823650	4	5000	0.5
chr8	116594100	116598250	4	3200	0.555555555555556
chr8	135731725	135734025	4	1975	0.27906976744186
chr8	141552050	141554875	4	2050	0.722222222222222
chr8	142126975	142131850	4	4250	0.316831683168317
chr8	142215575	142220000	4	3500	0.674698795180723
chr8	145686450	145692975	4	5400	0.610526315789474
chr9	75763075	75772150	4	8125	0.20979020979021
chr9	80641100	80650475	4	6525	0.651162790697674
chr9	88352525	88359525	4	6275	0.711864406779661
chr9	99580300	99582025	4	1400	0.666666666666667
chr9	110624425	110626475	4	1650	0.368421052631579
chr9	115620325	115627725	4	6125	0.615384615384615
chr9	117126025	117137650	4	8475	0.637037037037037
chr9	117715400	117722275	4	6025	0.292134831460674
chr9	126779250	126781025	4	1575	0.25
chr9	127052175	127054950	4	2275	0.514285714285714
chr9	129481525	129486175	4	4175	0.272727272727273
chr9	130823550	130835875	4	9550	0.68141592920354
chr9	134126900	134133250	4	5450	0.591549295774648
chr9	139550725	139561300	4	9350	0.28
chrX	13031450	13035400	4	3425	0.268041237113402
chrX	17392825	17395650	4	2200	0.540540540540541
chrX	40026300	40038625	4	9800	0.414285714285714
chrX	47485450	47494225	4	6625	0.526315789473684
chrX	48540750	48545725	4	4000	0.421052631578947
chrX	66763550	66766925	4	2950	0.333333333333333
chrX	71340975	71344250	4	2700	0.37037037037037
chrX	71524625	71529375	4	4150	0.357894736842105
chrX	129241475	129245775	4	3575	0.392156862745098
chrX	149860825	149865625	4	3925	0.428571428571429
chr1	2158175	2168750	3	8700	0.247058823529412
chr1	3565350	3569700	3	4175	0.0975609756097561
chr1	8931025	8940825	3	9525	0.050314465408805
chr1	9745925	9751050	3	4650	0.25
chr1	9882400	9885725	3	3200	0.0666666666666667
chr1	10753075	10755600	3	2350	0.142857142857143
chr1	15849550	15854450	3	4575	0.176470588235294
chr1	16860850	16862275	3	1300	0.171428571428571
chr1	17386450	17388975	3	2250	0.25
chr1	21835950	21838475	3	2425	0.133333333333333
chr1	22093950	22095900	3	1775	0.227272727272727
chr1	22378600	22383750	3	4800	0.153846153846154
chr1	25592850	25595075	3	2075	0.135593220338983
chr1	25942300	25946025	3	3450	0.11965811965812
chr1	26953475	26955825	3	2050	0.184615384615385
chr1	29447925	29451775	3	3550	0.10989010989011
chr1	33811450	33816800	3	4950	0.12
chr1	40038975	40042925	3	3600	0.17910447761194
chr1	40503700	40511200	3	7050	0.0952380952380952
chr1	42192175	42194275	3	1900	0.210526315789474
chr1	45137600	45143800	3	5525	0.246913580246914
chr1	68149025	68154800	3	5300	0.144444444444444
chr1	89355225	89358575	3	3150	0.108108108108108
chr1	108482400	108485525	3	2750	0.242424242424242
chr1	110879875	110885800	3	5750	0.0689655172413793
chr1	120557450	120559500	3	1950	0.181818181818182
chr1	144519175	144521875	3	2525	0.238095238095238
chr1	144927200	144933375	3	6075	0.0975609756097561
chr1	145434700	145444875	3	9475	0.134770889487871
chr1	151960600	151967075	3	5750	0.244186046511628
chr1	153203625	153206075	3	2200	0.206896551724138
chr1	153745275	153750400	3	4825	0.0756756756756757
chr1	154692125	154693800	3	1475	0.230769230769231
chr1	155051050	155055300	3	4025	0.110091743119266
chr1	158297200	158302250	3	4675	0.147727272727273
chr1	167517275	167523975	3	6275	0.215384615384615
chr1	167596750	167607575	3	10475	0.168067226890756
chr1	179920800	179925875	3	4775	0.125874125874126
chr1	182762850	182765625	3	2525	0.157894736842105
chr1	185389250	185390575	3	1200	0.2
chr1	192775450	192783125	3	6975	0.186567164179104
chr1	192846025	192847950	3	1725	0.169491525423729
chr1	202921300	202923975	3	2450	0.160919540229885
chr1	205253675	205257950	3	4050	0.0794701986754967
chr1	207222800	207228550	3	5200	0.228915662650602
chr1	221270625	221273975	3	3125	0.114285714285714
chr1	226861575	226868575	3	6525	0.197674418604651
chr1	228269000	228278650	3	9125	0.15962441314554
chr1	228400275	228402100	3	1625	0.2
chr1	236055300	236057425	3	1925	0.19047619047619
chr1	247122925	247125975	3	2675	0.232558139534884
chr10	23000400	23004250	3	3425	0.216216216216216
chr10	28779325	28782025	3	2425	0.186046511627907
chr10	28965475	28969450	3	3650	0.189655172413793
chr10	29969275	29971900	3	2275	0.207792207792208
chr10	32340825	32346350	3	5325	0.0975609756097561
chr10	35736650	35744525	3	7125	0.173913043478261
chr10	45868500	45875650	3	6725	0.173913043478261
chr10	54513975	54515275	3	1125	0.24
chr10	60090000	60091950	3	1800	0.170212765957447
chr10	63751800	63754075	3	2100	0.137931034482759
chr10	74451275	74455275	3	3575	0.227272727272727
chr10	76584075	76587575	3	3375	0.0727272727272727
chr10	97456625	97458425	3	1600	0.188679245283019
chr10	97514775	97519450	3	4300	0.157894736842105
chr10	99165525	99169225	3	3400	0.206185567010309
chr10	101287275	101297575	3	10125	0.0919540229885057
chr10	106079075	106091725	3	10725	0.248210023866348
chr10	120788275	120790575	3	2100	0.178571428571429
chr10	126389625	126391475	3	1700	0.177777777777778
chr10	126835450	126838300	3	2650	0.142857142857143
chr10	129716875	129721400	3	4275	0.0764331210191083
chr10	134399500	134403450	3	3725	0.135922330097087
chr10	135070700	135076325	3	5300	0.129032258064516
chr11	501950	508175	3	6125	0.0222222222222222
chr11	693450	698750	3	4925	0.141935483870968
chr11	1871950	1878250	3	5975	0.0980392156862745
chr11	1883875	1886075	3	2075	0.0930232558139535
chr11	2320600	2328750	3	7725	0.0839160839160839
chr11	2532100	2533675	3	1450	0.24
chr11	3380650	3383350	3	2400	0.184210526315789
chr11	31830775	31835250	3	4325	0.0821917808219178
chr11	34459075	34463350	3	4125	0.0526315789473684
chr11	45952600	45955475	3	2775	0.0645161290322581
chr11	58988700	58993100	3	3750	0.247422680412371
chr11	59945175	59953100	3	7050	0.220588235294118
chr11	61594375	61599075	3	4475	0.217391304347826
chr11	61730025	61741525	3	10550	0.203389830508475
chr11	65683000	65688625	3	5000	0.24
chr11	73729950	73732375	3	2100	0.210526315789474
chr11	82866500	82873725	3	6650	0.16600790513834
chr11	93274475	93277200	3	2400	0.235294117647059
chr11	117694350	117696100	3	1550	0.25
chr11	120078375	120083925	3	5150	0.13265306122449
chr11	126150200	126154875	3	4475	0.181818181818182
chr11	129148050	129150550	3	2250	0.204081632653061
chr11	130029375	130031825	3	2350	0.0493827160493827
chr12	4429375	4433125	3	3525	0.227272727272727
chr12	8232975	8236775	3	3575	0.0833333333333333
chr12	8275475	8280175	3	4525	0.157894736842105
chr12	10093775	10097725	3	3650	0.145161290322581
chr12	10220025	10222900	3	2750	0.0625
chr12	49623975	49629200	3	5025	0.156862745098039
chr12	49657825	49661000	3	2925	0.155339805825243
chr12	54671525	54680375	3	8475	0.153846153846154
chr12	54685125	54698800	3	13050	0.0591715976331361
chr12	54805250	54813900	3	8425	0.058252427184466
chr12	56035100	56037450	3	2150	0.157894736842105
chr12	56109250	56112650	3	3250	0.235294117647059
chr12	57479950	57484575	3	4350	0.098159509202454
chr12	57868450	57874775	3	6200	0.2
chr12	92463100	92465450	3	2050	0.21875
chr12	98832300	98834500	3	1975	0.188679245283019
chr12	102222700	102225425	3	2425	0.164383561643836
chr12	105062275	105066375	3	3800	0.131147540983607
chr12	109114975	109118975	3	3825	0.0634920634920635
chr12	120698600	120704025	3	4700	0.248587570621469
chr12	121730025	121735900	3	5450	0.167664670658683
chr12	123371225	123381175	3	9725	0.048582995951417
chr12	123871900	123876350	3	4275	0.0882352941176471
chr12	129304725	129309550	3	4700	0.0714285714285714
chr13	31308675	31315250	3	6225	0.0843881856540084
chr13	41137850	41139100	3	1100	0.176470588235294
chr13	41578300	41582700	3	4225	0.0980392156862745
chr13	41587250	41594000	3	6250	0.238805970149254
chr13	45907850	45916700	3	8150	0.180327868852459
chr13	46739700	46758825	3	18825	0.170212765957447
chr13	52024750	52029775	3	4850	0.0537634408602151
chr13	58203525	58209225	3	5300	0.142857142857143
chr13	72436425	72442150	3	5325	0.183006535947712
chr13	78270325	78273825	3	3300	0.24
chr13	99226625	99230700	3	3625	0.162962962962963
chr13	99737500	99740625	3	2975	0.111111111111111
chr13	114238450	114241400	3	2725	0.202898550724638
chr14	23386375	23389475	3	2900	0.148148148148148
chr14	24777500	24788125	3	10075	0.246913580246914
chr14	27065775	27068150	3	2175	0.214285714285714
chr14	61942850	61946300	3	3050	0.175824175824176
chr14	65459200	65461175	3	1825	0.101694915254237
chr14	69064525	69067225	3	2300	0.25
chr14	69441500	69447175	3	5550	0.115384615384615
chr14	70077325	70084675	3	6675	0.189655172413793
chr14	70109500	70112300	3	2475	0.1875
chr14	74218075	74229700	3	11200	0.05
chr14	78055225	78058300	3	2825	0.175
chr14	81685025	81688500	3	3350	0.0674157303370786
chr14	81985200	81987400	3	1975	0.16
chr14	93578025	93583325	3	4875	0.183006535947712
chr14	99501000	99505025	3	3550	0.238805970149254
chr14	100702950	100708400	3	5250	0.0625
chr14	101012325	101014775	3	2100	0.225352112676056
chr14	105714125	105715875	3	1575	0.19047619047619
chr15	28982375	28983925	3	1400	0.235294117647059
chr15	31615750	31625600	3	9675	0.0378787878787879
chr15	32161750	32163675	3	1825	0.0975609756097561
chr15	37389300	37395100	3	5450	0.116279069767442
chr15	42781650	42789225	3	6775	0.222222222222222
chr15	55539025	55544000	3	4625	0.129496402877698
chr15	57591900	57595075	3	2850	0.150943396226415
chr15	63480800	63488575	3	7400	0.244897959183673
chr15	65183625	65188650	3	4850	0.0816326530612245
chr15	70384450	70394000	3	9325	0.112676056338028
chr15	70796375	70798675	3	1950	0.228571428571429
chr15	72659950	72662975	3	2825	0.0869565217391304
chr15	74832325	74835775	3	3175	0.219512195121951
chr15	78339000	78340900	3	1800	0.0689655172413793
chr15	80187650	80192375	3	4200	0.243589743589744
chr15	91806875	91808875	3	1850	0.166666666666667
chr15	99415950	99419150	3	2825	0.191489361702128
chr15	101458000	101463475	3	5175	0.128205128205128
chr16	637875	644025	3	5725	0.123287671232877
chr16	776475	778875	3	2300	0.0634920634920635
chr16	1519375	1526100	3	6325	0.12
chr16	1659900	1665900	3	5600	0.119760479041916
chr16	1987700	1993925	3	5575	0.205607476635514
chr16	3625575	3629550	3	3500	0.217054263565891
chr16	4395350	4397950	3	2400	0.13953488372093
chr16	9171125	9172750	3	1525	0.125
chr16	20910475	20916600	3	5975	0.10126582278481
chr16	28219575	28224075	3	4150	0.154838709677419
chr16	29754025	29758650	3	4375	0.0848484848484849
chr16	30483025	30486900	3	3550	0.137404580152672
chr16	49888425	49893525	3	4950	0.0451127819548872
chr16	66239150	66242375	3	2900	0.132075471698113
chr16	79630225	79636275	3	5650	0.149532710280374
chr16	85341800	85344100	3	2000	0.238095238095238
chr16	85643850	85651175	3	7200	0.0789473684210526
chr16	88919675	88924750	3	4800	0.144
chr16	89002050	89009025	3	6800	0.222222222222222
chr16	89571575	89576175	3	4175	0.151898734177215
chr17	3794775	3798075	3	3000	0.23728813559322
chr17	4746150	4748550	3	2125	0.222222222222222
chr17	7015725	7019000	3	3075	0.142857142857143
chr17	10030075	10031525	3	1350	0.148148148148148
chr17	25607600	25610950	3	3250	0.0606060606060606
chr17	27913800	27921575	3	7150	0.16260162601626
chr17	38019175	38021700	3	2275	0.121951219512195
chr17	38251775	38257950	3	5775	0.203125
chr17	40607475	40613200	3	5450	0.114285714285714
chr17	43387825	43395625	3	7200	0.156378600823045
chr17	43483600	43490875	3	6725	0.118721461187215
chr17	45607875	45610450	3	2375	0.153846153846154
chr17	55059500	55063625	3	3975	0.0615384615384615
chr17	56023675	56027325	3	3275	0.168067226890756
chr17	57448525	57452025	3	3250	0.115702479338843
chr17	58466100	58471925	3	5250	0.232044198895028
chr17	63049650	63054000	3	4200	0.047244094488189
chr17	65988625	65992850	3	3925	0.140350877192982
chr17	66192300	66197350	3	4850	0.162162162162162
chr17	72919000	72921125	3	1925	0.214285714285714
chr17	76741975	76746475	3	4125	0.173333333333333
chr18	2653225	2659725	3	6175	0.0896860986547085
chr18	2968850	2973050	3	4000	0.25
chr18	9135375	9140775	3	5175	0.0916030534351145
chr18	9770950	9773200	3	2100	0.146341463414634
chr18	9824450	9829625	3	4650	0.193103448275862
chr18	10057125	10058600	3	1275	0.216216216216216
chr18	18686325	18692950	3	6050	0.21105527638191
chr18	28782900	28787300	3	4100	0.162162162162162
chr18	32885900	32887625	3	1525	0.206896551724138
chr18	60983875	60988700	3	4500	0.174603174603175
chr18	72162625	72168775	3	5950	0.0560747663551402
chr18	77384475	77385800	3	1225	0.102564102564103
chr19	2266350	2275450	3	8450	0.150170648464164
chr19	3358075	3361950	3	3600	0.133333333333333
chr19	4470550	4475000	3	4200	0.150943396226415
chr19	6735875	6741550	3	5450	0.0709219858156028
chr19	8632225	8644150	3	11650	0.0374707259953162
chr19	8747375	8751125	3	3325	0.232558139534884
chr19	11427975	11436425	3	8000	0.0647249190938511
chr19	17184925	17190825	3	5625	0.0731707317073171
chr19	17970175	17972575	3	2150	0.157894736842105
chr19	18200500	18202225	3	1500	0.25
chr19	18302400	18306075	3	3425	0.0963855421686747
chr19	18497200	18500200	3	2675	0.204081632653061
chr19	18501550	18510225	3	7800	0.125827814569536
chr19	18612000	18615500	3	3400	0.0540540540540541
chr19	21238375	21239925	3	1425	0.129032258064516
chr19	30717375	30719675	3	2150	0.125
chr19	33750250	33752825	3	2450	0.129032258064516
chr19	33758000	33760075	3	1775	0.245614035087719
chr19	35926350	35928725	3	2175	0.155844155844156
chr19	36387800	36400975	3	12750	0.0613496932515337
chr19	39338525	39343925	3	5025	0.137566137566138
chr19	40969625	40973475	3	3650	0.0923076923076923
chr19	41081775	41086925	3	4750	0.229508196721311
chr19	41303775	41310675	3	6600	0.111111111111111
chr19	42312300	42315950	3	3400	0.131147540983607
chr19	47728950	47735225	3	6050	0.0558139534883721
chr19	50014925	50020050	3	4725	0.171779141104294
chr19	50141050	50146950	3	5300	0.186274509803922
chr19	54780625	54788175	3	7100	0.109803921568627
chr19	56621250	56624675	3	3025	0.166666666666667
chr19	58263700	58265850	3	1975	0.173913043478261
chr2	1746550	1748925	3	2175	0.244897959183673
chr2	7057100	7059375	3	2050	0.147058823529412
chr2	12627800	12629025	3	1100	0.222222222222222
chr2	29174150	29176475	3	2100	0.202898550724638
chr2	32233275	32237375	3	3975	0.0714285714285714
chr2	37986550	37990800	3	3525	0.227272727272727
chr2	61022925	61025150	3	2075	0.114285714285714
chr2	66659050	66674375	3	14650	0.0814159292035398
chr2	71302850	71304475	3	1450	0.195121951219512
chr2	74175150	74177050	3	1650	0.25
chr2	86262700	86265625	3	2675	0.172043010752688
chr2	87015450	87019400	3	3850	0.043010752688172
chr2	90448800	90451125	3	2125	0.161290322580645
chr2	98702875	98705975	3	2950	0.137931034482759
chr2	114643875	114654150	3	9825	0.062992125984252
chr2	121009050	121016025	3	6600	0.225806451612903
chr2	121100850	121104875	3	3675	0.141592920353982
chr2	128142300	128146725	3	4300	0.0379746835443038
chr2	145263750	145282975	3	18275	0.0957095709570957
chr2	161421325	161423325	3	1800	0.169491525423729
chr2	175456500	175465150	3	8275	0.0952380952380952
chr2	176994000	176995650	3	1500	0.206896551724138
chr2	178075875	178079950	3	3900	0.06
chr2	198169025	198176325	3	7150	0.0645161290322581
chr2	202020600	202023450	3	2675	0.25
chr2	203507450	203508650	3	1050	0.214285714285714
chr2	206546350	206551700	3	5000	0.163636363636364
chr2	208026125	208033225	3	6725	0.102362204724409
chr2	219257550	219268300	3	9925	0.0932642487046632
chr2	219269225	219272625	3	3125	0.138888888888889
chr2	219609750	219611225	3	1325	0.162162162162162
chr2	223182750	223185675	3	2700	0.176470588235294
chr20	1356050	1360150	3	3775	0.146788990825688
chr20	1924700	1928700	3	3475	0.231578947368421
chr20	19192200	19194475	3	2125	0.163265306122449
chr20	20347725	20350350	3	2400	0.222222222222222
chr20	32397975	32402225	3	3750	0.242857142857143
chr20	34326675	34332900	3	5800	0.196969696969697
chr20	39409400	39411925	3	2275	0.184210526315789
chr20	44833300	44836925	3	3350	0.137931034482759
chr20	45978550	45990350	3	11575	0.0756756756756757
chr20	46355450	46358600	3	2975	0.129032258064516
chr20	48292900	48296150	3	2925	0.208333333333333
chr20	49157200	49158700	3	1400	0.0869565217391304
chr20	55964000	55970000	3	5725	0.0746268656716418
chr20	56202275	56205725	3	3175	0.202247191011236
chr20	57265975	57269300	3	3025	0.2
chr21	15939775	15941750	3	1825	0.156862745098039
chr21	16428975	16439225	3	9925	0.151260504201681
chr21	34430100	34432900	3	2650	0.0631578947368421
chr21	35572375	35575700	3	3100	0.222222222222222
chr21	36770850	36773000	3	1925	0.204081632653061
chr21	37527750	37530850	3	2725	0.2
chr21	47009750	47011300	3	1375	0.24390243902439
chr21	47517600	47519050	3	1350	0.111111111111111
chr22	17081625	17084775	3	2925	0.175438596491228
chr22	19096350	19099225	3	2675	0.15
chr22	29781150	29785275	3	3925	0.146341463414634
chr22	32312825	32315275	3	2175	0.246575342465753
chr22	36724700	36731675	3	6825	0.0377358490566038
chr22	38791050	38795900	3	4500	0.166666666666667
chr22	39637925	39641075	3	2850	0.213333333333333
chr22	39924725	39929350	3	4300	0.125
chr22	41486600	41493400	3	6175	0.221153846153846
chr22	42824825	42829550	3	4375	0.145454545454545
chr22	45663800	45665900	3	1925	0.208333333333333
chr22	47015775	47019175	3	3100	0.208333333333333
chr22	50737850	50747675	3	9550	0.0804597701149425
chr3	4515650	4517350	3	1550	0.16
chr3	29322000	29325400	3	3150	0.222222222222222
chr3	35680500	35685725	3	5025	0.115384615384615
chr3	37901575	37905325	3	3275	0.241379310344828
chr3	43327375	43334300	3	6625	0.0888888888888889
chr3	50335275	50338625	3	3150	0.166666666666667
chr3	52569975	52573650	3	3375	0.153846153846154
chr3	58456425	58461275	3	4675	0.099009900990099
chr3	64670800	64674550	3	3450	0.2
chr3	72492025	72497050	3	4575	0.122699386503067
chr3	112684775	112687825	3	2725	0.189189189189189
chr3	119306375	119308625	3	2025	0.153846153846154
chr3	124604800	124606875	3	1950	0.146341463414634
chr3	127390400	127393650	3	3100	0.111111111111111
chr3	127770050	127774175	3	3775	0.224299065420561
chr3	128202200	128212525	3	10050	0.0361757105943152
chr3	128398725	128401050	3	2150	0.135135135135135
chr3	136431575	136433400	3	1600	0.222222222222222
chr3	140949625	140953875	3	3975	0.145161290322581
chr3	141456050	141459550	3	3275	0.0862068965517241
chr3	142882700	142884600	3	1725	0.2
chr3	158526175	158529575	3	3100	0.206896551724138
chr3	177075175	177079550	3	4150	0.089171974522293
chr3	188660800	188667425	3	5825	0.214634146341463
chr4	434400	439125	3	4225	0.176100628930818
chr4	2241300	2244475	3	2850	0.163265306122449
chr4	3293225	3295800	3	2350	0.181818181818182
chr4	6939400	6945775	3	6050	0.102564102564103
chr4	106064475	106071950	3	7050	0.0749063670411985
chr4	139935725	139940100	3	4200	0.188679245283019
chr4	153563900	153566625	3	2500	0.136986301369863
chr4	164477975	164481025	3	2700	0.185567010309278
chr4	164525750	164535650	3	8875	0.218934911242604
chr4	185312575	185316125	3	3350	0.133333333333333
chr5	32582500	32587675	3	4825	0.131147540983607
chr5	32708975	32716275	3	6850	0.176795580110497
chr5	40677175	40688400	3	10750	0.0666666666666667
chr5	40840925	40843825	3	2750	0.25
chr5	55708650	55711900	3	2950	0.153846153846154
chr5	60625350	60631500	3	5750	0.243478260869565
chr5	67576275	67578100	3	1700	0.136363636363636
chr5	74614775	74617400	3	2325	0.181818181818182
chr5	76145175	76153500	3	8100	0.0551724137931034
chr5	88174625	88182975	3	7325	0.207885304659498
chr5	148203325	148212975	3	9375	0.0368098159509202
chr5	150631575	150635475	3	3725	0.0719424460431655
chr5	154133700	154138375	3	4425	0.0851063829787234
chr5	156531675	156537050	3	5025	0.193548387096774
chr5	156692275	156700775	3	7900	0.153225806451613
chr5	167211600	167213025	3	1275	0.186046511627907
chr5	176726325	176740275	3	13750	0.0191938579654511
chr6	3227025	3230100	3	2800	0.202898550724638
chr6	3455400	3458225	3	2725	0.0714285714285714
chr6	4774850	4778550	3	3425	0.193548387096774
chr6	6856825	6859425	3	2325	0.243243243243243
chr6	7165725	7167425	3	1575	0.193548387096774
chr6	7201350	7203225	3	1675	0.24390243902439
chr6	14117275	14120900	3	3450	0.0689655172413793
chr6	15264675	15269000	3	4125	0.2
chr6	24949225	24953325	3	3925	0.0555555555555556
chr6	26457450	26461525	3	3800	0.222222222222222
chr6	32439275	32442125	3	2575	0.230769230769231
chr6	32934750	32944350	3	9300	0.0818713450292398
chr6	35463925	35466300	3	2175	0.181818181818182
chr6	35692850	35701000	3	7825	0.115183246073298
chr6	36459525	36462800	3	3000	0.125
chr6	37136675	37145700	3	8000	0.251798561151079
chr6	71958300	71962925	3	4400	0.0784313725490196
chr6	106993875	106996150	3	2175	0.0540540540540541
chr6	108141475	108146275	3	4550	0.0735294117647059
chr6	137103275	137114900	3	11025	0.0996168582375479
chr6	144470725	144484625	3	13650	0.0869565217391304
chr6	159482775	159484900	3	1950	0.188679245283019
chr6	160402000	160406075	3	3925	0.162162162162162
chr6	163833075	163841100	3	7850	0.0465116279069767
chr7	2393075	2397125	3	3650	0.206896551724138
chr7	2442425	2447300	3	4675	0.062111801242236
chr7	6473625	6476650	3	2725	0.177777777777778
chr7	17336675	17343225	3	6325	0.0721649484536082
chr7	18261025	18263150	3	1975	0.126984126984127
chr7	19155575	19158175	3	2325	0.244897959183673
chr7	28218250	28220900	3	2450	0.226415094339623
chr7	28723675	28728675	3	4850	0.043956043956044
chr7	36756650	36767300	3	10400	0.194444444444444
chr7	45015725	45021000	3	4925	0.0828402366863905
chr7	45038225	45041650	3	3275	0.0677966101694915
chr7	55638075	55641200	3	2850	0.213333333333333
chr7	80263250	80273950	3	9900	0.179310344827586
chr7	87502150	87507750	3	5400	0.0609137055837563
chr7	92262900	92265300	3	2275	0.230769230769231
chr7	97909700	97917725	3	7750	0.0596026490066225
chr7	102070300	102075400	3	4950	0.0761904761904762
chr7	105918475	105926875	3	8250	0.0213523131672598
chr7	134851250	134856775	3	5125	0.130434782608696
chr7	139553625	139556775	3	3050	0.0571428571428571
chr7	139874350	139878375	3	3875	0.0618556701030928
chr7	142997025	142999350	3	2200	0.111111111111111
chr7	143071225	143084325	3	11850	0.225419664268585
chr7	152129975	152134675	3	4450	0.16
chr8	12622550	12624800	3	2075	0.10958904109589
chr8	16218850	16220800	3	1725	0.233333333333333
chr8	17760275	17766975	3	6400	0.104712041884817
chr8	20043725	20047875	3	3950	0.0826446280991736
chr8	21644275	21647150	3	2625	0.181818181818182
chr8	25100175	25102275	3	1975	0.0882352941176471
chr8	28258100	28260525	3	2250	0.153846153846154
chr8	29948000	29955700	3	6475	0.217821782178218
chr8	37961750	37965175	3	3125	0.170940170940171
chr8	41165775	41167425	3	1550	0.0930232558139535
chr8	61590375	61593900	3	3300	0.125
chr8	80679125	80681400	3	2050	0.189189189189189
chr8	82018650	82024875	3	6050	0.126984126984127
chr8	117127750	117129600	3	1750	0.111111111111111
chr8	134509025	134513625	3	4025	0.237762237762238
chr8	134537700	134540000	3	2050	0.170212765957447
chr8	142009900	142013025	3	2925	0.206896551724138
chr8	143532700	143535000	3	2100	0.164383561643836
chr9	33150975	33168650	3	16200	0.182724252491694
chr9	33813925	33820625	3	6575	0.0714285714285714
chr9	35108950	35117375	3	7975	0.132075471698113
chr9	38066425	38070250	3	3725	0.0357142857142857
chr9	82225025	82227650	3	2425	0.192307692307692
chr9	89378450	89380125	3	1550	0.2
chr9	90227475	90230075	3	2400	0.135135135135135
chr9	94180650	94187925	3	6875	0.102564102564103
chr9	96265250	96268600	3	2950	0.204545454545455
chr9	101010200	101019600	3	8850	0.194690265486726
chr9	101819050	101822400	3	3175	0.0869565217391304
chr9	101866250	101872350	3	5900	0.0434782608695652
chr9	124029625	124034900	3	5150	0.0540540540540541
chr9	128020850	128025400	3	4350	0.17910447761194
chr9	129088325	129090875	3	2300	0.15625
chr9	130738625	130744200	3	5375	0.0659340659340659
chr9	132174925	132176950	3	1825	0.217391304347826
chr9	132646200	132653850	3	7375	0.103896103896104
chr9	134268475	134274325	3	5375	0.131147540983607
chr9	134606925	134615325	3	7600	0.213675213675214
chr9	135995075	135998000	3	2650	0.197802197802198
chr9	136930000	136934600	3	4400	0.0983606557377049
chr9	139921600	139930275	3	8425	0.0428571428571429
chr9	140444300	140447300	3	2700	0.212121212121212
chrX	4157600	4159850	3	2075	0.149253731343284
chrX	14890475	14894225	3	3550	0.2
chrX	19903100	19906875	3	3400	0.183673469387755
chrX	37612325	37615475	3	2925	0.147368421052632
chrX	40438525	40441925	3	3250	0.0683760683760684
chrX	66953075	66954775	3	1450	0.227272727272727
chrX	71320300	71325425	3	4425	0.195488721804511
chrX	73068325	73072650	3	4175	0.0714285714285714
chrX	123092750	123099575	3	6475	0.101010101010101
chrX	128910650	128920800	3	9550	0.128205128205128
chrX	135228675	135230950	3	2175	0.0754716981132075
chrX	153596000	153603450	3	7175	0.130434782608696
chrX	154027575	154034425	3	6425	0.136125654450262
