# Supplementary material for: Large organized chromatin lysine domains help distinguish primitive from differentiated cell populations
Source: Nat Commun. 2021 Jan 21;12:499. doi: 10.1038/s41467-020-20830-9 (PMC7820432; doi:10.1038/s41467-020-20830-9)
Supplement: Supplementary file 3 — Supplementary Software [file 41467_2020_20830_MOESM3_ESM.zip › E030-H3K9me3_LOCKS.bed]

chr1	227658600	227866725	76	94650	85.375
chr1	247129425	247239100	76	68800	12.5882352941176
chr10	37517875	37748450	76	35400	78.2222222222222
chr10	37749400	37999450	76	48775	81.4545454545455
chr10	42354875	42505625	76	66225	52.7058823529412
chr10	42725575	43039900	76	74925	104.444444444444
chr11	48364700	48792800	76	36150	98.2857142857143
chr11	50103575	50342025	76	32475	78.6875
chr11	50342375	50453350	76	42150	21.1428571428571
chr11	50453500	50564800	76	30800	21.3636363636364
chr11	51191150	51303400	76	35375	20.4285714285714
chr11	51303950	51583875	76	38550	58.8235294117647
chr11	54794325	55016375	76	30275	78.0888888888889
chr12	34413150	34656825	76	160625	25.1724137931034
chr12	34657200	34784850	76	63500	33.6
chr12	37907250	38269225	76	37025	94.1111111111111
chr12	38269525	38378000	76	38225	17.9166666666667
chr12	38378250	38557725	76	57550	57.6774193548387
chr12	133441500	133672400	76	167025	47.0476190476191
chr13	19360900	19692550	76	53950	97.2258064516129
chr15	24833850	25101850	76	39825	98.5
chr15	25102825	25226800	76	32525	23
chr15	25226850	25382425	76	82275	18.4
chr15	26444325	26724175	76	33900	96.4761904761905
chr15	26724625	26979975	76	33975	55.125
chr15	27562325	27885200	76	28600	83.5483870967742
chr15	27891800	28128900	76	39150	56.5555555555556
chr16	3204300	3476025	76	115900	69.1515151515152
chr16	31660225	31890150	76	66925	52.2857142857143
chr16	32347975	32559800	76	65850	93.7777777777778
chr16	34175350	34404500	76	74925	28.7272727272727
chr16	34405450	34551300	76	53475	24.1428571428571
chr16	34551425	34737975	76	43550	36.962962962963
chr16	34739800	34956225	76	61050	49.2173913043478
chr16	34956625	35194800	76	64650	26.4210526315789
chr17	21668650	21920275	76	52300	40.8695652173913
chr19	9254250	9502000	76	107025	66.7
chr19	9502075	9627675	76	83750	21.12
chr19	9628225	9872950	76	97750	28.2105263157895
chr19	11760550	11982800	76	100125	92.1739130434783
chr19	11982975	12216075	76	107600	33.2857142857143
chr19	12216400	12399050	76	112750	21.4747474747475
chr19	12424325	12571425	76	64275	40.2962962962963
chr19	19781150	19944025	76	112350	21.8125
chr19	19944175	20048100	76	67750	11.36
chr19	20048250	20205275	76	54625	51.4736842105263
chr19	20205350	20321900	76	66575	15.3333333333333
chr19	20322075	20496300	76	34925	76.9411764705882
chr19	20496575	20734400	76	54325	87.8072289156626
chr19	20734675	20851100	76	73325	5.2
chr19	20852175	20985950	76	43450	16.5833333333333
chr19	20986450	21140350	76	96175	9.43589743589744
chr19	21140675	21357100	76	50100	87.2352941176471
chr19	21405450	21547700	76	56925	37.3714285714286
chr19	21547800	21716125	76	87375	32
chr19	21809800	21978100	76	50225	39.4285714285714
chr19	21979250	22158350	76	79375	53.5
chr19	22158500	22257525	76	41925	11.4285714285714
chr19	22257675	22380100	76	52625	12.8372093023256
chr19	22383325	22478575	76	37250	19.1818181818182
chr19	22480625	22596975	76	48100	22.6060606060606
chr19	22598175	22690350	76	60200	15.6470588235294
chr19	22690550	22826100	76	62825	24.3333333333333
chr19	22826175	22924400	76	48100	12.6
chr19	22928175	23028675	76	49075	13.2
chr19	23028950	23153650	76	47525	16.7826086956522
chr19	23154075	23242925	76	43125	8.42105263157895
chr19	23243000	23362225	76	42475	62.96
chr19	23469350	23589875	76	73000	21.1818181818182
chr19	23589950	23706900	76	38275	22.7777777777778
chr19	23706950	23825150	76	42400	16.9166666666667
chr19	23826450	24008100	76	69450	38.2
chr19	24008275	24118600	76	40275	29.7777777777778
chr19	24257175	24392625	76	66125	40.6
chr19	24392700	24488650	76	51650	9.1
chr19	27731800	27963550	76	32325	54.5384615384615
chr19	27963825	28063325	76	42650	21.875
chr19	28065100	28216825	76	66075	11.0434782608696
chr19	28217325	28440275	76	81800	70.4285714285714
chr19	35031700	35254125	76	59725	37.3888888888889
chr19	35254200	35460975	76	51100	57.2631578947368
chr19	36710000	36914300	76	111450	101.931034482759
chr19	36914775	37017525	76	73000	9.25925925925926
chr19	37021425	37173175	76	119800	21.4736842105263
chr19	37173675	37356275	76	145175	18.875
chr19	37356350	37481575	76	90500	8.88372093023256
chr19	37481675	37639550	76	106650	25.7931034482759
chr19	37639650	37826750	76	93000	65.3076923076923
chr19	37826950	37985525	76	123975	14.6666666666667
chr19	37985800	38120975	76	106700	7.94871794871795
chr19	38121775	38222875	76	56450	40.75
chr19	38223250	38376750	76	63125	54.5263157894737
chr19	44324000	44468050	76	88550	30.48
chr19	44468375	44668750	76	88375	47.5
chr19	44670850	44814525	76	83125	22.8
chr19	44815125	44947650	76	57500	19.6551724137931
chr19	52329775	52562450	76	187400	8.85245901639344
chr19	52756525	52937600	76	143800	27.047619047619
chr19	52937825	53123350	76	147050	48.2857142857143
chr19	53258150	53448625	76	83125	54.4666666666667
chr19	53448875	53580875	76	85250	10
chr19	53581125	53751525	76	109000	47.3636363636364
chr19	53751625	53918600	76	97100	14.2666666666667
chr19	56230225	56482125	76	34650	103.098039215686
chr19	56850075	57012600	76	115700	55.5238095238095
chr19	57012650	57188750	76	141100	14
chr19	57189575	57309375	76	37325	15.5333333333333
chr19	57310500	57428700	76	65550	21.1111111111111
chr19	57429425	57530650	76	71400	2.64516129032258
chr19	57530800	57631925	76	58325	12.4571428571429
chr19	57632275	57842650	76	51625	89.8333333333333
chr19	57844200	58028425	76	92525	33.7872340425532
chr19	58028550	58285625	76	156200	64.2352941176471
chr19	58285950	58545400	76	138100	97
chr19	58545800	58810525	76	235350	6
chr20	59806350	59982525	76	48200	45.5087719298246
chr20	59983175	60106975	76	41525	19.8181818181818
chr20	60107050	60204300	76	60725	6.36363636363636
chr20	60204625	60309650	76	52000	12.188679245283
chr20	60309925	60437650	76	45650	39.8823529411765
chr21	9411200	9677100	76	41725	59.0724637681159
chr21	9825350	10032275	76	62075	48.8421052631579
chr21	10698000	10908600	76	143375	10.5641025641026
chr21	10909250	11041825	76	39350	29.8823529411765
chr21	11042475	11148375	76	74800	5.08333333333333
chr3	44600375	44782250	76	82250	60.7368421052632
chr3	75683900	75825050	76	68675	40.7096774193548
chr4	10150	161125	76	93300	49.0526315789474
chr4	161450	281325	76	78100	8.49122807017544
chr4	282525	444650	76	122675	6.77777777777778
chr4	188549975	189079750	76	32125	103.444444444444
chr4	190325550	190535100	76	47200	89.0666666666667
chr4	190535300	190634175	76	38200	11.5555555555556
chr4	190634775	190862525	76	36000	102.181818181818
chr5	45839600	46043950	76	28200	45.6
chr5	46044325	46192350	76	30575	66.6086956521739
chr5	46193400	46389675	76	28425	47.7894736842105
chr5	140116825	140421050	76	75875	100.555555555556
chr5	140430325	140637625	76	62525	37.3103448275862
chr5	140637800	140808125	76	127900	8.31578947368421
chr5	150196575	150339075	76	60850	54.3529411764706
chr5	178289650	178419100	76	100250	5
chr5	178425850	178652700	76	88025	51.5897435897436
chr6	27146225	27434125	76	63925	85.3684210526316
chr6	164663025	165228025	76	31450	80.6896551724138
chr6	169592150	169978400	76	38975	90.625
chr7	53777425	54278475	76	31400	91.9259259259259
chr7	56184175	56339100	76	36850	61.9393939393939
chr7	56340925	56529650	76	42225	41.7714285714286
chr7	56529975	56692625	76	70550	24.9473684210526
chr7	56692750	56808250	76	49775	26.1
chr7	57166425	57302100	76	70700	42.48
chr7	57302150	57399050	76	63625	8.34782608695652
chr7	57399200	57527450	76	78150	9.68
chr7	61665200	61913075	76	85775	51.125
chr7	61967425	62140400	76	30875	64.8235294117647
chr7	62141225	62235925	76	39100	13.4285714285714
chr7	62237150	62328150	76	37900	18.2962962962963
chr7	62328200	62433750	76	38000	16.5882352941176
chr7	62434600	62554550	76	59475	33.2631578947368
chr7	62554600	62687700	76	42525	25.2307692307692
chr7	63286300	63416650	76	52025	25.2222222222222
chr7	63417950	63565800	76	73850	34.5454545454545
chr7	63566425	63690000	76	51950	27.75
chr7	63690125	63796750	76	44475	54.6153846153846
chr7	63797200	63944900	76	55825	57.5
chr7	63947550	64052950	76	54175	23.7391304347826
chr7	64053150	64223500	76	52250	40.4285714285714
chr7	64240025	64464800	76	81500	67.6190476190476
chr7	67014150	67291450	76	31525	83.375
chr7	67660125	67900200	76	30700	38.3809523809524
chr7	68135075	68400725	76	28925	68.375
chr7	70468400	70727000	76	31600	64.3478260869565
chr7	152911975	153233950	76	31550	101.411764705882
chr7	157488400	157945975	76	65050	94.4705882352941
chr7	157946100	158211250	76	57100	52
chr8	43181450	43512100	76	51275	103.6
chr8	43512700	43622450	76	32875	21.6842105263158
chr8	43622725	43735150	76	33500	25.2307692307692
chr8	46841100	47109975	76	115375	89
chr8	47110725	47309650	76	72125	48.4571428571429
chr8	47310675	47460475	76	72875	53.4117647058824
chr8	47460650	47784950	76	42825	68.7826086956522
chr8	145785975	146192300	76	84225	86.4
chr9	99448800	99591250	76	75125	40.3333333333333
chrX	57985625	58223350	76	37050	94.5
chrX	58223950	58396250	76	66700	26.9
chrX	58396300	58563950	76	33600	68.375
chrX	61833450	62210575	76	28650	101.647058823529
chr10	131275600	131617575	75	46975	105.105263157895
chr11	55166025	55688375	75	30500	92.0869565217391
chr6	28554075	28793975	74	43625	80.4705882352941
chr4	49018775	49325675	72	64250	83.2941176470588
chr10	37999750	38137275	71	46625	22.4166666666667
chr10	38307225	38569575	70	51900	64.6666666666667
chr12	31978225	32143900	70	63050	21.1
chr16	33796825	34022650	70	78825	64
chrX	295225	686300	69	47900	78.3396226415094
chr5	49405675	49683500	68	29175	85.4814814814815
chr6	57440375	57723950	68	29525	49.7857142857143
chr6	165330325	165774325	67	28075	75.6666666666667
chr21	45783725	46161000	66	46800	68.3157894736842
chr6	62178700	62337600	66	25450	64
chr9	68298275	68514100	65	37550	69.4736842105263
chr20	29487375	29920700	63	62700	73.8064516129032
chr22	34014750	34334825	63	24975	67.8947368421053
chr1	247256925	247452825	62	76700	62.2222222222222
chr9	115707075	115856250	62	59375	52.7027027027027
chr1	142582125	142672575	61	29950	26.64
chr2	63359150	63599400	59	33625	65.2222222222222
chr5	2806650	3080950	59	26600	68.6315789473684
chr10	43976025	44158600	58	44100	42.24
chr11	50565775	50677300	57	21050	28.0869565217391
chr16	32560200	32654350	56	43100	12.4666666666667
chr19	24488750	24598750	56	74625	16.1111111111111
chr7	57527725	57750975	56	50175	63.5833333333333
chr17	21920700	22030625	55	33900	30.6666666666667
chr12	133159200	133830500	53	135900	61.1584
chr16	46385800	46558600	53	50950	54.9166666666667
chr19	28523775	28698650	52	23775	49.0344827586207
chr7	154375775	154577850	52	22450	53.2352941176471
chr19	23362275	23441725	50	45200	46.3157894736842
chr6	61881400	62056650	49	22825	40.3076923076923
chr10	132011525	132124475	48	39050	42.2608695652174
chr1	143389350	143492400	46	24025	36.6086956521739
chr14	19000850	19125775	46	18775	49.1
chr1	40909600	41024725	45	60425	46.9032258064516
chr5	179642775	179711500	45	50450	6.42857142857143
chr2	133005250	133138150	42	26350	42.5161290322581
chr19	52562775	52671375	39	95000	2.88888888888889
chr3	147072275	147142400	39	31450	19.0857142857143
chr12	34785725	34856325	38	14325	21.8823529411765
chr19	53125125	53230375	38	29100	37.4615384615385
chr19	2826875	2939650	36	46825	29.8181818181818
chr2	176933325	176989950	36	16400	27.9166666666667
chr12	54321050	54394200	35	13350	21.8947368421053
chr18	77760625	77867150	35	30350	30.7924528301887
chr6	2280450	2341900	35	19775	33.8518518518519
chr4	3573525	3638775	34	27450	23.5
chr13	19692625	19773125	33	16950	23
chr10	127564575	127643500	32	23050	19.1683168316832
chr19	40489325	40586625	32	43500	18.2686567164179
chr7	67908725	67990075	32	12675	31.1764705882353
chr16	31892550	31957425	30	39225	19.1034482758621
chr17	22154625	22262525	30	24200	16.1875
chr17	25262975	25377725	30	19475	21.0769230769231
chr21	10576900	10636650	30	21500	19.4545454545455
chr4	444925	531425	30	45425	21.3870967741935
chr17	16498200	16545850	29	22800	15.7692307692308
chr7	150217025	150279050	28	21250	15.0666666666667
chr9	66820775	66863375	28	27425	10.8181818181818
chr1	227867150	227911325	27	20500	13.1111111111111
chr6	10385200	10426275	27	16275	15.4166666666667
chr10	42505700	42539325	25	12050	9.28
chr18	32823100	32895100	25	25825	11.1627906976744
chr18	77621750	77700425	25	41250	16.3673469387755
chr21	9678500	9720800	25	10725	11.1304347826087
chr12	14373725	14453050	24	13050	18.8474576271186
chr7	153254125	153307975	24	10675	14.258064516129
chr9	114292350	114334450	24	26875	8
chr6	169169075	169249925	23	11800	18.25
chrX	46328250	46367100	23	13250	18.4210526315789
chr14	38054150	38103225	22	13525	12.3333333333333
chr17	21304800	21327500	22	10375	13.8888888888889
chr19	44947975	45024750	22	50200	16
chrX	47824850	47856775	22	18850	6.73684210526316
chr1	91170400	91195450	21	8200	15.8823529411765
chr19	21716250	21754450	21	21575	14.3333333333333
chr21	11151425	11188250	21	22025	4.17142857142857
chr3	44782850	44815800	21	15650	16.5384615384615
chr4	174421200	174458475	21	9475	14.8148148148148
chr11	2650650	2683950	20	17200	14.8148148148148
chr11	74570125	74612850	20	21475	7.03896103896104
chr7	6688450	6744025	20	39550	15.25
chr7	63014425	63043575	20	9425	9.45454545454546
chr13	100621325	100650325	19	11475	7.89189189189189
chr4	111533175	111562800	19	7000	11
chr6	28153375	28178250	19	11675	7.12820512820513
chr10	73691900	73722675	18	15250	11.7948717948718
chr16	10491375	10547250	18	24725	9.85454545454546
chr2	239439900	239461775	18	13200	3.07692307692308
chr7	61534975	61560250	18	6575	9.22222222222222
chr15	25402700	25501525	17	85850	9.74193548387097
chr16	31587625	31622350	17	14250	10.3414634146341
chr19	8901850	8935325	17	22450	6
chr3	138257100	138280025	17	12450	11.8518518518519
chr9	44864150	44891025	17	12425	10.7878787878788
chr9	99592175	99611775	17	8825	5.4
chr10	18842575	18868700	16	19025	1.39130434782609
chr10	43078325	43102950	16	13375	6
chr11	3367850	3397500	16	22775	5.81818181818182
chr11	114479000	114496600	16	10000	4.97142857142857
chr17	21201425	21242525	16	9875	10.1764705882353
chr19	12618275	12658575	16	35200	0.907317073170732
chr19	24121550	24146975	16	7050	7.44827586206897
chr4	13525400	13548800	16	8700	8.34782608695652
chr5	26218375	26237950	16	8450	6.97777777777778
chr7	97576325	97595500	16	7800	10.3030303030303
chr7	138012200	138036525	16	12525	2.47826086956522
chr16	68575825	68617275	15	38750	0.555555555555556
chr2	95796775	95823000	15	20450	3.1304347826087
chr6	58745825	58779350	15	7125	8.77777777777778
chr7	70837475	70859400	15	8550	9
chr7	152100700	152113425	15	6600	3.18518518518519
chr10	31959675	31979700	14	6600	8.04255319148936
chr19	53938125	53969125	14	27850	1.1
chr2	31898125	31925100	14	12900	4.15873015873016
chr2	96482175	96502675	14	12975	5.74468085106383
chr2	179425400	179441775	14	10000	2.59259259259259
chr21	47992425	48018125	14	8150	6.81081081081081
chr22	19301875	19329025	14	12700	5.07284768211921
chr22	31363750	31383325	14	14100	3.03703703703704
chr5	178119500	178155275	14	26225	4.82608695652174
chr9	5091850	5114775	14	11075	7.32432432432432
chr1	111496900	111511900	13	7700	2.63492063492063
chr1	180626425	180641025	13	8350	3.74193548387097
chr1	180696125	180714775	13	9750	7.2972972972973
chr14	70898050	70913575	13	8875	3.23529411764706
chr18	77477200	77507875	13	24150	2.4
chr2	223158675	223176575	13	9250	5.08108108108108
chr3	13941025	13957850	13	10650	5.31034482758621
chr3	44529225	44548425	13	16875	1.05263157894737
chr6	5993950	6008400	13	7725	5.22222222222222
chr8	35809525	35821975	13	6150	4.21428571428571
chr1	31925525	31941125	12	7300	3.37931034482759
chr1	42968350	42990350	12	11800	4.05714285714286
chr10	64098300	64111525	12	5550	4.66666666666667
chr13	113068125	113085100	12	7500	5.57142857142857
chr14	32108400	32123350	12	6675	3.58333333333333
chr15	51247775	51266800	12	11025	3.66037735849057
chr19	14819375	14840500	12	15850	6.05405405405405
chr19	21357550	21372850	12	12250	1.3
chr20	60438200	60453475	12	9950	3.09090909090909
chr21	35531200	35546700	12	10700	2.4
chr4	106012250	106021000	12	4925	1.65217391304348
chr6	137500075	137512200	12	8100	2.5
chr7	719925	734125	12	9325	1.73076923076923
chr7	57820450	57843675	12	14500	5.6875
chr7	94463100	94482750	12	5450	5.60869565217391
chr7	149261525	149283250	12	8050	6.21052631578947
chr8	186325	208450	12	15950	5.33333333333333
chr8	25897725	25909400	12	5725	2.97560975609756
chr8	125986450	126001950	12	11950	1.94736842105263
chrX	1874600	1889650	12	12175	0.848484848484849
chr1	142784475	142797300	11	5200	5.16129032258065
chr11	5949675	5960100	11	7250	4.2
chr12	40873025	40884975	11	9800	1.36842105263158
chr12	94742000	94756850	11	8100	4.09523809523809
chr15	62549750	62564100	11	9550	4.6875
chr18	55094050	55108225	11	5550	3.55555555555556
chr3	75825125	75837450	11	6300	3.34615384615385
chr3	179942500	179954575	11	5775	3.84615384615385
chr6	4826050	4844875	11	8500	3.27659574468085
chr6	100902025	100917600	11	6975	4.48
chr7	56001475	56014550	11	7075	4.43478260869565
chr7	150385725	150402550	11	11625	2.2
chr8	447175	464925	11	7600	3.18
chr8	143726325	143739600	11	6925	2.61363636363636
chr8	146193900	146216675	11	17575	3.15151515151515
chr1	5725950	5736300	10	7475	0.737864077669903
chr1	146768500	146777825	10	6025	3.41176470588235
chr1	174281675	174296350	10	8525	1.88235294117647
chr12	94258400	94267875	10	4675	2.24242424242424
chr14	70798625	70817250	10	10825	3.48571428571429
chr15	20476900	20488200	10	5950	3.29411764705882
chr15	25555825	25567300	10	4600	4.45283018867925
chr16	896500	912125	10	10650	3.27272727272727
chr17	4984025	5010450	10	19000	1.84615384615385
chr17	16447975	16464700	10	13750	0.980392156862745
chr17	70787025	70799725	10	7875	3.21739130434783
chr2	31672900	31681250	10	4600	3.36
chr2	92256300	92276650	10	9875	2.54545454545455
chr2	173395450	173413100	10	6700	3.44615384615385
chr21	15434525	15457625	10	15400	1.2463768115942
chr3	43084525	43093875	10	6100	1.5625
chr4	49512200	49526025	10	8875	3.69230769230769
chr4	49633225	49660150	10	25200	0.24
chr6	170081475	170096825	10	7200	3.90909090909091
chr7	294775	304925	10	7275	3.5
chr7	5089450	5111875	10	19475	1.44615384615385
chr7	70980150	70988600	10	4175	3
chr7	151982775	151989550	10	3150	2.94117647058824
chr9	125486175	125495650	10	6050	2.81818181818182
chr1	69323625	69330375	9	3400	2.37837837837838
chr1	75590275	75598100	9	5125	1.05882352941176
chr1	105002325	105010925	9	6750	0.75
chr1	143274025	143281150	9	4750	2.5
chr1	178730400	178739125	9	6450	1.2
chr10	38772375	38905250	9	73300	2.1958195819582
chr11	31820025	31834725	9	6000	2.90909090909091
chr12	14756350	14765150	9	5025	3.29411764705882
chr12	70155825	70167175	9	6850	3.45454545454545
chr12	75408475	75416525	9	4675	3.25
chr18	18510925	18520400	9	6325	1.73333333333333
chr19	6894425	6915600	9	7750	3.2463768115942
chr19	12572125	12587200	9	11550	2.51851851851852
chr19	53977575	54002100	9	21350	0.491228070175439
chr19	58936025	58955000	9	15275	1.86666666666667
chr2	90475825	90485650	9	6150	2.76
chr2	95874975	95892700	9	15400	1.20833333333333
chr2	171765475	171781450	9	9975	2.09876543209877
chr2	239378700	239389650	9	5200	3.11111111111111
chr20	60674925	60690425	9	13350	0.495575221238938
chr4	25222175	25235075	9	8550	2.72
chr4	129929375	129945625	9	7700	3.32773109243697
chr4	169893925	169904825	9	6775	3.53846153846154
chr7	64853825	64873150	9	12400	2.52173913043478
chr9	35139050	35151150	9	6775	2.66666666666667
chrX	81121125	81131600	9	4900	3.25
chr1	52680425	52692150	8	9200	1.07407407407407
chr1	179682400	179689050	8	3950	1.65714285714286
chr1	244735750	244742575	8	5200	0.727272727272727
chr10	38178725	38185875	8	4200	2.08695652173913
chr10	39028875	39036050	8	4925	1.75
chr10	39062150	39155000	8	77650	1.12922465208748
chr13	112967325	112973475	8	3525	1.625
chr14	67406200	67416225	8	7925	0.716417910447761
chr15	56412625	56422050	8	5150	2.07407407407407
chr15	76550575	76562700	8	9725	1.91836734693878
chr16	24388775	24394175	8	3650	1.03225806451613
chr16	71475250	71488675	8	12725	0.888888888888889
chr17	6668925	6680275	8	9200	0.8
chr19	29483375	29490225	8	4350	1.91304347826087
chr19	54150325	54159925	8	7150	0.982456140350877
chr2	27795750	27802600	8	4700	2.64
chr2	89830450	89880050	8	46575	0.182795698924731
chr2	116917075	116923500	8	3800	1.91304347826087
chr2	241426050	241434225	8	5775	1.23076923076923
chr3	6050300	6056575	8	3725	2.57142857142857
chr3	42950250	42962425	8	8450	2.58333333333333
chr3	149546850	149557625	8	7600	1.2
chr4	1381450	1394225	8	9900	0.933333333333333
chr4	41023100	41030425	8	4750	1
chr4	129975125	129986250	8	9700	0.481481481481481
chr5	9863675	9868725	8	3325	1.39130434782609
chr5	54725175	54732250	8	4475	2.7741935483871
chr5	72640925	72648325	8	3850	2.71794871794872
chr6	68591200	68598775	8	4875	1.6
chr6	169011700	169019000	8	5200	1.02325581395349
chr7	25893775	25903525	8	8775	0.727272727272727
chr7	91817850	91822675	8	3350	1.44827586206897
chr7	92756525	92769750	8	8650	1.2156862745098
chrX	134415775	134426200	8	8200	1.86363636363636
chr1	2869400	2875975	7	4450	1.86666666666667
chr1	4149525	4157650	7	5025	1.61538461538462
chr1	4439600	4443950	7	2650	1.21428571428571
chr1	55289425	55295275	7	3425	1.91111111111111
chr1	159687900	159693875	7	3675	1.375
chr1	228424325	228434975	7	8625	0.709677419354839
chr1	235832400	235840475	7	6150	1.80952380952381
chr11	23019950	23025825	7	3825	1.13793103448276
chr11	55046850	55050775	7	2575	1.69230769230769
chr11	70784675	70791725	7	5325	1
chr12	2012075	2017200	7	3125	1.82608695652174
chr12	17450050	17457950	7	5850	0.926829268292683
chr13	87413175	87418175	7	3750	1.09677419354839
chr13	96317400	96324575	7	5725	0.56
chr13	111905250	111912200	7	5050	0.808510638297872
chr14	37128475	37136650	7	4300	1.96428571428571
chr14	53602050	53610275	7	6075	1.52631578947368
chr16	48341775	48347550	7	4700	1.09677419354839
chr17	5076825	5093675	7	14800	1.72413793103448
chr18	106875	111950	7	3775	1
chr2	6980625	6991775	7	9075	1.0625
chr2	27812325	27819175	7	5175	1.06896551724138
chr2	47813500	47817325	7	3000	2
chr2	95840950	95850050	7	6050	1.93103448275862
chr2	117012075	117019525	7	4600	1.94594594594595
chr2	133221875	133228000	7	3750	1.2093023255814
chr2	154625075	154629850	7	2600	1.74358974358974
chr2	242520500	242528575	7	6350	0.742857142857143
chr21	47002825	47009450	7	4250	1.1875
chr3	49263200	49272625	7	6825	1.86206896551724
chr3	153135700	153142350	7	4300	1.23809523809524
chr4	88250200	88257950	7	5550	0.724409448818898
chr4	174202650	174209200	7	5125	0.711111111111111
chr5	1426800	1434275	7	7000	0.466666666666667
chr5	29390175	29396675	7	4850	1.33333333333333
chr5	96801475	96807025	7	3325	1.66666666666667
chr6	30245550	30257300	7	10725	0.236111111111111
chr6	168435200	168444900	7	8100	1.5
chr7	30869700	30874275	7	2950	1.39130434782609
chr7	56892100	56897025	7	2475	2
chr7	67546625	67552275	7	3625	0.952380952380952
chr7	129894325	129901100	7	4050	1.6969696969697
chr7	146199750	146207575	7	6275	1.88235294117647
chr8	1190375	1202950	7	7350	1.75
chr8	8212025	8220550	7	7175	0.543478260869565
chr8	52237725	52244850	7	4100	2
chr8	52315950	52321800	7	2950	1.90909090909091
chr8	57269425	57276250	7	4175	1.8125
chr9	23820550	23826650	7	3825	2
chr9	91026425	91036575	7	7100	2
chr9	104165250	104178475	7	11300	1.2
chr9	137795825	137805850	7	8725	0.916666666666667
chrX	115003250	115009875	7	4600	1.72727272727273
chr1	30034300	30041225	6	6150	0.264150943396226
chr1	167285150	167294750	6	8000	0.388059701492537
chr11	35684775	35689300	6	3875	0.615384615384615
chr12	46415500	46422875	6	6375	0.511627906976744
chr13	50448175	50454425	6	4675	1.01960784313725
chr13	52639300	52644175	6	4100	1
chr13	64411825	64418775	6	5750	0.576923076923077
chr13	101054850	101064325	6	8100	0.470588235294118
chr14	44001925	44005575	6	2400	1
chr14	90060075	90066750	6	4875	0.984615384615385
chr14	104698625	104704450	6	3850	1
chr15	80203600	80214625	6	10375	0.347826086956522
chr16	75195975	75211900	6	14525	1.17647058823529
chr17	11771050	11775750	6	2925	1.125
chr18	44452750	44460500	6	6700	0.883720930232558
chr18	77250575	77260525	6	7875	0.688524590163934
chr19	7072500	7098425	6	24175	0.9
chr2	19813375	19817800	6	2600	1.23076923076923
chr2	135827600	135831675	6	3300	0.727272727272727
chr2	162003950	162009125	6	3775	1.11111111111111
chr2	240092350	240099975	6	5050	0.911111111111111
chr22	47469725	47474975	6	4550	0.338983050847458
chr22	50258700	50263950	6	4350	0.470588235294118
chr3	96645000	96650975	6	4050	1.24
chr3	119756975	119765825	6	7475	0.576923076923077
chr4	143575250	143583800	6	6575	1.125
chr5	92929525	92935325	6	4450	1.22222222222222
chr5	93398275	93404175	6	4450	1.03225806451613
chr5	115640425	115645300	6	4000	0.765957446808511
chr6	89371800	89381750	6	8975	0.507936507936508
chr6	135110575	135113275	6	1825	1.2
chr6	163312425	163315125	6	2025	0.666666666666667
chr7	18288100	18292775	6	2725	1.0625
chr7	21490350	21494925	6	3225	1.21739130434783
chr7	23880925	23885225	6	3000	1.25925925925926
chr7	32556075	32562400	6	4775	0.8
chr7	77446100	77454925	6	5850	1.18518518518519
chr7	87494300	87502000	6	5675	0.805194805194805
chr7	141274675	141280875	6	4125	1.20879120879121
chr7	149405750	149410725	6	4500	0.692307692307692
chr7	158757275	158764200	6	5800	0.521739130434783
chr8	18007150	18010775	6	2375	0.866666666666667
chr8	34745050	34752875	6	5550	1.22222222222222
chr9	97224925	97228825	6	3275	0.787878787878788
chr9	108510900	108517100	6	4225	0.872727272727273
chr9	123566975	123572075	6	4375	0.347826086956522
chrX	2129500	2145275	6	10200	1.01167315175097
chrX	39907125	39913300	6	4825	0.633333333333333
chr1	11561050	11568450	5	6850	0.413793103448276
chr1	42765250	42768350	5	2650	0.514285714285714
chr1	45351750	45357150	5	4700	0.27906976744186
chr1	152447325	152451800	5	3900	0.611111111111111
chr10	97925600	97930200	5	3450	0.473684210526316
chr10	110003000	110006325	5	2575	0.486486486486487
chr10	124723875	124727375	5	2650	0.468085106382979
chr10	132588700	132591750	5	2725	0.28
chr12	14529525	14534125	5	4000	0.551724137931034
chr12	14622725	14629325	5	6125	0.5
chr12	28441600	28445000	5	2975	0.242424242424242
chr13	114524200	114527800	5	3075	0.444444444444444
chr14	92710250	92713250	5	2325	0.48780487804878
chr14	93087700	93094850	5	6275	0.538461538461538
chr14	106244075	106247625	5	2725	0.423076923076923
chr15	72111675	72116325	5	3725	0.428571428571429
chr16	88317275	88323025	5	5150	0.275862068965517
chr17	7430825	7433600	5	2250	0.526315789473684
chr17	11304500	11307825	5	2375	0.608695652173913
chr17	12733750	12737550	5	2925	0.555555555555556
chr18	34594400	34596175	5	1375	0.476190476190476
chr18	44557575	44562125	5	3800	0.288461538461538
chr19	5501025	5505225	5	3700	0.375
chr19	6188050	6191625	5	2700	0.545454545454545
chr2	79774025	79778075	5	3050	0.606060606060606
chr2	102759900	102766825	5	6475	0.143884892086331
chr2	106848900	106853600	5	3500	0.5
chr2	120546975	120553750	5	5750	0.444444444444444
chr2	143989000	143992400	5	2850	0.307692307692308
chr2	149009500	149017575	5	6900	0.483516483516484
chr2	158576950	158580975	5	3650	0.230769230769231
chr20	25493125	25497575	5	4025	0.451612903225806
chr3	128572200	128580850	5	7725	0.606060606060606
chr3	183367475	183374175	5	5550	0.395061728395062
chr4	4788275	4793475	5	4400	0.536585365853659
chr4	4963600	4966300	5	2350	0.242424242424242
chr4	10443175	10452750	5	7925	0.4
chr5	28010650	28016525	5	4725	0.412371134020619
chr5	85757825	85763100	5	4125	0.581395348837209
chr5	169275925	169280000	5	3150	0.571428571428571
chr5	171405475	171408625	5	2550	0.551724137931034
chr6	30836425	30840625	5	3350	0.583333333333333
chr7	30756800	30760100	5	2400	0.6
chr7	64941375	64945700	5	3675	0.323529411764706
chr7	96767250	96771700	5	3450	0.551724137931034
chr7	155701275	155704925	5	2575	0.627450980392157
chr8	111021800	111024275	5	2125	0.25531914893617
chr9	74492550	74499400	5	5850	0.517857142857143
chr9	95604575	95613975	5	7675	0.447058823529412
chrX	97096800	97104000	5	6800	0.228571428571429
chr1	20484150	20492300	4	7900	0.0470588235294118
chr1	42700350	42702850	4	2275	0.19047619047619
chr1	117284575	117292725	4	7775	0.10377358490566
chr10	15235650	15238575	4	2500	0.233333333333333
chr10	77202900	77206400	4	3175	0.235294117647059
chr10	85509450	85514600	4	4625	0.222222222222222
chr11	2507875	2511850	4	3475	0.222222222222222
chr12	46961100	46963850	4	2500	0.166666666666667
chr12	57293575	57297600	4	3675	0.185185185185185
chr12	132226475	132229650	4	2900	0.184210526315789
chr13	28222500	28225475	4	2600	0.2
chr13	49192375	49197025	4	4325	0.168674698795181
chr14	20359725	20365375	4	5175	0.171779141104294
chr14	39832500	39834725	4	2025	0.210526315789474
chr15	65244475	65248325	4	3450	0.222222222222222
chr16	956150	959700	4	3325	0.149253731343284
chr16	33568425	33575000	4	6125	0.166666666666667
chr18	13314550	13317250	4	2400	0.146341463414634
chr19	54077475	54087000	4	9000	0.19047619047619
chr19	59017800	59019800	4	1825	0.210526315789474
chr2	86772550	86779200	4	6000	0.191489361702128
chr2	121914375	121917200	4	2525	0.226415094339623
chr2	175372075	175376850	4	4275	0.238095238095238
chr2	178293875	178299025	4	4700	0.193548387096774
chr2	239363200	239366150	4	2725	0.112676056338028
chr21	27643875	27647850	4	3600	0.148148148148148
chr21	46241175	46244100	4	2600	0.161290322580645
chr22	17040100	17049225	4	8800	0.111111111111111
chr22	50138450	50142375	4	3400	0.238805970149254
chr3	31688475	31698475	4	9375	0.0873362445414847
chr3	43393250	43398225	4	4375	0.241935483870968
chr3	119144350	119150550	4	5500	0.204301075268817
chr4	4725075	4729625	4	3850	0.24
chr5	32320800	32324200	4	3050	0.164948453608247
chr5	165559175	165563475	4	4075	0.0983606557377049
chr6	4487275	4490550	4	2925	0.181818181818182
chr6	26638400	26645775	4	6850	0.142857142857143
chr7	46505000	46511875	4	6225	0.180851063829787
chr7	129223375	129228500	4	4675	0.233009708737864
chr7	149223800	149230475	4	6325	0.111111111111111
chr9	88981250	88984300	4	2800	0.148148148148148
chr9	129122625	129126125	4	3125	0.211764705882353
chr14	19264350	19268275	3	3825	0.0336134453781513
