# Supplementary material for: Large organized chromatin lysine domains help distinguish primitive from differentiated cell populations
Source: Nat Commun. 2021 Jan 21;12:499. doi: 10.1038/s41467-020-20830-9 (PMC7820432; doi:10.1038/s41467-020-20830-9)
Supplement: Supplementary file 3 — Supplementary Software [file 41467_2020_20830_MOESM3_ESM.zip › E030-H3K27ac_LOCKS.bed]

chr16	56998250	57187300	41	85625	6.89795918367347
chr17	73284525	73386925	41	59775	7.45454545454545
chr3	151954525	152045425	41	60325	7.4
chr6	15206225	15366625	41	62900	7.26717557251908
chr6	30574000	30771225	41	81225	7.17880794701987
chr1	167568925	167670350	40	68500	5.2
chr2	145163250	145255000	39	49500	6.86486486486486
chr11	67029300	67217125	38	90800	6.39506172839506
chr22	36718275	36853900	37	106250	3.3953488372093
chr12	11851175	11934375	35	53700	5.5609756097561
chr16	81476950	81593300	33	78900	5.39130434782609
chr2	175432250	175551375	33	62275	5.19799498746867
chr3	171805050	171879075	33	48800	5.25
chr16	85010650	85116875	32	60700	3.18727915194346
chr19	10827600	10900125	32	50625	4.76190476190476
chr19	41801875	41938475	30	92975	4.71052631578947
chr2	240119975	240211475	28	70150	4.5
chr10	98401000	98487150	27	57200	2.57142857142857
chr16	11644250	11735825	27	63175	2.16304347826087
chr8	130944700	131037525	26	70125	2.28571428571429
chr15	78292450	78381225	25	62400	3.6
chr20	1766350	1890075	24	84275	3.73333333333333
chr20	47319050	47449850	24	105375	1.52631578947368
chr5	131745125	131837325	24	78775	2.59259259259259
chrX	44730600	44783675	24	33600	2.02061855670103
chr15	55485850	55590200	23	65975	3.30357142857143
chr10	26712300	26798750	22	56750	3.41666666666667
chr11	47994875	48089775	22	82700	2.26470588235294
chr14	99706025	99738500	22	22475	2.77777777777778
chr1	235996975	236067000	21	41550	2.57142857142857
chr12	65045000	65102025	19	40800	2.70967741935484
chr12	105029875	105090150	19	43175	1.92982456140351
chr5	171568650	171616075	19	38075	2.41379310344828
chr11	47376225	47431200	18	43000	1.45679012345679
chr18	74763400	74853575	18	75075	1.81666666666667
chr20	48264300	48350800	18	73825	2.32183908045977
chr3	32426900	32485300	18	39100	2.34920634920635
chr5	134701475	134777475	18	40650	2.0250569476082
chr10	80997050	81061375	17	45475	1.31365313653137
chr11	72486775	72547775	17	43825	1.97452229299363
chr14	91824350	91885775	17	52850	2
chr15	65127675	65194775	17	49650	0.952380952380952
chr16	28145525	28224100	17	70225	1.67567567567568
chr17	38251175	38310750	17	41375	2.41711229946524
chr2	43418875	43472325	17	39600	2.34188034188034
chr20	23058375	23161000	17	67025	2.25
chr3	14411675	14486525	17	61600	1.47169811320755
chr3	128493075	128534450	17	29825	2.08888888888889
chr8	131302925	131371925	17	61475	0.947368421052632
chr9	123421625	123462525	17	34525	2.06666666666667
chr1	19774150	19814400	16	32025	1.93333333333333
chr7	37702525	37774450	16	62300	0.939759036144578
chrX	117628800	117673725	16	31700	2.15384615384615
chr1	206863650	206902425	15	29775	0.984126984126984
chr10	30814825	30848575	15	20575	1.84313725490196
chr18	9731750	9786700	15	44900	0.688172043010753
chr5	118688275	118707250	15	16225	1.04
chr6	11341500	11388850	15	28025	1.77857142857143
chr8	142094200	142164200	15	56425	1.01234567901235
chr13	53581825	53607850	14	22775	0.726114649681529
chr18	9133100	9154775	14	16475	1.18181818181818
chr19	45999350	46033150	14	28500	1.47368421052632
chr2	47189400	47217575	14	21425	1.6
chr4	10089000	10120675	14	23500	1.37454545454545
chr6	6677225	6731475	14	45325	1.04545454545455
chr7	27187175	27214050	14	18725	1.25396825396825
chr9	33124150	33169350	14	35425	1.28571428571429
chr11	33885925	33922375	13	26725	1.46502057613169
chr16	17432050	17478675	13	36700	1.375
chr16	68093300	68127425	13	25800	1.22222222222222
chr2	85804075	85845000	13	28075	1.45205479452055
chr22	30641950	30679800	13	30450	1.088
chr3	39282225	39327025	13	27750	1.55471698113208
chr5	53812925	53838675	13	21625	1.1875
chr7	26331150	26361800	13	25125	1.24324324324324
chr9	127019675	127056600	13	27875	1.390625
chr10	71076900	71124300	12	29075	1.36
chr15	101706775	101754850	12	34600	1.32862190812721
chr16	21595525	21643950	12	40675	0.908474576271186
chr16	67498150	67528800	12	25850	0.967741935483871
chr16	81837300	81878275	12	33975	0.97119341563786
chr19	15424700	15445750	12	15925	1.27272727272727
chr19	39137675	39190725	12	47975	0.875
chr20	30618600	30672575	12	47125	1.25
chr6	20400850	20419600	12	15550	1.1
chr6	26121575	26140550	12	15800	1.34883720930233
chr7	6461475	6489175	12	20825	1.33905579399142
chr9	96212150	96233975	12	16075	1.36363636363636
chr11	128382500	128396000	11	11400	1.05882352941176
chr15	31611200	31662150	11	46675	0.389662027833002
chr17	75415825	75476500	11	49625	1.21951219512195
chr19	13043125	13068750	11	19400	0.952380952380952
chr2	70139425	70190100	11	46425	1.12169312169312
chr20	62490150	62510650	11	16700	0.977099236641221
chr22	40828600	40862125	11	32075	0.3
chr5	118603300	118685100	11	72650	0.954545454545455
chr6	160371975	160412050	11	35250	0.897959183673469
chr7	99948225	99982825	11	27975	1.0952380952381
chr9	132784950	132817400	11	25650	0.858974358974359
chrX	37634925	37680225	11	40450	0.823529411764706
chr10	126832700	126850825	10	13800	0.898203592814371
chr14	23013375	23039925	10	23575	0.4
chr19	17215675	17238825	10	19125	0.891089108910891
chr19	42363175	42392850	10	24750	1
chr2	103032150	103060625	10	23350	0.888888888888889
chr2	231275600	231290250	10	13025	0.769230769230769
chr20	52508450	52560850	10	36825	0.916666666666667
chr21	34744000	34788250	10	39825	0.918918918918919
chr3	46986325	47036400	10	42750	0.711538461538462
chr3	50637000	50677575	10	36125	0.689655172413793
chr4	2786950	2822175	10	32325	0.51063829787234
chr4	38783525	38818875	10	28425	0.878048780487805
chr4	86590000	86603800	10	11400	0.538461538461538
chr5	175077850	175125625	10	45000	0.245989304812834
chr6	11518625	11555075	10	28075	0.930232558139535
chr6	137070575	137115025	10	34450	0.817073170731707
chr6	159059450	159091025	10	24025	0.792452830188679
chr8	22920450	22972900	10	36600	0.941176470588235
chr8	27177275	27268050	10	85800	0.419014084507042
chr9	95782925	95828500	10	41625	0.971428571428571
chr9	137244250	137305225	10	56650	0.666666666666667
chr1	154370375	154408625	9	34325	0.243626062322946
chr1	161590600	161608425	9	15400	0.823529411764706
chr10	11230800	11245500	9	12200	0.540540540540541
chr10	27735275	27756225	9	19275	0.178947368421053
chr10	73571100	73612850	9	39525	0.441860465116279
chr11	35179200	35202150	9	20500	0.64
chr11	44960700	44980350	9	17875	0.56
chr11	63990950	64015575	9	18300	0.529411764705882
chr11	118069025	118123925	9	51975	0.684210526315789
chr12	69721325	69750350	9	26950	0.4375
chr14	70077075	70125575	9	40900	0.457142857142857
chr15	69097150	69115500	9	15850	0.787878787878788
chr16	3093500	3127700	9	30900	0.785714285714286
chr16	23859100	23888175	9	26050	0.666666666666667
chr16	50698425	50738025	9	30175	0.725752508361204
chr18	74170100	74220225	9	47400	0.731707317073171
chr2	64860225	64885900	9	23625	0.41025641025641
chr2	161224200	161256800	9	27875	0.594594594594595
chr2	198112625	198135600	9	17550	0.442666666666667
chr20	1349375	1378300	9	26800	0.634146341463415
chr22	40604300	40619575	9	12450	0.857142857142857
chr3	122473875	122494525	9	17025	0.689956331877729
chr5	176851475	176884775	9	25500	0.829383886255924
chr8	41996750	42013800	9	13500	0.838709677419355
chrX	19873950	19906850	9	28925	0.673267326732673
chr1	10456500	10480075	8	19925	0.708571428571429
chr1	15735100	15758425	8	21825	0.339622641509434
chr10	14581100	14634375	8	47525	0.715789473684211
chr10	75616775	75635600	8	16800	0.4
chr10	104939000	104963750	8	22100	0.338235294117647
chr10	126325275	126348075	8	20025	0.48
chr11	46352375	46389050	8	33025	0.689075630252101
chr11	128360100	128379375	8	16150	0.413793103448276
chr12	27149250	27169325	8	16150	0.547368421052632
chr12	29300950	29324250	8	20425	0.521739130434783
chr12	65130625	65155600	8	22000	0.588235294117647
chr14	23277600	23294425	8	14025	0.654088050314465
chr15	42780025	42797150	8	14725	0.587301587301587
chr15	90541450	90592850	8	48575	0.605263157894737
chr16	3920625	3931575	8	9050	0.414634146341463
chr16	29814650	29839175	8	20825	0.671875
chr17	423400	444475	8	17325	0.514285714285714
chr17	8815250	8828300	8	10850	0.444444444444444
chr19	43844025	43860100	8	13100	0.41726618705036
chr19	45669875	45688975	8	14750	0.707317073170732
chr2	71671900	71707050	8	32125	0.48780487804878
chr2	75087425	75112800	8	20200	0.686274509803922
chr2	169922225	169953775	8	26225	0.555819477434679
chr21	34631350	34644575	8	11400	0.538461538461538
chr21	39627025	39674200	8	43975	0.538071065989848
chr22	32021975	32040825	8	17525	0.336633663366337
chr22	37675300	37712825	8	33175	0.6
chr3	196364900	196381725	8	14900	0.48951048951049
chr5	39185875	39229650	8	41225	0.40650406504065
chr5	68607750	68624100	8	13450	0.533333333333333
chr5	169063150	169084450	8	18625	0.564102564102564
chr6	37136550	37158475	8	17375	0.659154929577465
chr6	82454325	82468625	8	12625	0.596153846153846
chr6	133050125	133085800	8	33750	0.609375
chr7	38342800	38358675	8	14175	0.333333333333333
chr7	102052800	102086150	8	26100	0.624277456647399
chr8	56824025	56845575	8	18925	0.309597523219814
chr9	92012250	92026300	8	10650	0.701030927835051
chrX	64886800	64930275	8	39750	0.644351464435146
chr1	8436100	8451650	7	12850	0.540983606557377
chr1	21463050	21468175	7	4275	0.35
chr1	28188025	28221750	7	32550	0.16
chr1	32385200	32412125	7	25700	0.207407407407407
chr1	150120975	150143375	7	18325	0.459574468085106
chr1	226839700	226874700	7	29800	0.403883495145631
chr10	75665275	75678950	7	12150	0.467532467532468
chr12	7984875	7998800	7	12375	0.395061728395062
chr12	48193050	48229400	7	34350	0.1671826625387
chr12	62642625	62664950	7	18325	0.407547169811321
chr12	96421425	96444450	7	20200	0.403361344537815
chr12	109010275	109036200	7	21625	0.4
chr12	111862300	111888875	7	25000	0.470588235294118
chr14	35297550	35313125	7	13250	0.354285714285714
chr15	77274150	77316625	7	41025	0.125
chr15	80251700	80284575	7	28775	0.3248730964467
chr15	99329050	99337425	7	7200	0.476190476190476
chr16	89499675	89514100	7	12625	0.338624338624339
chr17	32560400	32579800	7	15450	0.36734693877551
chr17	57783025	57794175	7	9325	0.454545454545455
chr17	71056550	71071500	7	12525	0.511627906976744
chr17	72732250	72759800	7	25700	0.230452674897119
chr19	1239825	1277350	7	34925	0.5
chr19	18603600	18633850	7	27500	0.258585858585859
chr2	48551325	48561075	7	8225	0.5
chr2	102325000	102341700	7	15500	0.444444444444444
chr2	160644625	160659725	7	11900	0.54
chr2	190430575	190435725	7	4025	0.5
chr22	38027425	38039975	7	11275	0.264150943396226
chr22	43538650	43556725	7	16800	0.272727272727273
chr3	10265075	10274725	7	8775	0.19047619047619
chr3	38172350	38196650	7	21700	0.497737556561086
chr3	52302250	52316800	7	12250	0.403225806451613
chr4	1282625	1304775	7	20025	0.55045871559633
chr4	15648450	15710175	7	59975	0.091644204851752
chr4	40547850	40569725	7	21075	0.5
chr4	40573050	40592650	7	16925	0.490566037735849
chr5	139610825	139621550	7	9350	0.455696202531646
chr5	140976300	140999250	7	20725	0.507462686567164
chr5	169692600	169745450	7	49800	0.310344827586207
chr5	175956375	175984550	7	26875	0.489795918367347
chr9	92133075	92153750	7	17250	0.549450549450549
chr9	137799675	137831450	7	29825	0.326530612244898
chr1	1787300	1797800	6	8825	0.388059701492537
chr1	38272325	38279575	6	6525	0.347826086956522
chr1	40500150	40535975	6	34150	0.4
chr1	41156225	41167825	6	10650	0.288659793814433
chr1	145257550	145264625	6	6125	0.326530612244898
chr1	153504100	153524400	6	18150	0.229508196721311
chr1	158763275	158791225	6	26025	0.173228346456693
chr1	221047075	221060675	6	11425	0.292957746478873
chr1	249095850	249123825	6	25925	0.273615635179153
chr10	3802000	3829200	6	25100	0.229508196721311
chr10	70802375	70830975	6	27875	0.0650406504065041
chr10	73484500	73543575	6	57325	0.0638063806380638
chr10	82213075	82235300	6	21025	0.348993288590604
chr10	89848525	89881475	6	29625	0.387096774193548
chr10	99110275	99139500	6	28150	0.294117647058824
chr10	105666725	105679050	6	10625	0.382165605095541
chr10	126384025	126419050	6	31425	0.263063063063063
chr11	66882200	66891400	6	8300	0.3
chr12	11978275	11984225	6	5000	0.262295081967213
chr13	25874425	25886500	6	10225	0.36
chr14	24794575	24809650	6	13525	0.222222222222222
chr14	35759950	35772650	6	11425	0.315789473684211
chr14	92848775	92885950	6	34625	0.147982062780269
chr14	93568375	93583700	6	14325	0.135338345864662
chr15	69071400	69095950	6	22425	0.387096774193548
chr15	93437100	93467850	6	27200	0.285714285714286
chr17	9914400	9933700	6	14850	0.366412213740458
chr17	39089450	39094300	6	4400	0.4
chr17	62250725	62263925	6	12750	0.25
chr17	76767350	76779475	6	10925	0.194805194805195
chr17	80169100	80201975	6	32200	0.0571428571428571
chr18	61641525	61650275	6	7975	0.358974358974359
chr19	51610675	51652900	6	36850	0.288156288156288
chr19	56615950	56633925	6	16750	0.252873563218391
chr19	56641550	56654000	6	11575	0.133333333333333
chr2	9133725	9145150	6	10700	0.263157894736842
chr2	68987275	69039850	6	50925	0.294117647058824
chr2	102312975	102323975	6	10150	0.136
chr2	128390025	128399900	6	8100	0.292452830188679
chr2	136867850	136902425	6	29475	0.357664233576642
chr2	163192900	163214750	6	20825	0.103746397694524
chr2	174801700	174809400	6	6850	0.393939393939394
chr21	38737075	38747650	6	9825	0.208333333333333
chr3	128894675	128907075	6	11175	0.385964912280702
chr3	134309300	134328100	6	16800	0.277580071174377
chr4	6689675	6701650	6	10400	0.222222222222222
chr4	40194275	40212800	6	17875	0.133858267716535
chr4	40619825	40634300	6	13325	0.222222222222222
chr5	10437075	10452850	6	14450	0.371428571428571
chr5	49723625	49742475	6	16825	0.388059701492537
chr5	139967375	139993600	6	22350	0.350515463917526
chr5	149826300	149842725	6	13425	0.39386189258312
chr6	24904775	24942125	6	35950	0.239130434782609
chr6	135501250	135520025	6	16300	0.306954436450839
chr7	33077525	33095600	6	15950	0.355140186915888
chr8	23380500	23419775	6	37700	0.101190476190476
chr8	90980500	90997375	6	15025	0.388888888888889
chr8	131202500	131240900	6	35100	0.269767441860465
chr9	95521625	95539725	6	16750	0.222222222222222
chr9	117122775	117161350	6	36750	0.104166666666667
chr9	130209300	130219750	6	8875	0.290780141843972
chr9	130823175	130836550	6	11950	0.319327731092437
chr1	14047475	14061750	5	12400	0.228346456692913
chr1	27016550	27034750	5	17300	0.173913043478261
chr1	150580175	150597300	5	14500	0.224657534246575
chr1	156455950	156479275	5	21800	0.165680473372781
chr1	158798250	158815025	5	16400	0.076555023923445
chr1	207486100	207512400	5	23650	0.204545454545455
chr10	6232825	6252125	5	17450	0.219321148825065
chr10	11283625	11288875	5	4750	0.169491525423729
chr10	17064100	17076350	5	10925	0.251256281407035
chr10	80007600	80020675	5	11900	0.172043010752688
chr10	90606075	90616000	5	9375	0.214285714285714
chr11	6245800	6257150	5	10425	0.184615384615385
chr11	13689100	13704450	5	14625	0.129032258064516
chr11	65183375	65214200	5	29375	0.197530864197531
chr11	85751600	85782025	5	29550	0.0696864111498258
chr11	115575800	115581525	5	5075	0.227272727272727
chr11	119550200	119565900	5	15150	0.0989010989010989
chr11	122560075	122570675	5	9625	0.134615384615385
chr12	32111150	32122850	5	11400	0.0851063829787234
chr12	122222975	122252100	5	26575	0.1743264659271
chr12	123354700	123383900	5	26425	0.235294117647059
chr13	41533900	41562600	5	26700	0.118845500848896
chr13	49135050	49154475	5	18950	0.08
chr13	96354625	96369325	5	13925	0.129032258064516
chr13	99953900	99967875	5	13175	0.119402985074627
chr14	51282625	51298950	5	15225	0.147843942505133
chr14	69430800	69447350	5	15475	0.19047619047619
chr14	70157975	70172725	5	14000	0.173913043478261
chr14	75734575	75755725	5	19075	0.212703101920236
chr14	88456650	88475950	5	17900	0.244514106583072
chr14	95979375	95993800	5	13775	0.141078838174274
chr14	102283600	102294650	5	10575	0.0858895705521472
chr16	29747525	29762150	5	12700	0.248704663212435
chr16	48630000	48648950	5	17925	0.140625
chr17	8842225	8874350	5	31425	0.233333333333333
chr17	28029825	28056625	5	25325	0.152173913043478
chr17	28163375	28167150	5	3400	0.222222222222222
chr17	37023775	37065625	5	40125	0.0805369127516778
chr17	38463175	38507075	5	43325	0.171428571428571
chr17	73387025	73395450	5	7000	0.247933884297521
chr17	75863325	75885300	5	20200	0.205804749340369
chr17	76729550	76750300	5	18800	0.252747252747253
chr17	80474625	80482900	5	7725	0.218181818181818
chr18	9847550	9858250	5	10050	0.101851851851852
chr18	46448175	46464325	5	14825	0.223300970873786
chr19	796475	802025	5	5150	0.230769230769231
chr19	18497125	18515050	5	16575	0.147991543340381
chr19	19495500	19506775	5	10450	0.218181818181818
chr19	42754725	42760325	5	5075	0.15625
chr19	46517600	46532575	5	14025	0.104166666666667
chr19	48746800	48763900	5	16250	0.198675496688742
chr19	54779650	54789975	5	9300	0.195121951219512
chr2	26220425	26235875	5	13900	0.225941422594142
chr2	28612375	28634850	5	21850	0.0806451612903226
chr2	37868550	37903425	5	33750	0.0978077571669477
chr2	42323250	42347750	5	22700	0.163934426229508
chr2	66660125	66667175	5	6325	0.195121951219512
chr2	74403525	74415025	5	10225	0.233082706766917
chr2	102350950	102360050	5	8700	0.0758293838862559
chr2	160415675	160421275	5	5175	0.25
chr2	198068500	198083750	5	14175	0.176470588235294
chr2	201977375	202001750	5	22575	0.151552795031056
chr2	202054650	202061500	5	6325	0.206349206349206
chr2	235396225	235405700	5	8750	0.149659863945578
chr20	1594425	1610300	5	14450	0.221176470588235
chr20	1923850	1937175	5	12600	0.177777777777778
chr20	3737700	3742000	5	3800	0.236842105263158
chr20	4779800	4812075	5	31325	0.183783783783784
chr20	39517575	39523875	5	6000	0.175438596491228
chr20	43603600	43624625	5	18600	0.165656565656566
chr20	43802300	43818325	5	14775	0.245989304812834
chr20	48834550	48847025	5	11675	0.211764705882353
chr20	52193600	52213975	5	19800	0.166666666666667
chr21	45431200	45441250	5	9225	0.227272727272727
chr22	30295725	30305425	5	9225	0.121739130434783
chr3	16841325	16844075	5	2425	0.172413793103448
chr3	53266225	53290600	5	23550	0.153846153846154
chr3	195620625	195637375	5	16125	0.0480349344978166
chr4	38072550	38085050	5	11375	0.206896551724138
chr5	14580550	14602100	5	20725	0.113207547169811
chr5	130966325	130978250	5	11550	0.222222222222222
chr6	7106425	7117400	5	10050	0.239130434782609
chr6	18387025	18407800	5	19700	0.099009900990099
chr6	41686425	41703850	5	15550	0.172727272727273
chr6	106992400	106999800	5	6700	0.25
chr6	108950475	108959575	5	8450	0.141414141414141
chr6	134549650	134558550	5	8400	0.153846153846154
chr6	154563900	154574900	5	10500	0.0824742268041237
chr7	77165175	77172700	5	7150	0.0909090909090909
chr7	80262975	80274350	5	9950	0.235294117647059
chr7	105913050	105927150	5	13375	0.118811881188119
chr7	127655025	127673550	5	17900	0.129032258064516
chr7	139412600	139440275	5	26350	0.176706827309237
chr7	142492775	142508950	5	15625	0.0614334470989761
chr8	95953650	95962800	5	8725	0.0927152317880795
chr8	134925525	134934500	5	7950	0.242857142857143
chr9	75758150	75774000	5	14950	0.160583941605839
chr9	92032475	92045625	5	12725	0.0661157024793388
chr9	101001475	101019575	5	16675	0.193103448275862
chr9	114657050	114678000	5	20175	0.104477611940299
chr9	123686525	123699200	5	11575	0.221198156682028
chr9	140582800	140587550	5	4375	0.173913043478261
chr1	8475775	8492650	4	16000	0.102409638554217
chr1	9742850	9752375	4	8800	0.104615384615385
chr1	20913775	20935675	4	21100	0.134453781512605
chr1	154969750	154990875	4	20375	0.131313131313131
chr1	158975225	158988375	4	12725	0.0677966101694915
chr1	169570475	169581775	4	10450	0.133333333333333
chr1	198605650	198659425	4	52225	0.0626432391138274
chr1	235108350	235123875	4	14525	0.104448742746615
chr11	3933925	3943925	4	9250	0.126126126126126
chr11	17296350	17302525	4	5775	0.126984126984127
chr11	34442225	34454925	4	12300	0.0613496932515337
chr11	44585650	44597025	4	10900	0.0785714285714286
chr11	61462725	61470825	4	7775	0.0784313725490196
chr11	72427325	72456150	4	28275	0.0304054054054054
chr11	75533450	75538450	4	4675	0.115942028985507
chr11	118780225	118801625	4	21050	0.0759493670886076
chr11	128332275	128354925	4	22250	0.072463768115942
chr11	128561700	128620600	4	58275	0.0649819494584837
chr12	736575	756450	4	18925	0.0657894736842105
chr12	8118750	8131850	4	12275	0.124513618677043
chr12	54670750	54703175	4	31775	0.104234527687296
chr12	54704275	54711050	4	6375	0.130081300813008
chr12	68751000	68765250	4	13700	0.0828402366863905
chr12	94564150	94575575	4	10775	0.0845771144278607
chr12	118793325	118800925	4	7125	0.133333333333333
chr12	120682700	120704500	4	20925	0.0926829268292683
chr12	121861475	121868025	4	6275	0.0588235294117647
chr13	37660175	37673600	4	12925	0.0736543909348442
chr13	41763850	41775175	4	10650	0.100358422939068
chr13	96326675	96337700	4	10200	0.122137404580153
chr13	110047025	110057325	4	9925	0.0672268907563025
chr14	69385350	69427650	4	39150	0.110105580693816
chr14	74206225	74233000	4	25650	0.122015915119363
chr14	89881125	89887100	4	5700	0.0689655172413793
chr14	93110750	93138300	4	26750	0.1125
chr14	103576100	103592700	4	15800	0.101910828025478
chr15	41693725	41703475	4	9400	0.0558139534883721
chr15	45001825	45023175	4	20875	0.087719298245614
chr15	93423100	93432275	4	8900	0.0377358490566038
chr16	81664100	81670625	4	5950	0.117647058823529
chr16	84623925	84652925	4	27300	0.128205128205128
chr16	85643725	85652000	4	7925	0.113636363636364
chr16	89418425	89433425	4	14550	0.0819672131147541
chr17	1956725	1964900	4	7875	0.128205128205128
chr17	8020850	8030575	4	9225	0.116279069767442
chr17	25565650	25575225	4	9125	0.101449275362319
chr17	27216850	27230675	4	13000	0.0932642487046632
chr17	43296325	43316150	4	19450	0.101694915254237
chr17	43367100	43374475	4	6975	0.133333333333333
chr17	48349625	48369125	4	18975	0.0449897750511247
chr17	76345925	76357750	4	11300	0.131147540983607
chr18	10111000	10115350	4	4075	0.123711340206186
chr18	11912900	11920425	4	7225	0.0575539568345324
chr19	1064125	1078750	4	13775	0.118811881188119
chr19	2612250	2637950	4	25300	0.0393873085339169
chr19	8625925	8645725	4	19375	0.0470588235294118
chr19	14222725	14231550	4	8475	0.103448275862069
chr19	54820925	54831825	4	10625	0.0810810810810811
chr2	10255275	10266125	4	10550	0.0592592592592593
chr2	32230775	32238225	4	7225	0.0512820512820513
chr2	54813625	54826850	4	12500	0.101010101010101
chr2	68589225	68606175	4	16125	0.107660455486542
chr2	75058625	75081825	4	22625	0.0381282495667244
chr2	96905050	96913825	4	8325	0.0864197530864197
chr2	105939200	105947525	4	7975	0.120300751879699
chr2	174813075	174833900	4	19100	0.122571001494768
chr2	178256550	178263925	4	7125	0.0727272727272727
chr20	48881475	48903225	4	21200	0.125
chr20	54983700	55006875	4	22425	0.0513595166163142
chr20	57264725	57270200	4	5125	0.0869565217391304
chr20	58619775	58636875	4	16775	0.0434782608695652
chr20	62263700	62273225	4	9150	0.0666666666666667
chr21	15891125	15902000	4	10450	0.108910891089109
chr21	16577850	16584900	4	6600	0.0921052631578947
chr22	19091500	19110850	4	18450	0.127906976744186
chr22	31606000	31636250	4	29400	0.0907297830374754
chr22	38133925	38145550	4	10900	0.112
chr22	46438675	46452000	4	12900	0.0458015267175573
chr3	9431975	9443325	4	11175	0.0254777070063694
chr3	33093250	33098050	4	4425	0.105263157894737
chr3	38032575	38041300	4	8225	0.125
chr3	53730725	53744650	4	13325	0.096
chr3	71766875	71776275	4	8925	0.0689655172413793
chr4	6783375	6792600	4	8700	0.127659574468085
chr4	139935600	139942950	4	7025	0.0970873786407767
chr4	185719550	185749650	4	29900	0.0089086859688196
chr5	17211950	17227025	4	14375	0.0722222222222222
chr5	40675600	40689650	4	13850	0.0192307692307692
chr5	156980500	157004075	4	23325	0.055045871559633
chr5	180224000	180244625	4	19250	0.128851540616246
chr6	13432150	13439300	4	6750	0.0848484848484849
chr6	32632525	32639275	4	6375	0.107142857142857
chr6	35990850	36011425	4	19725	0.0549019607843137
chr6	36080925	36100825	4	19525	0.0402298850574713
chr7	2558150	2572200	4	13375	0.109090909090909
chr7	143104625	143111925	4	6625	0.128342245989305
chr8	26141475	26154675	4	12600	0.0903225806451613
chr8	129960700	129963650	4	2750	0.112676056338028
chr8	144649625	144662525	4	12150	0.100334448160535
chr9	80538975	80543450	4	4275	0.0731707317073171
chr9	80634875	80648925	4	13075	0.133779264214047
chr9	115980325	115991150	4	10400	0.0837696335078534
chr9	120477775	120489025	4	10725	0.0777777777777778
chr9	123489775	123504875	4	14650	0.0392156862745098
chr9	130528375	130550500	4	21150	0.102719033232628
chr9	135112800	135118925	4	5950	0.0666666666666667
chrX	70471300	70475600	4	4100	0.0851063829787234
chrX	71314400	71332350	4	17050	0.113725490196078
chr1	12200150	12250050	3	49550	0.0121642169285352
chr1	27049000	27051800	3	2700	0.0412371134020619
chr1	32418450	32427925	3	9375	0.0408163265306122
chr1	35907275	35922075	3	14475	0.0318725099601594
chr1	51980100	51987125	3	6875	0.0375586854460094
chr1	117044575	117060575	3	15850	0.0195121951219512
chr1	153325075	153352375	3	26675	0.0339321357285429
chr1	183567425	183579950	3	12375	0.0166666666666667
chr1	192774500	192785575	3	10800	0.0383693045563549
chr1	211984025	211991200	3	7025	0.0247933884297521
chr1	223306650	223317900	3	11050	0.0359281437125748
chr1	229158275	229169650	3	11275	0.0283687943262411
chr10	22935950	22944400	3	8350	0.0144927536231884
chr10	28819500	28825225	3	5625	0.0199004975124378
chr10	48477125	48485450	3	8150	0.0314465408805031
chr10	70844400	70862900	3	18275	0.0166898470097357
chr10	82242675	82267500	3	24500	0.0211864406779661
chr10	94448050	94454600	3	6400	0.0304568527918782
chr10	97525975	97533150	3	7050	0.021978021978022
chr10	99177875	99190000	3	11875	0.0364741641337386
chr10	111966525	111983200	3	16525	0.0129449838187702
chr10	126357925	126377300	3	19175	0.0160857908847185
chr11	10470300	10486050	3	15500	0.0273504273504274
chr11	34458925	34475525	3	16125	0.04
chr11	64614725	64648925	3	33775	0.0198347107438017
chr11	65254275	65277175	3	22800	0.00714285714285714
chr11	71841075	71855750	3	14275	0.0323232323232323
chr11	75045450	75064725	3	18925	0.0305131761442441
chr11	76567300	76575475	3	8025	0.0280701754385965
chr12	6439050	6457625	3	18075	0.0392156862745098
chr12	8201475	8208400	3	6725	0.0386100386100386
chr12	80319700	80331225	3	11425	0.0211640211640212
chr12	109113275	109121400	3	7925	0.036101083032491
chr12	112208800	112217650	3	8675	0.0280701754385965
chr13	50651550	50658525	3	6825	0.0235294117647059
chr13	73633100	73636625	3	3425	0.0377358490566038
chr14	52325675	52341575	3	15575	0.0357142857142857
chr14	94848450	94863575	3	15000	0.0101694915254237
chr14	102315800	102324450	3	8450	0.0364741641337386
chr15	50397375	50417900	3	20300	0.0350877192982456
chr15	64273950	64286875	3	12825	0.0209424083769634
chr15	70044175	70062300	3	17800	0.0354330708661417
chr15	75065000	75088100	3	22575	0.0382882882882883
chr15	90930700	90938475	3	7550	0.0359712230215827
chr15	99413075	99422875	3	9600	0.032345013477089
chr16	3299075	3316200	3	16800	0.0367892976588629
chr16	4894950	4904800	3	9600	0.0411764705882353
chr16	21651400	21671200	3	19375	0.0380673499267936
chr16	31358875	31370375	3	11225	0.0318906605922551
chr16	48410600	48414275	3	3575	0.0425531914893617
chr17	397475	405475	3	7800	0.0386100386100386
chr17	29132375	29153650	3	21175	0.0153846153846154
chr17	75133350	75145550	3	11925	0.0330188679245283
chr17	76337525	76341475	3	3825	0.0416666666666667
chr17	79475775	79487050	3	11050	0.036101083032491
chr17	81004325	81013050	3	8575	0.0372093023255814
chr18	3008125	3018900	3	10575	0.0326086956521739
chr19	658550	665500	3	6775	0.0324324324324324
chr19	905725	915900	3	9925	0.0418848167539267
chr19	1851475	1865875	3	14125	0.0294659300184162
chr19	2078700	2098025	3	19075	0.0212483399734396
chr19	2281600	2294575	3	12725	0.0354430379746835
chr19	3175800	3191900	3	15650	0.0343642611683849
chr19	8547825	8571825	3	23675	0.0277008310249307
chr19	24215875	24218900	3	2925	0.0388349514563107
chr19	33775425	33795375	3	19850	0.0396039603960396
chr19	45238875	45262150	3	22950	0.018970189701897
chr19	47728775	47735325	3	6375	0.0347826086956522
chr19	55382800	55395075	3	12000	0.0337349397590361
chr2	28682975	28689825	3	6675	0.0393700787401575
chr2	43240425	43249600	3	9075	0.0251572327044025
chr2	54794050	54810025	3	15700	0.0230263157894737
chr2	113930075	113946750	3	16450	0.0184757505773672
chr2	136762925	136783975	3	20925	0.0181268882175227
chr2	143825575	143830975	3	5275	0.0331491712707182
chr2	198157050	198176800	3	19425	0.0272851296043656
chr2	219121450	219127600	3	6050	0.0384615384615385
chr2	238594650	238617000	3	21825	0.0346456692913386
chr20	5622150	5642850	3	20500	0.0147965474722565
chr20	48401200	48407350	3	6000	0.036036036036036
chr20	51021450	51024850	3	3300	0.0373831775700935
chr20	55963900	55980725	3	16550	0.0344827586206897
chr20	56046000	56053850	3	7675	0.0321285140562249
chr21	44165175	44170525	3	5200	0.0304568527918782
chr22	17564850	17602175	3	36950	0.019047619047619
chr22	19403950	19421200	3	16900	0.0301507537688442
chr22	24819575	24840250	3	20525	0.00986436498150432
chr3	5052275	5062300	3	9775	0.0365296803652968
chr3	5222675	5242250	3	19300	0.0259365994236311
chr3	13029350	13059575	3	30125	0.0160642570281124
chr3	37184700	37191000	3	6175	0.0258620689655172
chr3	49374325	49391325	3	16750	0.0242792109256449
chr3	49970450	49975650	3	5075	0.0425531914893617
chr3	50270650	50294375	3	23375	0.0199115044247788
chr3	142881800	142891700	3	9750	0.0296296296296296
chr3	187566250	187575000	3	8625	0.027027027027027
chr4	3530350	3535000	3	4525	0.0394736842105263
chr4	40806775	40815550	3	8650	0.0204081632653061
chr4	103737250	103750800	3	13400	0.0318725099601594
chr5	150527975	150538325	3	10225	0.0257510729613734
chr6	16724300	16732350	3	7825	0.0416666666666667
chr6	16751400	16764150	3	12525	0.0308880308880309
chr6	24948350	24955875	3	7275	0.03690036900369
chr6	31693525	31709400	3	15775	0.0141843971631206
chr6	33411725	33423250	3	11400	0.0192307692307692
chr6	41235800	41257000	3	21000	0.0196078431372549
chr6	88399350	88404425	3	4975	0.0327868852459016
chr7	30465725	30475300	3	9375	0.0276243093922652
chr7	50342675	50363000	3	19725	0.0369393139841689
chr7	104646775	104665875	3	18675	0.0407055630936228
chr7	139465325	139477575	3	12025	0.0286532951289398
chr8	19742900	19746675	3	3675	0.0384615384615385
chr8	37747100	37764125	3	16775	0.0273972602739726
chr8	56790475	56807000	3	16300	0.0298507462686567
chr8	61428800	61440850	3	11825	0.0340136054421769
chr8	67692550	67701000	3	8275	0.0306513409961686
chr8	82050975	82056725	3	5650	0.0187793427230047
chr8	92036825	92055150	3	17625	0.0407569141193595
chr9	77700350	77710775	3	10275	0.0212765957446809
chr9	80459950	80470100	3	9975	0.03690036900369
chr9	94169850	94188525	3	18150	0.0413589364844904
chr9	95722925	95737775	3	14625	0.0291970802919708
chr9	134136725	134154700	3	17775	0.0146842878120411
chrX	12921150	12931225	3	9825	0.0422163588390501
chrX	80062925	80066375	3	3350	0.0412371134020619
chrX	128904875	128922025	3	16775	0.038135593220339
chrX	153186500	153196100	3	9450	0.0220385674931129
