# Supplementary material for: Large organized chromatin lysine domains help distinguish primitive from differentiated cell populations
Source: Nat Commun. 2021 Jan 21;12:499. doi: 10.1038/s41467-020-20830-9 (PMC7820432; doi:10.1038/s41467-020-20830-9)
Supplement: Supplementary file 3 — Supplementary Software [file 41467_2020_20830_MOESM3_ESM.zip › E030-H3K27me3_LOCKS.bed]

chr1	832450	972575	59	65750	18.7368421052632
chr1	156316425	156784950	59	121350	30.5
chr1	245292675	245482050	59	69475	42.2285714285714
chr10	99719125	99886900	59	55600	32.9818181818182
chr10	102320475	102410600	59	52675	20.9090909090909
chr10	102411800	102570325	59	124150	16.5714285714286
chr10	102776100	102942475	59	100500	22
chr11	1646525	1842650	59	50175	32.9333333333333
chr11	120102950	120239900	59	81000	41.8235294117647
chr12	54126875	54226250	59	70000	5.875
chr12	54226475	54306825	59	39975	18.7096774193548
chr12	54306925	54543825	59	204000	12.6206896551724
chr13	28326050	28439450	59	57250	35.7241379310345
chr14	100244825	100340050	59	36125	30.7777777777778
chr15	73287450	73410775	59	36575	32.9523809523809
chr15	73639225	73752025	59	35850	40.8235294117647
chr16	75223550	75366375	59	74825	41.0344827586207
chr17	19140875	19243250	59	46100	27.36
chr17	32735400	32915650	59	43525	43.6666666666667
chr17	38812600	38906375	59	29000	42.4375
chr17	46549775	46780925	59	130275	44
chr17	47927775	48088675	59	88750	30.5555555555556
chr19	46417000	46568400	59	45125	27.1515151515152
chr19	51052675	51230225	59	66350	29.3670886075949
chr2	218011425	218142675	59	61450	33.8620689655172
chr2	219692600	219830125	59	75550	16.952380952381
chr20	1954800	2076200	59	36625	34.7368421052632
chr20	44757400	44912650	59	47275	34.24
chr20	61601525	61880825	59	82375	34.2
chr20	61881425	62177375	59	52275	39.744
chr3	149269200	149382150	59	70425	17.9272727272727
chr4	186351000	186469900	59	55325	31.4444444444444
chr5	38414050	38547275	59	80525	14.8888888888889
chr5	72404500	72541525	59	113125	3.47826086956522
chr5	72541725	72671825	59	71650	21.6756756756757
chr5	139270125	139426100	59	45825	41.76
chr5	176090750	176204800	59	50900	20.0606060606061
chr6	1250875	1401625	59	73025	38.4210526315789
chr6	27040900	27246500	59	79550	36.4375
chr6	27460950	27588000	59	85350	44.5
chr6	28483300	28620425	59	54175	36.6
chr6	28621850	28802400	59	131050	12.2
chr6	30318725	30451550	59	100400	5.33333333333333
chr6	150241175	150391275	59	100325	18.1
chr7	25978800	26103300	59	37650	36.5384615384615
chr7	73007550	73139600	59	63150	22.6666666666667
chr8	6742000	6909625	59	71375	29.0666666666667
chr8	11376350	11585300	59	100975	38.2857142857143
chr8	27657050	27793025	59	97000	12
chr9	21956725	22109350	59	65850	27.5
chr9	91402425	91516100	59	49075	38.3846153846154
chrX	12890500	13016900	59	23150	41.5348837209302
chrX	15375375	15509600	59	20950	33.9090909090909
chrX	15509850	15579925	59	40025	6.09523809523809
chrX	15580150	15650375	59	49325	5.16279069767442
chrX	15862100	15952300	59	40100	28.2666666666667
chrX	15952350	16026125	59	34225	8.31578947368421
chrX	16847050	16954725	59	25150	36.9090909090909
chrX	40364275	40469925	59	24875	31.6
chrX	40471900	40580775	59	21450	30.5
chrX	64995650	65138725	59	21575	37.6842105263158
chrX	130959950	131040625	59	24950	20.88
chrX	153006450	153170750	59	61800	44
chrX	153230525	153304700	59	34975	7.29411764705882
chr10	102942550	103111400	58	85625	31.2173913043478
chr13	99628025	99828650	58	157875	22.7142857142857
chr2	70960950	71207050	58	80600	42.5
chr20	21411150	21568025	58	48100	38.5833333333333
chr6	137239450	137391725	58	66650	27.741935483871
chr9	112152350	112279200	58	68925	9.4
chr1	31261550	31383725	57	77925	25.8518518518519
chr1	161559175	161715225	57	52375	41.8048780487805
chr5	134799425	134921125	57	72200	25.7272727272727
chrX	45624250	45728300	57	29275	24.8235294117647
chr19	1650975	1797325	56	82100	18.258064516129
chr19	54382250	54517325	56	59950	18.3478260869565
chr5	172623850	172779675	56	76050	38.6666666666667
chr9	100544275	100644025	56	53200	19.8285714285714
chr1	18918925	19060075	55	69700	21.9090909090909
chr13	28440800	28558425	55	86900	11.9428571428571
chr19	54921700	55048725	55	57625	27.9080459770115
chr5	135218375	135315575	55	37125	28.2222222222222
chr8	141955500	142095050	55	89150	23.9090909090909
chrX	153305025	153402825	55	26800	20.9620253164557
chr9	32820600	32956950	53	36575	32.6086956521739
chrX	99836200	99903025	53	34025	8.85714285714286
chr1	157516875	157613550	52	49875	32.8235294117647
chr5	473775	609425	52	61250	7.4
chr17	75882975	75958850	50	40750	13.6521739130435
chr5	140501525	140625900	50	28450	30.8333333333333
chr1	202547200	202688500	49	114275	13.4444444444444
chr15	89878775	90060650	49	82450	24.7368421052632
chr7	117854025	118020925	49	70300	30.4444444444444
chr8	41423350	41761450	48	55100	30.1176470588235
chrX	65274075	65390625	48	18525	27.8823529411765
chr13	100545375	100667700	47	75350	27.5
chr2	220158400	220318500	47	50625	29.6879432624113
chrX	23966800	24056475	47	23650	27.8181818181818
chr2	23657825	23737425	45	25000	12.3243243243243
chr20	58250550	58335050	45	47775	21.304347826087
chr9	126719625	126836375	45	76575	12.8095238095238
chr19	32795800	32894000	44	72175	7.44
chr20	2328925	2398300	44	24400	20.3921568627451
chr7	155219200	155334175	44	96825	3.75384615384615
chr8	27793225	27876150	44	45850	15.7777777777778
chrX	45522150	45611350	44	20725	24.9090909090909
chr18	762825	848625	43	55425	15.4193548387097
chr1	165493275	165586875	42	26350	18.3333333333333
chr13	28902450	28966750	42	42575	9.30769230769231
chr14	72988325	73068750	42	22475	15.0526315789474
chr18	42256400	42349050	42	60250	25.1428571428571
chr2	219830350	219932700	42	65825	20.1388888888889
chr19	40405275	40475725	41	38125	14
chr22	38840500	38969150	41	53650	22.875
chr5	72671925	72776400	41	74650	18.6315789473684
chr2	73078125	73159975	40	51925	9.92
chr5	140704300	140821775	39	102775	5.53125
chr6	41318000	41413875	39	37975	21.7777777777778
chr8	22533025	22618675	39	60175	9.51515151515152
chr1	149931600	150019300	38	63050	12.5185185185185
chr7	1233400	1338300	38	52975	20.280701754386
chr10	102570450	102628800	37	41225	7.6
chr15	95113650	95158550	37	28875	4.7741935483871
chr16	84001375	84079400	37	35525	14.9066666666667
chr18	45894025	45955225	37	31275	18.1739130434783
chr20	21027025	21100175	37	38475	16.3809523809524
chr6	29787925	29835250	37	28700	13.3333333333333
chr1	46910700	47016525	36	58225	17.4418604651163
chr11	101946675	102020275	36	33650	11.875
chr2	176887575	177071075	36	146975	17.2380952380952
chr20	2504150	2569225	36	20975	17.7857142857143
chr6	137784575	137869800	36	53850	16.8571428571429
chrX	153171750	153212250	36	18625	10.16
chr11	1559100	1629700	35	34150	8.38095238095238
chr11	78718700	78779850	34	33450	15.7254901960784
chr1	231558800	231631100	33	43875	12.08
chr13	111039100	111098875	33	31550	11.6969696969697
chr16	86355750	86402700	33	20125	10.7058823529412
chr7	25882625	25957050	33	55825	12.6666666666667
chr2	119556900	119652600	32	65525	12.4324324324324
chr3	126597525	126668125	32	52275	10.6666666666667
chr9	36980575	37056800	32	57300	6.06349206349206
chr10	113967425	114005450	31	24700	5.7
chr2	183874850	183942550	31	44725	10.5333333333333
chr6	134190250	134251600	31	32075	10.125
chr10	119993950	120048000	30	21375	8.81081081081081
chr15	22333925	22392150	30	41775	3.14893617021277
chr16	75368125	75424825	30	44775	3.91666666666667
chr17	59468550	59543725	30	54975	11.9512195121951
chr2	44986675	45042025	30	30625	8.25
chr2	102883675	102926350	30	25175	5.88235294117647
chr2	227507150	227536175	30	16725	9.4
chr2	242368600	242414800	30	32375	4.37037037037037
chr22	40344750	40395400	30	27050	10.6666666666667
chr6	2505650	2550850	30	23750	7.10526315789474
chr9	134996950	135062525	30	28750	12.4
chr1	165311375	165386725	29	66900	0.723404255319149
chr12	113895050	113966850	29	43575	8.73684210526316
chr17	72884875	72985675	29	39100	11.4268292682927
chr6	168194450	168237075	29	22575	6.25
chr8	121278450	121319600	29	24625	6.48
chr11	43558350	43620525	28	38775	10.8
chr19	52164975	52233175	28	36400	7.23809523809524
chr7	97731775	97795225	28	34000	5.86363636363636
chrX	40586925	40626025	28	16475	6.34782608695652
chr1	20537850	20572100	27	18400	5.77777777777778
chr1	156044675	156110425	27	54900	4.85714285714286
chrX	15651075	15691175	27	31425	5.21052631578947
chr1	47878950	47936175	26	39300	7.21428571428571
chr4	13487200	13556350	26	51700	6.45
chr8	23523050	23594550	26	54450	7.57575757575758
chr10	97851900	97888825	25	21575	7.81818181818182
chr15	79375600	79403000	25	16025	6.25
chr2	175569850	175602300	25	19075	4.74074074074074
chr2	177344800	177369875	25	14325	3.15789473684211
chr5	112702175	112733075	25	20000	4.66666666666667
chr9	129343400	129420475	25	62450	7.875
chrX	65164825	65202000	25	18375	6.07407407407407
chr1	152068675	152114125	24	28175	5.92307692307692
chr6	147822075	147855375	24	16175	5.78378378378378
chr8	118874800	118913475	24	25800	3
chr9	1015875	1059050	24	31400	4.85714285714286
chr9	98253500	98294650	24	29000	6.56
chr1	203076125	203109575	23	25000	4
chr12	3219175	3249575	23	23675	4.48484848484848
chr6	108430350	108513450	23	70900	6.89473684210526
chr8	11113500	11140875	23	15475	3.65217391304348
chr11	12686100	12727125	22	31800	4.58823529411765
chr11	69499800	69543525	22	24000	6.11111111111111
chr11	72294750	72334650	22	21675	5.24137931034483
chr12	54584200	54613150	22	18625	2.95238095238095
chr12	65327525	65349825	22	11150	2.82352941176471
chr14	64345600	64386400	22	28850	6
chr22	37199950	37247325	22	29375	1.67272727272727
chr5	54460975	54494475	22	23150	4.15789473684211
chr6	28421150	28462100	22	20925	5.56190476190476
chr7	150845475	150875700	22	18625	5.12
chr11	6275600	6313325	21	21175	5.18181818181818
chr11	79083500	79107125	21	13075	4.25
chr16	198575	232000	21	21750	3.10526315789474
chr16	3200800	3252025	21	41950	4.21052631578947
chr2	175172700	175211450	21	31150	4.42424242424242
chr2	241586025	241614500	21	15725	4.96774193548387
chr4	2019900	2063950	21	25175	5.55
chr7	130404800	130437950	21	23075	3.64444444444444
chr1	94549250	94588575	20	27800	4.90909090909091
chr1	202431925	202472350	20	32575	3.1864406779661
chr11	120368700	120395925	20	13600	4.51851851851852
chr12	107271475	107349675	20	69575	4.07692307692308
chr17	47534000	47587075	20	30275	4.90909090909091
chr19	55652275	55694100	20	32000	2.20588235294118
chr2	218163875	218194550	20	23525	2.25
chr20	55896625	55924550	20	15425	4
chr20	62177600	62212900	20	21100	2.43093922651934
chr6	52528850	52568975	20	28775	3.66666666666667
chr7	27175100	27300975	20	114925	3.50588235294118
chr1	39245575	39286925	19	25250	2.83333333333333
chr11	43642325	43664800	19	14700	2.17391304347826
chr13	25739675	25760400	19	16175	2.94117647058824
chr17	43032500	43075750	19	29100	1.7085020242915
chr19	47917425	47965075	19	33975	4.30769230769231
chr2	97530100	97559825	19	22125	4.23188405797101
chr2	223131400	223191250	19	51275	2.83870967741935
chr4	175115725	175149275	19	24275	2.64
chr5	112808900	112848250	19	36400	0.684210526315789
chr8	99947300	100001175	19	45600	3.15789473684211
chr1	95282725	95303975	18	15275	2.54545454545455
chr17	6677475	6695200	18	11925	1.75
chr17	43845375	43869125	18	15675	2.78260869565217
chr4	174415250	174482975	18	59200	3.54545454545455
chr6	26687225	26704575	18	11800	4
chr8	483650	508625	18	16475	4.07142857142857
chr11	70233675	70285300	17	44225	1.14634146341463
chr14	36960825	37001625	17	37400	1.22448979591837
chr15	30101475	30129225	17	22675	0.838709677419355
chr16	86508700	86555650	17	41200	1.70731707317073
chr2	177412650	177425650	17	8950	1.7
chr20	39301100	39330625	17	24650	2.5
chr5	180466850	180500875	17	27175	2.57142857142857
chr6	30054700	30083625	17	22575	1.72
chr1	147036975	147072800	16	27400	1.88571428571429
chr11	11424550	11448150	16	19875	2.75
chr3	71936400	71972200	16	28875	1.30769230769231
chr5	79853200	79872050	16	15500	1.77777777777778
chr5	174863425	174882400	16	13925	2.53846153846154
chr6	25640800	25655375	16	10325	1.89473684210526
chr6	126060950	126088250	16	22125	1.35483870967742
chr9	14693500	14710575	16	10200	2.57142857142857
chr9	35846600	35864000	16	12125	2.44444444444444
chrX	9728575	9747400	16	11475	2.1219512195122
chr1	94690375	94721500	15	25725	2.25806451612903
chr10	658650	677000	15	13775	1.6
chr12	49928550	49944975	15	12450	1.125
chr15	74038725	74054850	15	12825	1.40540540540541
chr17	46781150	46843300	15	57925	1.15625
chr21	38048600	38092550	15	38575	2.06153846153846
chr4	85394200	85435175	15	37000	2.44444444444444
chr7	16440475	16456050	15	12375	1.1875
chrX	47089400	47101600	15	7900	2.41666666666667
chr1	52684350	52734800	14	45150	2
chr1	210400550	210429750	14	23625	1.93939393939394
chr10	122705750	122746525	14	34000	1.82222222222222
chr11	31812275	31866600	14	49975	1.77142857142857
chr15	44480750	44494900	14	11675	1.46666666666667
chr17	78437700	78468475	14	22275	2.0655737704918
chr18	44761725	44793225	14	27600	1.91666666666667
chr19	42171525	42184650	14	7925	1.76470588235294
chr2	1992950	2006375	14	8750	1.91111111111111
chr2	162093275	162106925	14	10450	0.73469387755102
chr21	46114950	46146925	14	29025	1.17647058823529
chr4	8854050	8900150	14	41625	1.62886597938144
chr4	110941025	110969700	14	21800	1.95454545454545
chr6	27246675	27287025	14	36550	1.37777777777778
chr9	948500	992200	14	39650	1.11111111111111
chrX	110328475	110342850	14	10550	0.844444444444444
chrX	138274700	138294800	14	15050	1.5
chr10	96058150	96070475	13	8025	1.71428571428571
chr10	125721375	125742700	13	16750	0.846153846153846
chr10	135037500	135057475	13	16500	1.14705882352941
chr17	2647625	2662500	13	10950	1.16129032258065
chr19	6616050	6626125	13	7175	1.01639344262295
chr19	46264825	46311425	13	39800	1.18446601941748
chr2	177491500	177516300	13	21375	1.4
chr5	133341550	133356300	13	10975	1.5
chr5	176035075	176063900	13	22150	1.31914893617021
chr6	100029950	100073300	13	39925	1.15151515151515
chr6	106428400	106450825	13	18625	1.47826086956522
chr7	19133925	19164175	13	27500	0.703703703703704
chr7	120309375	120336850	13	24000	1.44444444444444
chr8	9750725	9777300	13	24300	1.15151515151515
chr8	97141775	97183525	13	38900	0.576923076923077
chr9	129731650	129756175	13	19175	1.41463414634146
chr1	63329450	63352950	12	21275	0.466666666666667
chr1	151686350	151702325	12	12600	1.09677419354839
chr10	98937075	98959500	12	15925	1.30337078651685
chr11	33816250	33827425	12	9425	1.30769230769231
chr15	47798350	47834875	12	33825	0.827586206896552
chr15	80747850	80760525	12	10200	0.638888888888889
chr17	36712925	36770875	12	54050	0.823529411764706
chr2	118965450	118990375	12	20225	0.941176470588235
chr3	197803675	197822100	12	13775	1.14285714285714
chr6	39052600	39060850	12	6825	1.07142857142857
chr6	100886700	100925650	12	36425	0.933333333333333
chr8	20156100	20176075	12	16450	1.05555555555556
chr8	61557825	61574875	12	12875	1.1304347826087
chr8	134699925	134714950	12	11025	1.36
chr9	34951075	34968025	12	15175	0.470588235294118
chr10	119277850	119318125	11	37925	0.235294117647059
chr16	69496250	69521175	11	21450	0.340740740740741
chr17	8011925	8033775	11	18350	0.521008403361345
chr17	38949700	38970400	11	16000	1
chr19	41100425	41115250	11	13400	0.583333333333333
chr19	46568750	46586225	11	16225	0.513513513513513
chr3	123746650	123763175	11	14075	0.731707317073171
chr8	30765450	30776075	11	8975	0.8
chrX	578375	607225	11	24900	0.653846153846154
chr1	33346850	33370600	10	20500	0.680851063829787
chr1	38214925	38236950	10	20500	0.592592592592593
chr10	21798400	21810225	10	10325	0.476190476190476
chr14	54409600	54433050	10	21575	0.433333333333333
chr15	28334725	28354100	10	17775	0.258064516129032
chr16	54956050	54982050	10	24250	0.709677419354839
chr19	39986500	40009850	10	19225	0.625
chr6	34103650	34124725	10	19525	0.705882352941177
chr8	145552950	145568250	10	13375	0.612244897959184
chr9	14306775	14328425	10	19875	0.4
chr10	101278400	101306250	9	26300	0.372093023255814
chr10	118884350	118934300	9	47475	0.5
chr16	49884625	49896850	9	10625	0.353982300884956
chr18	19739850	19761250	9	20750	0.444444444444444
chr5	141129625	141142325	9	11500	0.428571428571429
chr5	180531150	180550650	9	15575	0.392156862745098
chr9	21382250	21404825	9	20250	0.238805970149254
chr9	34574375	34594925	9	19550	0.205128205128205
chr9	129425000	129452775	9	25025	0.448979591836735
chr9	139078350	139097875	9	18025	0.363636363636364
chr1	77739900	77751775	8	11150	0.24
chr1	91292250	91320325	8	26300	0.307692307692308
chr12	49361800	49395500	8	31775	0.295081967213115
chr12	106969175	106992050	8	21025	0.3125
chr18	59491500	59508450	8	15575	0.217898832684825
chr19	38874925	38890525	8	14700	0.263157894736842
chr2	146005850	146027250	8	19850	0.252100840336134
chr2	207111875	207144150	8	30800	0.128301886792453
chr3	147069150	147144775	8	72800	0.243654822335025
chr5	82761125	82772475	8	10350	0.269230769230769
chr6	1593175	1630050	8	35850	0.218181818181818
chr6	148520550	148531375	8	9075	0.25
chr8	144840100	144859275	8	16875	0.317689530685921
chr14	69209750	69223800	7	12750	0.162790697674419
chr19	38711375	38723025	7	11050	0.162162162162162
chr7	42264750	42282275	7	16675	0.173913043478261
chrX	119121500	119137925	7	15950	0.117647058823529
chr2	200312975	200342625	6	28450	0.0952380952380952
chr5	139124100	139145200	6	20000	0.0875912408759124
chr10	8071875	8107625	5	35350	0.0385852090032154
chr11	129232325	129250850	5	18225	0.0384615384615385
chr15	96859875	96915975	5	55400	0.033271719038817
chr5	87951175	87998025	4	46675	0.00635593220338983
chr6	99271075	99300050	4	28750	0.0118168389955687
