# Supplementary material for: Large organized chromatin lysine domains help distinguish primitive from differentiated cell populations
Source: Nat Commun. 2021 Jan 21;12:499. doi: 10.1038/s41467-020-20830-9 (PMC7820432; doi:10.1038/s41467-020-20830-9)
Supplement: Supplementary file 3 — Supplementary Software [file 41467_2020_20830_MOESM3_ESM.zip › E030-H3K36me3_LOCKS.bed]

chr1	1553250	1777575	83	94700	24
chr1	10068050	10228700	83	65425	23.7073170731707
chr1	11114075	11302175	83	136775	23.0526315789474
chr1	12294225	12440925	83	114700	5.75
chr1	19270325	19746825	83	232675	23.0833333333333
chr1	28103400	28354775	83	114725	23.68
chr1	36471075	36770375	83	98325	23.4545454545455
chr1	89156850	89388275	83	83575	21.4366197183099
chr1	114232475	114390700	83	56000	18.55
chr1	220269775	220384850	83	82775	18
chr1	235823575	235967925	83	121300	2.80769230769231
chr10	21874000	22018750	83	37575	22.6666666666667
chr10	49900775	50078950	83	111950	17.36
chr10	69646825	69777175	83	82350	11.8823529411765
chr11	18300725	18570475	83	124025	17.5862068965517
chr11	64785225	65181700	83	122625	24.7142857142857
chr11	66890475	67064975	83	104150	18.9230769230769
chr11	107998550	108172050	83	117650	19.6296296296296
chr12	40625800	40759325	83	101375	3.5
chr12	46187825	46357875	83	83100	22.55
chr12	62864475	62986875	83	53375	21.2307692307692
chr12	101675825	101791750	83	76525	5.24324324324324
chr12	112570325	112746225	83	117775	11.2972972972973
chr12	113379300	113827000	83	155175	20.6170212765957
chr12	120107900	120286850	83	76800	24.8461538461538
chr12	121649900	121887300	83	116975	20.622641509434
chr12	122599075	122826200	83	109675	20.1538461538462
chr12	122955775	123092350	83	84775	19.3636363636364
chr13	20534850	20660375	83	80050	9.75757575757576
chr13	32652950	32816475	83	84825	16
chr13	77617275	77773275	83	128125	6.68181818181818
chr14	31762250	31868500	83	58625	24.1052631578947
chr14	58669700	58825850	83	102050	14.2222222222222
chr14	71409200	71579925	83	93825	24.2
chr15	28356550	28508750	83	70050	15
chr15	43186075	43395025	83	102700	22.8255813953488
chr15	43628275	43826450	83	77300	23.9310344827586
chr15	44724100	44928550	83	119300	21.5
chr15	50131550	50264950	83	69825	12.8421052631579
chr15	59283150	59445000	83	86800	21.25
chr15	62143375	62261750	83	84525	5.8
chr15	63828050	64035400	83	159950	5.1219512195122
chr16	3430350	3653950	83	89825	22.9508196721311
chr16	10976650	11149325	83	97900	25.3714285714286
chr16	16063825	16224700	83	103750	9.16239316239316
chr16	19509650	19656525	83	89750	11.3239436619718
chr16	23530675	23693775	83	101125	15.4285714285714
chr16	24042675	24200625	83	85450	21.6129032258065
chr16	68156150	68341300	83	81425	16.7586206896552
chr16	69808250	69941400	83	68075	9.76190476190476
chr17	1478375	1746875	83	91675	22.62
chr17	3709000	4006825	83	166875	16.331797235023
chr17	5196800	5385150	83	123150	18.85
chr17	15877875	16050500	83	131475	6.22222222222222
chr17	27768075	27975825	83	91825	25.5373134328358
chr17	59933550	60084075	83	88725	17.5616438356164
chr17	65068525	65179125	83	73625	6.91428571428571
chr18	12953075	13123700	83	108750	24.0645161290323
chr19	4913525	5139025	83	87150	24.4
chr19	7416700	7618925	83	100375	14.6879432624113
chr19	17159750	17330675	83	100150	21.8461538461538
chr19	36810300	37059375	83	94300	20.4379562043796
chr19	37289850	37435075	83	69075	12.8888888888889
chr19	37811125	38057300	83	100625	23.8333333333333
chr19	53036225	53353275	83	132225	25.4418604651163
chr2	23966525	24100200	83	60100	21.9090909090909
chr2	32291275	32435375	83	52700	16.6829268292683
chr2	32598675	32724150	83	82225	15
chr2	32724475	32863950	83	73725	17.1
chr2	37206400	37352100	83	106475	11.75
chr2	55751400	55896100	83	78450	12.2439024390244
chr2	61375700	61522500	83	88675	6.36619718309859
chr2	69546325	69755950	83	104625	21.5263157894737
chr2	122095550	122273625	83	110825	22.5
chr2	160171575	160293000	83	65525	10.0666666666667
chr2	160571075	160724750	83	69200	20.9607843137255
chr2	170732325	170887850	83	41750	23.5555555555556
chr2	197855250	197991375	83	91375	15.1891891891892
chr2	219204300	219437925	83	84400	24.4285714285714
chr2	231197300	231385450	83	109500	25.2380952380952
chr2	233567350	233726050	83	114925	8.75
chr2	242520500	242689525	83	81025	25.1111111111111
chr20	20434625	20589550	83	83175	18
chr20	32957050	33095100	83	94575	24
chr21	47610875	47805150	83	118425	13.9615384615385
chr21	47805400	47976325	83	90450	18.7924528301887
chr22	20795425	21114525	83	99925	21.8285714285714
chr22	32152250	32295925	83	107200	17.875
chr22	47238625	47450350	83	67600	22.7368421052632
chr3	4662775	4853825	83	129175	21.2258064516129
chr3	33539450	33650150	83	57250	20.6
chr3	47534525	47751000	83	112925	21.2877697841727
chr3	48893225	49105025	83	97325	25.1827956989247
chr3	52233400	52590950	83	170275	25.1176470588235
chr3	52591100	52770375	83	123125	13.64
chr3	121487700	121651400	83	75100	23.5
chr3	122807850	122987475	83	60900	25.1428571428571
chr3	125164000	125298250	83	87400	11.9722222222222
chr3	171944675	172094625	83	87275	21.3333333333333
chr3	182528175	182637575	83	63925	22.0588235294118
chr3	184534050	184680400	83	92700	17.1304347826087
chr3	185865925	186004425	83	61700	14.4210526315789
chr4	85588625	85715900	83	76525	11.4893617021277
chr4	89571850	89720075	83	100600	25.28
chr4	103447075	103629750	83	101625	17.9298245614035
chr4	123094250	123211600	83	71125	4.32911392405063
chr5	14271350	14451100	83	88325	22
chr5	64863700	65015250	83	89525	13.6
chr5	75852850	75998775	83	103925	14
chr5	77379950	77539575	83	54300	20.6111111111111
chr5	79925450	80074025	83	60200	15.7894736842105
chr5	112091050	112232425	83	70650	7.87931034482759
chr5	169065725	169278200	83	155975	11.5
chr5	176562175	176717500	83	101025	21.8
chr6	90344125	90509125	83	126850	7.27272727272727
chr6	136876325	137015025	83	74100	18.6086956521739
chr6	144742975	144884850	83	106450	5.09090909090909
chr6	145001700	145139700	83	63625	22.8888888888889
chr6	152440675	152584000	83	89325	25.3636363636364
chr7	36552450	36713825	83	116700	24.5625
chr7	91603025	91730675	83	68550	15.8125
chr7	91972375	92257150	83	74925	25
chr7	98930700	99166825	83	130000	24.8205128205128
chr7	101709550	101874275	83	91975	21.1111111111111
chr7	139606300	139757925	83	86000	10.6
chr8	25126550	25281700	83	120975	6.64705882352941
chr8	37964500	38163625	83	90650	19.0227272727273
chr8	48609175	48804000	83	121400	20.5755395683453
chr8	87383625	87508750	83	77850	15.4117647058824
chr8	130947375	131172950	83	107450	25.25
chr9	88164875	88292025	83	55000	17.7931034482759
chr9	123148975	123334600	83	128325	15.5625
chr9	131135650	131494775	83	151275	24.3012048192771
chr9	132567750	132733700	83	94575	20.5555555555556
chrX	117677200	117795075	83	75150	5.91836734693878
chr13	28720650	28869950	82	59575	23.4444444444444
chr2	9545900	9683375	82	92575	12.6666666666667
chr2	71706675	71848300	82	84025	17.4444444444444
chr20	43516800	43719000	82	121750	15
chr3	183419600	183585900	82	106775	23.7777777777778
chr4	73919075	74049425	82	91850	23.5652173913043
chr8	28900750	29048500	82	88975	7.12
chr8	133695825	133861300	82	92175	18.4375
chr1	235270450	235423700	81	98000	16.3636363636364
chr3	194986425	195112850	81	67525	21.4166666666667
chr7	47314975	47489125	81	122375	20.2857142857143
chr19	12635175	12878725	80	90150	22.5510204081633
chr20	34388175	34537250	80	69825	16.4137931034483
chr7	128173775	128293625	80	38800	19.0322580645161
chr12	118575900	118703725	79	76600	8
chr17	73586500	73849075	79	113675	20.8148148148148
chr2	145142975	145273625	79	86850	12
chr3	47000075	47167425	79	103550	20.52
chr4	119608950	119754850	79	91775	22
chr1	179956750	180084300	78	96900	6.63636363636364
chr12	14562525	14714675	78	100125	15.7297297297297
chr12	112076275	112290225	78	110525	15.4193548387097
chr14	39498925	39654750	78	92825	11.9194630872483
chr15	50850400	50977250	78	91750	13.8888888888889
chr16	57015575	57212975	78	99725	16.3684210526316
chr17	30178800	30376500	78	79625	19.8562874251497
chr2	10706200	10825175	78	71700	19.4871794871795
chr2	178286550	178403900	78	44275	16.2962962962963
chr1	52816575	52993550	77	70100	20.1904761904762
chr11	46641900	46840200	77	131225	8.24761904761905
chr17	500275	696325	77	83475	20
chr2	64084075	64211200	77	76500	14.25
chr2	99107075	99294225	77	109125	15.8181818181818
chr2	225622875	225754750	77	100675	10.5555555555556
chr3	49999800	50159975	77	99825	11.047619047619
chr5	109091025	109203725	77	59550	11.8
chr12	111850825	111993475	76	83950	16.7301587301587
chr2	61522600	61644675	76	65950	16.8571428571429
chr2	234162350	234417150	76	123250	20.5714285714286
chr20	3231325	3362375	76	69825	9.52
chr3	37291075	37427225	76	85225	10.0769230769231
chr9	33887100	34017275	76	71300	15.6666666666667
chr1	51819275	51973400	75	80175	19.5675675675676
chr19	37059550	37220825	75	73350	12.7826086956522
chr21	40541225	40683575	75	104125	4.61904761904762
chr5	31400375	31557475	75	103700	18.4545454545455
chr7	149127875	149431175	75	97975	19.1906976744186
chr14	58874525	58992750	74	51025	18.8484848484848
chr15	52601100	52722625	74	80000	15.037037037037
chr17	65850000	65979750	74	87525	11
chr17	73012450	73282900	74	100800	19.551724137931
chr4	39823700	39929875	74	83275	2.64864864864865
chr4	48499750	48627125	74	93675	8.09090909090909
chr7	5659050	5817300	74	73300	14.8333333333333
chr9	4989125	5149275	74	101325	10.5625
chr14	39747125	39840150	73	49725	10.4117647058824
chr14	50572900	50669475	73	50850	11.2
chr15	42451100	42654150	73	132325	19.04
chr18	18529350	18629200	73	68675	16.2
chr3	149548800	149678875	73	38900	18.6666666666667
chr1	155280500	155412025	72	76375	13.7837837837838
chr10	103660750	103799975	72	62000	15.4444444444444
chr10	105064475	105210200	72	84950	11.0786516853933
chr12	94547350	94706475	72	76900	12.3137254901961
chr15	75646725	75819800	72	106075	9.1578947368421
chr21	33969600	34141375	72	97100	14.3272727272727
chr3	44756125	44896550	72	60250	11.7948717948718
chr3	130649250	130743675	72	50700	10.3846153846154
chr3	142024775	142154500	72	97375	8.32
chr9	5702150	5826575	72	70325	6.51428571428571
chr18	39537500	39664975	71	68525	9.88235294117647
chr2	201735225	201894825	71	90650	16.2222222222222
chr4	154391325	154559250	71	87550	16.4788732394366
chr7	37166050	37312850	71	52875	17.6153846153846
chr13	50026525	50156100	70	68775	13.3333333333333
chr15	86118300	86293025	70	128600	6.51428571428571
chr17	33900575	34055550	70	100575	17
chr2	98340075	98478650	70	75100	17.3076923076923
chr20	62492675	62708025	70	106125	15.4736842105263
chr3	121222425	121457550	70	91975	15.1965065502183
chr12	133564575	133773525	69	103150	17.1111111111111
chr14	31097000	31206175	69	64875	9.27272727272727
chr18	29408750	29516750	69	83125	7.92
chr19	48617675	48752050	69	63750	14.4
chr7	151791550	151934600	69	97225	11.0909090909091
chr8	103218525	103377550	69	115425	14.7843137254902
chr1	54231450	54353350	68	60975	12.6428571428571
chr17	4054125	4211175	68	88550	13.25
chr4	2597900	2755575	68	89075	15.2190476190476
chr8	42780875	42890225	68	68725	9.87096774193548
chr9	88558050	88649525	68	53025	14
chr1	21063675	21231700	67	86725	11.2254335260116
chr1	176036975	176153025	67	57650	15.2
chr14	91583675	91694000	67	81275	6.96296296296296
chr15	51737750	51839275	67	69125	9.7
chr16	14623975	14763900	67	82850	14.1081081081081
chr19	4345725	4505950	67	68575	13.4
chr2	17841250	17926525	67	51625	5
chr2	42472650	42583825	67	57025	11.0714285714286
chr2	230628150	230783100	67	92975	13.0769230769231
chr20	36361100	36503800	67	74575	11.7735849056604
chr4	3088450	3245075	67	132400	4.63636363636364
chr15	52874050	52968675	66	50675	10.1935483870968
chr17	18090250	18257950	66	102375	10.4125
chr17	62461500	62593475	66	93025	12.962962962963
chr3	37022550	37138100	66	82275	9.87096774193548
chr3	99998775	100109575	66	66275	13.1014492753623
chrX	40982725	41092975	66	69150	6.93333333333333
chr1	92711600	92825900	65	40400	14.4761904761905
chr10	98278050	98415550	65	92550	7.38202247191011
chr16	74905650	74996225	65	55750	6.54166666666667
chr18	74563650	74681325	65	76150	9.64705882352941
chr2	86252350	86441775	65	129575	15.3333333333333
chr5	118792250	118878775	65	42225	14.3888888888889
chr5	130756650	130856725	65	50850	10.7272727272727
chr5	130978675	131080350	65	58525	14.2
chr5	169343275	169514500	65	117100	12
chr6	43453200	43651200	65	108775	7.91304347826087
chr6	79647150	79782850	65	94425	14.2307692307692
chrX	40484700	40587775	65	62400	13.4893617021277
chr1	155678975	155797975	64	77500	9.73913043478261
chr18	59878675	59978350	64	54750	11.9090909090909
chr22	40614650	40769200	64	88625	14.7407407407407
chr3	11338000	11477150	64	86225	8.17021276595745
chr5	54618575	54726400	64	77550	3.80952380952381
chr7	77201800	77288325	64	47550	8.78571428571429
chr9	134002825	134142850	64	89600	12.1142857142857
chr1	161721350	161842325	63	66125	13.0252100840336
chr21	37556775	37667900	63	62275	10.7636363636364
chr5	179129025	179332000	63	111600	12.5769230769231
chr6	88187225	88282525	63	51925	13.1904761904762
chr8	120742750	120852750	63	71000	12.2068965517241
chr1	39697025	39859400	62	117850	10.4150943396226
chr1	156126225	156305800	62	102900	10.5128205128205
chr10	28812575	28910825	62	68075	5.91304347826087
chr14	90416025	90511750	62	58900	11.8846153846154
chr3	119094100	119244575	62	87650	9.12359550561798
chr9	19286775	19379300	62	53450	11.4603174603175
chr9	114969400	115059000	62	44725	7.18279569892473
chrX	1501200	1651675	62	61950	12.3174603174603
chr10	104835975	104940900	61	61825	9.15151515151515
chr13	77779300	77870575	61	60250	5.69230769230769
chr15	52151700	52259750	61	70700	7.9
chr4	56818475	56897225	61	58600	6.10714285714286
chr5	36954350	37067025	61	80550	6.55421686746988
chr5	50052650	50141450	61	61100	7.48148148148148
chr5	94795925	94888500	61	70600	5.5625
chr5	171469825	171611575	61	96600	9.52941176470588
chr6	76333250	76426425	61	59700	7.68421052631579
chr7	156954250	157064500	61	83675	8.35294117647059
chr1	17263200	17435150	60	70275	11.8571428571429
chr10	11961200	12077525	60	75025	12.3333333333333
chr10	75124125	75248275	60	64750	12.4444444444444
chr2	8866725	8968525	60	70725	9.8125
chr2	55513400	55591025	60	52725	6.43478260869565
chr2	175927875	176015675	60	42425	10.6190476190476
chr2	233928000	234121825	60	107675	9.41588785046729
chr20	40030575	40150475	60	82075	8
chr3	148711700	148795675	60	49825	7.08333333333333
chr5	139815325	139933325	60	78125	7.85365853658537
chr6	18129200	18262325	60	86725	11.2
chr6	24801950	24934250	60	100575	8.47058823529412
chr8	17785700	17938750	60	104325	8.6183574879227
chr11	70118200	70231375	59	79850	3.79816513761468
chr2	44113675	44220100	59	80650	7.76470588235294
chr20	47674025	47794975	59	79975	9.28571428571429
chr3	129148350	129307925	59	69250	11.2890625
chr6	86212100	86291075	59	38675	7.08571428571429
chr17	902725	1010525	58	66800	8.73684210526316
chr4	169137875	169232275	58	49500	9.90909090909091
chr8	27199500	27365475	58	76200	11.6610169491525
chr10	11209425	11377500	57	140975	5.93333333333333
chr12	112453325	112544050	57	70125	5.2
chr15	35146600	35259000	57	90575	6.73684210526316
chr15	40230200	40330200	57	76400	7.2
chr17	26904850	27107825	57	106200	10.8686868686869
chr17	30473125	30555500	57	46125	8.53846153846154
chr2	99976975	100079275	57	81625	7.6
chr3	135974475	136077725	57	45625	10.6363636363636
chr9	123842125	123954025	57	71825	6.94488188976378
chr11	9424850	9550900	56	76575	6.74820143884892
chr11	94149150	94234400	56	46425	9.93548387096774
chr20	50003750	50104675	56	36675	10.4285714285714
chr7	148426925	148529500	56	72000	7.73333333333333
chr8	68102900	68229475	56	96300	5.2
chr1	40654800	40767550	55	58900	5.08196721311475
chr15	22925775	23031300	55	75275	4.52380952380952
chr16	15091575	15185825	55	54350	9.125
chr17	35872300	36000625	55	98000	7.05263157894737
chr21	17178175	17256725	55	45075	9.43283582089552
chr21	38491675	38575850	55	58400	3.87755102040816
chr3	142199575	142290125	55	55600	6.22641509433962
chr1	211919000	211999550	54	37400	7.79166666666667
chr11	121328325	121505325	54	148075	9.54838709677419
chr12	124808025	124987125	54	140050	7.38461538461539
chr15	51204325	51300575	54	59325	6.76923076923077
chr16	53256550	53359825	54	85525	2.03703703703704
chr17	19673950	19752750	54	50050	3.60330578512397
chr18	2660875	2806000	54	127925	5.0126582278481
chr3	51424950	51530825	54	70475	9.92857142857143
chr4	1902350	2001275	54	72150	7
chr4	123212175	123284825	54	44550	4.76190476190476
chr6	17758950	17856300	54	58875	6.30769230769231
chr7	5347025	5434950	54	72450	1.86206896551724
chr7	155457800	155577200	54	77475	8.94444444444444
chr1	234541000	234603275	53	35200	4.28571428571429
chr10	93691225	93793825	53	75350	7.36363636363636
chr11	43384025	43497825	53	68025	9.38095238095238
chr11	107884150	107975775	53	49275	6.20657276995305
chr12	93188925	93258700	53	27125	9.35483870967742
chr12	123639875	123711525	53	51075	6.73333333333333
chr19	39835875	39983125	53	84400	6.75324675324675
chr2	128851050	128950475	53	83525	6
chr4	68480550	68563025	53	47050	6.57627118644068
chr9	2028950	2144975	53	94900	6.8
chrX	123171400	123237375	53	39975	6.17647058823529
chr1	55531850	55643825	52	96925	4.06666666666667
chr1	236966725	237065350	52	74675	8.26315789473684
chr12	80167850	80246925	52	47300	7.06172839506173
chr15	58885675	58957500	52	34550	6.44444444444444
chr2	3385400	3490225	52	71150	8.92307692307692
chr2	171806000	171917650	52	64750	7.93069306930693
chr5	145598550	145668400	52	52425	5.57575757575758
chr5	156711925	156821025	52	89450	4.33962264150943
chr7	104679325	104787100	52	87350	4.89855072463768
chr9	111786375	111858400	52	52625	5.11111111111111
chr1	33233600	33329525	51	57975	3.5
chr16	1362225	1564700	51	86100	8.13620071684588
chr3	141251875	141336100	51	48425	8.48
chr9	274775	467175	51	175750	2.85714285714286
chr9	140603325	140726425	51	99925	2.23376623376623
chr1	223906275	224009325	50	77825	5.17073170731707
chr17	35771175	35840700	50	49700	3.95238095238095
chr2	202565425	202632150	50	37400	7.33333333333333
chr5	118434225	118516875	50	36975	7.48148148148148
chr5	156906200	156965025	50	30700	5.82352941176471
chr5	176329450	176415050	50	53350	6.73684210526316
chr6	82876300	82950250	50	55225	4.38461538461539
chr8	124331225	124387650	50	39650	3.6
chr10	26777225	26862300	49	68700	4.10714285714286
chr17	37623475	37728175	49	73200	5.17127071823204
chr18	43429150	43542125	49	95050	2.91666666666667
chr3	27419125	27490375	49	35800	7.63636363636364
chr3	179067750	179147175	49	51850	5.64102564102564
chr4	169276925	169395050	49	90525	4.03333333333333
chr5	78910650	78984375	49	52750	4.16216216216216
chr5	82771825	82879300	49	87450	3.82142857142857
chr7	36436350	36493875	49	29675	7.61904761904762
chr7	158419800	158488625	49	43250	7.28571428571429
chrX	53559950	53682825	49	107325	5.1
chr1	247002975	247092600	48	68050	7.05263157894737
chr15	55620000	55682075	48	42275	3.61904761904762
chr2	37427350	37520400	48	70500	6
chr2	47172050	47303550	48	94875	6.12244897959184
chr20	45836950	45943600	48	92875	3.04166666666667
chr3	33844275	33911875	48	41125	7
chr4	68331500	68409100	48	58150	5.8
chr5	102482850	102542775	48	36225	7.21212121212121
chr9	135136675	135279300	48	106800	6.53846153846154
chr13	49689175	49784975	47	57825	5.81560283687943
chr17	6480625	6553150	47	45925	4.4113475177305
chr2	20446800	20533175	47	67400	5.73913043478261
chr4	140255850	140315425	47	42775	5
chr7	135256100	135334425	47	66700	2
chr8	132953800	133027025	47	51075	6.4
chr9	135469000	135567175	47	59375	5.67289719626168
chr1	22003600	22083475	46	65150	1.40740740740741
chr13	20288650	20350600	46	37125	4.38888888888889
chr15	41267850	41391975	46	100250	6.48
chr17	61705850	61805825	46	73350	6.2
chr18	19102575	19162675	46	38000	6.30769230769231
chr6	83828575	83899125	46	52775	3.80952380952381
chr9	72876125	72953450	46	55075	6.33333333333333
chr9	125001100	125088225	46	59150	3.64583333333333
chr10	5762850	5850575	45	65675	5.5
chr10	94209200	94279475	45	44100	6.08333333333333
chr12	102114175	102186200	45	40675	5.55
chr12	110721975	110839425	45	77575	5.86206896551724
chr18	9512875	9594100	45	59825	4.80555555555556
chr3	33037500	33118150	45	48100	6.07692307692308
chr3	182730250	182814600	45	53200	6.34615384615385
chr1	212502550	212573675	44	50975	4.95652173913043
chr10	26994600	27059325	44	44850	3.31034482758621
chr14	64877500	64929200	44	35375	3.04761904761905
chr14	78138025	78223350	44	65375	4.68181818181818
chr16	70742025	70827150	44	60050	5.92592592592593
chr2	223455950	223515350	44	39175	5.90476190476191
chr21	45451375	45570775	44	88975	5.78461538461538
chr12	105505200	105625600	43	101850	3.52542372881356
chr12	132458800	132564100	43	88325	4.77777777777778
chr13	24992775	25083550	43	77800	1.29787234042553
chr13	37522875	37625725	43	75025	3.28571428571429
chr13	111870000	111960775	43	71475	5.52727272727273
chr14	73607475	73696125	43	70200	3.89473684210526
chr14	103914475	103979125	43	48550	4.61538461538461
chr17	37408375	37461275	43	33150	4.97435897435897
chr17	79505175	79600600	43	73200	4.23076923076923
chr3	132385725	132438325	43	39950	4.44444444444444
chr5	73984600	74077800	43	68825	5.37142857142857
chr5	132203300	132273275	43	49700	5.56923076923077
chr5	137272425	137356800	43	59325	5.65432098765432
chr9	130190650	130281050	43	63450	3.5
chr1	52227150	52313075	42	65550	4.10344827586207
chr10	64898925	64976725	42	54375	5.16129032258065
chr10	88194075	88278075	42	63350	3.27710843373494
chr10	95065950	95135725	42	46700	3.19354838709677
chr13	114742550	114847550	42	72625	4.52348993288591
chr22	21114650	21189400	42	56900	4.18181818181818
chr6	17613125	17688875	42	56625	3.36842105263158
chr1	17948075	18024050	41	55450	2.58064516129032
chr1	246782875	246836625	41	33225	2.82926829268293
chr12	3718150	3794425	41	56350	4.70967741935484
chr12	6600450	6714300	41	86900	4.58620689655172
chr12	132197975	132287450	41	79400	2.30188679245283
chr13	111274575	111356475	41	60925	4.31578947368421
chr14	96748750	96809550	41	37800	4.82142857142857
chr15	90125900	90177200	41	39825	3.9
chr17	80521225	80602775	41	60250	2.65217391304348
chr6	157452225	157529775	41	51400	4.34782608695652
chr1	29355000	29401200	40	23750	4.36
chr11	68278200	68383975	40	90400	2.6
chr12	11991400	12047950	40	42150	2.94117647058824
chr13	79892050	79958725	40	48925	3.81818181818182
chr14	56079050	56154900	40	56325	3.24137931034483
chr15	68434125	68490550	40	44425	2.09090909090909
chr2	24459750	24537175	40	63850	3.11627906976744
chr2	27820925	27921525	40	78275	2.36904761904762
chr5	74667350	74722525	40	39725	2.51162790697674
chr5	112866100	112911350	40	28375	3.5
chr5	134002075	134061725	40	48475	1.30120481927711
chr10	35296975	35360300	39	48375	1.86666666666667
chr12	21593525	21670825	39	57125	3.03669724770642
chr15	25578325	25640275	39	34050	4.14457831325301
chr19	33073975	33150000	39	54725	3.0379746835443
chr2	48674325	48749425	39	59775	3.38461538461538
chr20	37109975	37206175	39	78175	3.75555555555556
chr20	46250900	46338525	39	68550	3.86666666666667
chr20	48431475	48506125	39	54175	2.97959183673469
chr3	194124950	194182950	39	40900	3.65217391304348
chr5	37289400	37364650	39	60750	1.6875
chr5	134099550	134171675	39	57600	2.81481481481481
chr7	138921725	138973375	39	37175	4.21052631578947
chr10	120867300	120921900	38	39075	3.25490196078431
chr12	89989725	90049800	38	35775	3.46808510638298
chr12	99041675	99130725	38	78025	3.08333333333333
chr14	73433850	73491600	38	38400	3.52380952380952
chr3	58080350	58157550	38	64625	2.35294117647059
chr5	122704150	122754925	38	37300	1.66666666666667
chr6	7176500	7252950	38	56575	2.54761904761905
chr7	44684525	44749875	38	51175	3.77142857142857
chr7	158522725	158591025	38	55125	2.81818181818182
chr13	46049900	46112250	37	51350	3.04347826086957
chr14	35220025	35282975	37	49250	2.94736842105263
chr15	65734750	65808025	37	63125	0.833333333333333
chr19	10871125	10946025	37	62200	1.67567567567568
chr20	47557125	47652375	37	77225	2.91358024691358
chr3	132167100	132261025	37	81800	2.03960396039604
chr4	47862625	47912700	37	35525	3.16666666666667
chr5	70754325	70824200	37	58525	3.36
chr5	131909775	131958825	37	34850	2.56
chr9	131712725	131781525	37	54300	3.55555555555556
chr1	231039225	231097125	36	44075	3.23076923076923
chr12	388975	495175	36	87300	2.68181818181818
chr12	95420475	95462375	36	29400	2.5
chr14	31566150	31650750	36	75675	2.38709677419355
chr15	65846100	65899775	36	39625	3.09090909090909
chr17	60637475	60694000	36	44025	2.14285714285714
chr17	76060800	76139100	36	59950	2.72
chr2	204107300	204163100	36	40350	3.15384615384615
chr3	57608475	57656550	36	37350	2.52941176470588
chr4	164428200	164479450	36	37225	3.39130434782609
chr5	61643750	61697200	36	39725	3.03448275862069
chr9	132838350	132899725	36	48175	2.3125
chr1	173900075	173968225	35	58450	2.90909090909091
chr12	50821575	50872475	35	38225	2.5
chr12	64854675	64895625	35	33550	2.08695652173913
chr12	110340725	110430650	35	79150	1.79591836734694
chr16	22255750	22297550	35	27100	2.66666666666667
chr16	70506500	70609800	35	82500	2.52631578947368
chr20	37612000	37672100	35	48075	2.66666666666667
chr21	36161225	36253875	35	82625	0.642105263157895
chr8	56854450	56926550	35	55125	2.25
chr1	229575550	229641175	34	54750	2
chr10	70483150	70557100	34	66375	0.744186046511628
chr11	85664925	85742625	34	71325	2.26086956521739
chr12	27108575	27153125	34	31125	2.22222222222222
chr16	87733325	87797750	34	45975	2.66666666666667
chr2	102441500	102512775	34	63875	1.78947368421053
chr3	133294050	133378000	34	63975	2.02433090024331
chr5	154242775	154312400	34	56875	1.53333333333333
chr6	42567425	42663100	34	81700	2.69565217391304
chr10	70666175	70710675	33	34125	1.52941176470588
chr12	51063600	51144775	33	72600	2.05555555555556
chr16	4845675	4938225	33	73925	2.09090909090909
chr17	57987950	58037300	33	39650	1.45714285714286
chr2	112816950	112876575	33	47425	2
chr2	152268500	152342500	33	63275	2.4
chr22	46085650	46119650	33	21950	2.4390243902439
chr3	100432425	100474325	33	35575	0.944444444444444
chr5	72147275	72206700	33	53250	1.6
chr5	178987125	179049725	33	51650	2.21052631578947
chr7	139059025	139112875	33	45625	1.26984126984127
chr8	126017450	126098250	33	72975	2.20512820512821
chr1	203766525	203825675	32	46200	1.81818181818182
chr11	47796225	47867575	32	62450	2.16666666666667
chr16	11767425	11832400	32	50300	1.22448979591837
chr16	74652050	74731575	32	64600	1.57051282051282
chr17	78239275	78393500	32	123325	1.71399387129724
chr19	10240375	10303250	32	53175	1.83333333333333
chr20	33300675	33371225	32	52850	2.15094339622642
chr4	110412350	110464675	32	41900	1.36986301369863
chr7	38775025	38816650	32	31125	2.22222222222222
chr1	29007500	29043050	31	26000	1.64285714285714
chr1	67406175	67456000	31	42825	2.06060606060606
chr1	109293200	109354800	31	53025	1.08196721311475
chr11	3685725	3802400	31	111150	0.588235294117647
chr12	32757500	32799575	31	31400	1.65957446808511
chr14	81646775	81682825	31	29075	1.47826086956522
chr15	90969100	91046425	31	70650	1.95121951219512
chr16	3775875	3847200	31	61650	1.66666666666667
chr2	208420250	208464400	31	35425	1.67741935483871
chr22	22110925	22162200	31	41225	2
chr5	32367025	32420225	31	46475	1.16666666666667
chr9	114123050	114209300	31	77175	1.13157894736842
chr1	59121550	59161275	30	32550	1.46153846153846
chr10	43279875	43328225	30	37750	1.83333333333333
chr14	50898825	50942675	30	32925	1.79411764705882
chr15	50741750	50796675	30	45900	1.23809523809524
chr17	27976150	28030475	30	40775	1.84615384615385
chr22	50843200	50906950	30	53200	1.6304347826087
chr3	25637825	25687000	30	41125	1.54838709677419
chr10	13639825	13676025	29	27150	1.53846153846154
chr14	45564325	45598925	29	28225	1.0625
chr17	40442475	40500600	29	48150	0.592592592592593
chr2	71575550	71637150	29	53250	1.69230769230769
chr22	31797900	31868050	29	58950	1.33333333333333
chr3	49315550	49375675	29	52150	1.11111111111111
chr7	98478675	98618450	29	131225	0.931174089068826
chr7	139251925	139316775	29	56600	1.5
chr9	19056525	19096550	29	34325	1.4
chr1	109853225	109891575	28	30175	1.17857142857143
chr10	102675675	102726500	28	43550	1.45454545454545
chr11	4123150	4163775	28	31750	1.53846153846154
chr12	133348425	133404125	28	45925	1.54761904761905
chr14	95874000	95948225	28	64225	1.40740740740741
chr17	40612875	40669075	28	45325	1.26829268292683
chr19	2179100	2249475	28	55375	1.42372881355932
chr19	14845700	14885425	28	30175	1.41025641025641
chr2	111394475	111431175	28	27650	1.57142857142857
chr5	96058225	96139675	28	73200	1.42857142857143
chr7	72853350	72933175	28	72300	1.25
chr7	129656900	129687975	28	23350	1.58333333333333
chr10	50149425	50193125	27	36225	1.2
chr11	68521575	68585050	27	57875	0.469387755102041
chr11	93399875	93450750	27	43025	1.07692307692308
chr17	19802825	19852350	27	42475	0.657534246575342
chr19	8584925	8624600	27	30800	0.983050847457627
chr2	11902975	11968625	27	53575	1.45263157894737
chr2	109067675	109114500	27	38675	1.43396226415094
chr20	31413650	31447150	27	27625	1.07142857142857
chr20	33581000	33645700	27	57575	1.42857142857143
chr21	30313050	30359275	27	42475	0.833333333333333
chr5	65317125	65352850	27	31525	1.1304347826087
chr5	140918250	140968975	27	44775	0.835820895522388
chr1	214802425	214841300	26	31025	1.31914893617021
chr10	114154350	114205325	26	44250	0.590909090909091
chr12	32859100	32907050	26	39725	1.23076923076923
chr12	123773325	123835000	26	55475	0.857142857142857
chr14	21672975	21736225	26	57700	0.912
chr2	136599775	136630250	26	24050	1.29032258064516
chr6	44358075	44417150	26	50575	1.27272727272727
chr1	180933800	180965675	25	25700	1.18072289156627
chr15	51007125	51042275	25	27950	1.10144927536232
chr2	240895925	240935800	25	32775	1.02439024390244
chr9	93599525	93662700	25	50475	1.04201680672269
chr1	184661150	184706925	24	39475	0.891891891891892
chr1	211443525	211480825	24	29800	0.777777777777778
chr1	224467550	224505525	24	31000	0.828571428571429
chr10	29746300	29785025	24	33325	0.826086956521739
chr11	48139775	48191050	24	44125	1.03703703703704
chr13	32821425	32857750	24	30800	0.818181818181818
chr14	35547250	35585825	24	34100	0.653061224489796
chr14	50240750	50317725	24	70050	0.944444444444444
chr14	104119275	104176350	24	50800	0.782608695652174
chr16	53473650	53533325	24	55425	0.8
chr17	49042600	49085800	24	36675	0.885714285714286
chr21	33683800	33757975	24	67900	0.941176470588235
chr22	19315950	19399625	24	74850	0.362694300518135
chr3	56644775	56707725	24	57825	0.666666666666667
chr5	68669700	68700950	24	23300	0.909090909090909
chr7	105176000	105210275	24	28975	0.972222222222222
chr7	128582100	128651800	24	60800	1.06122448979592
chr1	9769975	9815450	23	39975	0.631578947368421
chr1	203665500	203712700	23	40375	1
chr1	236695025	236765950	23	65225	0.923076923076923
chr15	93466075	93571625	23	101375	0.8125
chr2	114670800	114720425	23	44025	0.909090909090909
chr20	35517500	35576800	23	54500	0.745762711864407
chr12	133200400	133257175	22	48725	0.714801444043321
chr13	98636525	98676125	22	35450	0.6
chr16	24928375	24990100	22	57100	0.774193548387097
chr18	21093225	21153575	22	52425	0.873239436619718
chr5	39102825	39144825	22	37725	0.666666666666667
chr9	128073575	128130850	22	48750	0.789915966386555
chr1	162469750	162498350	21	25525	0.692307692307692
chr10	121661725	121704475	21	37775	0.633333333333333
chr15	66598050	66629550	21	28150	0.681818181818182
chr16	30485625	30533950	21	42700	0.51219512195122
chr16	58550675	58635275	21	81325	0.553191489361702
chr17	40852200	40883650	21	27025	0.75
chr4	841325	907500	21	61775	0.6
chr8	28012825	28047650	21	29750	0.612244897959184
chr8	42131075	42190100	21	51075	0.761904761904762
chr1	26762500	26796200	20	29150	0.689655172413793
chr1	183484975	183548525	20	58400	0.5
chr10	74883050	74916850	20	27450	0.711111111111111
chr10	75845900	75900050	20	49275	0.619718309859155
chr10	116590825	116624775	20	28900	0.653846153846154
chr12	114340000	114400475	20	54725	0.347826086956522
chr16	2100275	2147800	20	41250	0.689655172413793
chr18	56995375	57022875	20	23900	0.534883720930233
chr2	54839150	54898575	20	55425	0.627450980392157
chr2	239971825	240037575	20	58100	0.558823529411765
chr6	160444575	160529100	20	75875	0.571428571428571
chr9	100402650	100455800	20	49825	0.583333333333333
chr10	103402450	103437500	19	30925	0.55
chr12	117581000	117624800	19	38650	0.565217391304348
chr12	125430900	125470925	19	33775	0.508771929824561
chr14	102441525	102519475	19	74100	0.299065420560748
chr3	15045125	15095100	19	46825	0.37037037037037
chr3	160132275	160157450	19	22500	0.52
chr7	91829075	91871200	19	38150	0.360655737704918
chr9	94803100	94843350	19	35475	0.586666666666667
chr13	113872650	113919700	18	42600	0.566666666666667
chr14	89033875	89058625	18	22300	0.526315789473684
chr16	74483900	74530725	18	42275	0.451612903225806
chr18	33715450	33757850	18	39500	0.28169014084507
chr2	54022025	54047250	18	22450	0.48
chr20	47240000	47327125	18	84175	0.177215189873418
chr22	38246950	38286550	18	35425	0.413793103448276
chr3	12610200	12660425	18	46750	0.37037037037037
chr3	13355000	13442250	18	82350	0.488888888888889
chr3	196528025	196559250	18	27400	0.541666666666667
chr4	57851000	57899450	18	44700	0.566037735849057
chr6	131899075	131947075	18	45250	0.421052631578947
chr1	31729750	31766825	17	33875	0.327272727272727
chr1	186279900	186341925	17	59425	0.305343511450382
chr1	186348675	186370875	17	18375	0.459016393442623
chr11	77375425	77404725	17	26550	0.355140186915888
chr12	49081600	49109050	17	23575	0.423645320197044
chr17	76787775	76834875	17	43550	0.392156862745098
chr18	12333475	12369600	17	32650	0.3
chr20	2460950	2481600	17	17425	0.5
chr22	41640875	41679175	17	34225	0.37037037037037
chr3	9466400	9523700	17	54125	0.4
chr3	36866200	36903100	17	31825	0.407960199004975
chr5	133468600	133509650	17	37700	0.470588235294118
chr5	134665450	134728850	17	60125	0.307692307692308
chr5	149383825	149461000	17	72750	0.260869565217391
chr9	115919000	115973975	17	51000	0.380952380952381
chr1	31404925	31443575	16	35350	0.336
chr1	150908350	150942300	16	30775	0.426229508196721
chr10	851975	894375	16	39950	0.213592233009709
chr10	27484200	27512450	16	25375	0.434782608695652
chr14	97008425	97034725	16	22775	0.430379746835443
chr16	23475575	23507375	16	29200	0.344827586206897
chr19	21909000	21948725	16	37175	0.366666666666667
chr2	15734875	15776325	16	36800	0.390243902439024
chr2	128729450	128776425	16	43750	0.421875
chr20	47837850	47882850	16	42425	0.261904761904762
chr21	37705500	37750600	16	42525	0.32
chr22	42262000	42303875	16	39175	0.431372549019608
chr3	15258900	15309250	16	43475	0.453287197231834
chr9	134307425	134375475	16	65100	0.451612903225806
chr1	220167250	220200175	15	29250	0.350877192982456
chr10	80959425	80997000	15	33675	0.393939393939394
chr10	93572425	93624850	15	50025	0.210526315789474
chr14	51187375	51244150	15	53375	0.175609756097561
chr14	99892550	99932275	15	35375	0.4
chr17	65716250	65747800	15	28875	0.385964912280702
chr19	14552125	14582575	15	27050	0.295081967213115
chr2	48021525	48067000	15	42975	0.333333333333333
chr2	128062600	128097325	15	32425	0.264705882352941
chr2	216189625	216216025	15	22300	0.363636363636364
chr4	7000100	7035325	15	32100	0.235294117647059
chr4	184595825	184636225	15	37075	0.285714285714286
chr1	33117875	33152575	14	32300	0.315789473684211
chr10	71122200	71164875	14	40725	0.32183908045977
chr11	68674500	68709075	14	31700	0.294117647058824
chr14	93121775	93157400	14	32925	0.263736263736264
chr16	252025	277750	14	22925	0.3125
chr17	8346800	8388275	14	38425	0.151515151515152
chr2	85846075	85880750	14	32600	0.225806451612903
chr2	136510850	136544000	14	30900	0.313725490196078
chr2	206984525	207016925	14	30500	0.285714285714286
chr22	23595350	23645950	14	46850	0.220472440944882
chr5	32245400	32275825	14	26625	0.32
chr6	119222800	119247625	14	22100	0.349206349206349
chr7	30638325	30675900	14	35125	0.254901960784314
chr1	55183250	55210325	13	25075	0.256410256410256
chr1	202709675	202737625	13	24775	0.304347826086957
chr11	47295250	47340350	13	42775	0.28
chr2	128237600	128263650	13	24500	0.272727272727273
chr21	44259350	44295050	13	32300	0.242424242424242
chr3	148872450	148895525	13	20825	0.30188679245283
chr3	150281100	150303900	13	20600	0.26865671641791
chr3	169810075	169840800	13	28325	0.235294117647059
chr3	180664475	180690700	13	24400	0.191780821917808
chr9	96284875	96327075	13	39125	0.256410256410256
chr1	113635650	113669875	12	32500	0.171428571428571
chr10	1123100	1177825	12	52375	0.164383561643836
chr10	101955225	101985825	12	28050	0.233766233766234
chr11	47737825	47777400	12	37950	0.213197969543147
chr12	72000150	72041525	12	39875	0.198198198198198
chr12	133299125	133331875	12	30800	0.20952380952381
chr16	57238350	57270650	12	30325	0.241379310344828
chr17	36910150	36943725	12	31525	0.263157894736842
chr17	41566675	41606100	12	37525	0.16793893129771
chr2	28999400	29026325	12	25275	0.245283018867925
chr20	18519150	18543925	12	21975	0.25
chr21	34786425	34811725	12	23075	0.25531914893617
chr22	42028075	42061600	12	31775	0.210526315789474
chr6	145154750	145175175	12	19100	0.244897959183673
chr7	5248325	5273025	12	22850	0.239130434782609
chr7	50426600	50462675	12	34500	0.155844155844156
chr9	104297675	104330825	12	31125	0.177777777777778
chr9	125838425	125873250	12	33025	0.155172413793103
chr1	39887750	39941575	11	51450	0.152777777777778
chr1	78172300	78198500	11	24600	0.195652173913043
chr1	111708625	111722300	11	12025	0.225352112676056
chr1	153712725	153746100	11	31125	0.220408163265306
chr1	167637525	167676700	11	36875	0.187755102040816
chr1	171482100	171519950	11	36500	0.163265306122449
chr10	127409825	127448875	11	37975	0.136363636363636
chr13	25881825	25909225	11	25100	0.222222222222222
chr13	100189925	100216300	11	24525	0.153846153846154
chr14	73561575	73592950	11	30000	0.146892655367232
chr14	100574950	100611075	11	34300	0.133333333333333
chr16	28107925	28151025	11	41025	0.208955223880597
chr16	50320025	50360500	11	38875	0.188976377952756
chr19	4681625	4706275	11	22700	0.183673469387755
chr19	19101300	19130325	11	26325	0.222222222222222
chr2	60986725	61021500	11	33075	0.222222222222222
chr2	197633400	197662725	11	27450	0.212927756653992
chr21	30400575	30442575	11	40375	0.0862068965517241
chr22	31321250	31347600	11	24450	0.196581196581197
chr4	6590450	6623475	11	30725	0.201058201058201
chr4	25387675	25421500	11	32100	0.133333333333333
chr5	38940325	38969125	11	27250	0.158139534883721
chr5	98190400	98240875	11	48950	0.0966183574879227
chr6	111997300	112026300	11	26625	0.2
chr8	82579250	82593050	11	12350	0.216216216216216
chr8	104058400	104084425	11	24725	0.222222222222222
chr1	6123750	6147950	10	22825	0.146118721461187
chr11	128627525	128684300	10	55325	0.119205298013245
chr11	129729725	129763175	10	32075	0.19047619047619
chr12	53409875	53434550	10	23025	0.171428571428571
chr13	99102600	99127625	10	23200	0.161812297734628
chr14	20832350	20867550	10	33375	0.155339805825243
chr14	68226225	68278225	10	50300	0.115606936416185
chr14	81941400	81975075	10	32325	0.170731707317073
chr14	93272900	93300275	10	26075	0.0705882352941176
chr16	4484000	4507900	10	22075	0.114583333333333
chr18	77461650	77505150	10	41475	0.134751773049645
chr19	46322750	46358800	10	34200	0.124137931034483
chr2	61703825	61730275	10	25175	0.137931034482759
chr2	101876800	101906800	10	27825	0.186335403726708
chr21	33053025	33075975	10	21550	0.139130434782609
chr22	44358925	44389100	10	28425	0.188679245283019
chr22	47081700	47109125	10	25800	0.136752136752137
chr3	137941700	137962125	10	18800	0.167741935483871
chr3	195774275	195803375	10	27750	0.19047619047619
chr4	3503450	3531575	10	26400	0.188235294117647
chr4	24524450	24545700	10	19900	0.12
chr5	145495250	145517925	10	21550	0.114285714285714
chr7	1514150	1542800	10	27525	0.126315789473684
chr7	6054575	6070125	10	14625	0.162162162162162
chr7	98624925	98655200	10	28575	0.166666666666667
chr7	138730225	138759100	10	27200	0.163934426229508
chr8	26480475	26517025	10	34575	0.182926829268293
chr9	94999375	95051675	10	50850	0.166666666666667
chr9	111649850	111674850	10	23750	0.173913043478261
chr1	104076250	104096950	9	19325	0.140350877192982
chr1	169820450	169848500	9	27075	0.078740157480315
chr10	3173375	3212400	9	37975	0.1
chr10	99210750	99242350	9	30725	0.119402985074627
chr10	101991400	102012425	9	19450	0.148148148148148
chr10	104110925	104143025	9	29825	0.15929203539823
chr11	10774550	10801925	9	26425	0.113821138211382
chr12	57682325	57698700	9	15025	0.15748031496063
chr12	116397650	116435675	9	36700	0.0909090909090909
chr14	92469700	92485125	9	14450	0.113636363636364
chr17	17055600	17088250	9	31075	0.0952380952380952
chr17	25930800	25954100	9	21650	0.118421052631579
chr17	74034175	74065050	9	29350	0.153846153846154
chr18	21042200	21062700	9	19675	0.0745341614906832
chr2	69023700	69055750	9	30575	0.162162162162162
chr2	70438000	70458250	9	18925	0.157407407407407
chr2	86674925	86721450	9	44975	0.137931034482759
chr2	118741325	118766600	9	23975	0.149253731343284
chr2	128024375	128050475	9	24650	0.134020618556701
chr2	190312050	190337575	9	24350	0.125
chr2	209188725	209222350	9	32275	0.11340206185567
chr2	240937150	240961100	9	22800	0.0938967136150235
chr22	41521400	41576875	9	53675	0.156756756756757
chr3	12939050	12986625	9	46475	0.156862745098039
chr5	56152925	56167500	9	13650	0.130434782608696
chr5	179699025	179712750	9	12600	0.161290322580645
chr6	4035675	4066100	9	29150	0.134969325153374
chr6	149839025	149862325	9	22475	0.0869565217391304
chr7	2396525	2422575	9	24525	0.145833333333333
chr9	32473575	32489875	9	15275	0.126582278481013
chr9	117096700	117128400	9	30850	0.112676056338028
chr9	138700975	138719425	9	17500	0.0945945945945946
chr1	16042250	16061775	8	18650	0.1
chr1	115107225	115119975	8	12000	0.121212121212121
chr1	200941625	200975875	8	32575	0.125
chr10	14948575	14979200	8	29575	0.111801242236025
chr13	45971825	45985875	8	13250	0.132231404958678
chr14	74359350	74381450	8	20825	0.124223602484472
chr15	45697525	45715400	8	17100	0.127659574468085
chr16	21967450	21998350	8	30000	0.0983606557377049
chr16	27470500	27525400	8	53350	0.0535714285714286
chr16	66754700	66779775	8	24000	0.0927152317880795
chr17	27403675	27444250	8	38850	0.0891364902506964
chr17	40033125	40070825	8	36000	0.127659574468085
chr19	11119725	11150675	8	29725	0.128440366972477
chr2	25174700	25187025	8	11725	0.0980392156862745
chr2	54149100	54165850	8	15800	0.1
chr2	153509675	153538575	8	27750	0.125461254612546
chr2	182383950	182405750	8	21100	0.133333333333333
chr2	209100000	209115675	8	14650	0.131868131868132
chr2	242165450	242208875	8	41875	0.117647058823529
chr3	169882450	169896725	8	13600	0.112676056338028
chr4	83738125	83752225	8	13400	0.133333333333333
chr4	99991225	100007075	8	15175	0.0882352941176471
chr4	148543675	148559900	8	15400	0.124223602484472
chr5	6596575	6631850	8	34325	0.0512820512820513
chr5	10381850	10397125	8	14400	0.111888111888112
chr8	124790825	124825750	8	33500	0.120689655172414
chr9	134466875	134502075	8	33600	0.130909090909091
chr1	24971875	25001750	7	29300	0.046875
chr1	198691850	198725675	7	33050	0.0634920634920635
chr1	224552925	224565200	7	11850	0.0661157024793388
chr10	5949525	5973975	7	23225	0.0933333333333333
chr10	81047050	81075825	7	27600	0.10727969348659
chr10	88806400	88830700	7	23225	0.103139013452915
chr10	101495775	101521075	7	24200	0.0643776824034335
chr11	35203675	35233050	7	28575	0.0837696335078534
chr11	118620100	118639700	7	18825	0.0792079207920792
chr12	57566275	57606825	7	38325	0.10443864229765
chr12	64803700	64836700	7	32100	0.0607734806629834
chr13	115002200	115036325	7	33250	0.0604229607250755
chr15	70339075	70379025	7	39075	0.0611353711790393
chr15	101584000	101610225	7	25225	0.0745341614906832
chr16	18839225	18869750	7	29400	0.0759493670886076
chr16	27349525	27368750	7	18500	0.0727272727272727
chr16	50811725	50834300	7	21925	0.065359477124183
chr16	56497475	56513075	7	14800	0.106666666666667
chr16	84085675	84105125	7	18850	0.0603015075376884
chr17	57748125	57778775	7	29125	0.109510086455331
chr18	72168350	72189875	7	20400	0.107142857142857
chr19	34923725	34947325	7	22600	0.0711974110032362
chr19	58700125	58725800	7	24525	0.10989010989011
chr2	203142300	203171675	7	28550	0.069204152249135
chr20	5156425	5172875	7	15800	0.0804597701149425
chr20	17594200	17624750	7	29800	0.1
chr20	48249950	48266700	7	15750	0.106280193236715
chr20	61830850	61845950	7	14450	0.0939597315436242
chr22	24554725	24574875	7	19275	0.0897435897435897
chr22	29667300	29697575	7	29625	0.08
chr3	14484775	14530375	7	44350	0.0883534136546185
chr3	160229800	160247725	7	16825	0.098159509202454
chr4	2895250	2917875	7	21625	0.0876712328767123
chr4	76568750	76587375	7	18125	0.0987654320987654
chr5	10402200	10421100	7	18250	0.0810810810810811
chr5	145525475	145547075	7	20500	0.0969387755102041
chr5	150495750	150527825	7	30975	0.108474576271186
chr6	7284750	7310725	7	25025	0.101449275362319
chr6	7398400	7419050	7	19800	0.0795454545454545
chr6	30544325	30563075	7	17875	0.106382978723404
chr6	31590325	31618175	7	26975	0.108333333333333
chr7	65422900	65441350	7	18050	0.0465116279069767
chr8	17131650	17148575	7	16275	0.0909090909090909
chr8	21831075	21852225	7	20025	0.0782122905027933
chr8	67955275	67972125	7	15925	0.103448275862069
chr8	117857125	117874475	7	16750	0.078125
chr1	17733575	17756900	6	22725	0.0754716981132075
chr1	118443800	118461775	6	17525	0.0580912863070539
chr1	154550675	154578575	6	27325	0.0557491289198606
chr1	207974700	207994175	6	18725	0.0625
chr10	103543825	103573350	6	28825	0.0493150684931507
chr10	120795325	120833850	6	37975	0.0506329113924051
chr11	13375775	13406175	6	29875	0.0493150684931507
chr11	34091900	34123450	6	30500	0.0798226164079823
chr11	61065225	61097900	6	30975	0.0821917808219178
chr11	77045275	77061000	6	15175	0.0606060606060606
chr12	53923775	53933875	6	9650	0.0851063829787234
chr12	56553400	56570325	6	16325	0.08
chr14	21856050	21885150	6	28475	0.0474777448071217
chr14	91921625	91953050	6	30650	0.046242774566474
chr15	59952025	59976050	6	23250	0.0786516853932584
chr16	8983450	9019700	6	35725	0.0298507462686567
chr16	85687025	85710450	6	22575	0.0775193798449612
chr17	4006875	4026300	6	18650	0.0775623268698061
chr17	49341675	49359575	6	17225	0.0847457627118644
chr18	10538200	10557525	6	18600	0.0813559322033898
chr19	2102950	2126400	6	22525	0.0563380281690141
chr19	18238675	18250575	6	11275	0.0714285714285714
chr19	21349800	21367725	6	17075	0.076555023923445
chr19	49591975	49613150	6	20625	0.0851063829787234
chr19	55737050	55760375	6	22375	0.0829493087557604
chr19	58752625	58775725	6	22225	0.0722021660649819
chr2	113304425	113334525	6	29325	0.0751173708920188
chr2	118686775	118719650	6	32400	0.0380952380952381
chr2	191826075	191876925	6	49975	0.0499040307101727
chr2	198328875	198343500	6	14075	0.08
chr2	216980800	217023525	6	42050	0.0303605313092979
chr20	34289775	34328900	6	38475	0.0265339966832504
chr22	41738075	41755650	6	16650	0.0782918149466192
chr3	3178475	3212625	6	33675	0.0810810810810811
chr4	13600600	13616650	6	15425	0.0604026845637584
chr4	146058000	146074000	6	15550	0.0661157024793388
chr5	137748075	137773250	6	24125	0.0661157024793388
chr5	169672650	169703875	6	30500	0.0650406504065041
chr5	175917325	175937150	6	19175	0.0683760683760684
chr6	132775850	132794525	6	17875	0.0727272727272727
chr7	102939225	102968275	6	28450	0.0595238095238095
chr7	102994900	103010725	6	15425	0.0549450549450549
chr7	138234800	138259325	6	23850	0.0841121495327103
chr9	33266375	33284200	6	17525	0.0377358490566038
chr9	91940750	91979300	6	37925	0.0736842105263158
chr1	27084150	27109725	5	24725	0.0584144645340751
chr1	40206050	40226075	5	19375	0.052757793764988
chr1	54494975	54509875	5	14625	0.0410958904109589
chr1	89470700	89483000	5	11875	0.0612244897959184
chr1	109946425	109964500	5	17575	0.0411522633744856
chr1	114496375	114517200	5	20125	0.0558139534883721
chr1	150297225	150320800	5	22925	0.0549450549450549
chr1	151201675	151222925	5	20650	0.053030303030303
chr1	154197575	154220250	5	21950	0.0545454545454545
chr1	155882025	155903075	5	20650	0.0456273764258555
chr1	155919150	155940400	5	20775	0.0338983050847458
chr1	182812350	182858700	5	46100	0.0245901639344262
chr1	202909450	202920375	5	10575	0.0579710144927536
chr1	204492675	204521350	5	28100	0.0442477876106195
chr1	230800200	230830450	5	29750	0.0413793103448276
chr1	245002900	245025375	5	21925	0.0301507537688442
chr10	27398475	27415475	5	16500	0.0533333333333333
chr10	121586350	121610025	5	23250	0.0290697674418605
chr10	122630225	122640600	5	10175	0.0533333333333333
chr11	10494850	10524650	5	29100	0.0569395017793594
chr11	11961450	11979000	5	17125	0.0618556701030928
chr11	14479150	14518250	5	38400	0.047682119205298
chr11	35236100	35254050	5	17550	0.0487804878048781
chr11	45877225	45895650	5	17800	0.0449438202247191
chr11	57569125	57585700	5	16000	0.0483870967741935
chr11	68824650	68835825	5	10750	0.0606060606060606
chr11	116616200	116637275	5	20525	0.0389105058365759
chr11	118234700	118269400	5	34050	0.0632911392405063
chr12	53904075	53920500	5	15850	0.0616438356164384
chr12	75884425	75900800	5	16025	0.0504201680672269
chr13	46700175	46734525	5	33850	0.036697247706422
chr13	48639425	48654425	5	14525	0.0576923076923077
chr13	103277775	103304650	5	26375	0.0467532467532468
chr14	21887400	21900250	5	12650	0.031496062992126
chr14	65542025	65565075	5	22550	0.0349514563106796
chr14	74385750	74401325	5	15150	0.0585365853658537
chr14	91737850	91782750	5	44125	0.0436507936507936
chr15	31230375	31255200	5	24275	0.0580912863070539
chr15	49418775	49437425	5	18375	0.0364963503649635
chr15	72540150	72561425	5	20575	0.0576923076923077
chr15	89726750	89744025	5	16625	0.0617760617760618
chr16	4430225	4446075	5	15300	0.0568181818181818
chr16	24804375	24839150	5	34350	0.0230326295585413
chr17	17030200	17052075	5	21275	0.0417633410672854
chr17	29115875	29132100	5	15725	0.0528052805280528
chr17	30680875	30710200	5	28575	0.0617760617760618
chr17	46993825	47014975	5	20575	0.0588235294117647
chr17	58139625	58153850	5	13750	0.0571428571428571
chr17	60098875	60111650	5	12300	0.0598290598290598
chr17	61868525	61903450	5	34575	0.0384615384615385
chr17	62118625	62137150	5	18075	0.0620689655172414
chr17	80212725	80225350	5	12050	0.0612244897959184
chr18	2908025	2931625	5	23175	0.0411522633744856
chr19	8041325	8056800	5	15025	0.0625
chr19	8526250	8544600	5	17850	0.0363636363636364
chr19	16946700	16967425	5	20150	0.0444444444444444
chr19	21544100	21561925	5	17500	0.0425531914893617
chr19	47191950	47207875	5	15575	0.0353356890459364
chr2	36799200	36815200	5	15525	0.0593220338983051
chr2	61120025	61131425	5	11125	0.0481927710843374
chr2	175423000	175451575	5	28175	0.0238663484486874
chr20	5534900	5550950	5	15625	0.0535714285714286
chr20	35824925	35839600	5	14275	0.0375
chr20	43119825	43142900	5	22625	0.0476190476190476
chr21	34918775	34935725	5	16325	0.0594795539033457
chr22	17579600	17593500	5	13475	0.0575539568345324
chr22	30401550	30425825	5	23825	0.055363321799308
chr22	36687725	36726875	5	38625	0.0313588850174216
chr3	41265375	41283950	5	18125	0.0480769230769231
chr3	122403400	122426050	5	22125	0.0555555555555556
chr3	126174925	126191125	5	15800	0.0563380281690141
chr3	128970800	128996975	5	25575	0.0404040404040404
chr3	179300625	179320100	5	19075	0.0294117647058824
chr4	13586650	13599775	5	12775	0.0344827586206897
chr4	84009900	84024075	5	13925	0.0425531914893617
chr5	36158700	36175525	5	16375	0.0491803278688525
chr5	43646025	43661350	5	14775	0.059016393442623
chr5	154177100	154191625	5	14025	0.0459770114942529
chr5	178139100	178155375	5	15775	0.0434782608695652
chr6	52941900	52967450	5	25000	0.0347826086956522
chr7	86808775	86829950	5	20675	0.0620689655172414
chr8	41828700	41839700	5	10600	0.0564971751412429
chr8	48833925	48844575	5	10325	0.0508474576271186
chr8	56698000	56713950	5	15325	0.0546075085324232
chr9	33292000	33324175	5	31550	0.0337552742616034
chr9	100761350	100782400	5	20550	0.0487804878048781
chr9	123616150	123626875	5	10425	0.0625
chr1	2438875	2453700	4	14475	0.0387931034482759
chr1	16253000	16275125	4	21925	0.016
chr1	35467375	35479300	4	11775	0.0229885057471264
chr1	43880675	43917975	4	36975	0.0160771704180064
chr1	44143175	44166575	4	22750	0.0354609929078014
chr1	78411875	78435725	4	23625	0.0251046025104603
chr1	110579900	110602450	4	22050	0.0372340425531915
chr1	150797725	150812500	4	14525	0.0425531914893617
chr1	151275700	151290625	4	14525	0.0341880341880342
chr1	156434325	156454300	4	19450	0.0393873085339169
chr1	160177600	160211925	4	34000	0.036231884057971
chr1	206607375	206622525	4	14775	0.032258064516129
chr1	224574900	224594625	4	19250	0.03886925795053
chr1	244573450	244587750	4	13900	0.0411311053984576
chr1	247357925	247368150	4	9975	0.0310077519379845
chr10	32299600	32312875	4	13000	0.0410958904109589
chr10	32315325	32329650	4	13975	0.0402298850574713
chr10	60147450	60158000	4	10225	0.0382775119617225
chr10	81909050	81933700	4	24350	0.03125
chr10	101472375	101481500	4	8900	0.0380952380952381
chr11	34153425	34174525	4	20775	0.0273972602739726
chr11	43909975	43921525	4	11400	0.0184331797235023
chr11	47487950	47507300	4	18950	0.0431965442764579
chr11	118361425	118385250	4	23425	0.0266075388026608
chr11	118915275	118926300	4	10850	0.0265486725663717
chr11	125470225	125492675	4	22150	0.0261437908496732
chr12	4386375	4403400	4	16625	0.0337837837837838
chr12	49414475	49449250	4	34325	0.0431034482758621
chr12	53847850	53882050	4	33950	0.0179533213644524
chr12	62778525	62794725	4	15825	0.0395604395604396
chr12	108911150	108934150	4	22650	0.0350877192982456
chr13	20234400	20251100	4	16225	0.0415584415584416
chr13	24854900	24880650	4	25325	0.0421052631578947
chr13	31709725	31730050	4	19975	0.0234375
chr13	73328075	73352700	4	24250	0.0305343511450382
chr13	77580475	77594325	4	13550	0.031496062992126
chr14	23369600	23379325	4	9475	0.0418410041841004
chr15	59170075	59193175	4	22850	0.0218978102189781
chr15	76550550	76567650	4	16550	0.0429447852760736
chr15	79177100	79200100	4	22775	0.0203252032520325
chr16	2746725	2760025	4	13050	0.0336134453781513
chr16	27534250	27557325	4	22525	0.036036036036036
chr16	28485075	28494600	4	9250	0.0410958904109589
chr16	84119675	84132000	4	12050	0.0291970802919708
chr16	89583225	89596450	4	12975	0.0324324324324324
chr17	26666375	26682400	4	15650	0.0432900432900433
chr17	40132000	40145950	4	13625	0.0338983050847458
chr17	48211475	48224275	4	12525	0.0431034482758621
chr17	66517425	66534825	4	16975	0.0420168067226891
chr18	60222275	60233325	4	10775	0.0383386581469649
chr19	48950575	48960050	4	9200	0.0423280423280423
chr19	52567675	52597300	4	29175	0.0215439856373429
chr2	73469675	73482850	4	12975	0.0256410256410256
chr2	74379925	74398275	4	18125	0.0222222222222222
chr2	170460500	170472900	4	12175	0.0327868852459016
chr2	198255600	198287150	4	31150	0.0203562340966921
chr20	30114275	30128675	4	14050	0.0424403183023873
chr20	32675475	32694025	4	18100	0.0315955766192733
chr20	39736275	39749425	4	12850	0.0333333333333333
chr20	60564775	60585575	4	20200	0.0431372549019608
chr22	29722225	29741125	4	18650	0.0191846522781775
chr3	9706925	9745025	4	37800	0.0261780104712042
chr3	38160600	38176825	4	15925	0.0327868852459016
chr3	139064950	139102475	4	36875	0.0383141762452107
chr4	2249475	2261275	4	11475	0.0383141762452107
chr4	2938750	2956700	4	17550	0.041025641025641
chr4	77967200	77981800	4	14400	0.0248447204968944
chr6	7879775	7905450	4	25250	0.0415704387990762
chr6	24414850	24427750	4	12575	0.0343347639484979
chr6	36564475	36579225	4	14500	0.0310880829015544
chr6	105768200	105782000	4	13450	0.0418410041841004
chr6	107097575	107109000	4	11200	0.0342857142857143
chr6	136577950	136603500	4	25150	0.0242914979757085
chr7	6183500	6203200	4	19400	0.0427807486631016
chr7	106517125	106535275	4	17975	0.0222222222222222
chr8	59483375	59500900	4	17200	0.032183908045977
chr8	101710850	101730750	4	19675	0.0223463687150838
chr9	36196550	36216350	4	19500	0.0291970802919708
chr9	86285250	86292925	4	7475	0.0343347639484979
chr9	127161850	127176675	4	14475	0.0326086956521739
chr9	139335125	139346675	4	11325	0.0350877192982456
chr9	139990075	140007900	4	17450	0.036231884057971
chrX	47836000	47848100	4	11775	0.0392156862745098
chr1	12083875	12093000	3	8975	0.0224719101123595
chr1	23651725	23662250	3	10325	0.0253164556962025
chr1	27173325	27184050	3	10550	0.0194174757281553
chr1	32651425	32664325	3	12700	0.025369978858351
chr1	39463325	39475325	3	11850	0.0215827338129496
chr1	44118850	44138025	3	18975	0.0144300144300144
chr1	45098625	45118075	3	19250	0.0243407707910751
chr1	70693050	70719250	3	25975	0.0211480362537764
chr1	71525575	71539075	3	13325	0.0238095238095238
chr1	100735300	100749400	3	13975	0.0223048327137546
chr1	115259975	115282700	3	22475	0.0179775280898876
chr1	120503325	120515075	3	11575	0.0261437908496732
chr1	150124025	150132325	3	8150	0.0228136882129278
chr1	150717225	150732050	3	14625	0.0212389380530973
chr1	154220575	154237825	3	16925	0.024390243902439
chr1	158998350	159014725	3	16100	0.0201680672268908
chr1	171524325	171538650	3	14200	0.019047619047619
chr1	171543425	171555250	3	11650	0.0236686390532544
chr1	201818300	201829700	3	11275	0.0224719101123595
chr1	202977950	202992075	3	13875	0.0226757369614512
chr1	224603275	224614300	3	10875	0.0239520958083832
chr1	225587450	225608925	3	21375	0.00603318250377074
chr1	226545075	226581550	3	36300	0.00765110941086458
chr10	70719525	70739875	3	20100	0.0212765957446809
chr10	75548375	75569475	3	20925	0.0121359223300971
chr10	76973525	76987325	3	13650	0.0242914979757085
chr10	99505975	99518175	3	12025	0.0172043010752688
chr10	111622575	111634500	3	11775	0.018348623853211
chr11	2967550	2983800	3	16100	0.0176600441501104
chr11	7668500	7677625	3	8975	0.0178041543026706
chr11	33367000	33377175	3	10025	0.02088772845953
chr11	34489450	34495900	3	6325	0.0244897959183673
chr11	61169625	61190525	3	20725	0.0210970464135021
chr11	71710950	71735975	3	24875	0.00961538461538462
chr11	72003200	72030150	3	26850	0.0103359173126615
chr11	77065750	77071450	3	5600	0.0240963855421687
chr11	118451750	118465275	3	13400	0.02
chr11	119142425	119151625	3	9050	0.023121387283237
chr11	126066625	126076225	3	9475	0.0218181818181818
chr12	54900650	54939650	3	38850	0.0068649885583524
chr12	120564700	120583950	3	19075	0.0151745068285281
chr13	41511400	41527050	3	15350	0.0215439856373429
chr13	107205050	107212100	3	6925	0.0242914979757085
chr13	113503400	113517925	3	14250	0.0213903743315508
chr14	53231500	53239850	3	8225	0.0253164556962025
chr14	69579550	69586100	3	6450	0.0169491525423729
chr14	74183425	74195575	3	11975	0.0219298245614035
chr14	75126225	75143450	3	17075	0.021978021978022
chr14	75571275	75587250	3	15825	0.025974025974026
chr14	92546900	92555425	3	8400	0.02
chr14	100827400	100836025	3	8500	0.0241935483870968
chr15	25295225	25334025	3	38475	0.012396694214876
chr15	40578525	40597125	3	18400	0.0218579234972678
chr15	74910400	74933475	3	22825	0.0176795580110497
chr15	78288625	78302000	3	13225	0.0261437908496732
chr15	89857250	89876775	3	19300	0.0196399345335516
chr16	15776700	15797650	3	20625	0.0196078431372549
chr16	28157325	28167900	3	10450	0.0233918128654971
chr16	58193050	58202850	3	9675	0.0214285714285714
chr16	75659600	75676050	3	16275	0.0183823529411765
chr16	81959625	81987025	3	26900	0.0224971878515186
chr16	89795075	89808700	3	13500	0.0138888888888889
chr17	7403500	7418150	3	14450	0.0210896309314587
chr17	12893250	12904675	3	11200	0.0253164556962025
chr17	17117975	17136475	3	18375	0.0176991150442478
chr17	20132825	20140550	3	7600	0.0202702702702703
chr17	20902400	20925325	3	22700	0.0159090909090909
chr17	37065800	37077625	3	11725	0.0232558139534884
chr17	44105075	44119275	3	14000	0.0172413793103448
chr17	45884100	45897150	3	12900	0.0176991150442478
chr17	48455925	48472675	3	16600	0.0131147540983607
chr17	49364400	49371475	3	6975	0.0224719101123595
chr17	76668250	76681025	3	12675	0.01
chr18	13752175	13759300	3	7000	0.0251046025104603
chr19	1115525	1125225	3	9550	0.021978021978022
chr19	5914600	5934475	3	19625	0.0179640718562874
chr19	16627625	16649950	3	21850	0.0257309941520468
chr19	18958550	18979475	3	20550	0.020460358056266
chr19	19743075	19751475	3	8275	0.0229885057471264
chr19	21326300	21336900	3	10500	0.0166666666666667
chr19	37581800	37591450	3	9550	0.016597510373444
chr19	39206825	39220125	3	13125	0.022883295194508
chr19	41794275	41812900	3	18350	0.0251968503937008
chr19	44417225	44437450	3	20000	0.0239043824701195
chr19	44731150	44741375	3	10100	0.0261437908496732
chr19	47582775	47591150	3	8250	0.0188087774294671
chr19	52536450	52546450	3	9850	0.0226628895184136
chr19	52711950	52732375	3	20075	0.0219178082191781
chr19	53842175	53856050	3	13725	0.0178571428571429
chr19	54643525	54662250	3	18450	0.0234604105571848
chr19	58145950	58154925	3	8850	0.0208333333333333
chr19	58286000	58293950	3	7825	0.0198019801980198
chr2	16734950	16747300	3	12125	0.0262295081967213
chr2	24425350	24435750	3	10300	0.0124223602484472
chr2	29144425	29162700	3	18050	0.0209059233449477
chr2	38968350	38977175	3	8725	0.0127388535031847
chr2	54110350	54136150	3	25575	0.0138476755687438
chr2	65309175	65321475	3	12125	0.0234604105571848
chr2	71361075	71378150	3	16875	0.0242914979757085
chr2	71889925	71898850	3	8800	0.0174927113702624
chr2	95764725	95776550	3	11650	0.0203562340966921
chr2	99938425	99946475	3	7925	0.0212765957446809
chr2	105881900	105904575	3	22400	0.01875
chr2	135709075	135715450	3	6250	0.0260869565217391
chr2	158278075	158291275	3	13050	0.0168421052631579
chr2	179292825	179300700	3	7750	0.021978021978022
chr2	182374175	182383150	3	8875	0.0126582278481013
chr2	183618425	183633875	3	15300	0.013840830449827
chr2	217054200	217073625	3	19150	0.0223463687150838
chr2	219094650	219121125	3	26250	0.0187353629976581
chr2	231036100	231046375	3	10175	0.0124223602484472
chr2	241528675	241540325	3	11525	0.019047619047619
chr20	4761850	4783450	3	21400	0.0192771084337349
chr20	5552175	5562475	3	10175	0.0197368421052632
chr20	17921125	17937750	3	16500	0.0121951219512195
chr20	25251125	25273575	3	22200	0.0133689839572193
chr20	33506400	33511550	3	5050	0.0251572327044025
chr20	35851325	35872800	3	21275	0.0145631067961165
chr20	36686125	36701825	3	15500	0.0164948453608247
chr20	55065925	55074100	3	8050	0.0254237288135593
chr21	34618550	34631600	3	12900	0.0164271047227926
chr21	38875150	38886900	3	11550	0.0255754475703325
chr21	45104175	45115450	3	11100	0.0206185567010309
chr22	19042850	19060150	3	17025	0.0246913580246914
chr22	30728200	30749350	3	20975	0.0139082058414465
chr22	38877100	38898800	3	21350	0.0206451612903226
chr22	44588400	44599800	3	11225	0.0238095238095238
chr22	45590425	45602475	3	11825	0.0262295081967213
chr3	5241025	5259250	3	17975	0.0212765957446809
chr3	44696750	44703200	3	6350	0.0202020202020202
chr3	46976150	46982750	3	6500	0.0263157894736842
chr3	51728350	51740325	3	11800	0.0225988700564972
chr3	57271975	57284600	3	12450	0.0222222222222222
chr3	113789300	113803000	3	13500	0.0241935483870968
chr3	128619400	128635650	3	16025	0.025974025974026
chr3	169693075	169705700	3	12450	0.0259067357512953
chr3	187439800	187452900	3	12950	0.0157790927021696
chr4	10074050	10102475	3	28200	0.0131578947368421
chr4	57340000	57358625	3	18500	0.00837988826815642
chr4	88256275	88263725	3	7325	0.0212014134275618
chr4	144444050	144474950	3	30475	0.0187713310580205
chr4	146026075	146040900	3	14675	0.0171306209850107
chr5	7892100	7904225	3	11900	0.0228571428571429
chr5	40761275	40768400	3	7025	0.0232558139534884
chr5	86681500	86695475	3	13800	0.0246305418719212
chr5	90663175	90674625	3	11275	0.023094688221709
chr5	133722775	133732350	3	9450	0.0172413793103448
chr5	137492075	137510600	3	18200	0.0248833592534992
chr5	140046700	140058200	3	11325	0.0249221183800623
chr5	140893975	140916700	3	22450	0.0182857142857143
chr5	150405275	150432575	3	27125	0.0125470514429109
chr5	150479775	150491775	3	11875	0.0166204986149584
chr5	151167175	151182275	3	14925	0.0213219616204691
chr6	15495000	15525825	3	30525	0.0240096038415366
chr6	24701300	24717575	3	16000	0.0224358974358974
chr6	28115350	28125475	3	10000	0.0156657963446475
chr6	36934350	36950050	3	15575	0.00986842105263158
chr6	42973625	42980325	3	6600	0.0253164556962025
chr6	53130950	53142300	3	11175	0.0254452926208651
chr6	91254875	91264825	3	9800	0.0243161094224924
chr6	99846700	99858250	3	11425	0.0134529147982063
chr6	110530850	110542900	3	11850	0.0214592274678112
chr6	159183875	159200550	3	16425	0.0192926045016077
chr6	160161800	160176750	3	14725	0.0231660231660232
chr6	167340200	167357325	3	16925	0.0178041543026706
chr7	2261175	2267950	3	6675	0.0188679245283019
chr7	140166650	140172175	3	5425	0.0228571428571429
chr7	157150325	157168150	3	17500	0.0241691842900302
chr8	67758325	67766050	3	7625	0.0187793427230047
chr8	98702350	98709275	3	6800	0.025531914893617
chr9	35054075	35069100	3	14800	0.0194174757281553
chr9	88928075	88945000	3	16700	0.0231660231660232
chr9	91991400	92014550	3	22925	0.025830258302583
chr9	95777275	95789850	3	12425	0.0182648401826484
chr9	99520850	99535950	3	14950	0.0189274447949527
chr9	103053575	103067825	3	14075	0.0251889168765743
chr9	135791550	135802875	3	11225	0.0128205128205128
chr9	135972725	135981125	3	8250	0.024896265560166
chr9	139355000	139373600	3	18375	0.0176991150442478
chr9	139389050	139416350	3	27075	0.0147239263803681
chrX	47028000	47042600	3	14300	0.0260869565217391
chrX	47055625	47076325	3	20450	0.02322206095791
chr1	3695200	3707625	2	12350	0.0121457489878543
chr1	12259000	12267725	2	8675	0.0115273775216138
chr1	24019125	24030025	2	10850	0.00921658986175115
chr1	32837225	32852950	2	15625	0.0128
chr1	41212275	41228775	2	16450	0.0060790273556231
chr1	46115400	46127025	2	11550	0.012987012987013
chr1	65308475	65326050	2	17500	0.00857142857142857
chr1	90483775	90492050	2	8225	0.0121580547112462
chr1	93299150	93310300	2	11100	0.00900900900900901
chr1	100750075	100759025	2	8900	0.0112359550561798
chr1	109465075	109475800	2	10675	0.00936768149882904
chr1	110124600	110137275	2	12600	0.0119047619047619
chr1	116573750	116581900	2	8100	0.0123456790123457
chr1	118493750	118502925	2	9125	0.010958904109589
chr1	151376925	151386025	2	9050	0.0110497237569061
chr1	155634750	155643650	2	8850	0.0112994350282486
chr1	156906425	156923250	2	16750	0.00895522388059702
chr1	161175925	161184525	2	8550	0.0116959064327485
chr1	171754475	171768075	2	13550	0.00738007380073801
chr1	174974150	174987825	2	13625	0.0073394495412844
chr1	198678900	198690850	2	11900	0.00840336134453781
chr1	202695650	202707025	2	11325	0.00883002207505519
chr1	205272050	205281500	2	9400	0.0106382978723404
chr1	206755700	206764075	2	8325	0.012012012012012
chr1	207496675	207505200	2	8475	0.0117994100294985
chr10	1038500	1059025	2	20425	0.00979192166462668
chr10	22825025	22838050	2	12950	0.0115830115830116
chr10	38342025	38350675	2	8600	0.0116279069767442
chr10	72178775	72189475	2	10650	0.00938967136150235
chr10	73573950	73587025	2	13025	0.00767754318618042
chr10	127514800	127523275	2	8425	0.0118694362017804
chr10	127523625	127531375	2	7700	0.012987012987013
chr10	129863475	129880350	2	16775	0.0119225037257824
chr11	2988875	3000825	2	11875	0.0126315789473684
chr11	6230425	6245900	2	15425	0.00648298217179903
chr11	16765625	16778275	2	12575	0.0119284294234592
chr11	32610050	32618075	2	7975	0.0125391849529781
chr11	47342225	47352575	2	10300	0.00970873786407767
chr11	58377300	58388750	2	11375	0.0131868131868132
chr11	59554750	59565800	2	11000	0.00909090909090909
chr11	62282925	62304350	2	21375	0.00467836257309942
chr11	63662250	63673875	2	11575	0.00863930885529158
chr11	64529675	64545150	2	15375	0.0130081300813008
chr11	65825425	65833200	2	7725	0.0129449838187702
chr11	71182200	71197850	2	15575	0.00963081861958266
chr11	73100200	73110675	2	10425	0.00959232613908873
chr11	74987350	74999000	2	11575	0.0129589632829374
chr11	82875125	82883950	2	8775	0.0113960113960114
chr11	95506625	95517775	2	11100	0.00900900900900901
chr11	108197150	108209125	2	11925	0.00838574423480084
chr11	116737400	116747975	2	10525	0.00950118764845606
chr11	117261000	117269725	2	8675	0.0115273775216138
chr11	117858425	117871775	2	13300	0.0075187969924812
chr11	125442900	125450775	2	7825	0.012779552715655
chr11	134108900	134121275	2	12300	0.0121951219512195
chr12	965850	978625	2	12700	0.0118110236220472
chr12	6776025	6792125	2	16000	0.0125
chr12	9806125	9818225	2	12050	0.00829875518672199
chr12	15065800	15074375	2	8525	0.0117302052785924
chr12	32121675	32131875	2	10150	0.00985221674876847
chr12	46752500	46765050	2	12500	0.008
chr12	49493000	49501200	2	8150	0.0122699386503067
chr12	56739425	56747625	2	8150	0.0122699386503067
chr12	67698050	67708275	2	10175	0.00982800982800983
chr12	108128825	108141850	2	12975	0.00770712909441233
chr12	109935225	109952750	2	17475	0.00572246065808298
chr12	109956850	109964450	2	7550	0.0132450331125828
chr12	118823050	118831400	2	8300	0.0120481927710843
chr12	122262475	122270725	2	8200	0.0121951219512195
chr12	133445800	133454425	2	8575	0.0116618075801749
chr14	23541250	23562825	2	21500	0.00697674418604651
chr14	52463350	52478725	2	15325	0.0065252854812398
chr14	68214450	68224275	2	9775	0.010230179028133
chr14	69338250	69345850	2	7550	0.0132450331125828
chr14	77927450	77936275	2	8775	0.0113960113960114
chr14	77980250	77988675	2	8375	0.0119402985074627
chr14	89066425	89078825	2	12350	0.00809716599190283
chr14	93404575	93418300	2	13650	0.010989010989011
chr14	102544625	102552400	2	7725	0.0129449838187702
chr14	103185925	103195425	2	9450	0.0105820105820106
chr15	44053050	44065725	2	12600	0.0119047619047619
chr15	64404725	64416325	2	11550	0.00865800865800866
chr15	75139075	75147325	2	8200	0.0121951219512195
chr15	76499850	76508525	2	8625	0.0115942028985507
chr15	77317225	77330400	2	13100	0.0114503816793893
chr15	92689200	92700075	2	10825	0.0092378752886836
chr16	2806125	2825550	2	19300	0.0129533678756477
chr16	15688025	15707300	2	19175	0.0104302477183833
chr16	15722125	15733325	2	11150	0.00896860986547085
chr16	28836550	28850125	2	13525	0.00739371534195933
chr16	30774550	30786225	2	11625	0.00860215053763441
chr16	30970425	30978475	2	8000	0.0125
chr16	50755575	50767025	2	11400	0.0087719298245614
chr16	67167800	67183425	2	15550	0.00964630225080386
chr16	68584325	68598175	2	13775	0.0108892921960073
chr17	1777500	1786375	2	8825	0.0113314447592068
chr17	4793225	4800925	2	7650	0.0130718954248366
chr17	5446350	5458325	2	11925	0.00838574423480084
chr17	6668800	6677675	2	8825	0.0113314447592068
chr17	7125150	7134325	2	9125	0.010958904109589
chr17	17778650	17786825	2	8125	0.0123076923076923
chr17	21203200	21210950	2	7700	0.012987012987013
chr17	26880275	26887950	2	7625	0.0131147540983607
chr17	33457625	33467125	2	9450	0.0105820105820106
chr17	34166600	34175875	2	9225	0.010840108401084
chr17	34910525	34918700	2	8125	0.0123076923076923
chr17	37041200	37051350	2	10100	0.0099009900990099
chr17	40989300	40998150	2	8800	0.0113636363636364
chr17	42927200	42938725	2	11475	0.00871459694989107
chr17	43470950	43483775	2	12750	0.0117647058823529
chr17	48814600	48832725	2	18050	0.00831024930747922
chr17	54963700	54985425	2	21600	0.0115740740740741
chr17	72788675	72802450	2	13725	0.00728597449908925
chr17	79652525	79666975	2	14375	0.0104347826086957
chr18	9214075	9225100	2	10975	0.00911161731207289
chr18	55265100	55273450	2	8300	0.0120481927710843
chr19	7072275	7085100	2	12775	0.00782778864970646
chr19	9671075	9681350	2	10225	0.0097799511002445
chr19	10787450	10803550	2	16025	0.0093603744149766
chr19	15355375	15384425	2	28875	0.0121212121212121
chr19	16330400	16341850	2	11375	0.0131868131868132
chr19	16511175	16519025	2	7800	0.0128205128205128
chr19	20727150	20738025	2	10825	0.0092378752886836
chr19	34711350	34719575	2	8175	0.0122324159021407
chr19	39190525	39205875	2	15275	0.00981996726677578
chr19	41773125	41788650	2	15475	0.00646203554119548
chr19	45475950	45483675	2	7675	0.0130293159609121
chr19	47222700	47234425	2	11650	0.0128755364806867
chr19	50331475	50343475	2	11950	0.00836820083682008
chr19	52392400	52404775	2	12325	0.00811359026369168
chr19	52432925	52442500	2	9525	0.010498687664042
chr19	52466425	52478675	2	12200	0.00819672131147541
chr19	52803100	52813200	2	10050	0.00995024875621891
chr19	52814650	52826500	2	11775	0.0127388535031847
chr19	56194675	56209450	2	14700	0.0102040816326531
chr19	58053275	58068100	2	14775	0.00676818950930626
chr19	58489775	58500750	2	10925	0.0091533180778032
chr2	10922975	10934375	2	11350	0.00881057268722467
chr2	26448950	26461775	2	12775	0.00782778864970646
chr2	27443950	27451575	2	7575	0.0132013201320132
chr2	27454125	27462850	2	8675	0.0115273775216138
chr2	69002300	69020925	2	18575	0.0053835800807537
chr2	70508775	70516500	2	7675	0.0130293159609121
chr2	74584250	74600175	2	15850	0.00946372239747634
chr2	113404875	113413775	2	8850	0.0112994350282486
chr2	131803900	131815300	2	11325	0.0132450331125828
chr2	190638400	190646350	2	7900	0.0126582278481013
chr2	202131000	202144575	2	13500	0.0111111111111111
chr2	240045150	240070950	2	25650	0.0116959064327485
chr2	240071175	240079350	2	8125	0.0123076923076923
chr2	240095775	240104675	2	8850	0.0112994350282486
chr2	242029975	242039675	2	9650	0.0103626943005181
chr2	242278550	242293375	2	14775	0.00676818950930626
chr20	20011525	20031450	2	19850	0.00755667506297229
chr20	42087700	42096450	2	8700	0.0114942528735632
chr20	44994125	45018450	2	24250	0.00618556701030928
chr20	55927750	55954225	2	26325	0.0113960113960114
chr20	55973900	55985250	2	11300	0.00884955752212389
chr20	61517175	61529125	2	11900	0.00840336134453781
chr20	61532475	61545300	2	12775	0.00782778864970646
chr21	35273575	35286100	2	12450	0.0120481927710843
chr21	40188100	40197075	2	8925	0.0112044817927171
chr21	45211650	45224550	2	12850	0.00778210116731518
chr21	46315875	46328050	2	12125	0.00824742268041237
chr21	48060625	48079375	2	18675	0.00803212851405622
chr22	24142250	24149975	2	7675	0.0130293159609121
chr22	30971400	30985675	2	14225	0.0070298769771529
chr22	31673675	31681975	2	8250	0.0121212121212121
chr22	32784525	32798500	2	13925	0.00718132854578097
chr22	36906475	36923550	2	17025	0.00587371512481645
chr22	38688250	38700775	2	12450	0.0120481927710843
chr22	40798875	40808725	2	9800	0.0102040816326531
chr22	43271150	43285250	2	14025	0.0106951871657754
chr22	45564000	45574225	2	10175	0.00982800982800983
chr3	9775550	9790500	2	14900	0.00671140939597315
chr3	14170900	14183950	2	13000	0.00769230769230769
chr3	14696250	14714675	2	18350	0.00817438692098093
chr3	39126725	39142625	2	15800	0.0126582278481013
chr3	47373150	47382650	2	9450	0.0105820105820106
chr3	50284400	50297300	2	12850	0.00778210116731518
chr3	53256400	53271675	2	15225	0.00656814449917898
chr3	101570500	101581425	2	10875	0.00919540229885057
chr3	118928900	118938575	2	9625	0.0103896103896104
chr3	142745725	142753900	2	8125	0.0123076923076923
chr3	156860900	156877175	2	16225	0.0061633281972265
chr3	183905475	183914600	2	9075	0.0110192837465565
chr3	185325300	185333200	2	7850	0.0127388535031847
chr3	193357150	193366025	2	8825	0.0113314447592068
chr4	1732200	1744900	2	12650	0.00790513833992095
chr4	13577100	13584850	2	7700	0.012987012987013
chr4	69192825	69201425	2	8550	0.0116959064327485
chr4	78080025	78088125	2	8050	0.0124223602484472
chr4	88045800	88059475	2	13625	0.0073394495412844
chr4	103719525	103730725	2	11150	0.00896860986547085
chr4	155456500	155469175	2	12625	0.00792079207920792
chr4	159627700	159635700	2	7950	0.0125786163522013
chr5	1330075	1339525	2	9400	0.0106382978723404
chr5	6368625	6377275	2	8600	0.0116279069767442
chr5	56167700	56187275	2	19475	0.0102695763799743
chr5	67569000	67580875	2	11825	0.00845665961945032
chr5	110455500	110463950	2	8400	0.0119047619047619
chr5	137898200	137907550	2	9300	0.010752688172043
chr5	147814675	147822300	2	7575	0.0132013201320132
chr5	148881725	148891800	2	10025	0.00997506234413965
chr5	149776750	149788650	2	11825	0.0126849894291755
chr5	167935675	167947525	2	11775	0.0127388535031847
chr5	178040450	178050450	2	9950	0.0100502512562814
chr6	18458425	18467175	2	8700	0.0114942528735632
chr6	26444475	26452650	2	8125	0.0123076923076923
chr6	31653550	31663625	2	10025	0.00997506234413965
chr6	31927875	31938650	2	10725	0.00932400932400932
chr6	34734025	34742225	2	8150	0.0122699386503067
chr6	36481850	36494000	2	12100	0.00826446280991736
chr6	86320175	86339250	2	19000	0.00789473684210526
chr6	108225350	108234150	2	8750	0.0114285714285714
chr6	155126775	155136225	2	9400	0.0106382978723404
chr6	160101675	160111650	2	9925	0.0100755667506297
chr6	160197700	160209050	2	11300	0.00884955752212389
chr6	170841875	170859700	2	17775	0.00562587904360056
chr7	6154625	6162975	2	8300	0.0120481927710843
chr7	44243325	44253625	2	10250	0.00975609756097561
chr7	45106950	45117100	2	10100	0.0099009900990099
chr7	99216175	99229225	2	13000	0.00769230769230769
chr7	150909200	150918350	2	9100	0.010989010989011
chr8	11162350	11176550	2	14150	0.00706713780918728
chr8	11700600	11712575	2	11900	0.0126050420168067
chr8	19677100	19686625	2	9475	0.0105540897097625
chr8	23051875	23060550	2	8625	0.0115942028985507
chr8	42957275	42966925	2	9600	0.0104166666666667
chr8	42976000	42986100	2	10050	0.00995024875621891
chr8	90969325	90977175	2	7800	0.0128205128205128
chr8	100883025	100890900	2	7825	0.012779552715655
chr8	125554500	125567475	2	12925	0.00773694390715667
chr8	134047900	134072175	2	24150	0.010351966873706
chr8	134249225	134275950	2	26625	0.00751173708920188
chr9	33026450	33040675	2	14150	0.0106007067137809
chr9	95059200	95073700	2	14425	0.0103986135181976
chr9	95399025	95412100	2	13025	0.00767754318618042
chr9	96255700	96263500	2	7750	0.0129032258064516
chr9	116047950	116056675	2	8675	0.0115273775216138
chr9	134392950	134405550	2	12525	0.0119760479041916
chrX	1712300	1722400	2	10050	0.00995024875621891
chrX	41198300	41208325	2	9975	0.0100250626566416
chrX	153214825	153230450	2	15575	0.00642054574638844
