# Supplementary material for: Large organized chromatin lysine domains help distinguish primitive from differentiated cell populations
Source: Nat Commun. 2021 Jan 21;12:499. doi: 10.1038/s41467-020-20830-9 (PMC7820432; doi:10.1038/s41467-020-20830-9)
Supplement: Supplementary file 3 — Supplementary Software [file 41467_2020_20830_MOESM3_ESM.zip › E031-H3K4me1_LOCKS.bed]

chr1	167398275	167463900	53	42475	8.4
chr1	206826425	207008175	53	87575	8.83116883116883
chr10	73444100	73654575	53	145225	9
chr11	60709625	60875650	53	68775	9.6
chr11	65121275	65337550	53	98400	9.89041095890411
chr12	11850075	11971900	53	85050	9.04761904761905
chr12	64986150	65146150	53	94025	8.01818181818182
chr13	41132875	41229675	53	68425	4.56
chr14	61763050	61868025	53	65825	10.4262295081967
chr14	61868150	61998925	53	78000	10
chr14	92848625	93058000	53	110675	7.86206896551724
chr16	56932550	57105850	53	78750	9.81196581196581
chr17	76219050	76418125	53	89550	9.07142857142857
chr18	60798575	60961575	53	69300	7.74193548387097
chr2	60529250	60705675	53	59825	9.27272727272727
chr2	106353925	106479900	53	80700	5.50617283950617
chr2	198044425	198187275	53	104575	8.59770114942529
chr21	36174500	36336525	53	71600	9.90243902439024
chr3	71394650	71538600	53	79400	9.21212121212121
chr3	151952775	152067975	53	81025	7.48484848484848
chr4	87812650	87971625	53	76400	8.76767676767677
chr5	176722100	176925925	53	101950	5.87301587301587
chr6	15232950	15357600	53	93050	7.3921568627451
chr6	24839650	25005875	53	100900	8.95652173913044
chr8	131194375	131363625	53	98525	9.83606557377049
chr9	91973400	92168950	53	125825	9.35042735042735
chr9	139415500	139582975	53	85900	10.3125
chr2	240124025	240262600	51	93700	8.83636363636364
chr3	128416350	128600675	51	67350	9.43589743589744
chr10	22882850	23018075	50	101800	4.85714285714286
chr14	99645100	99741575	50	72925	8.5
chr17	55495875	55577250	50	50025	5.8125
chr22	36682750	36878950	50	112550	7.18181818181818
chr6	30684125	30812275	50	66125	8.73684210526316
chr17	75263000	75491700	49	139075	9.53424657534247
chr2	43230975	43407675	49	98475	9.43478260869565
chr1	65352650	65433975	48	58575	7.75
chr1	154296775	154475400	48	80150	9.3167701863354
chr10	6513625	6654800	48	59850	6.87654320987654
chr12	125016125	125212950	48	79825	8.21739130434783
chr17	44175025	44279600	48	68775	8.51612903225806
chr7	43621975	43710125	47	58575	7.41935483870968
chr2	60705850	60809525	46	65175	8.55102040816327
chr9	134452450	134622900	46	89950	8.66666666666667
chr1	23823700	23966575	45	67250	7.67164179104478
chr13	99838575	99979300	45	91625	6.26666666666667
chr22	30555875	30724075	45	85675	9.10967741935484
chr12	116557900	116655650	44	38600	7.77777777777778
chr19	50264550	50477875	44	62525	8.14141414141414
chr3	46317900	46458500	44	65375	9.07692307692308
chr11	47995150	48132125	43	91225	8.52941176470588
chr12	110990325	111137375	43	67625	7.78461538461538
chr14	75632925	75787275	43	74100	7.23076923076923
chr17	73283625	73412025	43	83500	4.71153846153846
chr2	161201000	161291575	43	56975	4.66666666666667
chr10	32602125	32676475	42	40175	8.42424242424242
chr16	57610475	57735575	42	56200	8.68493150684932
chr6	16648325	16773875	42	61350	8.03125
chr1	235998650	236125200	41	77250	7.64705882352941
chr11	95867275	96017500	41	69500	8.13888888888889
chr19	2233775	2346025	41	56100	5.05555555555556
chr3	52216400	52352475	41	80250	4.28235294117647
chr10	126285775	126434350	40	118100	8.03076923076923
chr15	67308675	67443625	40	95125	5.82978723404255
chr17	46618300	46704625	40	48875	6.30769230769231
chr20	47319050	47463825	40	99775	4.0655737704918
chr1	112130550	112215750	39	48600	6.57142857142857
chr12	109003225	109139425	39	70325	5.07692307692308
chr19	52237875	52333450	39	60200	6.6
chr3	32432325	32545225	39	66225	6.53932584269663
chr5	156586075	156652825	39	34300	7.34375
chr11	3870725	3956700	37	56000	3.82608695652174
chr11	113942325	114059075	37	71225	6.18279569892473
chr12	123543525	123636975	37	54150	4.35443037974684
chr15	91350775	91480525	37	61950	5.94117647058824
chr19	19471725	19601475	37	63675	4.76190476190476
chr2	68936550	69089425	37	99650	5.12727272727273
chr22	37952700	38105450	37	60725	7.45161290322581
chr3	18442450	18489500	37	34575	4.33333333333333
chr1	1764500	1841625	36	44350	4.31884057971014
chr16	81458125	81587575	36	76050	6.39378238341969
chr17	38684975	38779850	36	64225	4.55652173913044
chr2	102305700	102401525	36	73300	4.41176470588235
chr16	85854900	85991450	35	66550	5.18918918918919
chr17	80151125	80279925	35	65550	5.62773722627737
chr20	1780350	1880425	35	61675	5.82608695652174
chr21	38727375	38792325	35	40800	3.79381443298969
chr3	71074875	71154975	35	48125	6.95833333333333
chr4	154346625	154429175	35	48000	6.70175438596491
chr6	149635450	149696300	35	37075	6.96
chr1	90264525	90344250	34	36050	6.60377358490566
chr1	167556650	167650650	34	65700	4.09259259259259
chr1	198565000	198671350	34	87325	3.33333333333333
chr14	22974100	23040025	34	53850	6.47058823529412
chr16	27375050	27476800	34	44700	6.7603305785124
chr3	15306525	15409900	34	65825	6.69565217391304
chr5	67509800	67585350	34	52350	6.21052631578947
chr6	26180750	26286700	34	45075	5.62264150943396
chr10	98400875	98481600	33	56150	4.28571428571429
chr19	7692725	7816750	33	54350	6.08196721311475
chr1	226819900	226936350	32	86925	5
chr14	106321400	106384400	32	40300	5.29770992366412
chr19	56091075	56171325	32	38775	5.64788732394366
chr21	36351325	36426025	32	60550	3.11764705882353
chr3	16879200	16961325	32	45450	5.70588235294118
chr6	139431825	139498225	32	41650	4.6969696969697
chr1	207970900	208066425	31	62500	4.94845360824742
chr16	75069225	75124200	31	33125	5.8
chr3	30638575	30735200	31	85800	2.375
chr4	109049625	109097525	31	32700	2.94736842105263
chr5	39148400	39232525	31	69025	3.76190476190476
chr6	11341450	11415375	31	39300	3.86206896551724
chr8	128174125	128237925	31	31425	5.90697674418605
chr15	70716575	70829475	30	58625	4.90217391304348
chr20	48269950	48345200	30	39675	4.59090909090909
chr3	186701425	186770050	30	44400	2.03361344537815
chr5	133419825	133487800	30	47875	3.58139534883721
chr8	41827725	41910825	30	47000	4.71428571428571
chr1	19747975	19814975	29	52950	4.06666666666667
chr12	852650	921725	29	33500	4.47863247863248
chr3	187631350	187726850	29	47125	5.49253731343284
chr5	131741325	131837575	29	80850	4.45161290322581
chr7	38346600	38410250	29	33900	3.93814432989691
chr8	134527025	134596575	29	44800	4.14285714285714
chr8	145001200	145089150	29	67425	3.40277777777778
chrX	19853950	19906750	29	38075	3.88505747126437
chr13	77871125	77934875	28	32425	4.55813953488372
chr2	30440300	30516925	28	47200	5.44615384615385
chr2	175433275	175501700	28	45250	4.13333333333333
chr2	233916450	233989550	28	49250	5.03225806451613
chr4	40548650	40633925	28	44800	4.76502732240437
chr5	130586050	130642075	28	42550	5
chr6	126109550	126166400	28	31425	5.23287671232877
chr8	27165900	27273175	28	90475	4.13793103448276
chr9	123630300	123708900	28	44175	3.75438596491228
chrX	37604775	37689550	28	50600	5.45454545454545
chrX	44741000	44786400	28	22400	4.94117647058824
chr11	128154600	128220650	27	42775	4.85185185185185
chr17	63005075	63063400	27	32850	4.83018867924528
chr19	18474575	18553550	27	44525	5.13513513513514
chr4	2762800	2875025	27	67500	4.12
chr4	40181675	40250550	27	59775	1.22222222222222
chr6	112031275	112102925	27	49050	3.12
chr9	80589500	80654075	27	37550	4.28571428571429
chr15	90534575	90614800	26	56050	3.44
chr2	197004850	197056375	26	39700	4.89655172413793
chr20	23059675	23143925	26	60450	3.35897435897436
chr5	56107975	56152675	26	36875	2
chrX	1647125	1706450	26	21650	4.96062992125984
chr1	8434075	8500275	25	37625	3.27058823529412
chr1	28433325	28508075	25	47275	3.06896551724138
chr12	9795350	9840350	25	26675	4.74418604651163
chr13	114860975	114933650	25	50450	2.63636363636364
chr14	68712100	68765250	25	34550	3.03225806451613
chr17	76704125	76788500	25	75350	1.83333333333333
chr18	74751500	74877225	25	74025	4.73469387755102
chr21	39611200	39686850	25	43125	4.50980392156863
chr22	40288100	40359125	25	55875	2.51428571428571
chr3	39249700	39330425	25	47525	3.19424460431655
chr7	37696075	37755125	25	33625	4.09756097560976
chr9	93551025	93605800	25	36850	4.42276422764228
chr11	33885800	33964750	24	52300	4.10666666666667
chr11	35158900	35219775	24	54800	1.4
chr11	58963925	59057725	24	43500	4.09523809523809
chr12	6427150	6495700	24	46075	3.33333333333333
chr12	40575225	40627075	24	23450	3.82608695652174
chr14	98629825	98680575	24	37225	2.94666666666667
chr14	100520700	100575550	24	48025	1.38095238095238
chr15	74234200	74304600	24	34275	3.64044943820225
chr16	85005900	85097925	24	51825	4.42857142857143
chr17	72587850	72642550	24	39050	2.512
chr2	235344400	235409175	24	35875	3.85714285714286
chr5	139012700	139092300	24	58675	2.91666666666667
chr9	138947225	139015225	24	34650	4.04761904761905
chrX	78389275	78427100	24	17525	4.43478260869565
chrX	128870600	128922025	24	34600	3.34426229508197
chr1	22344850	22408650	23	43400	3.48514851485149
chr13	41532850	41595650	23	56675	2.11764705882353
chr15	63758675	63838600	23	63350	2.88695652173913
chr16	28146350	28224125	23	53325	4
chr19	900225	954500	23	32400	2.05714285714286
chr4	109009600	109044525	23	23600	3.39805825242718
chr6	6651550	6729125	23	46275	4.234375
chr7	138756350	138819375	23	33250	4.04716981132075
chr11	63599800	63660350	22	42375	4
chr12	31874450	31913075	22	23450	4.21311475409836
chr12	104849150	104920825	22	57025	2.04137931034483
chr16	24984075	25044300	22	34800	3.88571428571429
chr16	81812075	81878325	22	46050	3.43414634146341
chr19	15384925	15445750	22	51075	2.31746031746032
chr2	10464375	10554475	22	45975	4
chr2	85042100	85093800	22	30925	3.53333333333333
chr20	43200025	43247700	22	26500	2.53333333333333
chr6	112151325	112195975	22	34050	3.38983050847458
chr8	81973025	82025150	22	40700	2.95833333333333
chr8	142123975	142185700	22	36825	3.53125
chr1	27003125	27074850	21	44800	3.66197183098592
chr1	203236625	203298325	21	45875	4.05063291139241
chr10	80822300	80919075	21	76900	2.875
chr11	67111250	67189250	21	52550	3.90909090909091
chr11	72423625	72474525	21	34550	3.82352941176471
chr19	45577375	45629800	21	24675	3.61481481481481
chr2	70295100	70371250	21	46625	2.66336633663366
chr21	37501725	37561975	21	24875	3.93548387096774
chr6	112257750	112318550	21	26450	3.87755102040816
chr9	95483025	95538925	21	30675	2.10588235294118
chr1	25278725	25339575	20	34800	2.76335877862595
chr1	221869925	221917500	20	35050	3.75
chr14	96960050	96986400	20	15525	3.88571428571429
chr15	63480650	63540550	20	40575	3.71428571428571
chr21	34727700	34786850	20	44650	2.77272727272727
chr22	42303900	42344050	20	21150	3.84615384615385
chr3	172228100	172313975	20	41850	2.94029850746269
chr5	55960150	56000075	20	26175	3.37931034482759
chr5	118603100	118707575	20	94175	1.05376344086022
chr6	90972800	91007575	20	26875	2.42857142857143
chr7	26326875	26388450	20	34800	3.71830985915493
chr7	150429225	150454425	20	19325	2.71428571428571
chr9	132614825	132663575	20	29475	3.2
chr1	12181175	12257675	19	60450	2.93975903614458
chr1	101700175	101754475	19	33325	3.05116279069767
chr1	108461925	108508850	19	26925	2.9
chr1	153312275	153377700	19	47200	2.2
chr1	198125200	198162525	19	28125	1.07692307692308
chr10	124892175	124921825	19	19725	2.75
chr14	70127075	70186850	19	41675	2.13157894736842
chr14	95952650	96004125	19	34425	1.72727272727273
chr16	23836450	23895975	19	44550	2.73873873873874
chr17	7736450	7794225	19	32025	3.1875
chr17	62051950	62105100	19	30825	2.69662921348315
chr19	1057300	1114225	19	37675	3.55737704918033
chr2	28806850	28850850	19	22200	3.25581395348837
chr2	219221100	219278050	19	38450	3.19230769230769
chr20	30618700	30669875	19	36625	2.77310924369748
chr20	35557625	35604125	19	30750	2.36633663366337
chr20	49125925	49168350	19	35625	3.13513513513514
chr3	124835250	124884225	19	23775	2.82352941176471
chr3	159555650	159580350	19	13800	2.66666666666667
chr5	142147350	142199150	19	39050	0.857142857142857
chr6	284500	359200	19	38950	3.42857142857143
chr6	143246900	143276775	19	18900	3.07142857142857
chr6	157127975	157147550	19	11050	2.4
chrX	117628575	117666350	19	22150	2.55614973262032
chr1	160587300	160662475	18	48625	3.14285714285714
chr1	167464000	167485525	18	16375	1.76744186046512
chr14	102300425	102323875	18	16500	3.25714285714286
chr15	31608425	31671025	18	51150	3.27272727272727
chr15	93420775	93467925	18	39500	1.14782608695652
chr16	50698250	50756900	18	39650	2.95652173913043
chr17	1274675	1308850	18	22950	3.24050632911392
chr18	9733300	9783525	18	33750	1.74509803921569
chr18	74175400	74231400	18	39350	2.56565656565657
chr19	18580625	18633925	18	40275	2.86363636363636
chr2	75050025	75112000	18	36150	2.25
chr21	40351125	40394800	18	31025	1.87878787878788
chr3	37929975	37955500	18	14725	2.825
chr3	46965200	47040175	18	60950	1.13207547169811
chr5	79522075	79554025	18	18075	3.27272727272727
chr5	156672800	156718675	18	34425	3.33333333333333
chr5	179180700	179255325	18	39875	3.13875598086124
chr6	112123250	112149325	18	17100	3.11111111111111
chr7	55613875	55642525	18	18875	3.30909090909091
chr7	104638500	104679700	18	29650	3.06666666666667
chr7	130608700	130656250	18	23075	3.21951219512195
chr7	139308375	139340750	18	21625	3
chr7	148394375	148425375	18	19875	3.16831683168317
chr7	157128275	157150800	18	15100	1.78723404255319
chr8	101937450	101967350	18	21225	1.84210526315789
chr10	74032150	74100775	17	40025	2.73333333333333
chr11	1853250	1919475	17	46075	2.8
chr11	108086375	108117750	17	25100	0.846153846153846
chr11	128323350	128403650	17	65550	2.73529411764706
chr11	128547000	128629975	17	70950	1.03206997084548
chr11	128700375	128718875	17	10125	2.13953488372093
chr14	52323150	52357200	17	25400	2.57894736842105
chr14	56575775	56618325	17	23500	2.86075949367089
chr16	89486600	89524250	17	29950	1.89473684210526
chr17	74519000	74565475	17	23900	2.76300578034682
chr19	50049950	50075075	17	20150	1.73913043478261
chr2	7046575	7071400	17	16625	2.14814814814815
chr2	43172825	43207500	17	25900	1.31034482758621
chr2	145194725	145220825	17	20300	1.4375
chr20	32411975	32451000	17	22050	2.6
chr22	46969575	47021600	17	35300	2.92857142857143
chr4	42627950	42646525	17	14275	1.34736842105263
chr4	174087950	174116925	17	16200	2.8135593220339
chr6	7124100	7159000	17	26850	2.4406779661017
chr6	157095525	157119500	17	16675	1.64102564102564
chr7	99948925	99982950	17	25000	1.38461538461538
chr8	26148250	26185550	17	22550	2.25
chr8	66693475	66723850	17	16325	2.60377358490566
chr9	95708975	95753550	17	31625	2.7741935483871
chr9	100680350	100706900	17	18850	2.53571428571429
chrX	45607425	45642975	17	22700	2.33333333333333
chr1	27794425	27819725	16	18400	2.51612903225806
chr1	66791900	66826375	16	29850	0.355932203389831
chr1	111726150	111775375	16	41050	1.87878787878788
chr1	208074475	208098950	16	16450	2.24203821656051
chr1	235473900	235500700	16	13800	2.81818181818182
chr10	11182650	11243925	16	55675	0.853932584269663
chr11	60124725	60165550	16	20775	2.50649350649351
chr11	118955025	118994150	16	20600	2.54716981132075
chr11	124586350	124633775	16	28150	2.03448275862069
chr12	7022925	7081900	16	40600	1.94238683127572
chr12	9882725	9921900	16	24675	2.81818181818182
chr12	52996600	53010925	16	11425	1.55555555555556
chr13	99998550	100040775	16	35200	0.912280701754386
chr14	22938200	22954000	16	10400	2.44444444444444
chr14	69385475	69426550	16	31675	1.82
chr14	91812350	91888150	16	70550	1.26027397260274
chr15	78315975	78381400	16	47250	1.86
chr16	21595450	21643825	16	35250	1.85454545454545
chr16	67562000	67601575	16	27850	2.31578947368421
chr16	85586250	85617600	16	23125	2.56756756756757
chr17	20165100	20186175	16	14725	2.5
chr19	2607600	2639625	16	27375	0.974358974358974
chr2	20529875	20552675	16	14975	2.47222222222222
chr2	46761150	46802050	16	31675	2.3298969072165
chr2	143893175	143925575	16	27475	1.72222222222222
chr20	52508750	52567025	16	39750	2.65277777777778
chr20	62666900	62716575	16	31075	2.2463768115942
chr21	15891075	15931850	16	25225	2.34567901234568
chr22	40778400	40815575	16	22975	2.29090909090909
chr3	196343425	196380625	16	33675	0.6
chr6	31506300	31566775	16	44025	2.09756097560976
chr6	150940375	150958275	16	10925	1.88888888888889
chr7	27184400	27245450	16	40475	2.36363636363636
chr1	44870350	44902925	15	24250	1.96825396825397
chr1	93408775	93447875	15	24025	2.30952380952381
chr1	150732100	150770500	15	23750	2.23655913978495
chr11	12137975	12166875	15	19300	2.56470588235294
chr11	104898350	104918300	15	14100	1.27810650887574
chr12	105030400	105093850	15	42125	1.95121951219512
chr12	113635025	113685125	15	36800	1.39449541284404
chr14	78046875	78083875	15	25575	1.48387096774194
chr16	11702175	11730575	15	21275	1.23404255319149
chr16	88514575	88548675	15	24350	1.54
chr17	1080225	1120000	15	24400	2.1875
chr17	8837650	8874175	15	31300	0.982857142857143
chr19	42363100	42400725	15	32750	1.95833333333333
chr2	197090675	197116425	15	18800	2.19354838709677
chr3	127468350	127500250	15	21775	2
chr5	35815325	35835425	15	14325	2.18604651162791
chr5	156955400	157004050	15	35525	2.55045871559633
chr6	30455525	30488300	15	24425	2.31034482758621
chr7	50410525	50449775	15	33500	1.91891891891892
chrX	71314350	71352575	15	25775	1.7089552238806
chr1	2155350	2193250	14	29275	1.76923076923077
chr1	14074375	14091950	14	14175	1.875
chr1	47690150	47707625	14	11850	2.18867924528302
chr1	120556700	120568775	14	8525	2.04166666666667
chr1	154907675	154957500	14	30125	2.20833333333333
chr10	71076975	71122925	14	34025	2
chr10	73111075	73144475	14	18675	2.31638418079096
chr10	111810750	111849375	14	29400	2.24
chr10	116255550	116288825	14	26000	1.97101449275362
chr11	118739200	118803975	14	46675	1.60493827160494
chr11	122576925	122622500	14	31775	2.19230769230769
chr12	111825175	111889925	14	46750	1.31111111111111
chr12	133038950	133084700	14	30300	1.70059880239521
chr13	52385050	52415100	14	22700	1.86885245901639
chr14	74190525	74256850	14	46350	1.86854460093897
chr14	91691500	91724700	14	22600	1.37864077669903
chr15	89163950	89202175	14	30950	1.40408163265306
chr16	68290650	68326775	14	28600	1.38983050847458
chr16	84757000	84793600	14	23275	2.04237288135593
chr16	88832925	88879800	14	33500	2.22972972972973
chr2	28968700	28988675	14	13000	2.14814814814815
chr2	37849800	37903400	14	41450	1.77777777777778
chr2	174874675	174905400	14	21975	1.47524752475248
chr20	30252850	30276075	14	17275	1.01639344262295
chr22	37654900	37713425	14	48150	1.55072463768116
chr3	141193975	141231250	14	26825	1.47826086956522
chr4	154434050	154464125	14	24600	1.57894736842105
chr5	55438150	55480225	14	32850	1.34117647058824
chr5	130690950	130720875	14	20525	2.22222222222222
chr5	139967000	139994550	14	20775	1.61904761904762
chr5	169687725	169769900	14	64675	1.06296296296296
chr6	45383025	45416475	14	23250	1.74825174825175
chr6	133051550	133085800	14	27075	2.19047619047619
chr6	143158950	143183250	14	19750	1.8695652173913
chr6	159451725	159490625	14	25625	1.38955823293173
chr8	37727775	37770850	14	32625	1.81118881118881
chr8	128985500	129009250	14	19350	1.91304347826087
chr9	80547500	80576625	14	17475	2
chr9	82182550	82210150	14	17300	1.85185185185185
chr9	127018775	127069100	14	38775	2.07619047619048
chr9	130711700	130747275	14	29675	1.52941176470588
chr9	130814275	130844850	14	19850	1.73584905660377
chr1	9124150	9147950	13	18125	1.29032258064516
chr1	25235400	25259650	13	19925	1.58974358974359
chr1	27916700	27965075	13	41150	1.08333333333333
chr1	36808550	36864150	13	30850	1.95979899497487
chr1	84607125	84623025	13	11350	1.95744680851064
chr1	108367575	108388650	13	15675	1.56043956043956
chr1	117293400	117315600	13	19750	0.666666666666667
chr1	198885175	198907150	13	16650	1.71153846153846
chr1	211985375	212007850	13	15050	1.85714285714286
chr10	49663625	49689550	13	15750	1.97727272727273
chr10	99164250	99189725	13	19575	1.14754098360656
chr11	63991725	64020825	13	21325	0.841121495327103
chr11	73017350	73046625	13	19800	1.82857142857143
chr12	69022325	69035825	13	11625	1.09090909090909
chr14	88456675	88480650	13	19025	1.47058823529412
chr14	103843975	103871575	13	21075	1.40983606557377
chr15	59265825	59283325	13	11725	1.56756756756757
chr16	70450125	70474150	13	19400	0.909090909090909
chr17	38459450	38511425	13	47575	0.914285714285714
chr18	48554500	48569400	13	10575	1.44827586206897
chr19	10838275	10881025	13	29500	1.6
chr19	13257550	13284800	13	22975	1.89473684210526
chr19	39137675	39190100	13	46175	0.375
chr19	45995625	46020900	13	19275	1.77319587628866
chr19	47113425	47143575	13	20400	1.5609756097561
chr19	54870850	54895350	13	21825	1.42857142857143
chr2	16798025	16848375	13	38375	1.03088803088803
chr2	42319175	42370225	13	36950	1.46153846153846
chr2	55233250	55262450	13	22175	1.57831325301205
chr2	62419800	62450375	13	21650	1.96153846153846
chr20	39394200	39417225	13	17150	2
chr22	26964250	26990550	13	19250	1.65079365079365
chr22	32022125	32039750	13	14050	1.80769230769231
chr22	47144225	47174550	13	24475	1.14705882352941
chr3	16326675	16361500	13	29800	1.90243902439024
chr3	56807375	56837000	13	25725	0.287878787878788
chr4	77898825	77917075	13	13550	1.05
chr5	1476600	1525475	13	34100	1.59124087591241
chr5	110562975	110577875	13	11550	1.27272727272727
chr6	35551775	35574175	13	16600	1.15032679738562
chr6	159511875	159544825	13	24125	1.53846153846154
chr7	73617350	73646500	13	20950	2.02020202020202
chr7	142416350	142431175	13	12575	1.23404255319149
chr7	150052450	150086400	13	21875	1.62121212121212
chr9	135852650	135882075	13	20100	2.09090909090909
chr9	135987100	136025425	13	31175	1.11111111111111
chr1	24826300	24839375	12	9275	1.66666666666667
chr1	43388600	43429500	12	33225	1.19148936170213
chr1	100845825	100869925	12	17100	1.58823529411765
chr1	207077950	207106900	12	26500	0.375
chr1	207481575	207520325	12	29575	1.04615384615385
chr10	26718925	26749925	12	25150	1.1055900621118
chr10	30812275	30838775	12	17650	1.06666666666667
chr10	63790925	63820200	12	23625	1.09090909090909
chr11	64526750	64550425	12	19425	1.12328767123288
chr11	68262225	68278000	12	11325	1.69230769230769
chr11	72846850	72870800	12	20425	1.40740740740741
chr12	48191725	48232400	12	37500	0.571428571428571
chr12	56318975	56335925	12	13325	1.10344827586207
chr12	118792750	118816250	12	16725	1.54248366013072
chr12	123352325	123389900	12	34550	1.21739130434783
chr13	103243400	103262275	12	11575	1.85
chr14	69237300	69264225	12	18550	1.62295081967213
chr14	72983475	73013900	12	17300	1.71428571428571
chr14	92320425	92344375	12	17450	0.746268656716418
chr15	70375975	70396700	12	17250	1.65714285714286
chr15	77274150	77316725	12	38900	1.71428571428571
chr16	3092600	3128450	12	28650	1.75757575757576
chr16	53088175	53106550	12	10875	1.6
chr16	66545150	66599250	12	33175	1.80952380952381
chr17	9916000	9968325	12	33100	1.65903307888041
chr17	25658475	25676950	12	12725	0.967741935483871
chr17	54669600	54682775	12	11075	1.17647058823529
chr18	9912950	9929925	12	13950	0.720430107526882
chr19	10511075	10543800	12	27625	0.594405594405594
chr19	50828650	50851675	12	19050	1.74647887323944
chr2	40698075	40717300	12	11825	1.75238095238095
chr2	54783475	54835325	12	49000	0.646153846153846
chr2	99060625	99107075	12	43725	0.370967741935484
chr2	109224475	109243150	12	15150	1.24242424242424
chr2	135026750	135054700	12	23275	1.42222222222222
chr2	163193575	163208475	12	11850	0.857142857142857
chr2	207991875	208033650	12	35075	0.807339449541284
chr2	225774200	225824800	12	35450	1.6
chr2	228368075	228384525	12	11075	1.375
chr20	48873150	48921250	12	29725	1.81679389312977
chr21	30527675	30545625	12	12125	1.58333333333333
chr21	45552350	45602575	12	35675	1.78571428571429
chr4	15675125	15699275	12	21150	0.474576271186441
chr4	84026475	84049925	12	17225	1.53846153846154
chr4	153015400	153039125	12	18300	1.49425287356322
chr4	164508400	164531575	12	19625	1.8125
chr5	130859900	130878425	12	12225	1.82608695652174
chr5	138940050	138960125	12	15025	1.71764705882353
chr5	180220150	180249150	12	23750	1.71428571428571
chr6	11535725	11555000	12	15550	1.34177215189873
chr6	159213950	159241100	12	22350	1.62162162162162
chr7	988975	1015825	12	18150	1.86516853932584
chr7	44644500	44680550	12	25825	1.57345971563981
chr7	92260350	92277500	12	14500	0.51063829787234
chr8	38210475	38223250	12	8900	1.63636363636364
chr8	66736625	66755625	12	14550	0.985915492957746
chr8	104149450	104166225	12	10625	1.51515151515152
chr9	88324875	88359650	12	21100	1.88235294117647
chr9	114657850	114678975	12	17175	1.26829268292683
chr9	130307725	130349275	12	26700	1.69747899159664
chr1	25869650	25895975	11	22150	1.64285714285714
chr1	27747425	27773200	11	19825	1.04487179487179
chr1	27976475	27999675	11	14775	1.64356435643564
chr1	40497975	40550850	11	44525	1.04761904761905
chr1	114470300	114493150	11	19250	0.7
chr1	209920675	209949450	11	26275	0.67741935483871
chr10	3796975	3828975	11	24625	1.23404255319149
chr10	8084375	8108975	11	21725	1
chr10	26752075	26781425	11	25700	1.52380952380952
chr10	74002450	74023975	11	19050	1.04
chr11	2904650	2925225	11	11400	1.61904761904762
chr11	36419750	36449375	11	19200	1.64615384615385
chr11	46336900	46389075	11	42475	0.777576853526221
chr11	75030825	75064750	11	27850	1.42857142857143
chr11	121442900	121462600	11	14925	1.3
chr12	10095300	10114800	11	12550	1.55882352941176
chr12	10122275	10133400	11	8500	0.705882352941177
chr12	47597700	47618100	11	17100	1.63157894736842
chr12	50898250	50933000	11	24950	1.05882352941176
chr12	68750775	68778900	11	23450	1.61904761904762
chr12	116697975	116724400	11	19825	0.888888888888889
chr12	124977875	125008125	11	19975	1.12
chr14	63935150	63947800	11	8375	1.17391304347826
chr14	70076575	70123725	11	41000	1.17777777777778
chr14	93096075	93148125	11	35625	1.55955056179775
chr14	102274975	102297225	11	19675	0.666666666666667
chr14	103568900	103594875	11	20800	1.65137614678899
chr15	38825000	38834850	11	6900	1.15789473684211
chr15	44952575	44976450	11	19425	1.35714285714286
chr15	59022825	59043175	11	12500	1.60683760683761
chr15	90930700	90959125	11	22400	0.75
chr15	101133275	101145025	11	8450	1.53846153846154
chr16	3891525	3931825	11	28150	1.25714285714286
chr16	29815100	29841550	11	20925	1.10526315789474
chr16	57157250	57182550	11	18550	1.34285714285714
chr16	68093025	68131925	11	33275	0.604938271604938
chr16	89416400	89437175	11	18050	0.716981132075472
chr17	37023825	37065075	11	34825	1.08108108108108
chr17	47804875	47842475	11	32925	0.603174603174603
chr17	62137375	62173300	11	20600	1.6015625
chr17	65457475	65466675	11	6425	1.1219512195122
chr19	5946425	5979925	11	26500	1.61111111111111
chr19	13042475	13058575	11	11475	1.56756756756757
chr19	14472600	14499925	11	23200	1.45714285714286
chr19	54801800	54831650	11	18650	1.58974358974359
chr2	48539625	48560400	11	16375	1.37931034482759
chr2	66659150	66674475	11	11975	1.33333333333333
chr2	68589075	68619425	11	26950	1.48387096774194
chr2	74401425	74415700	11	10825	1.17460317460317
chr2	85230950	85245825	11	10250	1.43661971830986
chr2	134930325	134943525	11	10100	1.6
chr2	145257400	145283125	11	20875	1.5
chr2	225883875	225908350	11	17700	1.18987341772152
chr20	1354650	1377700	11	19050	1.17525773195876
chr20	31084700	31131075	11	32625	1.34048257372654
chr20	57224100	57237525	11	10700	0.981818181818182
chr20	62473250	62498625	11	17750	1.07586206896552
chr21	46265200	46313375	11	27300	1.55454545454545
chr22	40436000	40455300	11	15350	1.08
chr22	43538050	43555600	11	13900	0.75
chr3	18411225	18421625	11	6800	1.58974358974359
chr3	49433300	49462075	11	17225	1.54098360655738
chr5	148181225	148214725	11	25350	1.51851851851852
chr5	171585725	171616525	11	27175	0.329896907216495
chr5	172257475	172282275	11	18500	0.846153846153846
chr6	32901300	32946175	11	33675	0.737430167597765
chr6	37136525	37161825	11	20100	1.06521739130435
chr6	160372425	160412050	11	29675	1.22935779816514
chr7	5701050	5744275	11	33425	1.26315789473684
chr7	50341800	50370750	11	25400	1.33333333333333
chr7	142142950	142165125	11	16600	1.01204819277108
chr8	8187200	8210450	11	19925	1.075
chr8	29946275	29965650	11	15625	1.11111111111111
chr8	48265000	48290525	11	18300	1.59349593495935
chr9	96211525	96233775	11	18725	1.43478260869565
chr9	132784000	132817575	11	26375	1.46666666666667
chrX	2608375	2635125	11	23075	1.55932203389831
chrX	65205575	65244025	11	34000	1.4025974025974
chrX	129214475	129246050	11	25450	1.42857142857143
chr1	41156175	41179975	10	16125	1.07333333333333
chr1	113159775	113180300	10	15025	1.38775510204082
chr1	145432900	145458025	10	20350	1.44
chr1	204474550	204495150	10	15775	0.8203125
chr1	211498650	211521525	10	19800	0.54320987654321
chr1	234733725	234756625	10	17375	1.31578947368421
chr10	6233175	6251325	10	13275	1.16949152542373
chr10	70844150	70862525	10	16450	0.444444444444444
chr10	104939125	104963075	10	20175	0.47741935483871
chr11	6754375	6771300	10	14575	0.857142857142857
chr11	47516450	47548050	10	23625	1.2483660130719
chr11	67194875	67218625	10	19125	0.994818652849741
chr11	85456225	85470000	10	10550	0.830188679245283
chr11	117838925	117866625	10	24125	0.691176470588235
chr12	6872925	6903125	10	23150	1.20224719101124
chr12	11801075	11831050	10	25575	0.689655172413793
chr12	11974625	11994300	10	16100	1.22857142857143
chr12	46600250	46622650	10	19825	1.17073170731707
chr12	102215375	102225675	10	8225	0.769230769230769
chr12	133004875	133028775	10	16950	0.694006309148265
chr13	46943100	46967325	10	20775	0.832116788321168
chr13	47158400	47185550	10	22075	1.38095238095238
chr13	100066875	100089825	10	17625	1.35678391959799
chr13	111170400	111191450	10	17600	0.912621359223301
chr14	21697450	21707100	10	7475	1.25
chr14	22886000	22905525	10	14175	0.776119402985075
chr14	24765825	24811200	10	29625	0.928571428571429
chr14	64965750	64979600	10	11925	1.07142857142857
chr14	106550800	106561575	10	8000	0.740331491712707
chr15	68113125	68134275	10	16825	0.688888888888889
chr17	33562275	33582700	10	12825	1.41104294478528
chr17	61771375	61788150	10	14275	0.964705882352941
chr18	61634675	61650000	10	11350	0.947368421052632
chr19	7398025	7422900	10	20725	0.905027932960894
chr19	16180375	16199525	10	15275	0.696969696969697
chr19	41911200	41937575	10	19375	1.24444444444444
chr19	42679775	42726250	10	27850	1.36220472440945
chr19	45235550	45264225	10	21600	1.2707182320442
chr19	47678325	47694900	10	13025	1.26315789473684
chr19	54367950	54387200	10	16275	1.36363636363636
chr2	43434550	43468475	10	26800	1.26760563380282
chr2	47292475	47318750	10	18450	1.35766423357664
chr2	64861525	64896900	10	29250	1.14285714285714
chr2	69861000	69879450	10	15050	0.978723404255319
chr2	74793175	74814900	10	13725	1.31313131313131
chr2	97522075	97541050	10	12675	1.28571428571429
chr2	136863900	136902275	10	32775	0.819672131147541
chr2	145233675	145243550	10	6775	1.31034482758621
chr2	225434925	225452225	10	13400	0.9
chr2	231068025	231095275	10	17900	1.27598566308244
chr2	231273825	231291925	10	16250	0.631578947368421
chr20	3775850	3802500	10	22150	0.941176470588235
chr20	31147850	31164600	10	11075	1.27777777777778
chr20	43604275	43624000	10	14875	1.24223602484472
chr20	46391375	46416100	10	18200	1.42857142857143
chr20	50140775	50160250	10	17400	0.359712230215827
chr21	36336875	36349000	10	10650	0.818181818181818
chr22	24104725	24115900	10	8825	0.916666666666667
chr22	40827200	40861250	10	31550	0.390625
chr3	37961100	37967025	10	4950	0.583333333333333
chr3	49374850	49397475	10	20575	0.368421052631579
chr3	50370650	50397550	10	18925	1.39698492462312
chr3	105463950	105474750	10	8775	1.4375
chr3	111257125	111271650	10	12625	0.545454545454545
chr3	171843050	171872875	10	23325	1.18518518518519
chr4	36310750	36330450	10	14700	1.1010101010101
chr4	38790650	38808625	10	13200	1.24444444444444
chr4	40289850	40320175	10	23300	1.23131672597865
chr4	159085900	159096350	10	6600	1.30434782608696
chr4	185362925	185383550	10	16075	1.23287671232877
chr5	49723750	49743500	10	15150	0.842105263157895
chr5	50003350	50014775	10	8825	0.9375
chr5	94410400	94418675	10	5925	1.02702702702703
chr5	96264475	96278075	10	9375	1.33333333333333
chr5	98255925	98279675	10	16100	0.946938775510204
chr5	130964600	130978175	10	10125	0.890756302521008
chr5	138628600	138645075	10	13475	1.05263157894737
chr6	6793125	6815100	10	15775	1.35714285714286
chr6	20404425	20420275	10	13925	1.23076923076923
chr6	42331100	42363775	10	24950	1.2639405204461
chr6	42737050	42758900	10	17525	0.964912280701754
chr6	88399125	88413175	10	11175	0.783068783068783
chr7	2437900	2458800	10	16700	0.8
chr7	37388500	37406850	10	14425	0.980645161290323
chr8	117875625	117887700	10	8925	1.18367346938776
chr9	35634150	35666700	10	27075	1.10204081632653
chr9	86313075	86324275	10	7500	0.941176470588235
chr9	124112725	124135875	10	20325	0.790697674418605
chr9	137246650	137304975	10	52850	0.58252427184466
chrX	135841750	135853125	10	7550	1.34615384615385
chrX	153940550	153969250	10	23325	1.35384615384615
chr1	16690025	16703825	9	10225	0.838709677419355
chr1	28184700	28219850	9	30075	0.619718309859155
chr1	29250350	29261925	9	9250	0.511627906976744
chr1	42114950	42145750	9	19650	1.1030303030303
chr1	42778350	42789600	9	8750	0.842105263157895
chr1	98365425	98388050	9	17075	1.20481927710843
chr1	206724575	206764350	9	32025	1.17073170731707
chr1	235078825	235123975	9	33050	1.07586206896552
chr1	249096525	249123325	9	19300	1.03061224489796
chr10	5847350	5861300	9	10875	0.928571428571429
chr10	14584425	14616650	9	30025	0.4375
chr10	32331400	32346475	9	11175	0.862385321100917
chr10	73832975	73850225	9	14725	0.759493670886076
chr10	99112900	99136800	9	20300	0.535211267605634
chr10	111766250	111785675	9	14775	0.869565217391304
chr10	121058900	121078875	9	14850	1.01621621621622
chr11	82772825	82785850	9	10500	1
chr11	122525025	122548300	9	19850	0.814285714285714
chr12	736750	755700	9	15725	0.892307692307692
chr12	9099350	9113875	9	12050	1
chr12	27158650	27172300	9	11100	0.529411764705882
chr12	46370300	46386400	9	13275	0.879120879120879
chr12	54670250	54710300	9	30775	1.18181818181818
chr12	55366975	55387200	9	17800	0.442307692307692
chr12	122218850	122241550	9	19525	0.850574712643678
chr13	99188450	99197625	9	7900	0.583333333333333
chr13	100147525	100165200	9	15500	1
chr14	35752850	35772725	9	18250	0.742857142857143
chr14	55798900	55808775	9	7800	0.9375
chr14	77413025	77432425	9	14725	0.836879432624113
chr14	77488675	77514950	9	22800	0.591549295774648
chr15	22440575	22457225	9	14675	0.857142857142857
chr15	31503975	31522975	9	14225	0.918918918918919
chr15	66109900	66134425	9	16875	1.15942028985507
chr15	75460300	75478825	9	13825	1.216
chr15	80252725	80283550	9	21975	1.2
chr15	85255400	85281900	9	18500	0.990825688073395
chr15	86158725	86175625	9	15075	0.509090909090909
chr15	94828275	94843100	9	11150	0.80672268907563
chr15	101731225	101754600	9	18100	1.03829787234043
chr16	11664700	11682850	9	14450	0.867132867132867
chr16	21649625	21673350	9	20325	0.508474576271186
chr16	27324000	27343875	9	17875	0.763636363636364
chr16	50774650	50787500	9	10150	0.894736842105263
chr16	89378875	89404450	9	21950	0.663157894736842
chr17	1951900	1976175	9	16450	1.15573770491803
chr17	56354750	56370075	9	10850	1.04854368932039
chr17	76113625	76145125	9	28725	0.424242424242424
chr17	79359725	79387725	9	20600	1.1496062992126
chr18	2955425	2986825	9	27825	0.606060606060606
chr18	13558000	13586850	9	17175	1.09876543209877
chr18	21582050	21609400	9	21375	0.852830188679245
chr18	46448175	46479825	9	29325	0.831168831168831
chr19	693275	704950	9	7750	1.2
chr19	39880225	39905325	9	17625	1.1
chr2	10255425	10266225	9	8750	1.1864406779661
chr2	42406975	42412950	9	4225	0.933333333333333
chr2	65064450	65093350	9	24675	1.05590062111801
chr2	70150200	70164350	9	12575	1.13333333333333
chr2	85920825	85944100	9	22350	0.164705882352941
chr2	127818975	127852550	9	21150	1.19037199124726
chr2	158283325	158304400	9	19000	0.478260869565217
chr2	191746500	191757500	9	9875	0.415094339622642
chr2	203516950	203523400	9	4850	1.04166666666667
chr2	219177075	219199850	9	19625	0.514285714285714
chr20	30293325	30311250	9	14000	1
chr20	32602800	32615225	9	9600	0.520408163265306
chr20	39762900	39791275	9	26500	0.491228070175439
chr20	52443200	52466350	9	16625	0.874418604651163
chr20	54984250	55009025	9	19050	1.05882352941176
chr21	30668875	30682275	9	11000	1
chr21	34601400	34620600	9	16125	1.2
chr22	31673725	31693075	9	17200	0.358974358974359
chr22	39484025	39496700	9	10775	0.318181818181818
chr22	40604250	40619525	9	13400	0.727272727272727
chr22	40632500	40645850	9	10175	1.1304347826087
chr22	40718825	40733275	9	12750	0.39344262295082
chr3	46099475	46113375	9	11850	1
chr3	50625350	50675950	9	42450	0.728571428571429
chr3	52954425	52961325	9	5350	0.727272727272727
chr3	112208575	112220575	9	9100	0.580645161290323
chr3	128891675	128906425	9	11900	1.0952380952381
chr3	195577625	195584100	9	4500	0.705882352941177
chr4	16217675	16236375	9	11650	1.04032258064516
chr5	14580150	14600325	9	16950	0.418300653594771
chr5	17215575	17225625	9	7475	1.04166666666667
chr5	43006975	43021775	9	10000	1.2
chr5	43034375	43045575	9	9275	0.611111111111111
chr5	53812875	53830725	9	14600	0.760869565217391
chr5	82364225	82374625	9	6775	1.15384615384615
chr5	154136800	154154475	9	13625	1
chr6	21592750	21604925	9	10100	1
chr6	31690775	31709250	9	16125	0.311688311688312
chr6	32140450	32165650	9	18000	1.22222222222222
chr6	32803900	32827075	9	18350	0.945454545454545
chr6	35680300	35705875	9	19850	0.781362007168459
chr6	137531675	137571325	9	33100	0.775401069518717
chr7	92453175	92467050	9	10350	1.11538461538462
chr7	115849650	115866625	9	15000	1.18367346938776
chr7	116499050	116517950	9	14025	1.02222222222222
chr7	139413500	139439000	9	19375	1.14492753623188
chr8	28908450	28925600	9	13150	0.862275449101796
chr8	29929475	29943375	9	8750	1.17073170731707
chr8	56824025	56844350	9	16825	0.740740740740741
chr8	121810025	121825425	9	12300	0.650306748466258
chr8	126933250	126946725	9	11875	0.356164383561644
chr9	32549250	32560325	9	8850	0.644444444444444
chr9	77752075	77772250	9	13600	1.17647058823529
chr9	94172725	94192250	9	14725	0.682027649769585
chr9	100859750	100875800	9	13150	0.947368421052632
chr9	112904525	112924850	9	17800	1
chr9	117124850	117161375	9	34725	0.327868852459016
chr9	123442700	123461375	9	15625	1.06666666666667
chr9	139588100	139600650	9	10450	0.64367816091954
chrX	11778325	11783625	9	3975	0.789473684210526
chrX	13015075	13036675	9	16300	1.05084745762712
chrX	13706300	13720600	9	10450	1.21311475409836
chrX	39940825	39955200	9	10975	0.991150442477876
chrX	47482625	47497900	9	12525	1.16129032258065
chrX	64938900	64946175	9	6500	0.52
chrX	117850775	117865275	9	10300	1.11111111111111
chr1	8681175	8692475	8	8150	0.73469387755102
chr1	12507425	12518975	8	10075	0.866666666666667
chr1	21647675	21673400	8	23075	0.402597402597403
chr1	25343825	25364750	8	19650	0.28
chr1	32385825	32430225	8	37200	0.61236802413273
chr1	36262625	36279875	8	12900	0.635135135135135
chr1	54938325	54956925	8	13475	0.826254826254826
chr1	116863925	116871050	8	6000	0.434782608695652
chr1	160804950	160815450	8	8800	0.5
chr1	207218675	207230450	8	9400	0.606060606060606
chr1	207627250	207637875	8	9775	0.333333333333333
chr1	229118375	229131725	8	10375	0.714285714285714
chr10	30706225	30729525	8	17200	0.845771144278607
chr10	45452775	45477375	8	23250	0.173913043478261
chr10	121258100	121267000	8	7900	0.636363636363636
chr10	134349675	134375700	8	20125	0.876847290640394
chr11	72680225	72693825	8	10550	0.838709677419355
chr12	6735650	6756900	8	14800	0.92817679558011
chr12	14706175	14721725	8	13625	0.850574712643678
chr12	14920525	14929575	8	7350	0.883720930232558
chr12	69003550	69018950	8	13025	0.6
chr12	92515675	92544200	8	25175	0.753363228699552
chr12	133336225	133353050	8	13425	0.787878787878788
chr13	21639075	21650950	8	8425	0.692307692307692
chr14	68829050	68847250	8	13450	0.766961651917404
chr14	91958175	91967950	8	6875	0.96
chr15	39672900	39684325	8	8250	0.904761904761905
chr15	45005250	45024875	8	18250	0.555555555555556
chr15	66678175	66706200	8	21575	0.9
chr15	72512550	72526650	8	12325	0.307692307692308
chr15	86069500	86107100	8	29375	0.881118881118881
chr16	2551125	2571725	8	15000	0.835249042145594
chr16	9183700	9208825	8	22625	0.277227722772277
chr16	48630075	48648375	8	16425	0.272300469483568
chr16	85635650	85652150	8	14275	0.350710900473934
chr17	3666300	3675750	8	8075	0.647058823529412
chr17	6553375	6565975	8	9425	0.746666666666667
chr17	17650550	17672950	8	19650	0.567741935483871
chr17	37921550	37939825	8	16400	0.92
chr17	43367075	43399450	8	28975	0.615384615384615
chr17	72455850	72466425	8	9625	0.461538461538462
chr17	77799625	77820075	8	16525	0.853658536585366
chr18	9101325	9121850	8	18225	0.316666666666667
chr18	22802825	22814075	8	8225	0.865671641791045
chr18	43913000	43926575	8	10100	0.905660377358491
chr18	46357425	46371875	8	12650	0.436363636363636
chr19	565500	577200	8	8000	0.954128440366973
chr19	3054450	3066300	8	9500	0.745098039215686
chr19	3131175	3144375	8	10650	0.662921348314607
chr19	8548675	8574025	8	21575	0.764397905759162
chr19	16718525	16727950	8	7125	0.956521739130435
chr19	30155400	30174000	8	17275	0.288659793814433
chr19	35629750	35636125	8	4975	0.684210526315789
chr2	48114925	48131675	8	12750	0.733812949640288
chr2	48666950	48678350	8	8625	0.735294117647059
chr2	55642525	55653450	8	7825	0.909090909090909
chr2	99341250	99354775	8	10775	0.593103448275862
chr2	101912275	101929600	8	15925	0.681818181818182
chr2	173290675	173311875	8	18075	0.533333333333333
chr2	202047050	202062900	8	13950	0.790697674418605
chr2	203498450	203513925	8	11725	0.771929824561403
chr2	216973100	216986150	8	10800	0.96
chr2	242246600	242265125	8	14125	0.861788617886179
chr20	4782650	4805600	8	19250	0.521739130434783
chr20	5622075	5643925	8	19900	0.843373493975904
chr20	30944325	30957175	8	10250	0.605263157894737
chr20	42565700	42590550	8	21350	0.430622009569378
chr21	16420550	16439250	8	16050	0.956521739130435
chr22	17564850	17603175	8	37000	0.210526315789474
chr22	37613125	37644750	8	28225	0.608695652173913
chr22	42822450	42841900	8	16525	0.71957671957672
chr22	43386225	43401775	8	13200	0.695652173913043
chr22	45553575	45570800	8	14600	0.565217391304348
chr22	46438600	46454950	8	14125	0.415384615384615
chr3	4622825	4631875	8	6750	0.716666666666667
chr3	37283675	37291475	8	6100	0.928571428571429
chr3	46129825	46159400	8	24600	0.877551020408163
chr3	53190350	53215575	8	22675	0.333333333333333
chr3	111833550	111857150	8	19175	0.825757575757576
chr3	128709925	128724900	8	13075	0.666666666666667
chr3	135899775	135917375	8	13975	0.836363636363636
chr3	151035700	151051200	8	12950	0.604651162790698
chr3	152090650	152106550	8	13725	0.868421052631579
chr4	10092075	10126750	8	32000	0.320675105485232
chr4	13540625	13551150	8	7900	0.653846153846154
chr4	26858325	26870475	8	9550	0.54726368159204
chr4	48125625	48143000	8	13900	0.682926829268293
chr4	90211250	90229925	8	16300	0.377358490566038
chr4	141068675	141080225	8	9250	0.840909090909091
chr4	154564000	154583925	8	16075	0.911111111111111
chr5	1097975	1113675	8	13125	0.755555555555556
chr5	79473125	79492300	8	16525	0.597560975609756
chr5	126087250	126099000	8	10125	0.807692307692308
chr5	150431400	150450275	8	17175	0.727272727272727
chr5	150455175	150480675	8	20925	0.623376623376623
chr6	10518350	10543125	8	17750	0.944444444444444
chr6	30285875	30296500	8	7675	0.835820895522388
chr6	36075200	36101150	8	21475	0.780141843971631
chr6	82453500	82465525	8	9450	0.681481481481481
chr6	90056125	90071275	8	11950	0.5
chr6	90883000	90905750	8	15125	0.885333333333333
chr6	135501025	135519575	8	15025	0.949152542372881
chr6	138186925	138205850	8	15500	0.373983739837398
chr6	151705700	151718025	8	8575	0.923076923076923
chr6	151814175	151824575	8	7775	0.666666666666667
chr6	154562650	154580525	8	14775	0.574923547400612
chr6	170596000	170608125	8	9925	0.894736842105263
chr7	1080525	1097000	8	14725	0.746268656716418
chr7	30501525	30519650	8	15525	0.325581395348837
chr7	76811850	76823900	8	9800	0.676056338028169
chr7	127662325	127673475	8	9825	0.645161290322581
chr7	130737125	130746775	8	7175	0.536585365853659
chr7	135644800	135667725	8	19100	0.428571428571429
chr8	22920175	22934400	8	12900	0.5
chr8	38642325	38658550	8	13050	0.632352941176471
chr8	74779875	74793550	8	11275	0.583333333333333
chr8	82050975	82069850	8	14000	0.806122448979592
chr8	97272350	97285775	8	11250	0.826086956521739
chr8	125604950	125626250	8	17025	0.690140845070423
chr8	130994250	131029875	8	29375	0.475471698113208
chr9	33123825	33169275	8	38425	0.691983122362869
chr9	78633250	78643700	8	8825	0.952380952380952
chr9	96262500	96275800	8	12325	0.333333333333333
chr9	97410400	97419750	8	7875	0.909090909090909
chr9	116338950	116357375	8	15525	0.55
chr9	130528300	130550600	8	19625	0.45
chrX	12984425	13004800	8	16825	0.610169491525424
chrX	15926800	15937075	8	8700	0.810810810810811
chrX	30604600	30617325	8	9275	0.962962962962963
chrX	48767600	48782100	8	10700	0.887417218543046
chrX	119589475	119602550	8	11825	0.3
chr1	17438500	17450400	7	9875	0.60377358490566
chr1	31211100	31239500	7	26000	0.717948717948718
chr1	33113875	33121425	7	6025	0.533333333333333
chr1	43145850	43158600	7	10725	0.375
chr1	54837125	54847525	7	9500	0.545454545454545
chr1	90068425	90077525	7	8300	0.363636363636364
chr1	111169350	111192300	7	20950	0.676258992805755
chr1	111432250	111440225	7	6550	0.303030303030303
chr1	115291925	115301575	7	8225	0.363636363636364
chr1	159052400	159063275	7	9875	0.340425531914894
chr1	161734725	161748475	7	12200	0.34375
chr1	175148875	175167400	7	15850	0.549450549450549
chr1	180978875	180991600	7	9975	0.546875
chr1	243886900	243898650	7	9875	0.701754385964912
chr1	244608175	244615000	7	5650	0.682926829268293
chr1	247564075	247585650	7	16225	0.631868131868132
chr10	45954450	45967700	7	11500	0.666666666666667
chr10	89681125	89692550	7	9325	0.556521739130435
chr10	97046550	97057775	7	8900	0.736842105263158
chr10	104152975	104160250	7	5750	0.547945205479452
chr10	111966575	111979300	7	9975	0.658008658008658
chr10	121409825	121415900	7	5100	0.739130434782609
chr11	3174525	3187500	7	11725	0.511627906976744
chr11	4110850	4119150	7	6450	0.696629213483146
chr11	6433950	6441650	7	6100	0.566037735849057
chr11	77116175	77123950	7	7025	0.578947368421053
chr11	85751750	85782000	7	27250	0.314410480349345
chr11	102182825	102194975	7	11025	0.248062015503876
chr11	112027700	112036300	7	7175	0.484848484848485
chr11	117914975	117924325	7	8125	0.465116279069767
chr11	118069150	118118000	7	41350	0.618421052631579
chr11	118180400	118193750	7	11500	0.737864077669903
chr11	130023975	130036625	7	9200	0.653992395437262
chr12	7649550	7657425	7	6900	0.521739130434783
chr12	8083975	8091475	7	6500	0.592592592592593
chr12	21803725	21811825	7	6875	0.533333333333333
chr12	31467575	31479975	7	10975	0.684210526315789
chr12	54716975	54727575	7	8875	0.432432432432432
chr12	55348625	55356750	7	7300	0.333333333333333
chr12	69721550	69742675	7	19650	0.170731707317073
chr12	92422025	92433175	7	9375	0.5375
chr12	108949200	108965200	7	13850	0.552380952380952
chr12	122580925	122594550	7	11225	0.724409448818898
chr12	125234800	125254300	7	15325	0.714285714285714
chr13	24834200	24855975	7	20550	0.444444444444444
chr14	23276575	23294575	7	15100	0.514522821576763
chr14	73703475	73714500	7	8900	0.571428571428571
chr14	77837925	77845875	7	6375	0.565217391304348
chr14	98688450	98696150	7	6000	0.627450980392157
chr15	38952300	38967025	7	11150	0.656410256410256
chr15	65161925	65195500	7	22525	0.73015873015873
chr15	69071775	69095075	7	21525	0.606060606060606
chr15	92392250	92411925	7	17950	0.28956228956229
chr15	101772875	101796550	7	20875	0.523076923076923
chr16	729075	736325	7	5575	0.581818181818182
chr16	12169725	12176700	7	5675	0.395833333333333
chr16	81778900	81792675	7	10575	0.652631578947368
chr16	89469275	89481325	7	11550	0.113207547169811
chr17	3858600	3872725	7	12025	0.581818181818182
chr17	7231075	7243625	7	9275	0.71875
chr17	7451175	7467850	7	14350	0.324786324786325
chr17	27043500	27057125	7	11475	0.510344827586207
chr17	28030800	28056750	7	23600	0.692913385826772
chr17	39932175	39946125	7	11850	0.389380530973451
chr17	40161100	40180575	7	16500	0.608695652173913
chr17	41841750	41858500	7	13600	0.52
chr17	46489125	46495600	7	5475	0.376470588235294
chr17	58459450	58480400	7	15675	0.736156351791531
chr17	72731750	72759900	7	25425	0.571428571428571
chr18	3244950	3270225	7	22250	0.472361809045226
chr18	56353625	56360650	7	6050	0.5
chr19	1251250	1277450	7	23600	0.231578947368421
chr19	8626325	8646225	7	18275	0.547008547008547
chr19	13943875	13962700	7	17225	0.154897494305239
chr19	14088775	14101000	7	11350	0.594594594594595
chr19	17578700	17587200	7	6475	0.709677419354839
chr19	34661925	34680650	7	16100	0.581560283687943
chr19	36387550	36407075	7	17575	0.540983606557377
chr19	39818400	39835625	7	14375	0.447058823529412
chr19	40967025	40973700	7	5450	0.48780487804878
chr19	41102625	41121375	7	14950	0.597014925373134
chr19	45266150	45274475	7	6050	0.712871287128713
chr19	48746900	48763250	7	14325	0.388059701492537
chr19	49118825	49128500	7	7700	0.666666666666667
chr19	51615600	51652875	7	32525	0.37109375
chr19	51865600	51880075	7	12200	0.435643564356436
chr19	54597550	54607275	7	8525	0.477611940298507
chr2	8651550	8667500	7	12625	0.471794871794872
chr2	11883650	11899275	7	14175	0.202020202020202
chr2	44407800	44419150	7	9775	0.653846153846154
chr2	64361175	64373100	7	9875	0.618181818181818
chr2	72370600	72377625	7	5925	0.733333333333333
chr2	74194750	74217650	7	17700	0.669767441860465
chr2	98326600	98337525	7	8825	0.714285714285714
chr2	109244400	109259525	7	11450	0.735294117647059
chr2	119693025	119713325	7	14750	0.726027397260274
chr2	174800325	174809325	7	8100	0.421052631578947
chr2	203528900	203540350	7	10100	0.347826086956522
chr2	204577100	204587800	7	9150	0.615384615384615
chr20	1923575	1936350	7	10400	0.634146341463415
chr20	31055500	31074350	7	14850	0.530612244897959
chr20	34318575	34333300	7	11150	0.587719298245614
chr20	43986525	43999400	7	9625	0.695035460992908
chr21	32544375	32557450	7	10225	0.568181818181818
chr21	39858125	39872575	7	12550	0.631578947368421
chr21	45137950	45155150	7	12875	0.654411764705882
chr21	45713450	45725275	7	9125	0.458333333333333
chr22	31606100	31632475	7	22950	0.452655889145497
chr22	43314025	43336825	7	20850	0.631578947368421
chr3	4886225	4898625	7	10025	0.71264367816092
chr3	7348125	7352400	7	3150	0.689655172413793
chr3	13029250	13064975	7	33300	0.659340659340659
chr3	31571000	31590425	7	16125	0.547368421052632
chr3	33085400	33098825	7	11850	0.249158249158249
chr3	43328800	43345300	7	15350	0.53968253968254
chr3	48551175	48557550	7	5750	0.476190476190476
chr3	50263425	50293175	7	27025	0.436018957345972
chr3	56949125	56960025	7	9175	0.444444444444444
chr3	105579225	105587350	7	6800	0.642857142857143
chr3	112177800	112198500	7	17425	0.43921568627451
chr3	112530300	112538575	7	6975	0.375
chr3	194814450	194828925	7	11925	0.642857142857143
chr3	195264700	195280500	7	13600	0.571428571428571
chr4	54921475	54933175	7	9275	0.56353591160221
chr4	109448150	109458325	7	9125	0.711111111111111
chr5	14663150	14678600	7	12725	0.468085106382979
chr5	35669025	35675050	7	4675	0.478260869565217
chr5	74344000	74358225	7	11650	0.40506329113924
chr5	95988825	96000650	7	8775	0.689655172413793
chr5	112251300	112270525	7	15300	0.609090909090909
chr5	149832375	149841775	7	7175	0.568421052631579
chr5	175077850	175106075	7	24950	0.490272373540856
chr6	2872350	2886975	7	12450	0.660098522167488
chr6	20200875	20214200	7	12050	0.688524590163934
chr6	33036625	33049775	7	11850	0.221198156682028
chr6	37169375	37178400	7	7750	0.415584415584416
chr6	37243150	37250150	7	5650	0.545454545454545
chr6	42005375	42020775	7	14050	0.297520661157025
chr6	52253175	52266625	7	11825	0.516666666666667
chr6	53153250	53162100	7	7250	0.727272727272727
chr6	53162925	53181950	7	16050	0.533742331288344
chr6	75987950	75997150	7	6600	0.707692307692308
chr6	108051125	108063175	7	10325	0.388888888888889
chr7	2670775	2687950	7	15000	0.442307692307692
chr7	2876575	2884875	7	6225	0.65
chr7	16683500	16693275	7	7200	0.674418604651163
chr7	24864650	24877200	7	10750	0.647482014388489
chr7	26136325	26145850	7	7900	0.625
chr7	29173600	29189575	7	14300	0.48
chr7	92285200	92289725	7	3475	0.645161290322581
chr7	98970150	98983600	7	11050	0.481481481481481
chr7	104621325	104630850	7	8300	0.48
chr7	114561875	114575125	7	11700	0.606060606060606
chr7	139860100	139866600	7	5450	0.625
chr8	2074750	2083575	7	7025	0.611111111111111
chr8	19329025	19334525	7	4625	0.521739130434783
chr8	23073550	23085875	7	11600	0.518518518518518
chr8	23097975	23109275	7	9675	0.492753623188406
chr8	61814925	61843400	7	21275	0.67515923566879
chr8	102209325	102219750	7	8075	0.6
chr8	129549225	129557425	7	6925	0.722222222222222
chr8	134289975	134311200	7	18375	0.63849765258216
chr8	146011025	146019300	7	6550	0.585365853658537
chr9	265600	285350	7	17425	0.606060606060606
chr9	90207525	90222200	7	11425	0.666666666666667
chr9	95782675	95809350	7	21850	0.544247787610619
chr9	95867575	95898650	7	25650	0.483870967741935
chr9	100741325	100757325	7	13675	0.605263157894737
chr9	126958925	126987550	7	24450	0.636363636363636
chr9	127948750	127959050	7	7700	0.562962962962963
chr9	130783325	130797875	7	13400	0.564102564102564
chr9	131311675	131321950	7	8700	0.339622641509434
chr9	134268200	134286450	7	15825	0.403755868544601
chrX	1634350	1642350	7	6525	0.355932203389831
chrX	70320900	70333900	7	12050	0.423076923076923
chr1	1367000	1372200	6	4475	0.333333333333333
chr1	19830950	19838650	6	6875	0.317460317460317
chr1	67396575	67405225	6	7150	0.514285714285714
chr1	101389075	101397750	6	7950	0.24390243902439
chr1	108413350	108423050	6	7975	0.444444444444444
chr1	110357350	110369950	6	10900	0.422360248447205
chr1	111209225	111219050	6	8975	0.176470588235294
chr1	154968300	154991925	6	22075	0.417582417582418
chr1	158776175	158790800	6	12550	0.47940074906367
chr1	178510750	178515325	6	3800	0.473684210526316
chr1	183438800	183451700	6	11300	0.512
chr1	223899425	223911750	6	9550	0.466216216216216
chr1	234971550	234991225	6	17325	0.365671641791045
chr10	7520400	7531075	6	9450	0.340425531914894
chr10	61643200	61654300	6	10375	0.444444444444444
chr10	63775650	63782500	6	5925	0.468085106382979
chr10	63941525	63946800	6	4300	0.5
chr10	71921100	71931325	6	8675	0.441558441558442
chr10	80996425	81012600	6	14975	0.168674698795181
chr10	81942750	81966600	6	22350	0.11566265060241
chr10	106060125	106100625	6	33100	0.391304347826087
chr10	111669525	111677475	6	6300	0.466666666666667
chr10	112609275	112637225	6	24550	0.447761194029851
chr10	125792475	125806525	6	12600	0.407894736842105
chr11	304525	321375	6	13575	0.382978723404255
chr11	1790375	1808175	6	13900	0.476190476190476
chr11	9267550	9276275	6	7950	0.181818181818182
chr11	10769275	10775025	6	4525	0.508474576271186
chr11	14784000	14790800	6	6300	0.296296296296296
chr11	59529575	59541775	6	10125	0.462121212121212
chr11	64611275	64649125	6	35000	0.513513513513513
chr11	94880250	94887800	6	6750	0.464285714285714
chr11	96063050	96077125	6	12200	0.474358974358974
chr11	102293600	102302375	6	7400	0.326530612244898
chr12	4037425	4045400	6	6950	0.4375
chr12	40011825	40016975	6	4025	0.421052631578947
chr12	52398000	52404800	6	5775	0.365591397849462
chr12	52577600	52599325	6	19500	0.195876288659794
chr12	66580675	66593250	6	11250	0.512820512820513
chr12	76941375	76954950	6	11550	0.365957446808511
chr12	98830825	98836125	6	4425	0.341463414634146
chr12	113493025	113503450	6	9375	0.247191011235955
chr13	42030725	42042025	6	10650	0.140625
chr13	49134975	49154800	6	18675	0.228346456692913
chr13	74703175	74707925	6	4150	0.32258064516129
chr13	99695175	99708300	6	11325	0.402777777777778
chr14	24629425	24637075	6	6950	0.465116279069767
chr14	54949650	54957550	6	6775	0.338983050847458
chr14	65169200	65197325	6	24775	0.435146443514644
chr14	77382325	77397525	6	14600	0.100456621004566
chr14	105853650	105866725	6	10925	0.394495412844037
chr15	50343700	50353675	6	9000	0.240963855421687
chr15	56497100	56501675	6	4000	0.444444444444444
chr15	65127525	65150900	6	20325	0.434782608695652
chr15	92482500	92495925	6	12125	0.4
chr15	93344675	93356550	6	9900	0.372093023255814
chr16	2517025	2526450	6	7450	0.470588235294118
chr16	9033950	9048400	6	13200	0.421052631578947
chr16	9216450	9222550	6	5425	0.3125
chr16	17450350	17478975	6	26300	0.2
chr16	24755150	24761075	6	5400	0.473684210526316
chr16	31463875	31472775	6	7525	0.386666666666667
chr16	57560025	57580375	6	17325	0.46583850931677
chr16	67511600	67528750	6	15500	0.357142857142857
chr16	74633075	74644100	6	9500	0.285714285714286
chr16	75128750	75149825	6	16250	0.441988950276243
chr16	88746375	88755000	6	7200	0.46875
chr17	7012550	7028000	6	12950	0.449438202247191
chr17	7031575	7041450	6	8675	0.444444444444444
chr17	17301275	17312650	6	9975	0.372093023255814
chr17	18085325	18095475	6	7650	0.497737556561086
chr17	28703650	28710550	6	5750	0.363636363636364
chr17	29632100	29649600	6	14800	0.34051724137931
chr17	32289400	32298150	6	8225	0.296296296296296
chr17	37246375	37256225	6	8750	0.379310344827586
chr17	40821675	40836125	6	12225	0.375
chr17	46907950	46920075	6	10900	0.4375
chr17	66283525	66295100	6	10400	0.307692307692308
chr17	66481075	66490125	6	7075	0.461538461538462
chr17	73082875	73093525	6	9150	0.376470588235294
chr18	3445800	3455275	6	8500	0.439024390243902
chr18	9134525	9154725	6	17350	0.425855513307985
chr18	10283075	10292200	6	8275	0.315789473684211
chr18	77547175	77560225	6	10075	0.489795918367347
chr19	6771725	6779675	6	6250	0.507246376811594
chr19	14182575	14193600	6	9200	0.507936507936508
chr19	33160425	33168875	6	7075	0.25
chr19	42297200	42316650	6	16000	0.467889908256881
chr19	42779300	42791275	6	10050	0.48
chr19	53437875	53446975	6	8050	0.46875
chr2	8437550	8456800	6	17050	0.44280442804428
chr2	39057000	39064975	6	6550	0.340909090909091
chr2	42875375	42882600	6	6100	0.465116279069767
chr2	43151100	43164675	6	12475	0.25531914893617
chr2	47396800	47407450	6	9350	0.434782608695652
chr2	55271950	55282025	6	8500	0.4106463878327
chr2	65453300	65463400	6	8525	0.324110671936759
chr2	70023175	70032100	6	7950	0.357142857142857
chr2	128611925	128617925	6	4975	0.453333333333333
chr2	145128325	145132725	6	3650	0.333333333333333
chr2	173319050	173331025	6	10850	0.358974358974359
chr2	198022575	198030075	6	6575	0.318181818181818
chr2	202115700	202132900	6	16100	0.136986301369863
chr2	204601375	204607475	6	4975	0.340425531914894
chr20	1594600	1608350	6	11650	0.310344827586207
chr20	23614850	23628300	6	10925	0.5
chr20	35088850	35101925	6	10650	0.442105263157895
chr20	43512875	43529525	6	14050	0.292237442922374
chr20	49430375	49438800	6	6975	0.505263157894737
chr21	34426075	34445100	6	16075	0.416666666666667
chr21	45430475	45442825	6	10150	0.421052631578947
chr22	20899050	20912875	6	11900	0.478260869565217
chr22	23920525	23927700	6	6700	0.196078431372549
chr22	24945750	24955925	6	8850	0.432432432432432
chr22	38132275	38144575	6	10200	0.465116279069767
chr22	39336725	39370000	6	27225	0.46749226006192
chr22	45614550	45637900	6	21125	0.315789473684211
chr3	5017650	5032625	6	13150	0.285714285714286
chr3	5219725	5242150	6	20025	0.3
chr3	14920625	14926150	6	4500	0.428571428571429
chr3	16973600	16985000	6	10150	0.441860465116279
chr3	18780250	18789450	6	8575	0.181818181818182
chr3	39423975	39431350	6	6775	0.193548387096774
chr3	43357750	43362250	6	3775	0.461538461538462
chr3	43383425	43391525	6	7175	0.387096774193548
chr3	48586025	48604250	6	15325	0.464646464646465
chr3	63950300	63968800	6	17050	0.153846153846154
chr3	66538950	66550675	6	10825	0.196078431372549
chr3	107799400	107822175	6	18850	0.417085427135678
chr3	107840875	107856150	6	13750	0.328125
chr3	130738925	130746550	6	5975	0.455696202531646
chr3	131099000	131109600	6	8750	0.5
chr3	136601350	136606200	6	3925	0.466666666666667
chr3	188656675	188670100	6	12650	0.293333333333333
chr3	194867525	194887425	6	19100	0.0970873786407767
chr4	68422575	68427200	6	3650	0.451612903225806
chr4	79563050	79573825	6	8975	0.488549618320611
chr4	108909725	108916300	6	5625	0.456521739130435
chr4	140965650	140980675	6	11550	0.475336322869955
chr4	185726550	185749025	6	20000	0.448979591836735
chr5	40668825	40690975	6	20725	0.248062015503876
chr5	95062425	95068325	6	4800	0.424242424242424
chr5	134705375	134736975	6	29625	0.154525386313466
chr5	142350875	142364350	6	11350	0.324324324324324
chr5	142725625	142737350	6	10375	0.162790697674419
chr5	150156725	150171125	6	12800	0.46875
chr5	171291100	171297275	6	4875	0.476190476190476
chr6	1604325	1615650	6	9375	0.5
chr6	4015975	4025225	6	7625	0.363636363636364
chr6	5517250	5522825	6	4350	0.452830188679245
chr6	25165550	25181750	6	12725	0.503401360544218
chr6	25958800	25971925	6	10525	0.481203007518797
chr6	26126025	26133575	6	6800	0.5
chr6	29595300	29603100	6	6275	0.38961038961039
chr6	31785225	31795750	6	9175	0.373626373626374
chr6	32404000	32412175	6	7350	0.358974358974359
chr6	32552200	32558450	6	5250	0.345679012345679
chr6	41236600	41255675	6	16875	0.341880341880342
chr6	42369375	42379675	6	8500	0.427586206896552
chr6	53195725	53212425	6	14325	0.4375
chr6	90803475	90819475	6	14175	0.314606741573034
chr6	106956650	106975875	6	18225	0.219512195121951
chr6	127659725	127669800	6	8725	0.377551020408163
chr6	130452400	130457775	6	4950	0.32
chr6	143138400	143144300	6	4900	0.326530612244898
chr7	35726875	35737400	6	8975	0.46875
chr7	45064500	45077875	6	12125	0.4375
chr7	47605725	47627550	6	18825	0.439024390243902
chr7	50471950	50486275	6	13725	0.08
chr7	105697550	105717825	6	16950	0.346555323590814
chr7	150140275	150151750	6	9300	0.487394957983193
chr7	150160500	150168250	6	6775	0.411764705882353
chr8	11309025	11317225	6	7225	0.340425531914894
chr8	22299125	22306825	6	6500	0.333333333333333
chr8	26244600	26251075	6	5425	0.476190476190476
chr8	28806375	28811525	6	4475	0.512820512820513
chr8	67571300	67583250	6	10125	0.426086956521739
chr8	101448400	101457450	6	7500	0.503067484662577
chr8	104194125	104199800	6	5100	0.432432432432432
chr8	134493425	134499925	6	4900	0.491803278688525
chr9	208625	229625	6	19350	0.24390243902439
chr9	5621025	5633650	6	9750	0.514285714285714
chr9	33834775	33847750	6	10525	0.488188976377953
chr9	71318800	71325100	6	5200	0.451612903225806
chr9	98267650	98274925	6	6500	0.25
chr9	107950025	107957400	6	6775	0.311111111111111
chr9	116273375	116288250	6	12825	0.470588235294118
chr9	117654675	117665925	6	9600	0.26530612244898
chr9	123490700	123504425	6	12200	0.233333333333333
chr9	123954625	123965025	6	8775	0.368421052631579
chrX	19760975	19771775	6	10025	0.181818181818182
chrX	100638200	100642225	6	3450	0.350877192982456
chrX	131613600	131622200	6	7700	0.490566037735849
chrX	154024600	154034600	6	8825	0.328358208955224
chr1	17629450	17639325	5	9175	0.197183098591549
chr1	21614150	21627600	5	12200	0.18348623853211
chr1	29069625	29079125	5	8950	0.253968253968254
chr1	33452425	33465225	5	11975	0.234375
chr1	40419525	40427725	5	7675	0.0833333333333333
chr1	40838525	40871300	5	31300	0.213219616204691
chr1	109930925	109941625	5	9700	0.243093922651934
chr1	110040100	110046850	5	6050	0.187134502923977
chr1	152135000	152144500	5	8575	0.178082191780822
chr1	155929700	155954575	5	21950	0.236301369863014
chr1	160824625	160835525	5	10075	0.210526315789474
chr1	169570425	169583200	5	11875	0.106951871657754
chr1	169656825	169681600	5	24275	0.0625
chr1	183567450	183579875	5	11775	0.28169014084507
chr1	192841875	192850250	5	7425	0.288888888888889
chr1	205594575	205600400	5	5225	0.192307692307692
chr1	206301525	206307450	5	5150	0.30188679245283
chr1	246738650	246748675	5	8950	0.235294117647059
chr10	1296700	1299550	5	2500	0.24
chr10	31422050	31427200	5	4450	0.215384615384615
chr10	43888125	43904250	5	14750	0.312056737588652
chr10	51564500	51579525	5	14125	0.272108843537415
chr10	70803200	70826525	5	22250	0.0762331838565022
chr10	102585450	102590325	5	4450	0.217391304347826
chr10	102982425	102990075	5	6300	0.293478260869565
chr10	121294750	121303750	5	8125	0.180645161290323
chr10	130831600	130835800	5	3750	0.3
chr10	134398950	134408825	5	9300	0.205128205128205
chr11	1768125	1786075	5	16300	0.302040816326531
chr11	35061150	35073825	5	12000	0.23728813559322
chr11	73678725	73696050	5	15900	0.253521126760563
chr11	94655675	94662725	5	6525	0.21875
chr11	115575550	115581700	5	5500	0.305555555555556
chr11	118652575	118660650	5	7450	0.189189189189189
chr11	121315175	121343250	5	26525	0.10989010989011
chr11	123322125	123329250	5	6225	0.260869565217391
chr11	126220650	126230025	5	8475	0.230769230769231
chr12	832875	839825	5	6200	0.276422764227642
chr12	14542925	14549325	5	5575	0.285714285714286
chr12	57606725	57611725	5	4500	0.166666666666667
chr12	65146350	65155625	5	8300	0.185185185185185
chr12	67983000	67987825	5	4375	0.2
chr12	80081300	80084775	5	3125	0.25
chr12	95380450	95383900	5	3075	0.25
chr12	96629100	96636825	5	6850	0.225806451612903
chr12	121471025	121477725	5	6000	0.215384615384615
chr13	21605675	21610150	5	3825	0.301369863013699
chr13	29066450	29072500	5	5825	0.214285714285714
chr13	30942800	30953525	5	10300	0.27906976744186
chr13	51482425	51496400	5	12375	0.287179487179487
chr13	52159325	52166175	5	6275	0.178571428571429
chr13	99624725	99629400	5	4100	0.23728813559322
chr13	111826975	111843175	5	15825	0.2
chr14	21147800	21154900	5	6600	0.16
chr14	21248050	21255525	5	6900	0.275862068965517
chr14	22563100	22568575	5	5075	0.295081967213115
chr14	62543125	62549625	5	6125	0.179487179487179
chr14	71118325	71134725	5	15750	0.10062893081761
chr14	100769575	100775700	5	5625	0.226415094339623
chr14	106282475	106288200	5	4825	0.267716535433071
chr14	107172350	107181150	5	8350	0.144578313253012
chr14	107250625	107258550	5	6925	0.254237288135593
chr15	38843500	38856425	5	12475	0.0610169491525424
chr15	42894675	42902550	5	7075	0.307692307692308
chr15	50355300	50361000	5	5000	0.28169014084507
chr15	51867100	51873700	5	6325	0.09375
chr15	55509525	55518600	5	8200	0.210526315789474
chr15	55608950	55616750	5	6625	0.300653594771242
chr15	63891275	63896025	5	4150	0.242424242424242
chr15	66785750	66791250	5	4700	0.282352941176471
chr15	75063250	75093475	5	28900	0.0751173708920188
chr15	79201675	79210400	5	7575	0.282485875706215
chr15	91099550	91117225	5	15625	0.30939226519337
chr16	3054825	3060325	5	5175	0.2
chr16	3301200	3316100	5	13350	0.199312714776632
chr16	11029450	11041050	5	10100	0.29126213592233
chr16	19124800	19131725	5	6475	0.178571428571429
chr16	22363550	22371500	5	6900	0.24
chr16	22379800	22387775	5	7000	0.251748251748252
chr16	84626250	84652875	5	25550	0.0942408376963351
chr17	1507700	1518625	5	10075	0.117647058823529
chr17	7474650	7493200	5	15850	0.280193236714976
chr17	25563925	25575050	5	10225	0.29126213592233
chr17	62960800	62967300	5	6075	0.303030303030303
chr17	65427200	65440800	5	12925	0.172661870503597
chr17	72515425	72530575	5	14750	0.045045045045045
chr17	75834575	75844850	5	9000	0.3
chr17	75863325	75885375	5	20350	0.225274725274725
chr17	79313050	79325475	5	11075	0.191082802547771
chr17	80832700	80845825	5	11425	0.263157894736842
chr17	81004400	81012975	5	7575	0.266666666666667
chr18	32752150	32755050	5	2550	0.315789473684211
chr18	55103200	55109175	5	5600	0.150943396226415
chr18	77275925	77286000	5	8925	0.275862068965517
chr19	1025700	1031250	5	5025	0.150537634408602
chr19	1239575	1246275	5	6100	0.168224299065421
chr19	2040500	2053375	5	11250	0.316742081447964
chr19	4534850	4543225	5	7600	0.244897959183673
chr19	16249500	16267600	5	17025	0.235294117647059
chr19	16465425	16489550	5	22850	0.150537634408602
chr19	18124200	18136175	5	10950	0.236363636363636
chr19	18278700	18292975	5	13375	0.262295081967213
chr19	35694300	35708925	5	12700	0.233576642335766
chr19	41303325	41318800	5	12625	0.267015706806283
chr19	47216300	47227300	5	9850	0.212765957446809
chr19	47728600	47736225	5	6625	0.28
chr19	47742200	47748350	5	5600	0.245614035087719
chr19	48823150	48838225	5	14525	0.25
chr19	49971325	49980150	5	7950	0.171875
chr19	52047600	52057025	5	8650	0.311111111111111
chr2	26986375	26996150	5	8800	0.215686274509804
chr2	47190550	47199875	5	8300	0.31858407079646
chr2	48577175	48585475	5	6975	0.255813953488372
chr2	60321200	60327875	5	6125	0.136986301369863
chr2	64078875	64084850	5	5725	0.108108108108108
chr2	74251225	74269850	5	16225	0.31055900621118
chr2	99373425	99390975	5	16825	0.157894736842105
chr2	105938075	105947675	5	8450	0.2
chr2	114131250	114135550	5	4075	0.0888888888888889
chr2	136761450	136783850	5	20775	0.144578313253012
chr2	136962325	136974550	5	11375	0.2
chr2	158265025	158279725	5	13800	0.256410256410256
chr2	197074950	197079650	5	4325	0.12280701754386
chr2	201237575	201244325	5	6400	0.193548387096774
chr2	202096525	202108275	5	10875	0.172839506172839
chr2	219026350	219034100	5	6800	0.311688311688312
chr2	223705750	223710500	5	4250	0.206896551724138
chr2	225382075	225391125	5	8250	0.201183431952663
chr2	227698475	227705400	5	6200	0.282051282051282
chr2	228300075	228304200	5	3625	0.292682926829268
chr20	1638075	1647175	5	8000	0.220588235294118
chr20	3070525	3076200	5	5100	0.282051282051282
chr20	3868275	3885950	5	15925	0.234666666666667
chr20	34353800	34365900	5	10575	0.278787878787879
chr20	48723550	48733250	5	8600	0.229166666666667
chr20	50028650	50034750	5	5150	0.285714285714286
chr20	61544900	61562025	5	15425	0.293877551020408
chr20	62358550	62363150	5	4275	0.315789473684211
chr21	43340900	43351475	5	9825	0.128205128205128
chr21	44100800	44105575	5	4350	0.269230769230769
chr22	20917425	20926550	5	8475	0.19047619047619
chr22	23519275	23530725	5	9800	0.310344827586207
chr22	24898000	24913600	5	14375	0.183431952662722
chr22	29777700	29785475	5	7075	0.315789473684211
chr22	31334875	31340400	5	5000	0.2
chr22	39629475	39641625	5	10500	0.277456647398844
chr22	50962250	50988825	5	25025	0.222222222222222
chr3	3212175	3221950	5	8975	0.3125
chr3	4862575	4878975	5	14800	0.214285714285714
chr3	5047875	5062575	5	13275	0.246575342465753
chr3	10227425	10242450	5	14000	0.138613861386139
chr3	11674225	11683675	5	8675	0.25
chr3	38187700	38196575	5	8375	0.159090909090909
chr3	41241775	41250700	5	8200	0.291666666666667
chr3	69126750	69148150	5	19800	0.290076335877863
chr3	71175725	71185200	5	9050	0.0794701986754967
chr3	113249950	113256600	5	5900	0.220338983050847
chr3	122508475	122516800	5	7150	0.269503546099291
chr3	129152525	129164150	5	10425	0.259259259259259
chr3	141396000	141401600	5	4900	0.285714285714286
chr3	143564875	143569600	5	4400	0.148148148148148
chr3	150127125	150136250	5	7900	0.305882352941176
chr3	151909700	151925325	5	15325	0.166666666666667
chr3	171818900	171826975	5	7725	0.136986301369863
chr3	195619775	195637500	5	16075	0.171021377672209
chr4	914775	920300	5	5175	0.189189189189189
chr4	6689675	6701700	5	10775	0.208955223880597
chr4	15649300	15669450	5	18400	0.130353817504655
chr4	38070475	38085475	5	13575	0.233766233766234
chr4	38509150	38513500	5	3900	0.297872340425532
chr4	57775550	57781075	5	5050	0.228571428571429
chr4	89739775	89745575	5	5125	0.303030303030303
chr4	103730250	103746275	5	15150	0.222222222222222
chr5	10440725	10452025	5	9975	0.282051282051282
chr5	52093350	52102300	5	8075	0.232558139534884
chr5	77790825	77799200	5	7850	0.137931034482759
chr5	88170975	88176675	5	5150	0.3
chr5	114934875	114940450	5	5050	0.235294117647059
chr5	135364000	135373950	5	8750	0.26865671641791
chr5	138847725	138864800	5	15900	0.202334630350195
chr5	139718075	139728250	5	9325	0.26865671641791
chr5	149521825	149525650	5	3325	0.258064516129032
chr5	170735800	170740975	5	4575	0.25
chr5	172220400	172228900	5	8000	0.0858895705521472
chr5	177656775	177671750	5	13325	0.275862068965517
chr6	15358000	15371525	5	11825	0.293706293706294
chr6	15420750	15446025	5	23050	0.204753199268739
chr6	17881350	17887525	5	5350	0.210526315789474
chr6	28884350	28890775	5	5700	0.28
chr6	30646450	30659625	5	12175	0.239130434782609
chr6	31459475	31467500	5	7275	0.229299363057325
chr6	33237950	33248200	5	9050	0.231111111111111
chr6	41679800	41704150	5	21950	0.184168012924071
chr6	90939400	90949275	5	9325	0.099290780141844
chr6	144654750	144676700	5	20675	0.172494172494172
chr6	149585700	149596375	5	9750	0.305882352941176
chr7	26190875	26199300	5	7525	0.271428571428571
chr7	37478525	37487350	5	8425	0.1
chr7	44083175	44091925	5	7950	0.140540540540541
chr7	50243975	50261575	5	16775	0.161290322580645
chr7	50456750	50465950	5	8775	0.24
chr7	75504650	75510025	5	4375	0.305555555555556
chr7	148679600	148686050	5	5800	0.271844660194175
chr7	150380450	150387625	5	6150	0.307692307692308
chr8	22495750	22504525	5	8325	0.15748031496063
chr8	26294050	26309650	5	14925	0.1
chr8	28219675	28235225	5	14225	0.226720647773279
chr8	37946800	37950400	5	3175	0.184210526315789
chr8	41996500	42006500	5	9025	0.277777777777778
chr8	66854200	66869625	5	14975	0.176470588235294
chr8	86099425	86106075	5	6175	0.235294117647059
chr8	121741875	121750125	5	7400	0.215909090909091
chr8	134064200	134096475	5	31800	0.0445682451253482
chr8	141057100	141062450	5	4675	0.222222222222222
chr8	141580625	141586950	5	6000	0.0853658536585366
chr8	144357375	144364700	5	6575	0.220472440944882
chr9	71170475	71181000	5	9900	0.3
chr9	71588500	71598925	5	9025	0.286764705882353
chr9	86545725	86551150	5	5050	0.123076923076923
chr9	101896450	101901525	5	4750	0.227272727272727
chr9	115617325	115631350	5	12800	0.16452442159383
chr9	117686850	117694100	5	6175	0.26890756302521
chr9	120477700	120490475	5	11975	0.225352112676056
chr9	130614200	130629275	5	13500	0.207207207207207
chr9	132692525	132697900	5	4550	0.30188679245283
chrX	6993650	6996100	5	2150	0.222222222222222
chrX	38665725	38671900	5	5325	0.3
chrX	40025525	40039625	5	13175	0.277777777777778
chrX	41095375	41100850	5	4800	0.275862068965517
chrX	48538225	48545625	5	6775	0.145454545454545
chrX	67912850	67924525	5	10475	0.27906976744186
chr1	7027450	7030125	4	2425	0.147058823529412
chr1	10056625	10059150	4	2325	0.13953488372093
chr1	27665475	27671950	4	6200	0.126984126984127
chr1	31381775	31387475	4	5450	0.105263157894737
chr1	39679175	39685125	4	5750	0.0714285714285714
chr1	53014900	53018050	4	2950	0.121212121212121
chr1	117542250	117553025	4	10250	0.106666666666667
chr1	118194875	118204625	4	9100	0.0952380952380952
chr1	155188700	155198275	4	8850	0.153846153846154
chr1	158252125	158262925	4	10475	0.053475935828877
chr1	183546700	183563850	4	16350	0.0714285714285714
chr1	184126000	184135200	4	8675	0.102564102564103
chr1	224010125	224016375	4	5750	0.135593220338983
chr1	224562300	224572250	4	9400	0.103225806451613
chr1	226215200	226224450	4	8775	0.125
chr1	239879050	239886025	4	6625	0.105263157894737
chr10	11266175	11273625	4	7050	0.0857142857142857
chr10	14618450	14631775	4	12925	0.0403225806451613
chr10	17466875	17474175	4	7050	0.0512820512820513
chr10	27087025	27095550	4	7875	0.155339805825243
chr10	28687625	28693725	4	5625	0.144736842105263
chr10	35659925	35665075	4	4775	0.144
chr10	35734875	35745925	4	10500	0.0924092409240924
chr10	44508575	44511575	4	2825	0.111111111111111
chr10	45868250	45880300	4	11275	0.106918238993711
chr10	46050950	46054700	4	3525	0.148148148148148
chr10	63524275	63527675	4	3225	0.0923076923076923
chr10	76772800	76776550	4	3525	0.0961538461538462
chr10	80934500	80948275	4	13125	0.0913978494623656
chr10	89626300	89636525	4	9325	0.145631067961165
chr10	97514675	97522650	4	7325	0.134078212290503
chr10	99443150	99451025	4	7400	0.151898734177215
chr10	101368875	101372100	4	3000	0.112676056338028
chr10	109444775	109449550	4	4550	0.151515151515152
chr10	134387800	134393825	4	5675	0.103448275862069
chr11	2399250	2412575	4	12625	0.0746887966804979
chr11	3962525	3977100	4	13900	0.116129032258065
chr11	5709650	5717325	4	7175	0.151724137931034
chr11	14561425	14567250	4	5425	0.0963855421686747
chr11	71842100	71853400	4	10950	0.0700389105058366
chr11	74169375	74175950	4	6275	0.117647058823529
chr11	75478675	75491550	4	12500	0.0759493670886076
chr11	93268550	93276000	4	7100	0.130718954248366
chr11	116869825	116879050	4	8525	0.10958904109589
chr11	118177300	118179825	4	2350	0.0975609756097561
chr11	128489400	128501250	4	11650	0.0232558139534884
chr12	4377225	4390900	4	13225	0.0977443609022556
chr12	4926550	4931625	4	4900	0.0645161290322581
chr12	15097950	15119275	4	19675	0.102990033222591
chr12	53037150	53043375	4	5775	0.140350877192982
chr12	57075575	57081250	4	5375	0.0952380952380952
chr12	68381950	68385625	4	3450	0.121212121212121
chr12	70637775	70643000	4	4925	0.137931034482759
chr12	121086675	121090800	4	3975	0.0816326530612245
chr12	121579025	121584775	4	5475	0.0740740740740741
chr12	123163225	123167550	4	3925	0.15625
chr13	31307350	31323250	4	15000	0.130293159609121
chr13	48724775	48738050	4	12600	0.0888888888888889
chr13	72400900	72405425	4	4200	0.12280701754386
chr13	96358025	96363150	4	4850	0.0625
chr14	23265700	23274225	4	7900	0.117647058823529
chr14	35300450	35305200	4	4400	0.123287671232877
chr14	52774100	52786525	4	12100	0.12
chr14	61567250	61571800	4	4225	0.12
chr14	71382550	71388350	4	5400	0.103092783505155
chr14	77329050	77335300	4	5825	0.15625
chr14	90052225	90057350	4	4875	0.0840336134453782
chr14	103984400	103989775	4	5150	0.10958904109589
chr14	105939700	105956950	4	16100	0.113989637305699
chr14	106961475	106969475	4	7825	0.0344827586206897
chr15	31551125	31567525	4	15775	0.0823529411764706
chr15	40383775	40402050	4	17525	0.099644128113879
chr15	50375650	50377850	4	1975	0.142857142857143
chr15	55566300	55581725	4	14450	0.100436681222707
chr15	60681025	60691925	4	10350	0.101083032490975
chr15	70548375	70564550	4	15900	0.0441640378548896
chr15	79051600	79055050	4	3200	0.144578313253012
chr15	86121025	86129675	4	8325	0.117647058823529
chr15	86244400	86252050	4	7175	0.108695652173913
chr15	93360525	93366600	4	5725	0.1
chr15	94771850	94783950	4	11725	0.0533333333333333
chr16	3011575	3021250	4	9050	0.0962566844919786
chr16	3846850	3850375	4	3375	0.105263157894737
chr16	17541325	17548375	4	6900	0.0563380281690141
chr16	23511025	23521700	4	10075	0.123711340206186
chr16	67191200	67199875	4	8075	0.134831460674157
chr16	69359800	69364125	4	4050	0.127272727272727
chr16	84839125	84846350	4	6825	0.099009900990099
chr17	436325	444750	4	7975	0.113636363636364
chr17	1625425	1630250	4	4575	0.0819672131147541
chr17	4382825	4386925	4	3700	0.151515151515152
chr17	6995700	7003325	4	6950	0.122950819672131
chr17	7253025	7258000	4	4500	0.148936170212766
chr17	14097075	14110050	4	12150	0.123943661971831
chr17	27064450	27074750	4	9500	0.152866242038217
chr17	29132750	29150800	4	17875	0.0172910662824208
chr17	29813600	29825925	4	11125	0.127659574468085
chr17	30612300	30617000	4	4500	0.133333333333333
chr17	33538725	33547300	4	8225	0.0860215053763441
chr17	33863875	33871300	4	7000	0.128440366972477
chr17	34222300	34227700	4	5025	0.120481927710843
chr17	40397900	40405900	4	7600	0.110091743119266
chr17	57072450	57080375	4	7675	0.0470588235294118
chr17	58224275	58229325	4	4850	0.0727272727272727
chr17	64431650	64434625	4	2775	0.101694915254237
chr17	64461700	64468650	4	6550	0.148148148148148
chr17	65416100	65420575	4	4225	0.0769230769230769
chr17	76869800	76890525	4	18875	0.147058823529412
chr18	24285625	24292750	4	6850	0.0701754385964912
chr18	46577500	46583425	4	5475	0.130434782608696
chr18	74159225	74166600	4	6925	0.125
chr19	3175925	3190075	4	13150	0.135977337110482
chr19	10211825	10219150	4	6925	0.0765027322404372
chr19	11199125	11208150	4	8550	0.0917431192660551
chr19	17215125	17225525	4	9775	0.142857142857143
chr19	35785975	35789025	4	2825	0.133333333333333
chr19	41881600	41886575	4	4725	0.101694915254237
chr19	42050350	42067075	4	15875	0.072289156626506
chr19	47811475	47820375	4	8675	0.0898876404494382
chr19	56615975	56627450	4	11075	0.0851063829787234
chr2	12637325	12648400	4	10525	0.0872093023255814
chr2	37985375	37992375	4	6550	0.152380952380952
chr2	38046150	38059900	4	13225	0.152866242038217
chr2	63274025	63287725	4	12875	0.109510086455331
chr2	71289700	71304975	4	14475	0.144144144144144
chr2	73142025	73146250	4	3925	0.133333333333333
chr2	98545600	98550650	4	4775	0.103896103896104
chr2	109573600	109576625	4	2800	0.153846153846154
chr2	145439350	145446600	4	6775	0.121212121212121
chr2	149280600	149286375	4	5175	0.155038759689922
chr2	149414625	149418400	4	3500	0.121212121212121
chr2	158323375	158328025	4	4425	0.0704225352112676
chr2	178256300	178264675	4	8075	0.0754716981132075
chr2	187351575	187357125	4	5175	0.123711340206186
chr2	190439675	190447525	4	7200	0.106463878326996
chr2	203131100	203135950	4	4475	0.138888888888889
chr2	208483425	208489300	4	5650	0.142857142857143
chr2	226982375	226989675	4	6825	0.148571428571429
chr2	231578575	231589200	4	10150	0.0982142857142857
chr2	241496100	241507675	4	10900	0.149068322981366
chr20	25239150	25241550	4	2200	0.150943396226415
chr20	36918850	36930050	4	10525	0.103092783505155
chr20	52194100	52208075	4	13400	0.15
chr20	61144900	61149325	4	4150	0.113207547169811
chr20	62262325	62273100	4	10100	0.141843971631206
chr21	43646350	43659775	4	13200	0.0540540540540541
chr21	47978225	47982650	4	4150	0.114285714285714
chr22	30296350	30300450	4	3825	0.147058823529412
chr3	16411600	16422375	4	10400	0.0576131687242798
chr3	33469200	33475675	4	6175	0.136363636363636
chr3	45003900	45013300	4	8450	0.1484375
chr3	46012875	46021675	4	8300	0.155339805825243
chr3	58066925	58072400	4	5100	0.113207547169811
chr3	71030000	71032950	4	2750	0.1
chr3	71056300	71062625	4	6125	0.06
chr3	71826675	71835750	4	8275	0.144444444444444
chr3	72428775	72434825	4	5675	0.140625
chr3	128200200	128213225	4	12425	0.0888888888888889
chr3	128942125	128955125	4	12375	0.0881542699724518
chr3	150860875	150864875	4	3725	0.121951219512195
chr3	193851225	193860725	4	8675	0.141025641025641
chr3	195842325	195845750	4	3250	0.133333333333333
chr4	3225025	3229050	4	3725	0.153846153846154
chr4	8276800	8281725	4	4675	0.136986301369863
chr4	82424825	82431775	4	6725	0.0416666666666667
chr4	141674300	141679075	4	4475	0.121951219512195
chr4	147025050	147034575	4	8975	0.131455399061033
chr4	153175700	153180400	4	4425	0.0991735537190083
chr4	153554350	153568075	4	12725	0.145454545454545
chr4	154033200	154039025	4	5450	0.123711340206186
chr5	32594850	32598675	4	3475	0.133333333333333
chr5	36878250	36883300	4	4800	0.0983606557377049
chr5	55364350	55368350	4	3675	0.135922330097087
chr5	66482225	66505500	4	22950	0.0238095238095238
chr5	66809325	66811925	4	2425	0.133333333333333
chr5	80299600	80305375	4	5375	0.125
chr5	100174550	100178450	4	3575	0.144144144144144
chr5	111108900	111113475	4	4300	0.0882352941176471
chr5	130542100	130551275	4	8450	0.115044247787611
chr5	140976300	140997875	4	21100	0.0325732899022801
chr5	141391300	141396825	4	5100	0.153846153846154
chr5	150517700	150538625	4	20575	0.0645161290322581
chr5	169299675	169309475	4	9275	0.115183246073298
chr5	171568800	171572825	4	3825	0.0810810810810811
chr5	176318925	176331125	4	11500	0.108527131782946
chr5	177540525	177549550	4	8700	0.0740740740740741
chr6	2790625	2801200	4	10050	0.0655737704918033
chr6	3018700	3029125	4	10000	0.105263157894737
chr6	6390775	6397725	4	6525	0.103092783505155
chr6	7163350	7172075	4	8200	0.127659574468085
chr6	14655150	14666825	4	11250	0.114649681528662
chr6	22023850	22030175	4	6100	0.0606060606060606
chr6	24712250	24720000	4	7475	0.0967741935483871
chr6	27856975	27864450	4	7125	0.0886699507389163
chr6	31429700	31439900	4	9700	0.0802919708029197
chr6	31625100	31633325	4	7575	0.142857142857143
chr6	32632825	32639300	4	6250	0.0652173913043478
chr6	33392275	33402100	4	9225	0.103092783505155
chr6	44188600	44192800	4	3875	0.135922330097087
chr6	52167850	52176625	4	8325	0.140350877192982
chr6	76312450	76324025	4	11250	0.09375
chr6	90787825	90795450	4	7200	0.10989010989011
chr6	106229425	106235125	4	5250	0.137931034482759
chr7	1958650	1968250	4	8750	0.156521739130435
chr7	2281975	2289875	4	7575	0.0921052631578947
chr7	3129475	3136300	4	6625	0.041958041958042
chr7	23564250	23570450	4	5875	0.15
chr7	27173700	27178325	4	4425	0.146341463414634
chr7	73438850	73444775	4	5500	0.107142857142857
chr7	104984650	104996925	4	11325	0.135198135198135
chr7	115868125	115875125	4	6725	0.156862745098039
chr7	128469400	128473800	4	4050	0.132075471698113
chr7	130053375	130060150	4	6500	0.0823529411764706
chr7	130594850	130603750	4	8250	0.126126126126126
chr7	132114500	132125725	4	11000	0.126582278481013
chr7	139465875	139476400	4	10275	0.0602409638554217
chr7	149560025	149572775	4	12175	0.125984251968504
chr7	150173750	150187450	4	13150	0.129032258064516
chr7	150323500	150331675	4	7825	0.07
chr8	28942325	28945375	4	2775	0.136986301369863
chr8	39818350	39822725	4	4025	0.126126126126126
chr8	48510700	48516125	4	5075	0.148148148148148
chr8	72740325	72744425	4	3850	0.151898734177215
chr8	90254500	90257350	4	2625	0.153846153846154
chr8	126516750	126528550	4	11575	0.0414507772020725
chr8	144649600	144662050	4	11325	0.137704918032787
chr9	5840425	5847150	4	6400	0.10958904109589
chr9	75758175	75774450	4	15950	0.0401002506265664
chr9	113836625	113841450	4	4550	0.140350877192982
chr9	140519275	140527700	4	8100	0.129032258064516
chrX	1619525	1627475	4	7525	0.107784431137725
chrX	19699650	19704650	4	4800	0.0919540229885057
chrX	64888600	64903175	4	14075	0.0671641791044776
chrX	64903950	64927775	4	23275	0.0388888888888889
chrX	118808500	118826175	4	17100	0.0837209302325581
chr1	14055525	14062225	3	6575	0.0236220472440945
chr1	22087325	22100550	3	12850	0.0364464692482916
chr1	112045225	112060850	3	15425	0.0260586319218241
chr1	118154575	118160075	3	5375	0.0301507537688442
chr1	150971275	150984225	3	12675	0.0380549682875264
chr1	159878275	159884700	3	6250	0.0333333333333333
chr1	160669900	160685000	3	14675	0.0319715808170515
chr1	179263550	179268775	3	5125	0.0285714285714286
chr1	205251775	205259375	3	7500	0.0144404332129964
chr1	223348225	223356500	3	8100	0.0316455696202532
chr1	229199825	229207925	3	8000	0.0155038759689922
chr10	11721825	11730600	3	8625	0.0218978102189781
chr10	91086625	91095500	3	8700	0.0336134453781513
chr10	105522300	105527075	3	4625	0.0382165605095541
chr10	112113700	112118950	3	5125	0.0384615384615385
chr10	116297150	116307850	3	10475	0.0294840294840295
chr10	120487100	120495250	3	7975	0.0371747211895911
chr10	129843200	129854275	3	10975	0.0173913043478261
chr11	412750	418075	3	5200	0.037037037037037
chr11	825200	832850	3	7525	0.0224719101123595
chr11	2286150	2292950	3	6700	0.0251572327044025
chr11	44963300	44967675	3	4250	0.0387096774193548
chr11	45948550	45958575	3	9825	0.0326975476839237
chr11	72924125	72933225	3	8950	0.028436018957346
chr11	77154975	77162525	3	7450	0.0277777777777778
chr11	128477700	128484675	3	6875	0.0228571428571429
chr12	46656600	46665375	3	8625	0.0323886639676113
chr12	47668225	47672900	3	4550	0.0377358490566038
chr12	57539475	57553500	3	13900	0.0159574468085106
chr12	65597975	65604725	3	6625	0.0280373831775701
chr12	104989100	105000550	3	11225	0.0330578512396694
chr12	117496550	117509650	3	12875	0.0289855072463768
chr12	122095825	122105125	3	9150	0.0261437908496732
chr14	50547400	50556400	3	8825	0.0307692307692308
chr14	55248000	55255050	3	6900	0.037037037037037
chr14	55589750	55598925	3	9000	0.026578073089701
chr14	69196125	69203500	3	7250	0.031413612565445
chr15	61131725	61138075	3	6250	0.0207253886010363
chr15	64982750	64995175	3	12275	0.0372093023255814
chr15	74674625	74685725	3	10975	0.0199004975124378
chr15	81576525	81599800	3	22675	0.0336700336700337
chr16	83650	89800	3	6050	0.0384615384615385
chr16	27240300	27251150	3	10625	0.0289156626506024
chr16	85336625	85348550	3	11700	0.0290556900726392
chr17	2164850	2171975	3	6900	0.0381679389312977
chr17	5128150	5139200	3	10900	0.0193704600484262
chr17	29276775	29289875	3	12800	0.036697247706422
chr17	35289075	35297100	3	7775	0.03584229390681
chr17	43299750	43313875	3	13800	0.0335429769392034
chr17	47891975	47899675	3	7600	0.0196078431372549
chr17	55624075	55636150	3	11875	0.032345013477089
chr17	61717375	61729800	3	12000	0.0385438972162741
chr19	2078950	2095925	3	16850	0.0175438596491228
chr19	10395850	10407425	3	11450	0.0380952380952381
chr19	40453700	40461275	3	7425	0.027972027972028
chr2	10167925	10178250	3	10175	0.0247933884297521
chr2	25515250	25520000	3	4625	0.0338983050847458
chr2	28617075	28637050	3	19775	0.019723865877712
chr2	103033050	103042800	3	9625	0.0232558139534884
chr2	135001225	135021325	3	19675	0.0382513661202186
chr2	173358300	173363675	3	5250	0.031413612565445
chr2	213982825	213987175	3	4225	0.038961038961039
chr2	219147200	219159875	3	12400	0.0357142857142857
chr21	42732875	42743625	3	10600	0.0288808664259928
chr22	24819425	24838925	3	19100	0.032520325203252
chr22	36548825	36563500	3	14300	0.0322003577817531
chr22	39803800	39811875	3	7925	0.0388349514563107
chr3	31263425	31277050	3	13450	0.0177383592017738
chr3	37493900	37501350	3	7275	0.028673835125448
chr3	58333600	58343725	3	9975	0.0217391304347826
chr3	71348250	71360075	3	11500	0.0359550561797753
chr4	7647450	7658250	3	10600	0.0355555555555556
chr4	86577575	86582025	3	4350	0.031496062992126
chr4	88929450	88936450	3	6875	0.0350877192982456
chr4	134067675	134074750	3	6925	0.0297397769516729
chr4	143325275	143329600	3	4225	0.0305343511450382
chr4	154647000	154652675	3	5525	0.0289855072463768
chr5	138606700	138613225	3	6375	0.037037037037037
chr5	148905725	148910225	3	4375	0.036144578313253
chr5	173344300	173349925	3	5525	0.0203045685279188
chr6	10595000	10600425	3	5300	0.0306122448979592
chr6	14633400	14641175	3	7600	0.0380228136882129
chr6	35997175	36010025	3	12625	0.0377358490566038
chr6	71957675	71964675	3	6850	0.0306513409961686
chr6	123071675	123075300	3	3525	0.0338983050847458
chr6	144472125	144485400	3	13075	0.0202839756592292
chr6	160878625	160886200	3	7475	0.0251572327044025
chr7	960375	972800	3	12200	0.0345679012345679
chr7	21978150	21984975	3	6700	0.0239043824701195
chr7	30196225	30205375	3	9000	0.0252365930599369
chr7	101497575	101504025	3	6325	0.0267857142857143
chr7	102055375	102063275	3	7775	0.0217391304347826
chr7	113722200	113728075	3	5725	0.027906976744186
chr7	127430150	127435050	3	4800	0.0298507462686567
chr7	142494000	142512425	3	18275	0.026431718061674
chr8	6416550	6421125	3	4475	0.0384615384615385
chr8	59711575	59716050	3	4350	0.036144578313253
chr8	125574300	125578550	3	4150	0.0277777777777778
chr8	125646550	125657675	3	11000	0.03
chr9	36135550	36155900	3	19925	0.0359116022099447
chr9	90127225	90136150	3	8675	0.0353982300884956
chr9	123467300	123476375	3	8900	0.037914691943128
chrX	49126800	49132725	3	5800	0.0363636363636364
