# Supplementary material for: Large organized chromatin lysine domains help distinguish primitive from differentiated cell populations
Source: Nat Commun. 2021 Jan 21;12:499. doi: 10.1038/s41467-020-20830-9 (PMC7820432; doi:10.1038/s41467-020-20830-9)
Supplement: Supplementary file 3 — Supplementary Software [file 41467_2020_20830_MOESM3_ESM.zip › E031-H3K4me3_LOCKS.bed]

chr14	22946625	23003475	33	43650	6.25
chr6	26017325	26342475	33	82550	11.0654205607477
chr19	45901375	46032825	27	36775	8.91111111111111
chr14	106321450	106385425	26	40700	2.63636363636364
chr1	198581425	198656050	23	41950	7.69642857142857
chr11	63952100	64128825	23	45300	7.45864661654135
chr15	63771525	63810225	23	20700	7.88888888888889
chr11	128335775	128395225	22	37300	7.0354609929078
chr2	240138300	240197575	18	17850	6.52631578947368
chr3	30670275	30707250	17	16150	6.51724137931035
chr3	151958700	152003750	17	25025	1.92857142857143
chr5	39176500	39224425	16	25550	4.62068965517241
chr1	169651325	169681475	15	19250	4.13846153846154
chr10	73453650	73536800	15	34050	5.8961038961039
chr17	8013125	8130775	15	41375	5.93333333333333
chr21	45552525	45597600	15	21550	6.04651162790698
chr22	36750975	36795900	15	19150	5.89130434782609
chr15	31615875	31660500	14	27100	2.61855670103093
chr19	54871800	54901825	14	16100	4.74285714285714
chr17	75416775	75469325	13	36725	2.64646464646465
chr2	74666500	74766975	13	28325	5.45812807881773
chr11	795350	850375	12	25450	2.07476635514019
chr11	64618575	64656025	12	23525	1.69480519480519
chr12	69718400	69754675	12	15175	4.03389830508475
chr14	23003675	23019750	12	10025	2.75229357798165
chr17	46653200	46691975	12	22025	3.06796116504854
chr19	1846750	1906275	12	26675	3.73869346733668
chr22	17565050	17602925	12	16000	3.53488372093023
chr1	12217475	12246375	11	16500	4.38095238095238
chr1	32391350	32411000	11	15525	2.49180327868852
chr1	43388850	43425500	11	14400	4.33684210526316
chr1	111735375	111775125	11	19625	2.825
chr16	10962050	10986450	11	14825	2.95652173913043
chr19	907100	935475	11	16575	1.94117647058824
chr19	1064825	1105750	11	17800	3.16666666666667
chr19	1237000	1277000	11	27775	1.75925925925926
chr2	136870125	136897550	11	14150	3.71428571428571
chr22	50944775	50988100	11	17325	2.97283950617284
chr3	18460725	18489400	11	18450	4.5531914893617
chr6	24908200	24953300	11	28200	3.30927835051546
chr6	31507150	31561075	11	26100	3.64761904761905
chr6	137534750	137546650	11	8000	1.91666666666667
chr1	26602200	26617925	10	10500	0.934579439252336
chr1	40838800	40867750	10	23175	1.70833333333333
chr1	150520925	150553125	10	22975	2.35294117647059
chr1	203255200	203297550	10	16625	3.73818181818182
chr1	206728900	206756900	10	18575	2.4969696969697
chr12	10118750	10130325	10	7750	4
chr15	93424250	93461700	10	20675	2
chr16	84627500	84651675	10	17750	3.6
chr17	38471975	38504625	10	26325	1.82
chr2	63274475	63286975	10	7300	1.70454545454545
chr2	198060600	198081800	10	11975	3.25
chr21	46285300	46302875	10	11175	2.42622950819672
chr22	37614575	37641775	10	14625	4
chr5	130587325	130610575	10	14025	1.46153846153846
chr9	117126050	117161200	10	17725	2.22857142857143
chr1	145427600	145479200	9	23700	2.50666666666667
chr10	8086975	8104150	9	12050	2.76470588235294
chr10	22603950	22635125	9	16100	2.44230769230769
chr10	112618050	112634850	9	10625	1.93333333333333
chr11	118780225	118801550	9	18525	1.23809523809524
chr11	128583325	128606450	9	16925	1.02898550724638
chr12	7031950	7072650	9	23625	3.47712418300654
chr12	57618850	57643350	9	10675	3.48571428571429
chr16	67188975	67227575	9	14925	3.25490196078431
chr17	7451575	7492700	9	20250	2.68217054263566
chr17	59475300	59490675	9	8525	3.19540229885057
chr19	50829125	50850500	9	12775	1.76190476190476
chr19	51610475	51652475	9	16400	3.33333333333333
chr22	43324950	43334000	9	5600	3.2972972972973
chr3	50355825	50403600	9	21050	2.87640449438202
chr1	153916350	153965575	8	20425	2.72043010752688
chr1	155936775	155960450	8	16150	1.38618925831202
chr10	65015225	65033550	8	13475	2.13333333333333
chr11	62306525	62325000	8	13925	1.1
chr11	72518050	72533900	8	9275	1.43307086614173
chr11	75049050	75064350	8	11975	0.538461538461538
chr12	53591575	53617800	8	12175	2.5982905982906
chr13	99215275	99230575	8	11475	0.87378640776699
chr14	105939875	105958450	8	11175	2.61111111111111
chr15	67372550	67379900	8	4900	1.35294117647059
chr15	101779475	101793400	8	8375	2.47272727272727
chr2	68989125	69007325	8	13100	1.52238805970149
chr2	197021225	197043175	8	19400	2.4
chr20	52195100	52213550	8	14825	0.762376237623762
chr3	30644575	30662075	8	14875	2.38095238095238
chr3	69126925	69145300	8	15650	0.533333333333333
chr3	186739625	186750275	8	8450	1.02857142857143
chr5	139015425	139051625	8	19525	2.3
chr8	145002150	145037750	8	20775	2.06923076923077
chr9	33151200	33168500	8	14700	2.3921568627451
chr9	139423900	139446900	8	12700	1.84873949579832
chrX	118811050	118828650	8	14375	1.44444444444444
chr1	27948025	27963525	7	12500	0.944444444444444
chr1	156450850	156478100	7	17100	2.21621621621622
chr11	2398100	2408500	7	6400	1.85454545454545
chr11	67167700	67212675	7	28075	1.45171339563863
chr11	118082475	118100825	7	15925	0.754716981132076
chr12	50898325	50914750	7	9625	1.50806451612903
chr12	58225225	58246875	7	10100	2.30357142857143
chr12	133336775	133348650	7	6925	2.25352112676056
chr13	41547275	41570900	7	13400	1.64
chr13	99948750	99967275	7	11100	1.64285714285714
chr14	77490475	77510375	7	12450	1.5886524822695
chr14	91830200	91845400	7	5925	2.23076923076923
chr16	50299375	50318925	7	15075	0.902208201892745
chr17	57903425	57926775	7	9600	2.1875
chr17	72732375	72756575	7	14375	1.37777777777778
chr18	32618750	32631625	7	9125	1.9
chr18	74835400	74846300	7	9425	0.780487804878049
chr19	2080750	2097850	7	15150	0.25531914893617
chr19	2324425	2333725	7	5700	1.18571428571429
chr19	4058150	4069875	7	10675	0.173913043478261
chr19	12885650	12918275	7	21425	2.27692307692308
chr19	41103175	41121225	7	10525	2.13793103448276
chr19	44978975	44983800	7	3000	2.3
chr2	5831600	5837500	7	3375	1.93333333333333
chr21	46327500	46361400	7	24850	1.57142857142857
chr22	43542625	43550925	7	5350	1.44
chr4	38663750	38677250	7	9550	1.52
chr4	40303375	40311875	7	5625	2.42857142857143
chr5	88173700	88186850	7	10700	1.85964912280702
chr5	142174675	142181125	7	4525	1.42857142857143
chr5	148184875	148190550	7	4700	0.96
chr6	1604475	1615475	7	6325	2.38235294117647
chr6	14117250	14124650	7	5525	1.61904761904762
chr6	31781375	31806300	7	15625	1.97202797202797
chr7	27181975	27233125	7	34125	2.06349206349206
chr7	104643800	104663600	7	12850	1.75
chr9	93557250	93571300	7	8475	2.12121212121212
chr9	134602825	134615325	7	9475	1.21348314606742
chrX	39949150	39969475	7	12875	2.17333333333333
chr1	8479150	8488750	6	8075	0.470588235294118
chr1	26864725	26874250	6	7650	0.76
chr1	149814875	149822075	6	6150	0.947368421052632
chr1	153357800	153365175	6	4250	1.35714285714286
chr10	3818250	3828825	6	9375	1.72727272727273
chr10	73602700	73612275	6	7825	1.80645161290323
chr10	82213075	82229725	6	15525	0.0986842105263158
chr11	3852275	3883225	6	18325	1.55518945634267
chr12	46608575	46614400	6	4225	0.857142857142857
chr12	92518000	92543700	6	19700	0.592592592592593
chr14	23278100	23294250	6	8875	1.66906474820144
chr14	73919075	73933700	6	10375	1.5952380952381
chr14	96176850	96183275	6	5000	0.5
chr14	99707025	99713400	6	4650	1.2
chr14	99725200	99741350	6	14050	1.38095238095238
chr15	67390350	67397600	6	5550	0.9375
chr15	86161975	86168225	6	5200	0.8
chr16	2556850	2571625	6	9675	1.44094488188976
chr16	66549625	66559800	6	8025	1.18279569892473
chr17	259275	268150	6	5950	1.4
chr17	3591325	3600375	6	8025	0.472727272727273
chr18	3010900	3017625	6	6025	0.606060606060606
chr19	3176500	3189550	6	11400	0.537313432835821
chr19	8633375	8643725	6	8775	0.225563909774436
chr19	13944000	13962000	6	12675	1.79310344827586
chr19	18279100	18290150	6	7850	1.34090909090909
chr19	54691400	54715450	6	15550	1.16015625
chr2	16803225	16812350	6	5300	1.51428571428571
chr2	16836575	16848125	6	7275	1.8974358974359
chr2	106406200	106419075	6	8475	1.33920704845815
chr2	114644000	114655650	6	10450	1.85714285714286
chr20	55964075	55976775	6	10800	0.625
chr21	34391800	34401950	6	6075	1.50877192982456
chr21	34751925	34757700	6	4325	1.76923076923077
chr22	18252375	18265050	6	8375	0.979020979020979
chr22	31681025	31691850	6	8525	0.607142857142857
chr3	13048600	13064525	6	13800	0.691176470588235
chr3	46390600	46401500	6	7100	1.40106951871658
chr3	46967600	46978350	6	6150	1.51515151515152
chr3	50638175	50659475	6	15025	1.36842105263158
chr3	101655100	101661500	6	3125	1.63636363636364
chr3	169375825	169387425	6	8525	1.72093023255814
chr3	195621200	195637350	6	11225	1.2037037037037
chr4	1712550	1729825	6	11600	1.32244897959184
chr4	142249100	142256750	6	6575	0.518518518518518
chr5	88118475	88126125	6	5825	1.93548387096774
chr5	118603300	118614650	6	10200	1.38095238095238
chr6	335150	341850	6	5250	0.482142857142857
chr6	27094475	27115750	6	12200	1.67741935483871
chr6	33037875	33049175	6	9075	0.810810810810811
chr6	36646050	36653950	6	5800	1.02439024390244
chr6	144470775	144481950	6	8425	1.5
chr7	2558150	2570825	6	11775	0.478260869565217
chr8	21765725	21780175	6	9925	1.17708333333333
chr8	134065500	134090100	6	21925	0.602564102564103
chr9	137282725	137301800	6	10650	1.41732283464567
chr1	11789175	11801625	5	8050	1.35078534031414
chr1	31214300	31234150	5	18575	1.17241379310345
chr1	38460675	38471825	5	7300	1.109375
chr1	47690325	47698500	5	6175	0.745762711864407
chr1	204481425	204491075	5	6525	0.655737704918033
chr10	11202225	11222700	5	19650	0.122065727699531
chr11	61722250	61740850	5	11075	1.31521739130435
chr11	65879550	65884200	5	3250	1.04347826086957
chr11	76378025	76384275	5	4000	1.34545454545455
chr12	51712250	51724000	5	9600	0.925
chr12	122224450	122251700	5	21625	0.421441774491682
chr13	46956050	46964800	5	6625	1.08196721311475
chr13	100632000	100635900	5	2875	1.125
chr13	108865100	108872700	5	5550	1.01408450704225
chr14	70159800	70163575	5	2825	1.36842105263158
chr14	74218050	74229650	5	10850	0.967741935483871
chr15	40389950	40401975	5	8325	1.09677419354839
chr15	50399450	50412050	5	11875	0.234375
chr15	96873225	96876825	5	2850	0.541666666666667
chr16	3303100	3316050	5	9075	1.41714285714286
chr16	11031175	11039725	5	7350	0.349206349206349
chr16	29815450	29834075	5	13450	0.870466321243523
chr16	30102475	30108900	5	5125	0.880952380952381
chr16	70461625	70474025	5	7650	1.31521739130435
chr16	81510450	81516625	5	5300	0.25
chr16	88846450	88860725	5	10150	0.911475409836066
chr16	89159600	89165550	5	4050	1.27835051546392
chr16	89423800	89430525	5	4325	1
chr17	1952375	1963200	5	8400	1.01298701298701
chr17	2294600	2307875	5	11775	1.18181818181818
chr17	2693975	2701775	5	6400	0.925
chr17	37928625	37934875	5	5400	0.727272727272727
chr17	47286750	47297350	5	8875	1.21212121212121
chr17	72523250	72529650	5	5575	0.774193548387097
chr17	74257875	74270325	5	8925	1.38461538461538
chr17	76117075	76133825	5	12750	0.483568075117371
chr17	76374025	76384550	5	7775	0.85
chr17	76767850	76779400	5	9425	0.492753623188406
chr17	76885125	76889400	5	3225	1.06060606060606
chr17	77806050	77819100	5	8650	1.21621621621622
chr17	79878900	79886775	5	6825	0.711111111111111
chr18	60822375	60829025	5	4750	1.42857142857143
chr19	15396775	15400950	5	2450	1.33333333333333
chr2	8816600	8826150	5	8675	0.8
chr2	25536225	25539600	5	2650	0.482758620689655
chr2	46115875	46120175	5	2675	1.18918918918919
chr2	99077075	99083225	5	4150	1
chr2	175454900	175465075	5	8950	1.17647058823529
chr2	233939625	233951950	5	9375	1.3
chr2	238596650	238612750	5	14300	0.261904761904762
chr2	241496650	241509925	5	10375	0.605504587155963
chr20	1467400	1474575	5	6575	1.25
chr20	60638625	60643100	5	3650	0.864864864864865
chr3	27520875	27526725	5	4675	0.779661016949153
chr3	49444400	49454775	5	6975	0.613756613756614
chr3	50272075	50284825	5	11625	0.236363636363636
chr4	2793950	2808825	5	11325	1.21428571428571
chr4	2811325	2820875	5	7800	1.0990990990991
chr4	113204375	113210850	5	5700	1.02857142857143
chr5	118668325	118682125	5	10150	1.37974683544304
chr5	130714875	130718275	5	2200	1.35483870967742
chr5	133448225	133466275	5	17050	0.206185567010309
chr5	171600300	171616100	5	11975	0.995515695067265
chr5	172191700	172205425	5	9100	1.26545454545455
chr5	175956775	175971600	5	11975	1
chr6	10524175	10536475	5	8075	1.27853881278539
chr6	25959325	25968600	5	6150	1.1
chr6	35693225	35700650	5	6075	0.431818181818182
chr6	154674300	154680825	5	4175	1.37864077669903
chr7	38312250	38316500	5	3100	0.96
chr7	135655525	135667600	5	8550	1.28813559322034
chr7	142504700	142512450	5	6575	0.564102564102564
chr7	150776675	150787150	5	8325	0.973451327433628
chr8	27219075	27226325	5	4600	1.28260869565217
chr8	141600800	141609550	5	5800	1.31884057971015
chr9	35109000	35117300	5	6950	0.64
chr9	36135700	36146075	5	9350	0.275229357798165
chr9	126983350	126985750	5	1950	0.952380952380952
chr9	137264950	137269900	5	4225	0.313725490196078
chrX	64887075	64899975	5	9025	1.34883720930233
chr1	1564150	1567850	4	3250	0.277777777777778
chr1	2984300	2988450	4	3650	0.369230769230769
chr1	12208375	12213900	4	4825	0.810810810810811
chr1	19274700	19284150	4	8675	0.48
chr1	23850950	23860675	4	8700	0.355555555555556
chr1	25249600	25259225	4	8150	0.64
chr1	38509900	38513425	4	2975	0.465116279069767
chr1	112158575	112167950	4	5550	0.84375
chr1	150584150	150587075	4	2400	0.558139534883721
chr1	158298250	158301775	4	2900	0.271604938271605
chr1	160607350	160617825	4	9600	0.404494382022472
chr1	167596775	167607550	4	10050	0.307692307692308
chr1	226184250	226190950	4	6500	0.307692307692308
chr1	226914425	226928075	4	12050	0.819672131147541
chr1	235096700	235100300	4	2800	0.444444444444444
chr1	246728100	246737325	4	8850	0.124031007751938
chr10	5333350	5336575	4	2850	0.274509803921569
chr10	14601900	14607025	4	3625	0.620689655172414
chr10	14700300	14702675	4	1975	0.434782608695652
chr10	22898775	22901350	4	1875	0.789473684210526
chr10	45453550	45464725	4	9375	0.395348837209302
chr10	70845700	70854025	4	7625	0.162790697674419
chr10	77155325	77169825	4	10375	0.760683760683761
chr10	101282850	101297575	4	10950	0.8125
chr10	106079200	106099800	4	14275	0.894117647058824
chr10	112255775	112264550	4	7750	0.384615384615385
chr10	121297100	121303575	4	6000	0.168674698795181
chr10	135070750	135076275	4	4775	0.444444444444444
chr11	307150	321275	4	12375	0.196808510638298
chr11	3967950	3970900	4	2325	0.474576271186441
chr11	58974150	58985250	4	8975	0.533783783783784
chr11	63448225	63453725	4	4350	0.736842105263158
chr11	65542725	65549325	4	5675	0.719101123595506
chr11	67118825	67125400	4	4975	0.744186046511628
chr11	70962350	70964250	4	1375	0.82051282051282
chr11	73086925	73100850	4	13425	0.166666666666667
chr11	78126525	78132100	4	4600	0.709677419354839
chr11	118109750	118112775	4	2800	0.171428571428571
chr11	129242950	129246350	4	2375	0.736842105263158
chr12	6442050	6455125	4	9150	0.656891495601173
chr12	7790650	7793825	4	2225	0.679245283018868
chr12	15101175	15116200	4	14600	0.368421052631579
chr12	32111225	32118175	4	6050	0.888888888888889
chr12	47600175	47614725	4	12450	0.842105263157895
chr12	48201300	48215000	4	11325	0.503937007874016
chr12	49071875	49076950	4	3950	0.568965517241379
chr12	51784300	51789600	4	4100	0.82051282051282
chr12	54688100	54698800	4	9775	0.230483271375465
chr12	55371250	55379550	4	7900	0.282051282051282
chr12	120662325	120671325	4	6950	0.825581395348837
chr12	123371300	123383675	4	10450	0.769230769230769
chr12	123713200	123722700	4	5650	0.883116883116883
chr12	125395250	125407125	4	10575	0.186440677966102
chr13	28711025	28717450	4	5800	0.577777777777778
chr13	42030925	42040000	4	8550	0.0958904109589041
chr13	100147675	100156375	4	6875	0.397790055248619
chr14	21090875	21094950	4	3775	0.313725490196078
chr14	24746450	24748750	4	1900	0.769230769230769
chr14	52312500	52314925	4	1750	0.777777777777778
chr14	61787650	61797000	4	7175	0.575342465753425
chr14	65564725	65570500	4	5400	0.16
chr14	88468475	88475350	4	5275	0.642424242424242
chr14	93114575	93127075	4	11600	0.784313725490196
chr14	94851975	94858150	4	5675	0.810810810810811
chr14	100544550	100549400	4	3550	0.76271186440678
chr14	102285150	102293250	4	5600	0.835820895522388
chr15	42259175	42265500	4	5575	0.295081967213115
chr15	42781900	42789150	4	6125	0.524137931034483
chr15	60685350	60691650	4	5075	0.8
chr15	64381525	64390150	4	7675	0.512
chr15	75067600	75087275	4	17350	0.387096774193548
chr15	81578375	81597400	4	14625	0.629422718808194
chr15	86085850	86091625	4	4950	0.24203821656051
chr16	9183800	9194475	4	9425	0.241379310344828
chr16	11761625	11767450	4	5175	0.333333333333333
chr16	27411900	27420325	4	7000	0.75
chr16	48641325	48647625	4	4825	0.598540145985402
chr16	68117550	68125150	4	6500	0.789473684210526
chr16	86016675	86018925	4	1675	0.518518518518518
chr16	88920825	88924725	4	3625	0.238095238095238
chr17	7073550	7078075	4	3725	0.87719298245614
chr17	7117000	7124450	4	6525	0.491228070175439
chr17	25857450	25859450	4	1450	0.592592592592593
chr17	26874350	26880150	4	5400	0.195652173913043
chr17	29814225	29822375	4	7875	0.0597014925373134
chr17	33860625	33868825	4	6125	0.694117647058824
chr17	40825800	40836075	4	9050	0.245847176079734
chr17	42422125	42426575	4	3425	0.666666666666667
chr17	54984925	54992750	4	7075	0.557377049180328
chr17	61722025	61724800	4	2050	0.894736842105263
chr17	61772500	61784200	4	9075	0.846153846153846
chr17	72771500	72777025	4	4375	0.633333333333333
chr17	76410425	76413075	4	2075	0.566666666666667
chr17	76711425	76715425	4	3050	0.421052631578947
chr17	76741950	76746425	4	3675	0.666666666666667
chr19	796225	801975	4	4550	0.536585365853659
chr19	3135150	3138600	4	2950	0.444444444444444
chr19	5620925	5629375	4	6600	0.761904761904762
chr19	11429675	11435800	4	5450	0.8
chr19	18058025	18063625	4	4925	0.258064516129032
chr19	39888150	39905225	4	14950	0.727272727272727
chr19	41254375	41261100	4	5075	0.866666666666667
chr19	42783400	42790725	4	6800	0.28
chr19	47234075	47237900	4	2950	0.4375
chr19	48823550	48837725	4	11900	0.339805825242718
chr19	50918250	50925725	4	5575	0.558139534883721
chr19	52263875	52268700	4	4125	0.48
chr19	57348650	57352050	4	3000	0.307692307692308
chr19	57985450	57989550	4	3100	0.620689655172414
chr2	9691150	9697425	4	4950	0.875
chr2	42325475	42334125	4	5800	0.707182320441989
chr2	46768275	46776450	4	7325	0.208333333333333
chr2	60770750	60785125	4	13975	0.236842105263158
chr2	72374225	72377600	4	2700	0.814814814814815
chr2	101920425	101928275	4	5550	0.727272727272727
chr2	106360350	106367300	4	6625	0.0689655172413793
chr2	128395000	128399975	4	4175	0.530612244897959
chr2	158273625	158277300	4	3050	0.294736842105263
chr2	196424075	196427725	4	3225	0.25531914893617
chr2	242294625	242298050	4	2825	0.404761904761905
chr20	45977375	45990175	4	11325	0.473118279569892
chr20	47892550	47903900	4	9450	0.516129032258065
chr20	56048125	56051875	4	2650	0.87719298245614
chr20	56881225	56886250	4	4225	0.487179487179487
chr21	16812425	16816500	4	3525	0.666666666666667
chr22	17081600	17084725	4	2875	0.1875
chr22	19156975	19162125	4	3975	0.37956204379562
chr22	30697825	30707775	4	7575	0.696035242290749
chr22	36551700	36560775	4	7525	0.769230769230769
chr22	39924725	39929325	4	3850	0.344827586206897
chr22	45630000	45637550	4	6200	0.656716417910448
chr22	50622650	50632150	4	8125	0.37007874015748
chr3	13455025	13463225	4	7525	0.166666666666667
chr3	35680450	35684375	4	3600	0.421052631578947
chr3	47015750	47024250	4	7200	0.646153846153846
chr3	52566350	52573300	4	4975	0.894308943089431
chr3	53192750	53207000	4	11275	0.514970059880239
chr3	71489875	71494625	4	3825	0.555555555555556
chr3	71770950	71775600	4	4375	0.133333333333333
chr3	87840675	87846550	4	5025	0.396946564885496
chr3	107842925	107848000	4	4675	0.213333333333333
chr3	128201600	128212600	4	10575	0.32258064516129
chr3	193851475	193860075	4	6000	0.888888888888889
chr4	50550	54650	4	3175	0.607142857142857
chr4	16224550	16234425	4	7075	0.790697674418605
chr4	30717975	30724450	4	5700	0.264367816091954
chr4	39028925	39034575	4	4200	0.787878787878788
chr4	78075975	78081175	4	4650	0.875
chr4	100737350	100744175	4	5825	0.866666666666667
chr4	185733350	185736950	4	2700	0.883720930232558
chr5	1102250	1112450	4	9100	0.4
chr5	37836600	37840550	4	3150	0.75
chr5	53813075	53820925	4	7250	0.4
chr5	90606925	90610300	4	2575	0.790697674418605
chr5	92914675	92921300	4	5025	0.569620253164557
chr5	96296575	96299250	4	2025	0.787878787878788
chr5	118622350	118626625	4	4000	0.125
chr5	148724375	148728000	4	3050	0.8
chr5	154133725	154138800	4	4725	0.208333333333333
chr5	156690675	156700875	4	8100	0.495412844036697
chr5	158521750	158534075	4	9425	0.731707317073171
chr5	180226525	180244375	4	16700	0.413793103448276
chr6	6587000	6593250	4	4625	0.590909090909091
chr6	32903425	32913750	4	9125	0.519230769230769
chr6	35991850	36002450	4	7725	0.796536796536797
chr6	36720725	36725375	4	3625	0.722222222222222
chr6	58776925	58779200	4	1725	0.711111111111111
chr6	119666075	119675150	4	7625	0.888888888888889
chr6	137104250	137114875	4	9300	0.455882352941176
chr6	156716700	156718300	4	1350	0.3125
chr6	167363200	167373575	4	9450	0.151260504201681
chr6	167504000	167508900	4	3950	0.504347826086956
chr7	1704150	1710500	4	4600	0.841121495327103
chr7	5730125	5736175	4	5500	0.36
chr7	36756750	36766725	4	8600	0.401785714285714
chr7	37388600	37394825	4	5575	0.222222222222222
chr7	47610775	47622425	4	9575	0.752
chr7	49812775	49815700	4	2075	0.711111111111111
chr7	66092275	66097175	4	4325	0.440677966101695
chr7	73629600	73632800	4	2525	0.463414634146341
chr7	100805825	100809675	4	3225	0.550724637681159
chr7	113722775	113728025	4	4775	0.458333333333333
chr7	138777325	138781800	4	4025	0.64
chr7	149744400	149746675	4	1700	0.620689655172414
chr8	1710550	1715450	4	3750	0.523809523809524
chr8	9004875	9009650	4	3725	0.644067796610169
chr8	29933775	29941575	4	7175	0.882352941176471
chr8	96142225	96152975	4	6625	0.837606837606838
chr9	14312275	14316300	4	3575	0.285714285714286
chr9	33023950	33029250	4	3975	0.725925925925926
chr9	37023975	37038650	4	13900	0.136752136752137
chr9	74378825	74385250	4	6175	0.214285714285714
chr9	90111925	90117975	4	5200	0.8
chr9	94181350	94187850	4	5900	0.411764705882353
chr9	134127225	134132475	4	4175	0.523809523809524
chr9	134139175	134158625	4	14450	0.803738317757009
chrX	37638850	37648575	4	9275	0.195488721804511
chrX	48897100	48901800	4	4000	0.363636363636364
chrX	49124950	49129225	4	3875	0.551724137931034
chrX	66763575	66766925	4	2825	0.289855072463768
chrX	71524600	71529375	4	4225	0.288659793814433
chrX	73068525	73072600	4	3600	0.285714285714286
chrX	129215725	129221975	4	5600	0.289473684210526
chrX	136647600	136650450	4	2100	0.871794871794872
chrX	153596325	153603450	4	6150	0.585858585858586
chr1	954500	956700	3	1950	0.285714285714286
chr1	1706750	1715050	3	7925	0.097165991902834
chr1	6843550	6847100	3	3125	0.285714285714286
chr1	8932925	8940575	3	7125	0.307692307692308
chr1	11025100	11026700	3	1475	0.2
chr1	15849650	15854525	3	4650	0.119402985074627
chr1	19794350	19796775	3	2000	0.296296296296296
chr1	21615300	21622350	3	6425	0.172131147540984
chr1	23880400	23889125	3	7850	0.22680412371134
chr1	25071100	25075650	3	4375	0.15625
chr1	26640975	26648500	3	7425	0.0141342756183746
chr1	28198625	28203150	3	4075	0.197368421052632
chr1	32799950	32804175	3	3925	0.181818181818182
chr1	36273000	36277350	3	4075	0.176470588235294
chr1	51956275	51957550	3	1175	0.16
chr1	55674950	55684050	3	7525	0.340740740740741
chr1	77745750	77749250	3	3200	0.163636363636364
chr1	150974725	150982150	3	7200	0.050251256281407
chr1	152080150	152085400	3	5075	0.0591715976331361
chr1	154971400	154990750	3	17200	0.306273062730627
chr1	157784875	157790025	3	5000	0.0571428571428571
chr1	160673175	160683225	3	9950	0.08
chr1	160830300	160833275	3	2725	0.181818181818182
chr1	167569250	167572225	3	2575	0.318840579710145
chr1	167617525	167620625	3	2900	0.10989010989011
chr1	175155625	175162775	3	6375	0.333333333333333
chr1	197880400	197882525	3	1900	0.285714285714286
chr1	198898125	198907000	3	8650	0.106194690265487
chr1	200988325	200993500	3	4825	0.0883977900552486
chr1	205280800	205291400	3	10050	0.0886426592797784
chr1	207222975	207228525	3	4750	0.306666666666667
chr1	207994125	208001850	3	7350	0.0948905109489051
chr1	209940175	209945500	3	5025	0.0842105263157895
chr1	212808725	212810700	3	1800	0.192307692307692
chr1	247578650	247585275	3	6400	0.0603015075376884
chr10	6091975	6096225	3	3575	0.319327731092437
chr10	25009300	25014400	3	4775	0.163934426229508
chr10	35928600	35933275	3	4475	0.146341463414634
chr10	45868400	45873825	3	5050	0.238805970149254
chr10	47638075	47641450	3	3025	0.20952380952381
chr10	50395075	50399150	3	3550	0.246153846153846
chr10	63804750	63811175	3	6075	0.147651006711409
chr10	73595600	73597025	3	1225	0.296296296296296
chr10	73974750	73978950	3	3800	0.198473282442748
chr10	75632200	75635450	3	3125	0.0714285714285714
chr10	76583975	76587900	3	3750	0.119402985074627
chr10	80843500	80845000	3	1300	0.275862068965517
chr10	89824925	89827725	3	2525	0.264705882352941
chr10	99089825	99096225	3	5600	0.156862745098039
chr10	99185000	99188675	3	3500	0.0900900900900901
chr10	104401300	104412450	3	10950	0.0412371134020619
chr10	105674975	105678750	3	3550	0.0757575757575758
chr10	116581000	116584325	3	3125	0.258064516129032
chr10	126385075	126385950	3	750	0.272727272727273
chr11	574475	578625	3	3875	0.148148148148148
chr11	2320650	2328025	3	6925	0.121827411167513
chr11	31831350	31835375	3	3825	0.131578947368421
chr11	32455925	32458225	3	2025	0.310344827586207
chr11	33910675	33916850	3	5700	0.146892655367232
chr11	34459200	34462700	3	3250	0.114754098360656
chr11	60145450	60149625	3	3725	0.225563909774436
chr11	60793375	60796175	3	2450	0.338983050847458
chr11	64567975	64571825	3	3525	0.224489795918367
chr11	65259425	65276250	3	14275	0.311270125223614
chr11	66084150	66086725	3	2375	0.12987012987013
chr11	67033325	67047750	3	13850	0.0636704119850187
chr11	67050275	67058500	3	7900	0.0887096774193548
chr11	117820875	117824250	3	3125	0.195121951219512
chr11	118209150	118218075	3	8675	0.101449275362319
chr12	859675	867450	3	7525	0.125
chr12	5539900	5542875	3	2750	0.151898734177215
chr12	6873250	6877950	3	4100	0.289473684210526
chr12	21926350	21928700	3	2100	0.171428571428571
chr12	27165000	27168650	3	3325	0.333333333333333
chr12	40009775	40015325	3	5325	0.0703517587939698
chr12	40615325	40624400	3	8650	0.0915032679738562
chr12	52364750	52368725	3	3825	0.0707964601769911
chr12	53490875	53493250	3	2200	0.181818181818182
chr12	54805275	54813925	3	7900	0.296296296296296
chr12	56613900	56618925	3	4525	0.211764705882353
chr12	57143050	57146575	3	3200	0.188034188034188
chr12	57479825	57484650	3	4600	0.0828402366863905
chr12	57868425	57874150	3	5550	0.272727272727273
chr12	66662025	66663650	3	1375	0.340425531914894
chr12	81329725	81334350	3	4275	0.272727272727273
chr12	96425750	96430225	3	4200	0.142857142857143
chr12	102222575	102225375	3	2550	0.125
chr12	111840750	111850250	3	9050	0.0787878787878788
chr12	125049200	125053925	3	4400	0.148148148148148
chr13	22031075	22034050	3	2700	0.152173913043478
chr13	30945500	30951600	3	5550	0.336134453781513
chr13	31036275	31041350	3	4725	0.210526315789474
chr13	41534750	41537650	3	2675	0.19047619047619
chr13	50569600	50573950	3	4000	0.233009708737864
chr13	50695825	50707575	3	10650	0.25609756097561
chr13	52217975	52220425	3	2225	0.341463414634146
chr13	67800900	67806775	3	5200	0.194871794871795
chr13	98084425	98088475	3	3775	0.181818181818182
chr13	99851825	99857825	3	5475	0.24
chr13	113547100	113549800	3	2275	0.324324324324324
chr14	21731525	21738550	3	6525	0.100840336134454
chr14	23024775	23027600	3	2650	0.105263157894737
chr14	24709250	24713050	3	3425	0.206349206349206
chr14	39898350	39903150	3	4600	0.0923076923076923
chr14	45428600	45437025	3	7575	0.191780821917808
chr14	50358475	50365125	3	6375	0.285714285714286
chr14	52117375	52120750	3	3200	0.119047619047619
chr14	56583125	56587725	3	4500	0.0563380281690141
chr14	75742075	75750525	3	7350	0.220588235294118
chr14	90080850	90087625	3	6150	0.157894736842105
chr14	95980675	95987000	3	5975	0.183673469387755
chr14	103112025	103112850	3	725	0.222222222222222
chr14	106112475	106116000	3	3325	0.113636363636364
chr14	106211775	106214850	3	2800	0.170212765957447
chr15	30113100	30115175	3	1825	0.324324324324324
chr15	31555200	31559875	3	4000	0.307692307692308
chr15	45015925	45023200	3	7050	0.145454545454545
chr15	61519350	61522000	3	2475	0.206896551724138
chr15	70386025	70394000	3	7825	0.10958904109589
chr15	74832325	74836025	3	3550	0.0824742268041237
chr15	79164375	79170725	3	6150	0.06
chr15	83731650	83736675	3	4400	0.297297297297297
chr15	86076775	86078950	3	1875	0.317460317460317
chr15	90542925	90548700	3	5625	0.0536912751677852
chr15	90734250	90736975	3	2500	0.126984126984127
chr15	92395225	92399950	3	4425	0.266666666666667
chr15	101666900	101668275	3	1250	0.171428571428571
chr16	637900	643675	3	5175	0.290322580645161
chr16	9051700	9058600	3	6550	0.13953488372093
chr16	12893900	12898375	3	4150	0.141935483870968
chr16	23869600	23871725	3	1825	0.253968253968254
chr16	28517100	28519650	3	2400	0.296296296296296
chr16	29673050	29679450	3	6150	0.0672268907563025
chr16	50775075	50781650	3	6400	0.0347826086956522
chr16	54961700	54966375	3	4475	0.0769230769230769
chr16	66582250	66589400	3	6325	0.178343949044586
chr16	67562150	67566350	3	4075	0.0422535211267606
chr16	68071675	68074600	3	2725	0.161290322580645
chr16	68317125	68321725	3	4350	0.098159509202454
chr16	81477500	81482500	3	4825	0.108108108108108
chr16	89548825	89558800	3	9125	0.154838709677419
chr17	881575	884475	3	2625	0.313725490196078
chr17	4842000	4854450	3	12200	0.0727272727272727
chr17	6558675	6561450	3	2400	0.323529411764706
chr17	7786800	7792975	3	6000	0.0414507772020725
chr17	9921550	9923450	3	1725	0.181818181818182
chr17	14200375	14208450	3	7300	0.207142857142857
chr17	17652225	17657400	3	4800	0.123076923076923
chr17	17737375	17744275	3	5875	0.276190476190476
chr17	20943175	20947725	3	4300	0.1
chr17	27273375	27280075	3	5825	0.322222222222222
chr17	27913975	27921525	3	6875	0.185654008438819
chr17	30215000	30217200	3	1875	0.346153846153846
chr17	36101975	36105875	3	3700	0.108108108108108
chr17	36411900	36413950	3	1825	0.230769230769231
chr17	36884075	36887850	3	3500	0.159090909090909
chr17	37352200	37357850	3	5500	0.0638297872340425
chr17	40759075	40762800	3	3350	0.180327868852459
chr17	45607950	45610350	3	2075	0.191780821917808
chr17	48205975	48208350	3	2175	0.333333333333333
chr17	56401425	56423150	3	19750	0.245901639344262
chr17	72614375	72620025	3	5525	0.051948051948052
chr17	75315200	75320675	3	4975	0.168224299065421
chr17	76246775	76250900	3	3725	0.204379562043796
chr17	78638200	78639200	3	875	0.230769230769231
chr17	79475900	79487200	3	11100	0.0353356890459364
chr18	2958425	2962275	3	3650	0.333333333333333
chr18	12838050	12840225	3	1900	0.246153846153846
chr18	29628575	29630050	3	1325	0.228571428571429
chr18	46458600	46462050	3	3275	0.0869565217391304
chr18	67067375	67069400	3	1675	0.305084745762712
chr18	74778675	74781150	3	2100	0.241379310344828
chr18	77153000	77166900	3	13350	0.114864864864865
chr19	1000225	1001750	3	1275	0.315789473684211
chr19	1467500	1471600	3	3575	0.222222222222222
chr19	2163300	2169900	3	5775	0.287581699346405
chr19	4470800	4475075	3	4125	0.0707964601769911
chr19	6736050	6741525	3	5250	0.0714285714285714
chr19	7660250	7661825	3	1350	0.294117647058824
chr19	7741200	7747400	3	5700	0.153846153846154
chr19	8258625	8260625	3	1700	0.291666666666667
chr19	10529650	10532225	3	2325	0.175
chr19	12720525	12725400	3	4375	0.251968503937008
chr19	14225400	14230750	3	5125	0.0895522388059701
chr19	14626400	14630075	3	3450	0.0769230769230769
chr19	15427575	15429750	3	1775	0.327272727272727
chr19	15440725	15445375	3	4450	0.123711340206186
chr19	16434700	16441325	3	6275	0.0775862068965517
chr19	18302425	18306075	3	3500	0.0952380952380952
chr19	35631825	35634825	3	2525	0.328767123287671
chr19	36388450	36400900	3	11650	0.120535714285714
chr19	39137725	39142025	3	3950	0.10958904109589
chr19	39224650	39228375	3	3325	0.266666666666667
chr19	44281025	44288175	3	6425	0.241206030150754
chr19	45504175	45506050	3	1625	0.25
chr19	47122100	47124025	3	1625	0.285714285714286
chr19	47728975	47735250	3	6025	0.0657276995305164
chr19	48757700	48763725	3	5425	0.230088495575221
chr19	54368900	54375500	3	6300	0.105882352941176
chr19	58131200	58133200	3	1875	0.146341463414634
chr19	58772025	58774850	3	2625	0.153846153846154
chr2	287150	290375	3	2900	0.258823529411765
chr2	7057075	7059400	3	2100	0.144927536231884
chr2	10585350	10589675	3	3875	0.13986013986014
chr2	11886125	11890525	3	4225	0.054421768707483
chr2	23607500	23610275	3	2575	0.260869565217391
chr2	25562775	25565900	3	2975	0.0963855421686747
chr2	43354625	43361925	3	6975	0.0862745098039216
chr2	62421650	62427950	3	5925	0.272727272727273
chr2	64500350	64503200	3	2525	0.197802197802198
chr2	64870100	64873450	3	2775	0.336633663366337
chr2	66659050	66674425	3	14825	0.0700525394045534
chr2	68591450	68599000	3	6675	0.200772200772201
chr2	75060525	75065550	3	4700	0.119760479041916
chr2	85921525	85926825	3	4575	0.25
chr2	87015900	87019075	3	3025	0.0919540229885057
chr2	89156550	89166525	3	9650	0.0695652173913043
chr2	90447950	90451100	3	2875	0.168421052631579
chr2	96808225	96814950	3	6525	0.129032258064516
chr2	99343825	99349175	3	4925	0.118421052631579
chr2	109236775	109240375	3	3425	0.176470588235294
chr2	121100825	121104950	3	3800	0.153846153846154
chr2	145265025	145282650	3	16825	0.0568383658969805
chr2	155553825	155555750	3	1725	0.208333333333333
chr2	157176450	157179700	3	2950	0.1875
chr2	182755800	182759425	3	3475	0.0707964601769911
chr2	200320525	200325350	3	4375	0.182926829268293
chr2	202096750	202103075	3	5625	0.23696682464455
chr2	206546300	206551775	3	5325	0.0683760683760684
chr2	219150125	219157725	3	6850	0.248175182481752
chr2	220251275	220253775	3	2225	0.3125
chr2	223182750	223185600	3	2575	0.222222222222222
chr2	225807775	225813225	3	5125	0.114285714285714
chr2	231088850	231094050	3	4850	0.134831460674157
chr2	235397400	235406525	3	8125	0.233333333333333
chr2	235859500	235862675	3	2950	0.135922330097087
chr20	3992925	3996650	3	3550	0.137931034482759
chr20	5058650	5061050	3	2075	0.32258064516129
chr20	17944100	17954575	3	9375	0.146067415730337
chr20	31122250	31128200	3	5800	0.0547945205479452
chr20	32319175	32322375	3	3000	0.162162162162162
chr20	34326625	34332750	3	5875	0.1
chr20	35089000	35092300	3	3150	0.153846153846154
chr20	46355875	46357875	3	1650	0.274509803921569
chr20	47433500	47445625	3	11350	0.130750605326877
chr20	49126125	49137325	3	10075	0.173469387755102
chr20	51588450	51592000	3	3250	0.19047619047619
chr20	61425050	61428900	3	3475	0.140350877192982
chr20	62269675	62274250	3	4075	0.183206106870229
chr20	62460775	62463775	3	2650	0.24
chr21	16422650	16439200	3	16225	0.0437956204379562
chr21	30448825	30450975	3	1925	0.222222222222222
chr21	35882450	35885000	3	2325	0.341463414634146
chr21	36416000	36423700	3	7100	0.136882129277567
chr22	22170475	22173900	3	3250	0.0909090909090909
chr22	23229600	23233775	3	4050	0.0689655172413793
chr22	23557625	23564750	3	6175	0.233766233766234
chr22	24819500	24832300	3	10650	0.287323943661972
chr22	29781200	29785375	3	3925	0.25
chr22	35772625	35774225	3	1425	0.170212765957447
chr22	35935900	35937675	3	1525	0.3
chr22	36725150	36730700	3	4950	0.229299363057325
chr22	39100800	39104800	3	3650	0.128
chr22	39744800	39748075	3	3150	0.072289156626506
chr22	44463800	44465350	3	1325	0.303030303030303
chr22	45663850	45665875	3	1850	0.173913043478261
chr22	50737825	50747450	3	9375	0.0848484848484849
chr3	9436925	9442875	3	5525	0.21875
chr3	14851600	14853950	3	2075	0.171428571428571
chr3	23846800	23853275	3	5900	0.196428571428571
chr3	32993125	32996300	3	3025	0.08
chr3	49839850	49845100	3	4975	0.130434782608696
chr3	52442825	52446675	3	3725	0.0447761194029851
chr3	57993725	57996350	3	2500	0.0681818181818182
chr3	61545975	61549350	3	3125	0.342857142857143
chr3	64670850	64674400	3	3300	0.235294117647059
chr3	72492725	72497000	3	3925	0.102189781021898
chr3	113413975	113418275	3	3900	0.301075268817204
chr3	124604900	124606925	3	1875	0.222222222222222
chr3	126190825	126195775	3	4725	0.117647058823529
chr3	129609400	129613425	3	3550	0.293577981651376
chr3	132439525	132442400	3	2375	0.26865671641791
chr3	138663125	138666375	3	3000	0.150943396226415
chr3	141456100	141460250	3	3400	0.330708661417323
chr3	185645100	185656400	3	11100	0.0862068965517241
chr4	2241125	2244425	3	3100	0.115384615384615
chr4	3293325	3295825	3	2300	0.158730158730159
chr4	40192350	40211300	3	18225	0.0847457627118644
chr4	57841050	57846950	3	5275	0.235897435897436
chr4	84028875	84037000	3	7775	0.0533333333333333
chr4	84138150	84141225	3	2875	0.226415094339623
chr4	109078700	109095050	3	15275	0.0826161790017212
chr4	154442125	154445525	3	3050	0.185185185185185
chr4	183063950	183066500	3	2275	0.233333333333333
chr4	185741500	185748525	3	6725	0.091324200913242
chr5	692275	694425	3	1950	0.17910447761194
chr5	10759950	10763000	3	2825	0.145454545454545
chr5	32582825	32587725	3	4525	0.346666666666667
chr5	40677925	40688750	3	10475	0.16
chr5	43554850	43557975	3	3000	0.148148148148148
chr5	75377975	75381050	3	2550	0.255813953488372
chr5	83677900	83681300	3	2875	0.336842105263158
chr5	98103900	98111650	3	6725	0.261904761904762
chr5	109024125	109029450	3	5000	0.296296296296296
chr5	110559200	110566200	3	6400	0.187793427230047
chr5	115174475	115179750	3	5025	0.0752688172043011
chr5	123984900	123988275	3	3000	0.226415094339623
chr5	130544800	130547650	3	2425	0.25974025974026
chr5	131755275	131764775	3	8100	0.273015873015873
chr5	137704625	137707025	3	2150	0.169014084507042
chr5	150631500	150635550	3	3825	0.101694915254237
chr5	169704200	169707200	3	2550	0.340425531914894
chr5	176726700	176740275	3	12925	0.0752475247524752
chr6	290550	295150	3	4000	0.273972602739726
chr6	2764375	2770850	3	5900	0.194871794871795
chr6	4774825	4778550	3	3475	0.147368421052632
chr6	32439200	32442125	3	2525	0.311688311688312
chr6	32551475	32558250	3	6475	0.0819672131147541
chr6	33159825	33161400	3	1425	0.166666666666667
chr6	35265050	35272275	3	6800	0.115384615384615
chr6	37136675	37144150	3	7250	0.0444444444444444
chr6	41672225	41676200	3	3750	0.105263157894737
chr6	41694650	41703900	3	8575	0.214285714285714
chr6	75914175	75918825	3	4200	0.257142857142857
chr6	106957100	106973975	3	14650	0.314199395770393
chr6	107096600	107098725	3	1950	0.153846153846154
chr6	108878400	108888225	3	9175	0.30188679245283
chr6	109798800	109805375	3	6125	0.125
chr6	112078000	112081750	3	3375	0.203703703703704
chr6	116782575	116786750	3	3700	0.296296296296296
chr6	130004800	130006275	3	1250	0.3
chr6	137084825	137086325	3	1375	0.157894736842105
chr6	150953625	150956400	3	2625	0.176470588235294
chr6	157097550	157105425	3	7725	0.0233463035019455
chr6	168226150	168229025	3	2650	0.153846153846154
chr6	170100550	170104300	3	3475	0.108527131782946
chr6	170122425	170125800	3	3075	0.206896551724138
chr7	1542725	1546925	3	3925	0.205128205128205
chr7	2393000	2397075	3	3850	0.206896551724138
chr7	7196550	7200325	3	3550	0.105263157894737
chr7	19155675	19158150	3	2300	0.2
chr7	29182575	29187925	3	4925	0.157303370786517
chr7	36191825	36196250	3	4100	0.170542635658915
chr7	43622150	43628250	3	5750	0.0751173708920188
chr7	50342800	50358825	3	15550	0.0553745928338762
chr7	55600725	55603000	3	1900	0.333333333333333
chr7	55636625	55641325	3	4450	0.104477611940299
chr7	76255600	76257400	3	1600	0.242424242424242
chr7	79763450	79767475	3	3800	0.09375
chr7	92456725	92468150	3	9650	0.32520325203252
chr7	97760625	97764525	3	3775	0.0606060606060606
chr7	104986600	104987700	3	1000	0.222222222222222
chr7	131239850	131243075	3	2900	0.296296296296296
chr7	134852650	134856575	3	3500	0.170542635658915
chr7	136554000	136556025	3	1750	0.307692307692308
chr7	139929275	139933775	3	4225	0.115384615384615
chr7	152130075	152134625	3	4275	0.166666666666667
chr8	12622475	12624750	3	1900	0.3
chr8	17553400	17555225	3	1650	0.212765957446809
chr8	21644875	21647625	3	2350	0.289855072463768
chr8	27190275	27192825	3	2350	0.136986301369863
chr8	29947975	29957775	3	9075	0.112426035502959
chr8	37737625	37739925	3	2025	0.222222222222222
chr8	53205650	53208725	3	2850	0.171428571428571
chr8	56790775	56800850	3	9450	0.124324324324324
chr8	80677325	80681475	3	3925	0.0909090909090909
chr8	103990250	103992875	3	2475	0.117647058823529
chr8	134093400	134094750	3	1225	0.260869565217391
chr8	144371375	144374500	3	2675	0.344827586206897
chr8	145103450	145107200	3	3225	0.272727272727273
chr9	4661625	4664675	3	2725	0.217821782178218
chr9	34588975	34591975	3	2825	0.173913043478261
chr9	77700875	77706475	3	5325	0.0824742268041237
chr9	82184950	82190700	3	5175	0.194444444444444
chr9	82847000	82848775	3	1525	0.35
chr9	91604025	91608900	3	4575	0.253164556962025
chr9	92109125	92114200	3	4950	0.0327868852459016
chr9	92137050	92138750	3	1450	0.27906976744186
chr9	95725675	95732100	3	6200	0.0686274509803922
chr9	103112475	103115950	3	3250	0.127272727272727
chr9	130677750	130680175	3	2200	0.166666666666667
chr9	134268475	134274300	3	5500	0.114754098360656
chr9	136651125	136653225	3	1850	0.285714285714286
chr9	136930525	136934650	3	3975	0.09375
chr9	139550700	139561275	3	9450	0.165714285714286
chr9	139736800	139738950	3	1800	0.297872340425532
chr9	139921550	139930150	3	8300	0.0427046263345196
chr9	140444100	140447275	3	2900	0.16
chrX	9308100	9311400	3	2875	0.288461538461538
chrX	9430625	9435550	3	4675	0.1
chrX	12988550	12998225	3	9500	0.034965034965035
chrX	14890525	14893650	3	2975	0.133333333333333
chrX	40026125	40036925	3	9825	0.31404958677686
chrX	47050025	47055800	3	4700	0.325
chrX	47076625	47080175	3	3350	0.0952380952380952
chrX	65231900	65241375	3	8975	0.0634005763688761
chrX	68047750	68052025	3	3925	0.2
chrX	118889725	118894625	3	4650	0.242424242424242
chrX	128910625	128920775	3	9225	0.199335548172757
chrX	130962175	130965550	3	3025	0.3
chrX	132547625	132550425	3	2550	0.169014084507042
chrX	148620600	148623600	3	2750	0.157894736842105
chrX	149860450	149865725	3	5025	0.0765027322404372
chrX	153187250	153194825	3	7450	0.0220588235294118
chrX	153359600	153363925	3	3700	0.304
chrX	154561950	154563975	3	1925	0.102564102564103
chr1	158799825	158810900	2	11025	0.0090702947845805
chr13	46741275	46758900	2	17550	0.00854700854700855
chr17	79365800	79375925	2	10075	0.00992555831265509
chr3	151914225	151923975	2	9700	0.0103092783505155
chr7	5457500	5470200	2	12650	0.00790513833992095
