# Supplementary material for: Large organized chromatin lysine domains help distinguish primitive from differentiated cell populations
Source: Nat Commun. 2021 Jan 21;12:499. doi: 10.1038/s41467-020-20830-9 (PMC7820432; doi:10.1038/s41467-020-20830-9)
Supplement: Supplementary file 3 — Supplementary Software [file 41467_2020_20830_MOESM3_ESM.zip › E031-H3K9me3_LOCKS.bed]

chr1	227709975	227903850	99	112725	18.7341772151899
chr1	246856925	247340250	99	114900	176
chr10	37525150	37931575	99	44550	81.5789473684211
chr10	37931925	38341800	99	67625	132.347826086957
chr10	42354875	42513375	99	93000	22.7096774193548
chr10	42513575	43041475	99	101975	206.818181818182
chr11	48135675	48761425	99	51250	224.444444444444
chr11	49843475	50389050	99	56175	190.521739130435
chr11	50389100	50510500	99	68475	20.5555555555556
chr11	50511625	50621750	99	53825	11.6
chr11	51191000	51309625	99	72825	15
chr11	54794200	54910450	99	53575	24.7368421052632
chr11	54911375	55334275	99	39000	131.888888888889
chr12	33590975	34636375	99	177300	221.655172413793
chr12	34636475	34787450	99	99825	37.5
chr12	37925950	38141650	99	37150	34
chr12	38142125	38285150	99	45000	22
chr12	38285825	38418425	99	78425	13.5625
chr12	132868150	133700550	99	187625	165.983193277311
chr15	24833850	25210550	99	43300	94.2222222222222
chr15	25211200	25404125	99	100900	32
chr16	31550675	31910175	99	92150	147.684210526316
chr16	34175325	34466050	99	72700	56.1111111111111
chr16	34466525	34727175	99	52475	77.4545454545455
chr16	34729350	35000650	99	76200	37
chr16	35013175	35248150	99	45575	54.4827586206897
chr17	21666625	22176350	99	63000	152.823529411765
chr19	9253525	9552375	99	129775	70.2631578947368
chr19	9552450	9820750	99	123475	55
chr19	11715550	12041300	99	115500	76.9473684210526
chr19	12041475	12334450	99	129925	47.3333333333333
chr19	12334800	12544600	99	94300	128.470588235294
chr19	19576575	19958050	99	107700	188.878787878788
chr19	19958525	20134250	99	83275	26.8
chr19	20137950	20336950	99	74250	82.25
chr19	20337900	20700900	99	48575	142.901960784314
chr19	20702650	20866350	99	96225	11
chr19	20870175	21075675	99	95600	24.9
chr19	21078775	21360450	99	79875	135.727272727273
chr19	21360750	21571250	99	78350	172.375
chr19	21571625	21864100	99	80325	185.444444444444
chr19	21889000	22103700	99	82550	48.6666666666667
chr19	22104050	22262625	99	66900	18.2857142857143
chr19	22262725	22423800	99	63025	32.5714285714286
chr19	22423850	22567725	99	55950	28
chr19	22573050	22705825	99	75300	14.2962962962963
chr19	22706175	22875725	99	55825	33
chr19	22876375	23022625	99	64250	25.4054054054054
chr19	23023100	23175150	99	62600	20.6315789473684
chr19	23175500	23324400	99	52875	41.4285714285714
chr19	23324825	23531175	99	79375	102.487804878049
chr19	23531350	23730200	99	75850	29.8947368421053
chr19	23730825	23935575	99	74800	69.6875
chr19	23936325	24135925	99	53950	34.8333333333333
chr19	24138025	24404025	99	87250	149.857142857143
chr19	24404075	24594800	99	138500	19.7142857142857
chr19	27731800	27886300	99	49975	18.1428571428571
chr19	27886375	28025300	99	60375	22.3333333333333
chr19	28025475	28169375	99	86975	25.4782608695652
chr19	35001975	35427500	99	75425	109.51724137931
chr19	36710025	36922400	99	101575	103.1
chr19	36922650	37099900	99	116750	19.5333333333333
chr19	37100275	37282600	99	140750	15.7241379310345
chr19	37282875	37478825	99	136850	13.1111111111111
chr19	37479100	37658950	99	123775	42.2352941176471
chr19	37659050	37886750	99	99050	80.9523809523809
chr19	37887850	38094525	99	168300	16.6315789473684
chr19	38095600	38238875	99	78825	36.1111111111111
chr19	44162575	44502925	99	105550	197.155555555556
chr19	44505275	44752000	99	111200	64.1052631578947
chr19	44752125	44909850	99	70600	21.1111111111111
chr19	51783550	52525800	99	171500	205.2
chr19	52525900	52838225	99	167775	221.161290322581
chr19	52838400	53012100	99	139375	7.84615384615385
chr19	53012225	53321175	99	120175	100.611111111111
chr19	53328175	53583300	99	103250	112.916666666667
chr19	53583650	53786325	99	111075	78.72
chr19	53789650	54151800	99	128875	64.6315789473684
chr19	56788375	57078075	99	172425	72.3768115942029
chr19	57079300	57308450	99	104900	32.4
chr19	57308875	57456025	99	62550	27.125
chr19	57456225	57573250	99	59850	5.81818181818182
chr19	57573775	57905650	99	73375	74.3333333333333
chr19	57905775	58157525	99	158375	23.9555555555556
chr19	58157850	58507375	99	151150	164.5
chr19	58507475	58738075	99	175300	17.7297297297297
chr20	59815425	60689100	99	55350	165.210526315789
chr21	9413400	9847000	99	49975	141.639344262295
chr21	10366675	10755650	99	64400	192.444444444444
chr21	10756000	10995525	99	135125	18.952380952381
chr21	10996775	11138675	99	73475	43.6190476190476
chr3	44182400	44769575	99	91650	220.083333333333
chr4	10150	192500	99	119400	50.4324324324324
chr4	192625	322325	99	70525	10.3529411764706
chr4	190072275	190565450	99	49425	164.888888888889
chr4	190565575	190817725	99	44650	204.96
chr5	45694975	45996375	99	48475	180.95652173913
chr5	45996450	46120925	99	47750	23.9047619047619
chr5	46121100	46238925	99	60425	10.3478260869565
chr5	46239525	46382300	99	44700	22.5555555555556
chr5	49405700	49561025	99	54675	75.6470588235294
chr5	140114075	140534925	99	89950	95.85
chr5	140535050	140720500	99	116600	18
chr5	178289675	178468425	99	112675	30.4444444444444
chr6	27063775	27638075	99	76925	176.4
chr6	61881200	62205900	99	48725	134.4
chr7	56184225	56525750	99	46600	81.4545454545455
chr7	56526100	56728275	99	86975	37.6666666666667
chr7	57185000	57324125	99	68900	13.3636363636364
chr7	57324175	57449100	99	72075	8
chr7	57449175	57721025	99	73725	64
chr7	61510525	61904600	99	111875	70.3606557377049
chr7	61904725	62113500	99	51225	157.076923076923
chr7	62113800	62227350	99	76500	9.42857142857143
chr7	62227575	62333950	99	70725	11.6666666666667
chr7	62334075	62475400	99	72750	40.4210526315789
chr7	62475750	62652350	99	64650	22.7647058823529
chr7	63208975	63474425	99	58050	91.8421052631579
chr7	63474850	63643825	99	78100	24.9
chr7	63648050	63824275	99	76475	58
chr7	63824400	64002675	99	65875	72
chr7	64003750	64268775	99	61575	68.2222222222222
chr7	67014175	67776375	99	46425	151.52380952381
chr7	67779325	68464950	99	32200	161.272727272727
chr7	157077175	158044450	99	70200	175.12
chr8	43229550	43519450	99	67275	116.777777777778
chr8	43519650	43645275	99	66700	23.4545454545455
chr8	43646225	43775950	99	57050	20.4166666666667
chr8	46839475	47027025	99	73050	27.1818181818182
chr8	47027125	47243650	99	65975	180.6
chr8	47244675	47404225	99	91375	28.6
chr8	47404550	47785800	99	67300	109.529411764706
chrX	57868325	58341750	99	44800	205.851851851852
chrX	58341800	58459225	99	61925	17
chrX	61681975	61949175	99	36100	66.375
chr19	28169750	28436100	97	78800	43.5737704918033
chr3	75540025	75908375	97	77275	205.75
chr5	150114025	150374200	93	67500	168.307692307692
chr7	57726450	58053550	89	42750	167.647058823529
chr9	99453975	99611775	88	82650	37.1914893617021
chr12	31657625	32411150	86	72775	183.272727272727
chr16	33798300	34021825	85	81425	68.7272727272727
chr15	26351625	26979875	84	34975	166.75
chr12	38419525	38831300	83	43775	127.230769230769
chr13	19518900	20060950	82	48075	157.310344827586
chr15	25404750	25826125	81	97425	125.8
chr1	143122025	143542325	80	33900	158.535714285714
chr7	152668425	153396750	80	30700	161.473684210526
chrX	63994575	64649325	80	35650	155.583333333333
chr16	3204300	3493175	78	112300	117.1
chr4	322675	636000	77	139750	94.0816326530612
chr11	50622775	50782625	76	29650	33.5555555555556
chr21	9847275	10204850	75	51175	66.8
chr7	64277400	64485675	75	68850	101.125
chr19	38239150	38463700	73	50625	78.76
chr7	53788175	54593200	73	28875	134.333333333333
chr15	27735475	28179000	71	28950	101.176470588235
chr16	32428750	32654325	71	107525	98.4
chr14	66905650	67427800	70	42325	111.784615384615
chr7	150138500	150688725	70	50575	108.888888888889
chr6	28554100	28982650	69	38925	111.559322033898
chr4	49018775	49325775	68	59725	83.5294117647059
chr6	169592625	170096750	68	34175	136.25
chr19	56232175	56605250	66	26050	131.958333333333
chr9	115707075	115857800	66	60775	97.7894736842105
chr11	51310650	51593325	65	39975	87.2
chr3	90244425	90504000	65	22675	77.1764705882353
chr5	178468525	178732450	63	60625	89.3333333333333
chr9	68298325	68514100	62	30850	88.1333333333333
chr7	56728825	56895575	61	29925	99.44
chr1	142535375	142672350	57	30550	75.9259259259259
chr12	14373800	14676150	54	37350	85.4054054054054
chr6	57440250	57671075	53	22300	61.4736842105263
chr20	29516350	29873725	52	55500	88.1538461538462
chr21	45803100	46164125	52	36175	94.3428571428571
chr10	43976100	44227375	51	44000	46.1481481481481
chr14	19000200	19302125	51	23175	71.7
chr11	48762450	48958650	50	16875	87.3333333333333
chr5	140720575	140858125	50	62925	74.3076923076923
chr5	179613950	179711500	49	43650	81.6428571428571
chrX	58459650	58563825	48	16775	29.9310344827586
chr1	40911075	41014125	47	56625	43.1176470588235
chr12	133700700	133830525	47	99875	24.9333333333333
chr16	46385800	46523675	47	47500	23.9047619047619
chr12	34787600	34856400	46	24450	14.0869565217391
chr16	10325575	10643050	45	44925	75.0243902439024
chr19	44910375	45040150	44	71575	40.0540540540541
chr10	132012000	132124450	41	28450	55.4736842105263
chr3	147072475	147142175	38	21825	41.3
chrX	61949550	62015675	38	17375	39.3636363636364
chr6	62206825	62290450	37	22525	31.5254237288136
chr10	38342025	38465075	36	39900	52.5
chr19	2827075	2939650	36	41750	34.972972972973
chr17	22190950	22262375	35	18450	16.1481481481481
chr6	2278850	2340850	35	21275	35.1538461538462
chr6	58713975	58779300	35	15600	40.25
chr19	40435900	40586650	34	45200	35.5416666666667
chr21	11138750	11188225	33	31375	13.5
chr18	77760350	77867100	32	28575	38.3783783783784
chr8	145764525	145949300	32	38025	43.8
chr19	58738500	58824550	31	64475	6.10526315789474
chr7	152068950	152120800	31	11075	26.0606060606061
chr1	121344850	121449175	30	12800	35.8518518518519
chr10	127564250	127643575	30	22225	20.020618556701
chr2	132983700	133045825	29	15100	39.5
chr3	44769750	44879950	29	26775	32.3841059602649
chr7	149202550	149281900	29	21775	30.6
chr7	158079400	158148200	29	17925	31.4615384615385
chr9	66796600	66863350	27	28875	27.4516129032258
chr18	77621700	77698650	25	32125	30.962962962963
chr17	16509625	16546425	24	20675	12.7619047619048
chr19	12544650	12586650	24	20700	15.5652173913043
chr6	10385300	10426175	24	11625	27.8
chr10	131278475	131310375	23	14650	11.2244897959184
chr7	62653325	62704375	23	9225	21.6571428571429
chr1	247342150	247370700	22	21000	2
chr11	2650650	2683450	22	17425	23.6
chr9	5092625	5171625	22	14125	20.5753424657534
chr9	114294025	114332750	22	24800	10.1960784313725
chr19	9820800	9889475	21	17225	19.0740740740741
chr4	3584000	3636025	21	10050	18.2222222222222
chr9	5635050	5671025	21	11225	20.48
chr9	66454625	66490025	21	9100	23.2
chrX	47826050	47856475	21	16125	14.5263157894737
chr4	49617400	49660100	20	26300	14.7857142857143
chr1	174257500	174296975	19	14350	9.46835443037975
chr19	35428375	35468200	19	20450	9.81818181818182
chr2	63497850	63536250	19	16875	10.5882352941176
chr10	39023025	39155000	18	80575	17.2592592592593
chr16	68575800	68617250	18	35700	2.52173913043478
chr19	12618350	12656825	18	30150	3.21428571428571
chr21	14340125	14384550	18	8775	17.2727272727273
chr7	6704850	6743775	18	32050	1.60869565217391
chr20	26249875	26280750	17	5075	15.7647058823529
chr3	13941025	13975025	17	13875	14.9677419354839
chr11	74570775	74599425	16	18850	13.3513513513514
chr18	77479400	77505200	16	17825	6.82758620689655
chr19	8901950	8932725	16	20225	6
chr6	28153350	28176250	16	11825	6.68292682926829
chr10	18841900	18867900	15	18475	1.46320346320346
chr16	31911600	31942650	15	23600	10.2857142857143
chr2	31898025	31925150	15	13200	5.04761904761905
chr2	241426000	241473650	15	15825	9.95433789954338
chr3	138257875	138285425	15	12525	11.1428571428571
chr4	143569450	143595550	15	11975	6.11111111111111
chr8	146143600	146166575	15	11525	4.93023255813953
chrX	46348225	46366875	15	9450	4.90909090909091
chr1	111496875	111522950	14	9450	8.64705882352941
chr10	43079350	43103475	14	11625	6.61224489795918
chr10	131377550	131395500	14	12150	3.69230769230769
chr17	15609175	15625425	14	6700	4.75
chr5	178120275	178155225	14	24175	6.10810810810811
chr8	146188900	146216650	14	18075	7.2
chr1	42968600	42987350	13	12050	7.90909090909091
chr1	180696225	180714825	13	10500	3.57692307692308
chr7	5090225	5111850	13	18725	2.4
chr7	138012175	138036075	13	9875	3.90322580645161
chr8	186325	206825	13	16500	1.875
chr8	143726300	143738725	13	6100	4.21428571428571
chr9	44871125	44882575	13	6300	7.77777777777778
chrX	1874675	1889625	13	8825	3.21739130434783
chr1	178723525	178739125	12	9250	6.87179487179487
chr11	3371525	3396875	12	20725	2.54901960784314
chr11	114477950	114496525	12	16850	0.615384615384615
chr12	94258400	94271200	12	6050	5.28
chr14	32108600	32123350	12	6450	3.7
chr15	51247775	51266925	12	11025	3.05882352941176
chr17	16444925	16465075	12	14375	6.64516129032258
chr2	95796825	95821875	12	19075	5
chr2	174182525	174199250	12	4850	6.43478260869565
chr22	31363700	31384675	12	14000	3.65217391304348
chr4	1382050	1393875	12	8225	1.23076923076923
chr1	5725975	5736275	11	6900	1.06172839506173
chr1	114015175	114037025	11	7775	4.27777777777778
chr1	142784400	142797300	11	5700	5.09677419354839
chr10	22105125	22126275	11	9675	5.36842105263158
chr14	70897975	70913475	11	7800	3.66666666666667
chr19	7072575	7098400	11	22800	1.28571428571429
chr2	31672950	31681075	11	5400	1.66666666666667
chr2	89830450	89880050	11	45575	1.01449275362319
chr21	35531700	35547400	11	11075	3.36
chr22	17040200	17049050	11	5325	2.58333333333333
chr3	43085375	43093875	11	6050	1.31428571428571
chr4	49512325	49521500	11	6425	1.92
chr4	106012050	106020425	11	4875	2.69565217391304
chr4	129929325	129944925	11	6150	5.29268292682927
chr7	720025	731675	11	7100	1.34782608695652
chr7	92755550	92769725	11	9350	3.90909090909091
chr7	94463475	94474250	11	4325	5.0625
chr1	180626025	180641100	10	9200	3.26530612244898
chr12	40873200	40884975	10	8600	2.41379310344828
chr15	56412625	56422150	10	5825	2.55555555555556
chr15	62549750	62564075	10	8750	4.75
chr18	44551975	44561200	10	4475	4.52380952380952
chr19	14824100	14840475	10	14025	0.581818181818182
chr22	42495375	42512850	10	8250	4.66176470588235
chr4	106993600	107004225	10	5175	4.36842105263158
chr6	4825375	4844875	10	9000	2.64705882352941
chr6	26634250	26651425	10	8775	3.15789473684211
chr6	89366950	89381775	10	11675	1.76666666666667
chr6	122816950	122827300	10	4200	3.91304347826087
chr6	156244225	156253625	10	4075	4.78787878787879
chr7	64855675	64873525	10	12275	3.61111111111111
chr8	125986475	126001950	10	12150	0.939393939393939
chr9	95595825	95614000	10	11850	1.67567567567568
chrX	62688400	62698325	10	5725	2.73684210526316
chr10	38772350	38899400	9	71275	1.55815768930523
chr13	113067475	113075200	9	4975	2.76190476190476
chr15	20476925	20488200	9	5150	3.54166666666667
chr16	75196000	75212400	9	13800	2.9375
chr17	6668925	6680200	9	8325	0.923076923076923
chr18	18510950	18520325	9	5225	2.21621621621622
chr18	32877975	32895100	9	13750	3.5625
chr2	27812300	27819200	9	4500	2.27586206896552
chr2	95875025	95891950	9	14725	0.884615384615385
chr2	96482150	96498675	9	9150	2.01470588235294
chr2	171766200	171781400	9	9225	2.08695652173913
chr2	179426100	179435350	9	5100	3.375
chr3	149546850	149557675	9	8200	1.04477611940298
chr4	144071850	144078450	9	3075	2.57142857142857
chr5	102409200	102420875	9	6950	3.03225806451613
chr7	151983375	151989575	9	2975	2.88888888888889
chr8	1190375	1202725	9	6225	2.88888888888889
chr9	125486175	125494725	9	6200	1.04
chr9	137790275	137803875	9	6625	4.02857142857143
chrX	1555575	1568325	9	5650	3.75
chr1	31925525	31934000	8	6350	0.692307692307692
chr1	52680425	52692025	8	9400	0.482352941176471
chr1	77639500	77645050	8	3750	1.83333333333333
chr1	146769750	146777800	8	5800	3
chr1	179682375	179689725	8	5350	1.25
chr1	244735725	244742575	8	5475	1.4
chr10	64098250	64108350	8	5625	2.35555555555556
chr10	85509375	85514575	8	4175	1.13333333333333
chr11	72733825	72740750	8	4425	2.51851851851852
chr13	23906175	23914550	8	4550	2.77272727272727
chr13	111905275	111912775	8	4925	2.38461538461538
chr17	5219425	5225850	8	3650	1.70212765957447
chr19	29483550	29489475	8	3900	2.18181818181818
chr2	116917425	116922525	8	2700	2.1875
chr2	117013525	117019575	8	4050	2.08
chr2	175028675	175040850	8	6525	2.21052631578947
chr2	176943425	176949550	8	3375	2
chr3	138361425	138369200	8	4925	1.97402597402597
chr3	153135650	153142325	8	5375	0.380952380952381
chr3	179945300	179952000	8	4025	1.80952380952381
chr5	29390450	29396575	8	3625	1.4
chr5	157080725	157088300	8	3825	2.8695652173913
chr6	137500075	137512225	8	8300	3
chr6	155930975	155937600	8	3725	2.18181818181818
chr7	129894525	129901100	8	4000	1.43589743589744
chr8	33804450	33815950	8	5550	2.16216216216216
chr8	35814450	35822850	8	4925	1.58620689655172
chrX	72853025	72858650	8	2700	2.60377358490566
chr1	2869425	2876050	7	5025	1.15789473684211
chr1	45349125	45357250	7	5400	1.59183673469388
chr1	75592625	75596250	7	2450	1.11111111111111
chr1	167285175	167294725	7	8000	1.16363636363636
chr1	228424275	228435050	7	8725	1.01754385964912
chr1	246675850	246683700	7	6650	0.625
chr10	123515050	123520850	7	4975	0.444444444444444
chr11	70784700	70791525	7	4925	1.80645161290323
chr11	131952075	131958050	7	4225	1.28
chr12	2012075	2017125	7	3200	1.55555555555556
chr12	14756325	14761350	7	3450	1.2
chr12	126207800	126213750	7	4200	1.7037037037037
chr13	100624325	100630500	7	4075	1.73684210526316
chr14	20739375	20743650	7	3275	1.11111111111111
chr15	49498950	49504175	7	3625	1.75757575757576
chr15	50130875	50137300	7	4775	1.45454545454545
chr15	76553600	76563100	7	8075	1.68
chr16	71476075	71488600	7	11600	0.285714285714286
chr17	4984000	5009800	7	16100	1.5
chr19	28549850	28553200	7	2125	1.72727272727273
chr19	58936050	58952650	7	13300	1.51851851851852
chr2	128127425	128134625	7	4925	1.93103448275862
chr2	173438775	173443900	7	3825	1.2
chr3	36718750	36723750	7	3475	1.54838709677419
chr4	41023850	41030400	7	4775	1.33333333333333
chr4	179058025	179064100	7	4800	0.571428571428571
chr5	108139200	108143050	7	2775	0.88
chr6	81127000	81132900	7	4100	1.26984126984127
chr6	88737975	88743900	7	4850	0.848484848484849
chr6	168435275	168444800	7	7275	1.90243902439024
chr7	25894350	25903575	7	8225	0.210526315789474
chr7	32556125	32562225	7	3850	1.53846153846154
chr7	97588375	97595050	7	5300	1.2258064516129
chr7	156646700	156655700	7	5125	1.85185185185185
chr8	28027250	28034100	7	5175	0.884615384615385
chr8	34744650	34752375	7	5775	1.07692307692308
chr1	91139250	91141650	6	1625	0.666666666666667
chr1	159687950	159693975	6	3475	1.18181818181818
chr1	197693075	197696475	6	2575	1
chr10	13121050	13127575	6	5300	0.96
chr10	73697950	73710100	6	9100	1.07692307692308
chr10	135297675	135303225	6	4425	0.971428571428571
chr11	23019950	23025800	6	4350	1.1304347826087
chr12	46415500	46422875	6	6425	0.625
chr12	126618925	126624775	6	3500	1.19444444444444
chr13	48892050	48897200	6	3925	0.754716981132076
chr13	96317400	96324575	6	5975	0.491803278688525
chr14	92225675	92230475	6	3450	1.23529411764706
chr17	5078425	5093650	6	14300	0.428571428571429
chr17	26588000	26595575	6	5425	1.08411214953271
chr18	107325	111825	6	3200	1.15789473684211
chr18	13698475	13706250	6	6350	0.457142857142857
chr2	6980650	6991750	6	9200	1.0625
chr2	86760575	86764900	6	3025	1.125
chr2	86772700	86779325	6	5225	0.833333333333333
chr2	102759900	102766425	6	5450	0.597701149425287
chr2	106448100	106454075	6	4850	0.676470588235294
chr2	106850225	106854025	6	3100	0.583333333333333
chr2	242520525	242528525	6	5475	0.757575757575758
chr20	13480175	13485225	6	3625	0.666666666666667
chr22	19320525	19327025	6	5500	0.382978723404255
chr22	47470075	47474950	6	4025	0.333333333333333
chr3	31688450	31699875	6	10400	0.962962962962963
chr3	42354125	42359125	6	3625	1.23076923076923
chr3	53979150	53983075	6	2750	0.784313725490196
chr3	196966800	196977300	6	8225	0.904761904761905
chr4	6820175	6823725	6	2675	0.727272727272727
chr4	25221950	25230300	6	7125	0.683544303797468
chr4	147402325	147405525	6	2425	0.578947368421053
chr5	35556025	35560275	6	3475	0.491228070175439
chr5	65396175	65403025	6	4825	0.96
chr5	72642050	72647800	6	4125	0.641025641025641
chr6	30245850	30257300	6	10525	0.475
chr6	168778675	168784550	6	4925	0.423076923076923
chr7	659800	666350	6	4900	0.808510638297872
chr7	142819250	142822950	6	2750	0.514285714285714
chr7	158757300	158763175	6	4875	1.13513513513514
chr8	32883400	32887875	6	3150	1
chr8	53511075	53516575	6	3925	1.09090909090909
chr8	129821625	129825500	6	2575	0.956521739130435
chr9	15235150	15239025	6	3025	0.962962962962963
chrX	39907125	39913200	6	4400	0.814814814814815
chrX	76251875	76255075	6	2050	1.2258064516129
chr1	4335325	4338425	5	2650	0.625
chr1	33527350	33532375	5	4675	0.231884057971014
chr1	34975525	34978600	5	2325	0.619047619047619
chr1	91343750	91348800	5	4250	0.535211267605634
chr1	117284675	117292675	5	7625	0.101449275362319
chr1	236360950	236366175	5	4550	0.488888888888889
chr10	5430825	5434625	5	3400	0.3
chr10	77202850	77206375	5	3200	0.333333333333333
chr11	1384675	1389100	5	3650	0.647058823529412
chr11	43803850	43807200	5	2850	0.4375
chr11	58581500	58584350	5	2550	0.186046511627907
chr12	94742025	94748700	5	5900	0.4
chr12	103958075	103960525	5	2000	0.444444444444444
chr13	29662525	29667275	5	3925	0.507936507936508
chr13	42497625	42501475	5	3050	0.585365853658537
chr13	50448175	50454175	5	4650	0.5625
chr13	52639300	52644425	5	4625	0.242424242424242
chr13	101055525	101064600	5	8400	0.266666666666667
chr13	103706975	103710725	5	2925	0.645161290322581
chr14	30116000	30119850	5	2950	0.566037735849057
chr14	53603000	53610200	5	6225	0.406779661016949
chr14	106244100	106247650	5	2925	0.311111111111111
chr15	49850950	49853500	5	2025	0.413793103448276
chr16	48681525	48686775	5	4075	0.5
chr16	49679325	49683250	5	3000	0.481012658227848
chr17	19697525	19701075	5	2925	0.588235294117647
chr19	54199450	54202000	5	2075	0.444444444444444
chr2	20126675	20129300	5	2150	0.545454545454545
chr2	120546975	120553550	5	5850	0.213333333333333
chr2	120606900	120612250	5	4375	0.344827586206897
chr2	145502975	145507225	5	3400	0.592592592592593
chr2	203543975	203548025	5	2950	0.588235294117647
chr2	239447525	239451300	5	3225	0.526315789473684
chr20	43784300	43788950	5	3525	0.585365853658537
chr21	26851700	26855725	5	3125	0.531645569620253
chr3	96645550	96650950	5	4375	0.424242424242424
chr3	119756950	119765100	5	7425	0.315789473684211
chr3	179208200	179213875	5	4525	0.619047619047619
chr4	10443225	10452775	5	7850	0.5
chr4	38796575	38805000	5	7625	0.367816091954023
chr4	129975500	129986275	5	9850	0.382352941176471
chr4	154785575	154789350	5	3075	0.482758620689655
chr4	176134475	176137925	5	2825	0.620689655172414
chr5	28010675	28016550	5	4900	0.343434343434343
chr5	164864575	164867175	5	1925	0.606060606060606
chr6	41326850	41330150	5	3000	0.2
chr6	77698125	77700475	5	1925	0.551724137931034
chr6	87576875	87580125	5	2550	0.473684210526316
chr6	110781650	110785225	5	2875	0.444444444444444
chr6	119718150	119721075	5	2550	0.352941176470588
chr7	22684100	22688525	5	3575	0.381818181818182
chr7	23781750	23785575	5	3200	0.571428571428571
chr7	91818275	91821875	5	2675	0.645161290322581
chr7	99136975	99141850	5	4325	0.375
chr8	42961250	42966950	5	5025	0.297872340425532
chr8	61403950	61410300	5	5575	0.533333333333333
chr8	146059450	146075150	5	14675	0.238095238095238
chr9	104165250	104178200	5	11250	0.377358490566038
chrX	63595000	63598500	5	2875	0.5
chr1	11561350	11568425	4	6325	0.169014084507042
chr1	30035150	30041225	4	5650	0.162162162162162
chr1	231633325	231636725	4	3200	0.19047619047619
chr10	116742025	116745500	4	3200	0.205128205128205
chr12	28519350	28525225	4	5250	0.215568862275449
chr12	76826000	76828350	4	2100	0.181818181818182
chr13	28222475	28225475	4	2650	0.210526315789474
chr14	39881500	39887175	4	5325	0.121212121212121
chr15	80205125	80214575	4	8950	0.0711111111111111
chr16	47521550	47526675	4	4650	0.204081632653061
chr17	80777000	80779100	4	1900	0.193548387096774
chr19	12690225	12694475	4	4025	0.121212121212121
chr2	162004550	162009400	4	4275	0.202247191011236
chr2	178293850	178299100	4	4925	0.19047619047619
chr21	15789725	15793850	4	3800	0.15
chr3	6077400	6079425	4	1825	0.216216216216216
chr3	123638175	123641850	4	3350	0.169811320754717
chr4	4725125	4729625	4	4000	0.208333333333333
chr4	24865050	24867425	4	2225	0.137931034482759
chr4	166392750	166395525	4	2550	0.19047619047619
chr5	60736400	60739625	4	2975	0.117647058823529
chr5	165559800	165563500	4	3450	0.216216216216216
chr6	68595925	68598675	4	2475	0.208333333333333
chr6	158378675	158381400	4	2500	0.172413793103448
chr7	56004000	56008500	4	4025	0.205128205128205
chr8	8211975	8221125	4	8725	0.158273381294964
chr8	128160625	128164150	4	3275	0.122448979591837
chr9	123568775	123572075	4	3025	0.149253731343284
