# Supplementary material for: Large organized chromatin lysine domains help distinguish primitive from differentiated cell populations
Source: Nat Commun. 2021 Jan 21;12:499. doi: 10.1038/s41467-020-20830-9 (PMC7820432; doi:10.1038/s41467-020-20830-9)
Supplement: Supplementary file 3 — Supplementary Software [file 41467_2020_20830_MOESM3_ESM.zip › E031-H3K27ac_LOCKS.bed]

chr11	9587275	9782175	46	81175	13.1764705882353
chr11	35019550	35279450	46	80100	14.4444444444444
chr13	99849075	100038500	46	114275	12.6969696969697
chr17	73073325	73314125	46	66550	11.1
chr22	36719125	36862325	46	88725	13
chr11	65121675	65432475	45	130000	11.7777777777778
chr15	90506300	90778500	45	90750	13.3469387755102
chr19	10811875	10959825	44	58875	12.983606557377
chr21	34628725	34817675	43	77150	10.6805555555556
chr12	111013100	111137050	42	79200	6.46808510638298
chr13	41113850	41242325	42	52875	13.8823529411765
chr6	24851500	25071150	42	99225	11.7073170731707
chr11	66979325	67256000	41	122850	10.2769230769231
chr2	198055775	198188750	41	88650	11.1168831168831
chr14	23217350	23426950	39	55525	12
chr2	219031325	219284225	37	81025	11.5457227138643
chr2	60693125	60784975	36	68775	6.73333333333333
chr6	26017350	26322875	36	87650	9.64897959183673
chr2	85057150	85207575	34	48925	9.64571428571429
chr14	22938200	23039925	33	88175	8.71428571428571
chr22	23197825	23298150	33	53125	8.20689655172414
chr3	151909700	152028250	31	70025	8.31818181818182
chr9	92031775	92157250	29	74200	5.93548387096774
chr11	47995350	48103300	28	65125	7.95454545454545
chr12	9851600	9950625	28	49500	4.65384615384615
chr14	92926800	93057750	28	43450	7.84905660377358
chr17	76691100	76786725	28	68075	6.78260869565217
chr7	99676975	99821375	28	50425	7.8989898989899
chr1	167581100	167653675	27	55000	1.93478260869565
chr12	6532900	6725300	27	62075	7.50520833333333
chr8	80991400	81084350	27	46375	7.42622950819672
chr1	22345025	22419975	26	34475	5.6551724137931
chr1	226819125	226987350	26	87525	5.78398983481576
chr10	73576650	73656225	26	37400	6.74285714285714
chr11	63948850	64132975	26	55650	5.48148148148148
chr2	240138000	240225475	26	39650	6.77777777777778
chr3	52244150	52323900	26	44075	4.8
chr7	27179500	27233150	26	34050	4.57777777777778
chr14	91776625	91885900	25	77575	5.12315270935961
chr20	23082950	23143400	25	33750	4.71111111111111
chr4	40174725	40260550	25	60075	6.60162601626016
chr1	19772000	19814725	24	31350	5.18181818181818
chr10	126286150	126438100	24	119100	4.31794871794872
chr3	32408775	32513300	24	50075	6.06779661016949
chr5	171533650	171662725	24	44775	5.52994011976048
chr10	74002525	74124700	23	50525	5.421875
chr22	46431000	46482200	23	27325	6.05555555555556
chr11	95918000	96006150	22	41675	5.35555555555556
chr16	85026925	85097525	22	30450	5.33333333333333
chr17	38687125	38781175	22	56650	2.35211267605634
chr2	102313000	102373575	22	44350	3.15942028985507
chr3	16925300	16959200	22	21075	6.17391304347826
chr5	171392675	171462575	22	22475	5.92934782608696
chr8	27167450	27271725	22	80950	2.49808429118774
chr13	41534475	41607900	21	53600	5.21505376344086
chr14	106144425	106178700	21	20800	4.27586206896552
chr19	7693275	7783775	21	38950	4.95238095238095
chr11	3845875	3929275	20	52200	5.17391304347826
chr13	114873875	114922275	20	28425	4.25806451612903
chr14	68712800	68781800	20	36550	3.62921348314607
chr15	94771900	94843050	20	34850	5.08333333333333
chr16	56998325	57040075	20	23625	4.84848484848485
chr19	39135575	39187050	20	39250	5.07142857142857
chr19	41767475	41886425	20	51500	5.52380952380952
chr5	133433225	133476225	20	29350	5.3695652173913
chr5	169689300	169741925	20	37000	5.25490196078431
chr10	26719075	26781300	19	43975	2.35051546391753
chr14	51245400	51302825	19	31450	5.23809523809524
chr14	99690800	99740850	19	42075	3.58823529411765
chr18	9090725	9150425	19	35100	4.47659574468085
chr19	14464375	14552075	19	36575	4.56730769230769
chr2	68941575	69038950	19	74025	4.15789473684211
chr3	71078175	71142975	19	38250	4.69565217391304
chr5	118591375	118707275	19	92525	2.09811320754717
chr10	11248425	11304500	18	28975	4.27358490566038
chr11	10600500	10681700	18	38725	3.82089552238806
chr12	54651975	54702425	18	27325	3.75077881619938
chr14	69389175	69420200	18	18675	4.55555555555556
chr14	95946500	95993700	18	25200	3.46428571428571
chr17	75384650	75479525	18	74550	3.76595744680851
chr18	74177625	74218500	18	22175	4.35416666666667
chr19	38438525	38482950	18	22000	4.81081081081081
chr2	161224275	161269175	18	28675	2.0990099009901
chr22	40311350	40357750	18	26700	3.5
chr3	42081850	42130350	18	25900	4.84210526315789
chr3	46964775	47060000	18	56600	4.66442953020134
chr7	50410550	50450025	18	30500	4
chr1	1057325	1110100	17	23500	3.9662447257384
chr1	23893575	23962175	17	36925	3.0990990990991
chr1	155139350	155248325	17	34625	4.55555555555556
chr1	156060200	156131575	17	30625	3.69090909090909
chr11	63604850	63640975	17	20250	4.11764705882353
chr14	74178625	74264475	17	51125	4.29411764705882
chr16	24986325	25033150	17	35250	2.85981308411215
chr19	38396325	38429400	17	23650	3.125
chr2	54777575	54846700	17	44775	4.35652173913043
chr2	70295100	70371325	17	43500	3.03954802259887
chr2	134970250	135060300	17	60925	2.84581497797357
chr3	186701175	186791100	17	55150	2.7239263803681
chr5	156962725	157035400	17	43750	3.12903225806452
chr6	112043800	112089600	17	29425	3.61904761904762
chr8	125637675	125689175	17	32000	3.1304347826087
chr9	139414150	139459925	17	29300	2.11034482758621
chr10	98404450	98448775	16	33125	3.66666666666667
chr14	92851100	92884875	16	15800	3.79591836734694
chr15	67355150	67433150	16	62775	2.86614173228346
chr16	23846575	23895700	16	33050	2.92307692307692
chr16	27308600	27344975	16	22825	1.63690476190476
chr17	63016275	63054375	16	24125	4
chr17	73314300	73349600	16	26875	4.05714285714286
chr19	4049450	4096825	16	23625	3.32110091743119
chr19	54849550	54902825	16	34350	2.84615384615385
chr2	136738150	136783275	16	23100	3.79090909090909
chr20	47364425	47416825	16	36575	2.42857142857143
chr6	15243625	15318925	16	32800	4.11666666666667
chr6	159209850	159248650	16	29825	1.41935483870968
chr7	121008275	121037000	16	22400	2.83333333333333
chr8	142094400	142151275	16	34050	3.26984126984127
chrX	64886925	64944025	16	39625	3.9672131147541
chrX	78389125	78432325	16	27700	3.25
chr1	27922600	27965025	15	32075	3.5
chr10	80819375	80863250	15	24425	2.35897435897436
chr14	70129875	70184050	15	31225	1.97619047619048
chr15	40615050	40645950	15	15375	3.13333333333333
chr15	101728000	101751125	15	11925	3.51111111111111
chr19	1064675	1106200	15	29900	2
chr19	18496400	18549475	15	26775	2.97744360902256
chr20	30621350	30659525	15	24400	2.25
chr3	30639300	30726750	15	70675	2.57435897435897
chr4	102710475	102741100	15	23950	1.69343065693431
chr5	39174375	39225025	15	39500	3.6
chr5	56109125	56151500	15	35250	2.28205128205128
chr5	156675525	156719125	15	24750	3.6701030927835
chr6	7125200	7170175	15	22600	3.44444444444444
chr6	16680550	16714575	15	16975	2.77894736842105
chr8	130969350	131013700	15	19775	3.3047619047619
chr1	36808675	36867525	14	31500	3.32374100719424
chr1	154374975	154407600	14	19350	3.13513513513514
chr11	73679250	73737525	14	39950	2.31884057971015
chr14	68833825	68876525	14	23350	2.63589743589744
chr16	68267575	68326300	14	32550	3.27102803738318
chr19	7398200	7422750	14	19750	2.45454545454545
chr19	15421700	15445825	14	19150	3.2
chr2	143878475	143920000	14	25625	3.27868852459016
chr22	31600350	31631800	14	19650	2.77215189873418
chr4	10094050	10120975	14	18750	3.14814814814815
chr5	130586225	130633975	14	32175	2.93055555555556
chr9	95819425	95907100	14	38975	3.36363636363636
chr1	28184775	28232150	13	28475	1.75569358178054
chr1	209920750	209958875	13	23950	2.49773755656109
chr10	98452750	98487925	13	26825	1.91666666666667
chr11	303025	337000	13	20250	3.19480519480519
chr12	104849825	104892225	13	28375	2.19148936170213
chr14	61787700	61818950	13	26225	2.31578947368421
chr14	96151850	96196750	13	28525	3.19371727748691
chr14	106027725	106053150	13	18150	1.36507936507937
chr16	67562175	67601675	13	31550	0.844961240310077
chr16	89469275	89513475	13	20150	3.22641509433962
chr17	37007100	37059975	13	34550	3.16346153846154
chr17	46653225	46668575	13	11050	2.17142857142857
chr19	10511600	10543675	13	24200	1.34
chr2	33700025	33728150	13	20350	2.16
chr2	89128100	89166825	13	33625	1.20833333333333
chr2	175450475	175491900	13	33250	1.89473684210526
chr2	207998100	208023025	13	15100	1.58139534883721
chr22	50317475	50364925	13	27525	2.95652173913043
chr4	164508375	164544175	13	24275	1.56410256410256
chr5	88108900	88132825	13	18950	2.85714285714286
chr5	110559100	110574200	13	10425	2.46511627906977
chr7	6407275	6438725	13	15650	2.59210526315789
chr9	96212100	96231775	13	13075	2.25806451612903
chr1	21643600	21672850	12	19275	2.08333333333333
chr1	203236525	203281150	12	34675	1.80645161290323
chr11	72515425	72543700	12	18700	2.02919708029197
chr11	111230600	111254075	12	17725	1.56521739130435
chr11	128554700	128618100	12	54825	2
chr16	81827225	81878400	12	44925	0.928571428571429
chr17	38463450	38511375	12	41525	1.14285714285714
chr19	45999625	46027525	12	17650	1.89887640449438
chr2	106382500	106421800	12	31075	1.38686131386861
chr20	31050925	31073700	12	15725	1.44262295081967
chr20	52515650	52566650	12	30175	2.22885572139303
chr6	6683550	6704425	12	11750	2.54901960784314
chr6	90975975	91015550	12	25100	2.65248226950355
chr6	150994800	151029400	12	20850	2.7
chr8	37728050	37762250	12	27250	2
chr9	135994800	136025450	12	22125	2.11965811965812
chr1	40499400	40543450	11	32800	1.42222222222222
chr1	117294200	117313575	11	15475	2.42105263157895
chr1	160590850	160656150	11	42175	2
chr10	111817100	111846800	11	20550	1.78540772532189
chr10	112593750	112636100	11	29350	2.26315789473684
chr11	34459225	34473825	11	9100	2.48780487804878
chr12	111834625	111887600	11	37650	1.14983713355049
chr14	78048925	78083800	11	20400	2.13333333333333
chr15	91372375	91429825	11	25375	2.10666666666667
chr16	11031250	11048700	11	9300	2.47272727272727
chr16	68093700	68129675	11	29150	1.2436974789916
chr17	1952000	1975200	11	14300	2.0625
chr17	27037550	27077600	11	25750	2.42622950819672
chr19	2040050	2098100	11	45275	2.27586206896552
chr19	15390250	15415225	11	20725	1.46153846153846
chr2	64861450	64895575	11	29325	0.535211267605634
chr20	30249225	30266750	11	12100	2
chr20	43583400	43622675	11	23425	1.55395683453237
chr22	37662825	37711675	11	29850	2.12969283276451
chr3	13030025	13092975	11	39300	1.67901234567901
chr3	152092150	152104750	11	9525	1.26315789473684
chr4	79550025	79594700	11	21525	2.26086956521739
chr4	185733125	185748375	11	11325	2.10714285714286
chr5	131770500	131816025	11	27975	2.04838709677419
chr9	140497025	140525375	11	14225	2.046875
chr1	27798000	27820125	10	17050	0.893081761006289
chr1	93408650	93430975	10	17775	0.6
chr1	111665075	111686550	10	17900	1.90697674418605
chr1	157767950	157791775	10	17300	1.30232558139535
chr1	183547100	183579425	10	24000	1.32258064516129
chr10	30703225	30736275	10	18025	1.83888888888889
chr10	45453200	45474850	10	15900	1.26530612244898
chr10	70803475	70826575	10	18825	1.85185185185185
chr10	73484925	73538225	10	45525	1.08444444444444
chr11	804125	849275	10	23550	1.67948717948718
chr11	64610725	64662000	10	43875	1.94871794871795
chr11	114024600	114059250	10	22100	1.75
chr11	117840950	117865575	10	14725	2.14925373134328
chr12	6469550	6488100	10	9975	2.05
chr12	14537050	14557650	10	12275	2.16
chr12	46567575	46624325	10	28850	2.0551724137931
chr12	110427100	110454050	10	18375	1.62352941176471
chr12	113658325	113684925	10	17875	1.38853503184713
chr13	47158475	47183425	10	20300	0.534930139720559
chr15	77279175	77315475	10	28425	1.13015873015873
chr15	78336550	78370725	10	26450	0.814814814814815
chr16	17434300	17477600	10	30075	1.64
chr16	29814775	29839100	10	18450	1
chr17	8842350	8871475	10	18725	1.82352941176471
chr18	74805050	74853450	10	35150	1.86885245901639
chr19	905700	941550	10	21675	2.18823529411765
chr19	1239775	1285625	10	37525	0.563679245283019
chr19	2607750	2638975	10	27825	0.777777777777778
chr19	14616325	14642175	10	15375	1.76744186046512
chr19	18604575	18620825	10	11875	2
chr19	35921500	35955100	10	18675	2.15841584158416
chr19	41103275	41121375	10	14425	1.02752293577982
chr2	197007200	197049750	10	33125	1.73417721518987
chr20	49151575	49168500	10	13125	2.10526315789474
chr3	50263675	50298600	10	25875	2.14516129032258
chr3	112176550	112202000	10	19400	1.16666666666667
chr3	171844150	171863550	10	16125	1.73913043478261
chr3	194867775	194886250	10	14075	1.36363636363636
chr4	2786950	2821925	10	31550	0.622222222222222
chr4	154400150	154423025	10	17950	1.37037037037037
chr5	39262750	39276000	10	8900	1.75862068965517
chr6	11365100	11388775	10	14275	1.58823529411765
chr6	31756925	31806375	10	28150	2.18461538461538
chr6	132803750	132835975	10	27050	2.09090909090909
chr7	38384225	38410150	10	11725	2.144
chr8	56875825	56920050	10	21550	2.20849420849421
chr9	79071000	79091625	10	12275	2.05970149253731
chr9	139538375	139560100	10	13925	2.125
chrX	71314975	71325925	10	7425	2.09756097560976
chr1	9128525	9146275	9	11675	1.46031746031746
chr1	65414325	65433200	9	16250	0.979591836734694
chr1	167415100	167426425	9	8175	1.41935483870968
chr1	205628325	205649625	9	12075	1.07348242811502
chr10	33421400	33428850	9	5650	1.33333333333333
chr10	101286950	101297000	9	7800	1.04347826086957
chr10	104937175	104960350	9	12500	1.70967741935484
chr10	126833100	126850850	9	13000	0.928571428571429
chr11	14329400	14357125	9	21675	1.54198473282443
chr12	11892775	11928275	9	25175	1.42857142857143
chr12	69730050	69744875	9	11200	0.875621890547264
chr14	65165375	65194025	9	16725	1.50602409638554
chr14	69245675	69289050	9	29050	1.08225108225108
chr15	96873225	96880825	9	5000	1.74358974358974
chr17	9915950	9941900	9	15775	1.36
chr17	37909325	37958000	9	34325	1.47492625368732
chr17	43368000	43396700	9	25800	0.37037037037037
chr17	80185425	80205525	9	13800	1.77272727272727
chr18	2956000	2986200	9	24300	0.652173913043478
chr19	2251775	2275575	9	17200	1.41284403669725
chr2	158267350	158310975	9	29225	1.44489795918367
chr2	225786025	225825300	9	30600	1.51111111111111
chr20	30292050	30315625	9	14675	1.5
chr20	43205000	43232450	9	23450	0.888888888888889
chr3	31986450	32005075	9	16450	1.28
chr4	15651475	15670975	9	16200	0.5625
chr5	140976325	140999325	9	18225	1.17021276595745
chr5	172257575	172279775	9	14150	1.72549019607843
chr5	176776800	176801100	9	16350	1.71717171717172
chr6	15420750	15439750	9	10525	1.34065934065934
chr6	167492125	167545450	9	36975	1.78477690288714
chr7	18534675	18549875	9	11925	1.15
chr8	96127475	96167550	9	25225	1.27777777777778
chr9	27479250	27491700	9	10250	0.390243902439024
chr9	33121125	33169125	9	41200	1.08496732026144
chr9	35611525	35665800	9	35700	1.48231511254019
chr9	140187425	140201350	9	11475	0.531645569620253
chr1	12200600	12246500	8	39850	0.53030303030303
chr1	33797400	33816725	8	13675	1.1304347826087
chr1	201976800	201988600	8	9175	1.42857142857143
chr1	235080125	235124000	8	29875	1.24952380952381
chr10	11231475	11241750	8	7325	1.18367346938776
chr10	32604900	32616375	8	6850	1.425
chr11	44960975	44972925	8	8525	1
chr11	64526875	64550950	8	22350	0.317073170731707
chr11	82756450	82785875	8	21125	1.52380952380952
chr12	739150	755600	8	11525	1.39772727272727
chr12	42841150	42848950	8	4850	1.30434782608696
chr12	53591275	53631025	8	24000	1.48247978436658
chr14	55582725	55598525	8	12025	0.836363636363636
chr14	91693050	91720950	8	16525	1.44124168514412
chr14	93098825	93148050	8	30475	1.35193798449612
chr14	98636775	98644525	8	5675	0.9375
chr15	50343550	50350525	8	4475	1
chr15	63765075	63817775	8	43400	0.847972972972973
chr15	72511850	72530625	8	12725	0.876470588235294
chr15	80252750	80275300	8	15225	0.976190476190476
chr16	11757975	11785325	8	24800	0.743801652892562
chr17	5124300	5147075	8	18450	1.375
chr17	37782850	37797075	8	9250	1.48872180451128
chr17	63550375	63561600	8	9050	0.978723404255319
chr17	76906575	76922500	8	11675	1.168
chr18	61557025	61562875	8	4350	1.28571428571429
chr19	33776425	33796150	8	12150	1.42666666666667
chr19	45239650	45261275	8	19175	1.28571428571429
chr19	48746950	48764300	8	13075	1.08571428571429
chr19	56143450	56171375	8	18450	1
chr2	88897000	88918150	8	15900	1.37068965517241
chr2	109224925	109239775	8	12425	1.11392405063291
chr2	128377250	128411225	8	24675	1.18954248366013
chr2	165824575	165833950	8	5800	1.49152542372881
chr2	197993800	198029300	8	30300	0.653061224489796
chr20	62525650	62536100	8	7850	0.771084337349398
chr21	15904500	15923075	8	11200	1.4858934169279
chr21	46284800	46304525	8	17850	1.11764705882353
chr22	43538700	43555725	8	11750	1.28421052631579
chr3	71477650	71508625	8	24250	0.786046511627907
chr5	1476700	1507700	8	28250	0.50887573964497
chr5	124070675	124085650	8	13275	1.35483870967742
chr5	175955825	175978075	8	19075	1.2962962962963
chr6	13255900	13281350	8	15975	1.44444444444444
chr6	41669875	41703825	8	28700	0.991071428571429
chr6	53144625	53180150	8	27250	0.651465798045603
chr6	150937400	150964900	8	23350	0.941176470588235
chr7	5708175	5744250	8	26150	1.14210526315789
chr7	22710150	22721925	8	8825	1.51898734177215
chr7	130583100	130603300	8	13800	1.02352941176471
chr7	138775575	138797150	8	18225	0.528925619834711
chr8	28903650	28923700	8	14425	0.77124183006536
chr8	29602650	29610500	8	5250	0.853658536585366
chr8	38789850	38831775	8	31900	0.779516358463727
chr9	209025	228900	8	12525	1.50649350649351
chr9	93583975	93602525	8	12900	1.1219512195122
chr9	123954525	123970875	8	10675	1.2046332046332
chr9	126959000	126986525	8	19350	1.17948717948718
chr9	130659875	130670375	8	9225	0.5625
chr9	132782225	132817350	8	26275	1.03578947368421
chrX	42800125	42806925	8	5750	1.52
chr1	8681800	8694075	7	8300	1.07853403141361
chr1	8719625	8727150	7	6600	0.705882352941177
chr1	15749675	15757750	7	5900	1.08695652173913
chr1	43388675	43428375	7	33175	0.720930232558139
chr1	111726375	111773625	7	34900	0.860606060606061
chr1	205242775	205265250	7	16425	0.80952380952381
chr1	206886675	206893200	7	4525	1
chr1	212457125	212466925	7	8450	0.72
chr1	226306625	226321700	7	13150	0.703125
chr1	234971875	234990850	7	13025	1.05128205128205
chr10	14592125	14617100	7	22475	1.11111111111111
chr10	45863525	45880150	7	15050	0.313588850174216
chr10	89863250	89881100	7	14950	0.502857142857143
chr10	97022450	97028550	7	5150	0.548387096774194
chr11	44578250	44601400	7	18675	0.593137254901961
chr11	44612650	44638775	7	22575	0.641304347826087
chr11	46363225	46386600	7	16375	1.04054054054054
chr11	57542925	57569150	7	16125	1.18959107806691
chr11	67763675	67782225	7	12600	1.06586826347305
chr11	121315875	121340200	7	22375	1.01818181818182
chr12	109010150	109036925	7	21700	0.834645669291339
chr12	113486775	113519475	7	29100	0.75
chr12	122459000	122468875	7	7150	0.711864406779661
chr12	123350250	123388450	7	34975	0.361842105263158
chr12	129291200	129309600	7	14075	0.938053097345133
chr12	133005450	133030775	7	16600	1
chr13	28539875	28546025	7	4575	1.04
chr13	28549525	28554950	7	3850	1.02702702702703
chr14	20879450	20887925	7	6400	0.652173913043478
chr15	44953350	44976425	7	18600	0.909090909090909
chr15	55538825	55549975	7	9075	0.631578947368421
chr15	55567600	55578175	7	9075	0.444444444444444
chr15	81576475	81611400	7	31375	0.538011695906433
chr15	86070350	86094150	7	17150	0.853932584269663
chr15	89164100	89202600	7	34700	0.474885844748858
chr15	93434875	93467850	7	27675	1.04827586206897
chr16	10960000	10993225	7	30775	0.442857142857143
chr16	21367250	21376075	7	6600	0.941176470588235
chr16	53088350	53103450	7	10425	1.20567375886525
chr16	57563250	57580125	7	15325	0.2375
chr16	81527100	81540025	7	8925	0.674418604651163
chr17	28026325	28060250	7	23425	1.1219512195122
chr17	72732375	72757250	7	20125	0.711538461538462
chr17	76108900	76152350	7	31975	0.815625
chr17	79874550	79886650	7	10200	0.518518518518518
chr18	74763975	74786625	7	21200	0.48
chr2	43437125	43463825	7	20725	1.08
chr2	65064925	65092850	7	21450	1.17647058823529
chr2	233923900	233959875	7	33300	0.941176470588235
chr2	235391275	235408900	7	14850	1.13793103448276
chr20	3904175	3914750	7	7750	1.14
chr20	35088850	35101825	7	9925	0.80327868852459
chr20	37484075	37513600	7	23575	0.662004662004662
chr20	43970525	43977475	7	5325	1.16129032258065
chr20	57462750	57472975	7	8600	0.7
chr20	61545525	61571325	7	18075	1.2
chr20	62257000	62274550	7	15400	1.09677419354839
chr21	30665925	30682050	7	11075	0.664259927797834
chr21	35882575	35895925	7	8150	1.2
chr21	46522600	46536200	7	10825	0.474137931034483
chr22	38019725	38039825	7	15750	0.67741935483871
chr3	9432300	9444775	7	10550	1.04477611940298
chr3	33085450	33105800	7	15275	1.05263157894737
chr3	42565825	42571850	7	4000	0.950819672131147
chr3	50637300	50671825	7	31450	0.654275092936803
chr3	111832700	111856375	7	20175	0.407843137254902
chr3	170066700	170079775	7	10650	0.869565217391304
chr3	172229425	172242150	7	11825	0.64
chr3	195265300	195280150	7	11550	0.754098360655738
chr4	25855425	25881925	7	23550	0.578512396694215
chr4	42627375	42646925	7	15100	0.80168776371308
chr4	48129325	48142350	7	9675	0.923076923076923
chr4	90214400	90229675	7	13400	0.46875
chr4	109034025	109040225	7	5175	0.4
chr4	114481825	114489675	7	6925	0.928571428571429
chr4	153555400	153567925	7	9100	0.962962962962963
chr4	169424000	169428850	7	3775	0.888888888888889
chr4	185365875	185383375	7	13075	0.85
chr5	14202425	14221950	7	15675	1.13636363636364
chr5	57779825	57803875	7	15625	1.13705583756345
chr5	131819325	131838675	7	17000	1
chr5	158234675	158253375	7	14275	0.979591836734694
chr6	31523775	31562625	7	33575	0.585365853658537
chr6	137534700	137562275	7	20850	0.876404494382023
chr6	159513450	159542975	7	23700	0.591928251121076
chr7	26341950	26356525	7	10275	1.0468085106383
chr7	28188625	28211225	7	19750	0.209230769230769
chr7	37721225	37735225	7	9825	1.12048192771084
chr7	44134175	44146200	7	10325	0.424242424242424
chr7	50342900	50370750	7	25150	0.703125
chr7	104642225	104664850	7	20300	0.740740740740741
chr7	158602225	158623575	7	15650	0.93
chr8	26294500	26308075	7	9250	1.17333333333333
chr8	29930200	29959000	7	21175	1.07418397626113
chr8	56846125	56858650	7	7575	1.06122448979592
chr8	96221400	96246800	7	19250	0.625806451612903
chr9	6680125	6695900	7	13100	1
chr9	36135775	36158700	7	19475	0.680327868852459
chr9	36985050	36990325	7	3775	1.13793103448276
chr9	112668875	112682675	7	11375	0.475409836065574
chr9	116279075	116287325	7	6250	0.846153846153846
chr9	117123200	117161200	7	36650	1.09677419354839
chr9	132243925	132260275	7	11925	0.901408450704225
chr9	132746600	132761700	7	10800	0.9375
chr9	140089625	140101500	7	8150	1.00613496932515
chrX	45612375	45631825	7	15950	1.04878048780488
chrX	129215350	129229675	7	12300	0.756756756756757
chr1	157741200	157755800	6	11275	0.585152838427948
chr1	206287100	206307350	6	17125	0.814545454545455
chr1	226248150	226256625	6	7675	0.739130434782609
chr1	236079425	236119700	6	32025	0.744588744588745
chr1	249110000	249122100	6	10000	0.823529411764706
chr10	22885450	22907800	6	19200	0.60536398467433
chr10	33398400	33407450	6	7675	0.4
chr10	75621625	75635650	6	10675	0.61671469740634
chr10	76583850	76590100	6	5275	0.48
chr10	82213050	82234200	6	19875	0.465116279069767
chr10	98025525	98037300	6	11225	0.4
chr10	98496750	98509225	6	9125	0.782608695652174
chr10	105667175	105679025	6	9900	0.782608695652174
chr10	126222100	126240025	6	15900	0.50761421319797
chr11	63448250	63454650	6	4825	0.857142857142857
chr11	66374750	66388875	6	10225	0.717948717948718
chr11	72846675	72871800	6	23625	0.326530612244898
chr11	118081200	118101200	6	18150	0.21978021978022
chr11	118738775	118774500	6	24750	0.672955974842767
chr11	129984300	129995950	6	11050	0.310344827586207
chr12	48195250	48219350	6	20100	0.835443037974684
chr12	54773150	54788325	6	11875	0.779220779220779
chr12	55374000	55386850	6	9425	0.704918032786885
chr12	57619200	57638125	6	15800	0.745341614906832
chr12	122218500	122251625	6	30025	0.599303135888502
chr13	22243100	22249950	6	4925	0.75
chr13	50645000	50659825	6	13175	0.307692307692308
chr14	71106950	71137100	6	24025	0.587131367292225
chr15	38847950	38857675	6	7750	0.630769230769231
chr15	45740450	45743350	6	2475	0.526315789473684
chr15	70554550	70563875	6	8725	0.181818181818182
chr15	93344875	93357625	6	9900	0.521739130434783
chr16	1766950	1775575	6	8000	0.705882352941177
chr16	11885225	11894850	6	8825	0.379310344827586
chr16	28147700	28158350	6	9700	0.215384615384615
chr16	84626325	84652825	6	24650	0.49
chr16	86011525	86025075	6	10000	0.843478260869565
chr17	259350	267400	6	6000	0.453333333333333
chr18	30348475	30353875	6	4925	0.215384615384615
chr19	796300	802125	6	5000	0.4375
chr19	10625900	10630225	6	3300	0.5
chr19	19077275	19084325	6	6000	0.363636363636364
chr19	36201500	36210475	6	7175	0.679245283018868
chr2	16831300	16848225	6	14350	0.506024096385542
chr2	37891100	37902450	6	8850	0.568421052631579
chr2	46785625	46802675	6	13925	0.593939393939394
chr2	47166775	47179250	6	11300	0.35
chr2	65251500	65260825	6	8200	0.197530864197531
chr2	66659950	66668325	6	7450	0.268292682926829
chr2	68602325	68619475	6	13775	0.51
chr2	100751900	100761300	6	8300	0.425
chr2	197094050	197115575	6	14525	0.840970350404313
chr2	202054725	202062775	6	6250	0.643356643356643
chr2	202115625	202132350	6	13900	0.666666666666667
chr20	30190675	30200700	6	8375	0.731707317073171
chr20	30942550	30951825	6	8050	0.378378378378378
chr20	43990600	43999550	6	7350	0.424242424242424
chr20	52194375	52215475	6	19325	0.771653543307087
chr21	16422650	16439175	6	14000	0.740740740740741
chr21	44934600	44937350	6	1850	0.846153846153846
chr22	22210050	22223525	6	11150	0.694300518134715
chr22	37410825	37419200	6	6625	0.612612612612613
chr22	40825575	40842775	6	13700	0.75
chr22	45618175	45637850	6	17575	0.408695652173913
chr22	50622250	50641025	6	14300	0.798898071625344
chr3	12995750	13009975	6	12000	0.380952380952381
chr3	14443375	14456900	6	10225	0.811594202898551
chr3	49370225	49397000	6	21075	0.555555555555556
chr3	58318000	58329025	6	9800	0.4
chr3	71432525	71453025	6	18850	0.161290322580645
chr3	71532450	71546950	6	10750	0.761904761904762
chr3	151044900	151050075	6	4650	0.24390243902439
chr3	193847600	193860400	6	10875	0.533333333333333
chr3	195619825	195637300	6	15875	0.75
chr4	2833750	2867200	6	28200	0.417857142857143
chr4	154571375	154583900	6	9650	0.762886597938144
chr5	56467650	56484975	6	13500	0.547511312217195
chr5	79429575	79442875	6	11375	0.47787610619469
chr5	122852600	122857600	6	3750	0.731707317073171
chr5	180223100	180245475	6	19800	0.230769230769231
chr6	13299100	13308650	6	6400	0.6
chr6	32551525	32559675	6	7100	0.326241134751773
chr6	33587125	33592850	6	4950	0.666666666666667
chr6	90056225	90070875	6	10875	0.859259259259259
chr6	137415025	137429200	6	12025	0.630630630630631
chr7	960575	972275	6	10325	0.554621848739496
chr7	16792925	16801925	6	7875	0.727272727272727
chr7	18328150	18336775	6	7750	0.652173913043478
chr7	22733800	22742925	6	7225	0.775510204081633
chr7	28120500	28129500	6	7675	0.239520958083832
chr7	33088250	33095550	6	5925	0.818181818181818
chr7	44920050	44927700	6	7025	0.22680412371134
chr7	50456925	50485875	6	25100	0.594900849858357
chr7	102053350	102087075	6	28375	0.388489208633094
chr7	137708450	137714925	6	5025	0.8
chr8	66856700	66869325	6	11475	0.628571428571429
chr8	71125400	71132200	6	6000	0.292682926829268
chr8	96098275	96104775	6	4575	0.690909090909091
chr8	125604975	125628700	6	22250	0.123287671232877
chr9	93556125	93578950	6	18825	0.857142857142857
chr9	115619525	115631625	6	10350	0.422018348623853
chr9	130528400	130550050	6	18600	0.4
chrX	69696900	69700825	6	2675	0.838709677419355
chrX	128902300	128922750	6	19375	0.209944751381215
chrX	153958200	153967325	6	8100	0.347826086956522
chr1	1564250	1567650	5	2975	0.3
chr1	8476825	8492150	5	14650	0.419354838709677
chr1	38309650	38320300	5	9225	0.22680412371134
chr1	61541975	61549925	5	7075	0.523809523809524
chr1	66812425	66820625	5	7400	0.477611940298507
chr1	98369350	98374375	5	4500	0.333333333333333
chr1	150521000	150555150	5	27000	0.401582591493571
chr1	198601300	198661050	5	58600	0.117647058823529
chr1	204474600	204495125	5	17175	0.461538461538462
chr1	207489575	207499250	5	8550	0.258064516129032
chr1	209822350	209827225	5	4425	0.197183098591549
chr10	63796375	63816275	5	18175	0.185022026431718
chr10	81944500	81967750	5	22300	0.0778688524590164
chr10	82242850	82266775	5	22500	0.102941176470588
chr10	102728675	102731700	5	2325	0.540540540540541
chr10	103758350	103768025	5	7000	0.502463054187192
chr10	106077300	106099775	5	21850	0.145454545454545
chr10	116278600	116287675	5	8075	0.313725490196078
chr10	121059000	121070350	5	10225	0.373134328358209
chr11	1858750	1878700	5	17350	0.430379746835443
chr11	2398675	2423600	5	21275	0.4853228962818
chr11	6221175	6227000	5	5275	0.333333333333333
chr11	46135650	46144400	5	7575	0.363636363636364
chr11	62305525	62328725	5	20075	0.291666666666667
chr11	72440950	72457550	5	15275	0.299065420560748
chr11	113845625	113850075	5	3675	0.4
chr12	6735525	6748900	5	10725	0.532051282051282
chr12	9815075	9831625	5	13625	0.488262910798122
chr12	31469575	31480050	5	10125	0.166666666666667
chr12	47598300	47614725	5	14875	0.27027027027027
chr12	52344800	52349400	5	3825	0.379310344827586
chr12	66633150	66636575	5	2675	0.468085106382979
chr12	72077950	72089225	5	9850	0.540540540540541
chr12	104973875	104977950	5	3625	0.461538461538462
chr12	108953125	108964500	5	10325	0.271028037383178
chr12	120685850	120696425	5	9125	0.545454545454545
chr13	32604850	32611600	5	6075	0.491228070175439
chr13	77452500	77461500	5	8400	0.385964912280702
chr13	100083650	100089825	5	5275	0.326797385620915
chr14	59101325	59105950	5	3625	0.5
chr14	65691350	65698750	5	6075	0.4
chr14	77419550	77426050	5	6075	0.3125
chr14	77489525	77511975	5	19400	0.238636363636364
chr14	100702300	100709375	5	6175	0.326530612244898
chr14	102315475	102321100	5	4500	0.454545454545455
chr15	44999075	45024150	5	22525	0.505681818181818
chr15	50398275	50408175	5	8700	0.331288343558282
chr15	60871800	60878975	5	5750	0.515337423312883
chr15	64336000	64342875	5	5850	0.473684210526316
chr15	85289425	85296225	5	6025	0.243243243243243
chr15	100040050	100053175	5	10350	0.528052805280528
chr16	2555950	2571800	5	14325	0.172888015717092
chr16	3012175	3020600	5	6925	0.402877697841727
chr16	11004225	11010350	5	5200	0.5
chr16	11651025	11656675	5	4500	0.528301886792453
chr16	31879975	31892750	5	10350	0.439169139465875
chr16	67462325	67467325	5	4325	0.352941176470588
chr16	85780125	85796450	5	14975	0.40625
chr16	87414875	87428475	5	11125	0.4
chr17	3621625	3628300	5	5625	0.538461538461538
chr17	7379025	7391200	5	9650	0.557522123893805
chr17	7783250	7793075	5	8850	0.305084745762712
chr17	8053600	8068600	5	14225	0.340425531914894
chr17	17078125	17090050	5	10375	0.516129032258065
chr17	25812725	25816950	5	3500	0.337662337662338
chr17	38218425	38232525	5	10775	0.501742160278746
chr17	38332200	38338075	5	4850	0.36734693877551
chr17	46034150	46037875	5	3050	0.439024390243902
chr17	47812100	47829975	5	15225	0.522968197879859
chr17	73356400	73361375	5	4150	0.513513513513513
chr17	74254825	74272175	5	16425	0.418604651162791
chr17	75134675	75143300	5	7400	0.464285714285714
chr17	76346250	76357200	5	9325	0.473282442748092
chr17	76875050	76890450	5	11925	0.40625
chr17	80169800	80178150	5	6975	0.5
chr18	3245200	3267375	5	21050	0.553846153846154
chr18	51742550	51751800	5	7725	0.429752066115702
chr18	52983725	52992075	5	7425	0.4
chr18	60975550	60990325	5	11900	0.55421686746988
chr18	77152975	77167375	5	13400	0.385964912280702
chr19	1845825	1865825	5	17550	0.48936170212766
chr19	1894975	1910250	5	11950	0.525
chr19	3058425	3066325	5	6925	0.366666666666667
chr19	6587125	6591650	5	3575	0.473684210526316
chr19	16433475	16443150	5	8500	0.557377049180328
chr19	35807300	35829425	5	18775	0.535545023696682
chr19	42371850	42396450	5	22125	0.472148541114058
chr2	8816575	8826050	5	8400	0.273381294964029
chr2	28176925	28184025	5	6225	0.363636363636364
chr2	37869900	37886525	5	15875	0.265060240963855
chr2	38401200	38406975	5	4775	0.434782608695652
chr2	47294950	47304600	5	8925	0.44
chr2	48555300	48560350	5	4150	0.56
chr2	48577250	48585200	5	6650	0.547008547008547
chr2	65155400	65167600	5	10475	0.342028985507246
chr2	85632025	85641600	5	7475	0.558139534883721
chr2	109200600	109213700	5	11275	0.478260869565217
chr2	136868375	136900000	5	29225	0.374025974025974
chr2	202013050	202024850	5	9850	0.258675078864353
chr2	202437050	202440250	5	2750	0.368421052631579
chr2	203498675	203513125	5	13550	0.12624584717608
chr2	214090475	214106050	5	12975	0.35016835016835
chr2	230174325	230179575	5	4350	0.45360824742268
chr2	231303575	231316900	5	10850	0.503937007874016
chr2	233178825	233187275	5	6700	0.461538461538462
chr2	234256525	234270000	5	12650	0.516129032258065
chr2	234322125	234333600	5	10425	0.357142857142857
chr20	3991325	3999475	5	7250	0.416666666666667
chr20	24929350	24936100	5	6175	0.138461538461538
chr20	35463400	35477950	5	12375	0.353276353276353
chr20	56271975	56286575	5	13500	0.315789473684211
chr21	33101150	33108175	5	6300	0.431372549019608
chr21	43879075	43887975	5	8225	0.288135593220339
chr22	22776325	22782325	5	5175	0.511627906976744
chr22	24141250	24149500	5	6675	0.433333333333333
chr22	29204950	29211450	5	5725	0.333333333333333
chr22	39539875	39549725	5	8100	0.472049689440994
chr3	15345500	15349475	5	3100	0.4
chr3	18478450	18488800	5	9075	0.219512195121951
chr3	36941425	36955525	5	11500	0.374149659863946
chr3	42542900	42547875	5	4225	0.405797101449275
chr3	49443025	49455625	5	11250	0.231884057971014
chr3	53192250	53209750	5	16700	0.107142857142857
chr3	53273625	53290475	5	13550	0.463829787234043
chr3	71421475	71427475	5	5075	0.25
chr3	113931150	113943875	5	10825	0.365217391304348
chr3	196364975	196379850	5	12100	0.419889502762431
chr4	3075175	3082150	5	5650	0.370860927152318
chr4	40299125	40315100	5	14125	0.245901639344262
chr4	71542475	71547625	5	4775	0.148148148148148
chr5	58419550	58424200	5	3750	0.509803921568627
chr5	77822250	77826775	5	3825	0.388888888888889
chr5	79418050	79423375	5	4125	0.442477876106195
chr5	112253925	112266725	5	11725	0.275862068965517
chr5	169784125	169791825	5	6950	0.233009708737864
chr5	175097700	175102675	5	4000	0.482758620689655
chr6	2872250	2886700	5	12100	0.303030303030303
chr6	32625925	32638750	5	11725	0.184782608695652
chr6	32901300	32924150	5	21625	0.555555555555556
chr6	36074825	36096025	5	16900	0.472
chr6	42005900	42019375	5	11950	0.4
chr6	42738275	42758050	5	15400	0.4
chr6	53196700	53214725	5	16175	0.275409836065574
chr6	107110900	107116625	5	4400	0.529411764705882
chr6	136602950	136613150	5	8975	0.448979591836735
chr6	143138650	143144375	5	5175	0.346153846153846
chr6	143159975	143180500	5	16450	0.410596026490066
chr7	556650	562550	5	4900	0.545454545454545
chr7	73240375	73246925	5	5900	0.264705882352941
chr7	101927800	101938375	5	9175	0.363636363636364
chr7	129250325	129258375	5	7150	0.26530612244898
chr7	130691825	130697600	5	4950	0.432432432432432
chr7	150060475	150078175	5	14525	0.436893203883495
chr8	56824100	56844125	5	18025	0.283464566929134
chr8	128985650	128994700	5	8700	0.0714285714285714
chr8	134058275	134095800	5	31500	0.541379310344828
chr8	144098600	144110900	5	10750	0.302250803858521
chr9	14687475	14693800	5	5000	0.471428571428571
chr9	33287250	33301025	5	11050	0.424870466321244
chr9	35905100	35910000	5	4150	0.315789473684211
chr9	37186550	37194300	5	7000	0.281879194630872
chr9	37321850	37328550	5	5825	0.536585365853659
chr9	107683300	107690825	5	7075	0.0967741935483871
chr9	131444400	131454000	5	8475	0.376470588235294
chr9	134127250	134154800	5	24975	0.231292517006803
chr9	139682450	139688375	5	4850	0.494117647058824
chrX	12964800	12980550	5	15225	0.368421052631579
chrX	46613650	46619525	5	5375	0.521739130434783
chrX	153595075	153603650	5	7950	0.379310344827586
chr1	1787325	1797400	4	9175	0.275
chr1	2158175	2169300	4	9500	0.275862068965517
chr1	12531750	12542000	4	8825	0.231075697211155
chr1	16007475	16012600	4	4775	0.163265306122449
chr1	24807225	24810300	4	2800	0.166666666666667
chr1	27151825	27161650	4	8925	0.24
chr1	32386175	32411500	4	24350	0.0975609756097561
chr1	43146250	43152350	4	5625	0.246153846153846
chr1	82266000	82269300	4	2825	0.275862068965517
chr1	118153900	118160600	4	6400	0.137931034482759
chr1	146515925	146519475	4	3175	0.235294117647059
chr1	150761575	150764950	4	3075	0.175438596491228
chr1	156629475	156635750	4	5725	0.177777777777778
chr1	202534050	202536575	4	2300	0.156862745098039
chr1	222903275	222913775	4	10050	0.205128205128205
chr1	228591800	228595600	4	3500	0.210526315789474
chr1	229159025	229164600	4	4775	0.24203821656051
chr1	234906875	234915225	4	8050	0.155339805825243
chr1	235487325	235496025	4	8125	0.15
chr1	243889800	243898050	4	7375	0.182741116751269
chr10	6102800	6104875	4	1850	0.192307692307692
chr10	22934250	22947300	4	12250	0.112359550561798
chr10	31286350	31290400	4	3725	0.125
chr10	45954550	45961200	4	6250	0.114832535885167
chr10	90610300	90613900	4	3075	0.271186440677966
chr10	94448200	94455650	4	7175	0.137931034482759
chr10	94514575	94521200	4	6300	0.226415094339623
chr10	120965350	120973875	4	8000	0.183333333333333
chr11	13688925	13698175	4	8550	0.153061224489796
chr11	61462875	61469925	4	6700	0.142857142857143
chr11	75048175	75064525	4	15475	0.130681818181818
chr11	75478825	75485950	4	6750	0.130841121495327
chr11	75524300	75539625	4	15025	0.0401606425702811
chr11	111714625	111718200	4	3050	0.269662921348315
chr11	116849700	116861150	4	10925	0.186666666666667
chr11	118174175	118178675	4	4250	0.25
chr11	121305550	121308575	4	2700	0.192771084337349
chr11	128332250	128396775	4	63300	0.0319222761970854
chr12	1699675	1705725	4	5475	0.181818181818182
chr12	50095725	50101850	4	5175	0.252252252252252
chr12	53439900	53444475	4	4175	0.215686274509804
chr12	54801125	54814950	4	12525	0.179775280898876
chr12	58224925	58241225	4	15925	0.0933333333333333
chr12	58287025	58293900	4	6450	0.169491525423729
chr12	65002150	65022525	4	19750	0.0405797101449275
chr12	66628175	66631875	4	3425	0.184210526315789
chr12	76947800	76954525	4	6425	0.225806451612903
chr12	92423425	92430325	4	6150	0.238805970149254
chr12	92524475	92544600	4	19850	0.032258064516129
chr12	93827350	93836925	4	8875	0.22093023255814
chr12	109247225	109256625	4	8700	0.193548387096774
chr12	122904975	122908575	4	3225	0.173913043478261
chr12	123716225	123723450	4	6550	0.217054263565891
chr13	24380500	24383850	4	3175	0.214285714285714
chr13	47148550	47155550	4	6550	0.140845070422535
chr13	110303725	110308675	4	4475	0.23728813559322
chr14	50435850	50448325	4	11350	0.153846153846154
chr14	62161000	62167750	4	6500	0.0740740740740741
chr14	93578225	93583375	4	4625	0.19047619047619
chr14	100528200	100551200	4	22175	0.108527131782946
chr15	57588950	57599600	4	10225	0.128440366972477
chr15	66096350	66099050	4	2375	0.193548387096774
chr15	75063300	75093225	4	29650	0.101694915254237
chr15	81290875	81296375	4	4725	0.253012048192771
chr15	91104125	91115650	4	10650	0.157232704402516
chr16	2585375	2591675	4	5625	0.259259259259259
chr16	3926675	3931500	4	4250	0.198019801980198
chr16	21618625	21624400	4	5200	0.183098591549296
chr16	27236900	27250750	4	12325	0.229934924078091
chr16	27383225	27390850	4	7000	0.150627615062762
chr16	28190475	28208475	4	16525	0.213776722090261
chr16	54961900	54965800	4	3425	0.186046511627907
chr16	81812125	81819750	4	7150	0.0883977900552486
chr16	85337225	85347575	4	9475	0.163568773234201
chr17	5184875	5189175	4	4025	0.216216216216216
chr17	7116875	7124875	4	7450	0.20952380952381
chr17	7474725	7488550	4	13225	0.238095238095238
chr17	21181475	21194125	4	11750	0.162790697674419
chr17	27886625	27896700	4	8900	0.269230769230769
chr17	32568175	32576750	4	7900	0.212389380530973
chr17	44812900	44815725	4	2575	0.205128205128205
chr17	46702350	46706025	4	3225	0.242424242424242
chr17	47433950	47440575	4	6400	0.117647058823529
chr17	57745125	57749275	4	3800	0.19047619047619
chr17	62090725	62103725	4	12200	0.131313131313131
chr17	65253675	65257300	4	3400	0.263157894736842
chr17	74420300	74430775	4	8875	0.246376811594203
chr17	78232600	78239900	4	6750	0.109243697478992
chr18	3652400	3655750	4	3025	0.214285714285714
chr18	48717575	48725150	4	6625	0.252747252747253
chr18	53106375	53110275	4	3375	0.260869565217391
chr19	3175700	3189750	4	13475	0.0843881856540084
chr19	8549425	8555400	4	5600	0.181818181818182
chr19	11070525	11074975	4	4000	0.177215189873418
chr19	12885525	12907825	4	20525	0.26
chr19	13943875	13962725	4	17875	0.178571428571429
chr19	16469450	16488025	4	17100	0.226415094339623
chr19	35694675	35708100	4	12600	0.166666666666667
chr19	39352850	39361775	4	8475	0.105263157894737
chr19	42754725	42760700	4	5550	0.168067226890756
chr19	45347700	45352375	4	4425	0.0854700854700855
chr19	47362950	47367175	4	3900	0.129032258064516
chr19	51638025	51646250	4	7650	0.140740740740741
chr19	52322825	52328875	4	5450	0.263157894736842
chr2	43150975	43157400	4	6125	0.0828402366863905
chr2	45949525	45959200	4	9475	0.130434782608696
chr2	46768125	46780200	4	11250	0.149253731343284
chr2	68473100	68481650	4	8075	0.122448979591837
chr2	96867775	96875575	4	7175	0.132352941176471
chr2	99074950	99085375	4	9425	0.181034482758621
chr2	106359900	106374525	4	13175	0.185185185185185
chr2	145209475	145218550	4	8050	0.270588235294118
chr2	145262425	145283050	4	20350	0.0512820512820513
chr2	196422500	196430025	4	7050	0.253521126760563
chr2	214011250	214018950	4	7400	0.133333333333333
chr2	231080550	231095400	4	14000	0.0886426592797784
chr2	231275525	231291625	4	15575	0.173913043478261
chr2	238594950	238616725	4	19900	0.225865209471767
chr20	3775950	3785225	4	8850	0.137931034482759
chr20	4786525	4805125	4	17375	0.13215859030837
chr20	5622525	5641475	4	18425	0.126582278481013
chr20	17854200	17860750	4	6100	0.137931034482759
chr20	39765100	39771750	4	6300	0.133333333333333
chr20	44632350	44640325	4	7425	0.118518518518519
chr20	49126050	49146400	4	19300	0.226415094339623
chr20	49544650	49549225	4	4300	0.141176470588235
chr20	55963825	55979400	4	15025	0.170940170940171
chr20	61273000	61276550	4	3250	0.19047619047619
chr20	62706525	62715900	4	8525	0.170731707317073
chr21	30554000	30558350	4	3925	0.208955223880597
chr21	46712150	46715875	4	3250	0.218181818181818
chr22	18251100	18265550	4	13050	0.23728813559322
chr22	30694725	30712175	4	15425	0.209302325581395
chr22	33694250	33700250	4	5775	0.127659574468085
chr22	40853825	40861150	4	6725	0.260869565217391
chr22	43038525	43046125	4	7125	0.141176470588235
chr22	45525500	45528625	4	2925	0.166666666666667
chr22	47015300	47020600	4	4750	0.225806451612903
chr22	47157275	47174575	4	16175	0.124197002141328
chr3	9956575	9959275	4	2400	0.19047619047619
chr3	14182850	14188875	4	5775	0.222222222222222
chr3	23846925	23853275	4	5850	0.176991150442478
chr3	43327225	43341500	4	13850	0.0808080808080808
chr3	46129800	46143850	4	13725	0.126582278481013
chr3	57993700	57997075	4	2950	0.177215189873418
chr3	112208575	112220550	4	11025	0.0956937799043062
chr3	127534075	127536875	4	2375	0.254545454545455
chr3	141202025	141210450	4	8200	0.0555555555555556
chr3	141455800	141460325	4	4275	0.16
chr4	37977825	37983550	4	5050	0.266666666666667
chr4	39624200	39642175	4	17300	0.0647482014388489
chr4	68437600	68444000	4	5750	0.252873563218391
chr4	84044600	84048450	4	3400	0.212121212121212
chr4	86395600	86398850	4	2925	0.254545454545455
chr4	159090050	159094175	4	3800	0.27027027027027
chr4	186130000	186138700	4	7950	0.202898550724638
chr5	1521800	1526150	4	3950	0.157894736842105
chr5	32309175	32314075	4	4200	0.248062015503876
chr5	32710025	32714575	4	4000	0.236220472440945
chr5	77402900	77411575	4	7975	0.253731343283582
chr5	139022075	139055550	4	28800	0.177330895795247
chr5	149784550	149800525	4	15575	0.103626943005181
chr5	158272850	158276675	4	3475	0.18
chr5	158378625	158387075	4	7625	0.176100628930818
chr5	158521475	158533950	4	12025	0.231884057971014
chr5	169754125	169764775	4	10075	0.0963855421686747
chr5	176559475	176564550	4	4825	0.0840336134453782
chr5	177630825	177636950	4	5850	0.193548387096774
chr6	2791775	2798025	4	5350	0.246753246753247
chr6	32569400	32579275	4	9500	0.0529801324503311
chr6	35994975	36002500	4	7300	0.0842105263157895
chr6	36559850	36570350	4	9825	0.272727272727273
chr6	41988175	42000500	4	11525	0.188679245283019
chr6	43669975	43675650	4	5125	0.217821782178218
chr6	119666825	119677025	4	9050	0.249158249158249
chr6	133068975	133073350	4	4000	0.140625
chr6	149785250	149811350	4	25775	0.0421545667447307
chr6	150069950	150075800	4	5500	0.163934426229508
chr7	23504475	23515175	4	9700	0.210526315789474
chr7	27135075	27139100	4	3625	0.193548387096774
chr7	38313325	38316075	4	2425	0.228571428571429
chr7	43682575	43694025	4	10175	0.145251396648045
chr7	55634700	55642325	4	6925	0.213333333333333
chr7	139418075	139428325	4	9375	0.223880597014925
chr7	142490825	142511850	4	20775	0.1875
chr7	150481000	150486325	4	5025	0.113821138211382
chr8	23074675	23084700	4	9025	0.209150326797386
chr8	48424350	48428250	4	3550	0.166666666666667
chr8	67397375	67403925	4	5975	0.264150943396226
chr8	82016050	82024975	4	8650	0.1
chr8	95953050	95962800	4	9300	0.0727272727272727
chr8	107679325	107682575	4	2800	0.246913580246914
chr8	131203675	131207775	4	3775	0.169014084507042
chr9	37022100	37039725	4	16500	0.178217821782178
chr9	74378350	74385425	4	6675	0.119047619047619
chr9	96927200	96933050	4	5550	0.245614035087719
chr9	117372600	117382850	4	9825	0.106508875739645
chrX	1581150	1591350	4	9625	0.0952380952380952
chrX	12984950	13003825	4	17125	0.254945054945055
chrX	13015575	13027225	4	10650	0.242914979757085
chrX	39953300	39960025	4	6400	0.166666666666667
chrX	40011150	40015025	4	3475	0.269230769230769
chrX	51634675	51638750	4	3600	0.181818181818182
chrX	65217325	65242875	4	24125	0.22680412371134
chrX	77576675	77586650	4	9075	0.120689655172414
chrX	123092700	123099450	4	6100	0.172043010752688
chrX	131612900	131617075	4	3750	0.272727272727273
chrX	149737050	149744825	4	7325	0.178571428571429
chr1	1240050	1245250	3	5050	0.0540540540540541
chr1	11872850	11876750	3	3775	0.055045871559633
chr1	19273550	19283200	3	9525	0.0327868852459016
chr1	23880050	23890350	3	10125	0.0229226361031519
chr1	25067500	25076725	3	8900	0.063768115942029
chr1	25246450	25258475	3	11650	0.0437636761487965
chr1	35916475	35921075	3	4400	0.0625
chr1	38154650	38158800	3	4050	0.0303030303030303
chr1	90070800	90077425	3	6350	0.0512820512820513
chr1	101489725	101495575	3	5600	0.0701754385964912
chr1	117590400	117595000	3	4475	0.0377358490566038
chr1	118194500	118209825	3	14925	0.0601503759398496
chr1	149814875	149822075	3	6975	0.0540540540540541
chr1	150732275	150739325	3	6900	0.0701754385964912
chr1	150943425	150952200	3	8600	0.03125
chr1	153328675	153335250	3	6400	0.0521739130434783
chr1	160543400	160550575	3	6750	0.0687022900763359
chr1	160671900	160684775	3	12450	0.0426439232409382
chr1	169647925	169655025	3	6975	0.0769230769230769
chr1	173378500	173388125	3	9250	0.0581818181818182
chr1	207222925	207230575	3	7400	0.0492957746478873
chr1	207927500	207929750	3	2150	0.0645161290322581
chr1	223348300	223352100	3	3700	0.0449438202247191
chr1	226589175	226596525	3	7175	0.0381679389312977
chr1	244209300	244217100	3	7700	0.0185185185185185
chr10	3817200	3829100	3	11650	0.0279329608938547
chr10	11721750	11729500	3	7400	0.0553359683794466
chr10	17254500	17260500	3	5775	0.05
chr10	22621825	22625775	3	3800	0.0615384615384615
chr10	50006975	50013575	3	6500	0.0272108843537415
chr10	64391075	64399275	3	7950	0.0611353711790393
chr10	70845650	70854050	3	8150	0.0432900432900433
chr10	97514725	97523075	3	8050	0.0643086816720257
chr10	97589450	97602350	3	12600	0.0447761194029851
chr10	111967125	111975775	3	8475	0.033112582781457
chr11	45948675	45960275	3	11050	0.0555555555555556
chr11	46691550	46700000	3	8075	0.0649350649350649
chr11	47868400	47887650	3	18675	0.0473186119873817
chr11	60220575	60232000	3	11275	0.0171919770773639
chr11	61809025	61812225	3	3050	0.0555555555555556
chr11	108105275	108111425	3	5925	0.062780269058296
chr11	116965025	116970300	3	5050	0.0721649484536082
chr11	117869225	117887500	3	17100	0.0767946577629382
chr11	128159350	128176800	3	16975	0.0711462450592885
chr12	31893925	31905700	3	11525	0.0291970802919708
chr12	40615325	40626325	3	10500	0.0686015831134565
chr12	48293575	48299575	3	5850	0.0386473429951691
chr12	53772125	53777725	3	5450	0.0659340659340659
chr12	57911950	57919000	3	6925	0.0228571428571429
chr12	110717950	110723400	3	5325	0.0292682926829268
chr12	111177325	111181725	3	4200	0.0757575757575758
chr12	116711825	116715550	3	3575	0.0615384615384615
chr12	122580900	122585875	3	4825	0.0555555555555556
chr12	133080450	133084325	3	3700	0.0666666666666667
chr13	20692400	20695625	3	3100	0.0618556701030928
chr13	42030850	42041350	3	10275	0.0564516129032258
chr13	67802275	67806025	3	3650	0.0444444444444444
chr13	100071675	100079200	3	7175	0.073394495412844
chr13	108863925	108872950	3	8825	0.0402010050251256
chr14	50334050	50337950	3	3775	0.0441176470588235
chr14	50578200	50584200	3	5800	0.0705882352941176
chr14	65564100	65570350	3	6075	0.0384615384615385
chr14	81684550	81688575	3	3875	0.0769230769230769
chr14	90185300	90189825	3	4400	0.0357142857142857
chr14	96129075	96135375	3	6100	0.0612244897959184
chr14	102275400	102296250	3	20175	0.0439121756487026
chr15	31615550	31661375	3	45550	0.0136363636363636
chr15	39914825	39918675	3	3650	0.0735294117647059
chr15	56533650	56538350	3	4575	0.0425531914893617
chr15	63480850	63490050	3	8850	0.0555555555555556
chr15	65587600	65590775	3	3075	0.0666666666666667
chr15	67437975	67443525	3	5300	0.0707070707070707
chr15	70385975	70394100	3	8000	0.0193548387096774
chr15	86244400	86252175	3	7500	0.0729166666666667
chr16	9183750	9197850	3	13725	0.0716845878136201
chr16	16100300	16103375	3	2975	0.043010752688172
chr16	21654300	21671425	3	16850	0.0278207109737249
chr16	27409300	27421250	3	11625	0.037037037037037
chr16	28172375	28178925	3	6300	0.0462962962962963
chr16	29748350	29759125	3	10400	0.0714285714285714
chr16	57056925	57060700	3	3675	0.0512820512820513
chr16	67834450	67841500	3	6800	0.0701754385964912
chr17	18084950	18092000	3	6900	0.0298507462686567
chr17	20936325	20941800	3	5375	0.0196078431372549
chr17	27271850	27280650	3	8525	0.0573770491803279
chr17	27503175	27507150	3	3875	0.0597014925373134
chr17	36883150	36888850	3	5400	0.0769230769230769
chr17	38261050	38270525	3	9225	0.0461095100864553
chr17	43296675	43313900	3	16850	0.0273972602739726
chr17	43483025	43493300	3	10175	0.0459770114942529
chr17	45779300	45784675	3	5150	0.0756756756756757
chr17	47286150	47297900	3	11625	0.047244094488189
chr17	56590625	56597375	3	6575	0.0392156862745098
chr17	58163725	58173450	3	9475	0.0440771349862259
chr17	61996725	62013025	3	15875	0.0674157303370786
chr17	66249100	66256675	3	7300	0.0746887966804979
chr17	72522925	72529500	3	6400	0.0404858299595142
chr17	74475100	74482700	3	7375	0.0585774058577406
chr18	12878800	12886875	3	7775	0.0710059171597633
chr18	21058050	21063675	3	5525	0.0251572327044025
chr18	21075500	21081375	3	5750	0.0338983050847458
chr18	21441350	21447400	3	5900	0.047244094488189
chr18	30338775	30342700	3	3825	0.0294117647058824
chr18	53445700	53448525	3	2700	0.0674157303370786
chr19	2234950	2241675	3	6575	0.0483870967741935
chr19	12720800	12727475	3	6500	0.032
chr19	13258925	13284725	3	25525	0.0127659574468085
chr19	15487625	15491725	3	3950	0.0491803278688525
chr19	16692200	16706400	3	13700	0.0662768031189084
chr19	17632925	17641900	3	8800	0.0427350427350427
chr19	47728775	47735325	3	6350	0.043859649122807
chr2	10174300	10177075	3	2650	0.0754716981132075
chr2	10422700	10426650	3	3825	0.0533333333333333
chr2	24712425	24717025	3	4425	0.0526315789473684
chr2	28842750	28848875	3	5975	0.0504201680672269
chr2	42323275	42337450	3	13950	0.0261194029850746
chr2	74681650	74686775	3	4925	0.0662983425414365
chr2	182319675	182333350	3	13575	0.0547945205479452
chr2	183578050	183584325	3	5950	0.0622222222222222
chr2	204732000	204735425	3	3300	0.0606060606060606
chr2	231335250	231339600	3	4200	0.051948051948052
chr2	231729000	231745425	3	15925	0.0420711974110032
chr20	813725	818400	3	4525	0.0661157024793388
chr20	17835850	17842550	3	6525	0.0683760683760684
chr20	47431850	47445725	3	13150	0.0590551181102362
chr20	49430375	49436150	3	5550	0.0594059405940594
chr21	39865525	39872150	3	6275	0.0746887966804979
chr21	46325300	46353575	3	27775	0.0334883720930233
chr22	18476675	18489675	3	12675	0.0392156862745098
chr22	24092575	24098125	3	5400	0.0423280423280423
chr22	26874700	26881325	3	6525	0.0380952380952381
chr22	36550775	36562200	3	11275	0.0740740740740741
chr22	37613875	37642300	3	28050	0.0426229508196721
chr22	40294000	40305050	3	10775	0.0431034482758621
chr22	40807750	40815725	3	7625	0.0743494423791822
chr22	42313625	42337775	3	23625	0.0404551201011378
chr22	50737850	50748150	3	10075	0.038781163434903
chr3	10230550	10242600	3	11500	0.0650887573964497
chr3	32021050	32024675	3	3475	0.0655737704918033
chr3	98280875	98285050	3	4000	0.0547945205479452
chr3	111697325	111700900	3	3425	0.0740740740740741
chr3	127770175	127773425	3	3075	0.0707964601769911
chr3	128943200	128955025	3	11475	0.0655737704918033
chr3	176911250	176917625	3	6225	0.0368098159509202
chr3	194116900	194119175	3	2175	0.0526315789473684
chr4	2482850	2490050	3	7075	0.0384615384615385
chr4	3531450	3534900	3	3300	0.0747663551401869
chr4	38663400	38677800	3	14050	0.0578778135048231
chr4	39977050	39980550	3	3350	0.0625
chr4	54927600	54931975	3	4250	0.0447761194029851
chr4	79695975	79704125	3	7900	0.0666666666666667
chr4	154385950	154395125	3	8875	0.0606060606060606
chr4	185817550	185820125	3	2450	0.0714285714285714
chr5	53813175	53820925	3	7475	0.0701754385964912
chr5	98261325	98271550	3	9725	0.074468085106383
chr5	131744700	131768500	3	23150	0.0458015267175573
chr5	138719125	138730475	3	11200	0.0769230769230769
chr5	148786475	148789300	3	2700	0.0666666666666667
chr5	158631050	158639175	3	7800	0.0761245674740484
chr5	176722175	176740425	3	17575	0.0736434108527132
chr5	177539725	177549325	3	9300	0.0746887966804979
chr6	13708150	13713725	3	5450	0.0470588235294118
chr6	14633725	14641525	3	7700	0.0263157894736842
chr6	16128700	16133625	3	4825	0.0254777070063694
chr6	26520350	26523750	3	3275	0.058252427184466
chr6	32588750	32597150	3	8225	0.0476190476190476
chr6	32601150	32609575	3	8225	0.058252427184466
chr6	33392425	33402200	3	9425	0.056980056980057
chr6	43242650	43246375	3	3600	0.048
chr6	106957000	106976600	3	19100	0.0347593582887701
chr6	135500875	135507075	3	6050	0.0350877192982456
chr7	22698925	22704625	3	5475	0.0591133004926108
chr7	66092075	66097725	3	5450	0.0714285714285714
chr7	130623975	130631150	3	6850	0.0530973451327434
chr7	135648875	135652875	3	3825	0.0694444444444444
chr8	8725925	8731250	3	5225	0.043956043956044
chr8	11347925	11367025	3	18625	0.0740740740740741
chr8	17779125	17786900	3	7675	0.0268456375838926
chr8	28191825	28202775	3	10800	0.0147420147420147
chr8	28240625	28246350	3	5625	0.0350877192982456
chr8	54753700	54757425	3	3625	0.031496062992126
chr8	61835075	61842700	3	7325	0.0689655172413793
chr8	94916250	94919375	3	2975	0.0761904761904762
chr9	71735450	71738125	3	2550	0.0638297872340425
chr9	74509500	74518050	3	8350	0.0490196078431373
chr9	130725800	130747300	3	21000	0.037956204379562
chrX	2415050	2418975	3	3800	0.05
chrX	39963750	39969300	3	5425	0.0331491712707182
chrX	40502700	40507825	3	4925	0.075
chrX	41096725	41100425	3	3525	0.0610687022900763
chrX	48772425	48779425	3	6750	0.0654205607476635
chrX	78197975	78207600	3	9125	0.056980056980057
chrX	80062925	80066400	3	3300	0.0747663551401869
chrX	100623425	100627075	3	3475	0.0677966101694915
chrX	117628725	117633425	3	4475	0.0591715976331361
chrX	131620350	131625975	3	5325	0.0618556701030928
chrX	153187250	153195450	3	7900	0.0547945205479452
