# Supplementary material for: Large organized chromatin lysine domains help distinguish primitive from differentiated cell populations
Source: Nat Commun. 2021 Jan 21;12:499. doi: 10.1038/s41467-020-20830-9 (PMC7820432; doi:10.1038/s41467-020-20830-9)
Supplement: Supplementary file 3 — Supplementary Software [file 41467_2020_20830_MOESM3_ESM.zip › E031-H3K27me3_LOCKS.bed]

chr1	832550	1000125	60	65525	12.551724137931
chr1	18867775	19045200	60	66450	58.2285714285714
chr1	20598375	20838775	60	56775	53.6842105263158
chr1	31274850	31367050	60	59175	14.2857142857143
chr10	99717875	99869000	60	47775	42.4615384615385
chr10	102220975	102400825	60	50375	30.2727272727273
chr10	102401050	102551675	60	116800	18.5263157894737
chr10	102728725	102933225	60	98375	44.9756097560976
chr10	102933625	103110600	60	82625	74.2352941176471
chr11	1559150	1752050	60	42250	66.9523809523809
chr11	120015300	120216275	60	60650	68.85
chr12	54070300	54212925	60	80900	55.0555555555556
chr12	54212975	54299350	60	37300	20
chr12	54299650	54517450	60	178600	27.5294117647059
chr12	113885850	114083325	60	61475	52.1666666666667
chr13	28326050	28440300	60	59450	49.1818181818182
chr13	99652025	99796700	60	110825	12.12
chr13	110912200	111083600	60	51900	63.9393939393939
chr14	100067575	100276025	60	54475	59.304347826087
chr14	100276300	100342225	60	31450	15.5555555555556
chr16	75260850	75369500	60	52700	53.5384615384615
chr16	86188125	86396950	60	52825	61.2
chr17	32734600	32919050	60	38750	55.9047619047619
chr17	38815100	38926725	60	27825	54.0714285714286
chr17	46463950	46757925	60	128100	68.8181818181818
chr17	47927850	48136800	60	87525	40.7058823529412
chr19	1667275	1789950	60	76925	18.8333333333333
chr19	46417025	46585875	60	55650	31.2592592592593
chr19	46586950	46914000	60	35025	56.6666666666667
chr19	51052725	51205800	60	52525	71.2903225806452
chr2	219696175	219838750	60	74675	18.6666666666667
chr20	1864825	2073075	60	28675	46.2758620689655
chr20	21254475	21551825	60	61200	70
chr20	44611675	44866925	60	58175	55.8823529411765
chr20	61601625	61814250	60	71775	54.5882352941176
chr20	61859925	62151375	60	52075	71.7101449275362
chr4	186350975	186509750	60	50500	65.2
chr5	473775	711825	60	56475	72.0571428571429
chr5	1594050	1895825	60	59650	68
chr5	38378200	38551000	60	71225	58.7857142857143
chr5	72407275	72533275	60	97900	2.38709677419355
chr5	72533500	72654275	60	59625	28.4761904761905
chr5	112672000	112809750	60	27900	68.7058823529412
chr5	135217625	135418125	60	37950	49.3417721518987
chr5	139279125	139434000	60	40525	56.8372093023256
chr5	176022900	176196850	60	68825	53.3658536585366
chr6	1262150	1440150	60	64725	36.3448275862069
chr6	27170600	27299700	60	98525	8.71794871794872
chr6	27341375	27568625	60	73050	57.0722891566265
chr6	28368325	28502650	60	40075	28.3404255319149
chr6	28502700	28636925	60	53500	31.44
chr6	28639575	28773600	60	97875	14.258064516129
chr6	29742700	30056500	60	56950	57.9428571428571
chr6	137239675	137388625	60	55500	45.7272727272727
chr6	150181950	150379250	60	96275	40.962962962963
chr7	1225325	1463325	60	69750	66.4375
chr7	155126800	155316075	60	110775	57.1428571428571
chr8	27664925	27811025	60	81000	53.7272727272727
chr9	838925	1008975	60	68850	43.8
chr9	21956750	22113675	60	63850	28
chr9	100463575	100623825	60	53975	57.2857142857143
chr9	112149250	112266725	60	57075	20.7777777777778
chrX	15470500	15612700	60	23225	48.5555555555556
chr1	202556650	202688500	59	88875	23.8461538461538
chr15	89878875	90084975	59	87475	66.4285714285714
chr19	51206150	51435625	58	46400	64.1212121212121
chr20	58146975	58331400	58	40900	58.7333333333333
chr6	30318800	30451450	58	97875	3.51515151515152
chr6	41331300	41518575	58	57075	67.8823529411765
chr17	38927900	39154100	57	40000	68.6
chr11	43558300	43664775	56	55400	33.5294117647059
chr15	95113800	95217700	56	35800	40.1111111111111
chr3	149301350	149387175	56	42100	30.08
chr13	25561025	25767000	55	41575	65.68
chr17	43765625	43985450	55	39550	54.5333333333333
chr20	55787300	55923300	55	40475	51.741935483871
chr6	26577250	26774975	55	42475	62.4705882352941
chr6	38943200	39062550	54	28800	36.3157894736842
chr8	11461225	11628750	54	96375	47.4117647058824
chr13	28440750	28560425	53	82425	12.7
chr8	11056575	11140475	53	38200	42.4166666666667
chr10	102551975	102653925	52	54075	17.7204301075269
chr5	134799525	134919375	52	69550	18.0597014925373
chr5	180466825	180560975	52	52800	18.6857142857143
chr9	126719625	126847275	52	70800	36.6086956521739
chr18	45901350	45989775	51	42700	19.6190476190476
chr1	157532225	157611225	50	29100	36.2962962962963
chr2	218061700	218192925	50	37975	43.8867924528302
chr5	71375150	71492300	50	26625	37.9411764705882
chr5	140304625	140625750	50	37975	43.1590909090909
chr5	140705875	140815500	50	90500	6.74509803921569
chr6	134158750	134249300	50	40375	45.6842105263158
chrX	15613300	15689775	50	26250	24.0952380952381
chr19	54382200	54527250	49	51675	31.1034482758621
chr5	172628450	172763525	49	68300	32.2352941176471
chr9	134970150	135122550	49	33375	53.3333333333333
chr1	47866700	48060625	48	60375	49.6410256410256
chr16	83987000	84201200	47	33025	43.1229946524064
chr8	141984450	142095400	47	65075	26.7142857142857
chr2	45075150	45247925	46	77750	49.4545454545455
chr5	72665175	72789450	46	70925	43.4838709677419
chr8	10404900	10540850	46	19725	45.6153846153846
chr17	46758100	46897550	45	76575	45.4285714285714
chr1	165311550	165437425	44	72300	38.6190476190476
chr15	73291950	73385775	44	29600	32.8571428571429
chr19	40405450	40474175	43	24800	26.3
chr7	73009575	73088075	43	35275	32.8421052631579
chr11	56889125	57022550	42	31075	40.2941176470588
chr2	220277900	220442025	42	66225	29.4838709677419
chr20	37228000	37371525	42	51975	20.3333333333333
chr16	86476750	86632975	41	68275	32.8095238095238
chr1	156581500	156678700	40	57250	12.6896551724138
chr10	119993475	120053375	40	23975	14.5185185185185
chr15	96534975	96600075	40	22950	30.6666666666667
chr7	117903225	117990925	40	45625	23.0909090909091
chr9	129344325	129468300	40	87450	8.30769230769231
chr1	20510275	20570975	39	24675	23.4666666666667
chr19	32800875	32884300	39	49675	21.5
chr2	73082450	73158575	39	46050	13.75
chr1	46910725	47012275	38	58700	12.4736842105263
chr20	2492300	2569200	38	20675	26.375
chr6	27568775	27659550	38	47050	18.5185185185185
chr11	124986925	125063725	37	27800	27.8857142857143
chr12	54517675	54613100	37	54450	21.24
chr16	1895950	2079075	37	40950	28.3733333333333
chr9	32873150	32956925	37	27575	24.0322580645161
chr19	40972150	41141800	36	40425	25.9148936170213
chr19	54977575	55047275	36	24500	25.1111111111111
chr19	55552675	55694325	36	47575	27.8
chr2	119556900	119639175	36	60675	12.6315789473684
chr18	44733475	44801000	35	38275	10.8888888888889
chr20	36246900	36320150	35	15075	23.0120481927711
chr7	25882025	25954775	35	45925	25.2631578947368
chr11	6276200	6356400	34	27850	26
chr11	12685975	12746575	34	41775	14.0666666666667
chr12	107275275	107349425	34	59200	6.10526315789474
chr13	20673175	20780875	34	43700	18.8307692307692
chr15	65644800	65718700	34	29025	22.5
chr20	44873850	44948475	34	36250	17.4545454545455
chr9	91414650	91470500	34	29950	8.74074074074074
chr1	156045175	156108975	33	39500	13.7368421052632
chr13	28906950	28962475	33	19625	14.5714285714286
chr18	781600	842425	33	36100	21.0714285714286
chr5	54455800	54537075	33	46425	20.4375
chr8	27811100	27876100	33	20875	22.0714285714286
chr1	6452325	6559625	32	42150	22.6363636363636
chr15	22327975	22392150	32	33150	14.9473684210526
chr6	148504825	148549925	32	20900	10.2857142857143
chr7	27162675	27300975	32	122075	5.66666666666667
chr1	33334675	33439025	31	36600	13.0434782608696
chr1	91154525	91227950	31	44100	13.3333333333333
chr1	231570550	231631125	31	29025	14.9714285714286
chr11	78724050	78764775	31	24625	6.14285714285714
chr19	47908075	47976375	31	43150	12.9285714285714
chr2	71085975	71206600	31	55575	19.8260869565217
chr2	242964325	243000075	31	15600	9.83333333333333
chr20	49631200	49711275	31	25225	17.0769230769231
chr6	108421025	108514850	31	70250	12.2033898305085
chrX	99838875	99900225	31	17850	12.6976744186047
chr1	149935850	150002725	30	46150	16.4
chr1	231278550	231324875	30	22450	11.3333333333333
chr10	96038825	96072325	30	16975	5.4375
chr10	97851900	97888850	30	21450	8.5
chr1	40131900	40202025	29	40825	17.5652173913043
chr1	245394900	245442450	29	30525	7.71428571428571
chr20	21043925	21101800	29	33525	16.6666666666667
chr8	6771750	6828150	29	35300	10.8181818181818
chr8	6879875	6919700	29	17850	16.9166666666667
chr8	23525225	23594450	29	51075	8
chr9	36982400	37056400	29	51950	8.63157894736842
chr1	112503025	112540200	28	22275	8.05
chr6	147821825	147860525	28	18475	15.12
chr15	30095575	30136200	27	24975	7.5625
chr16	75369675	75419425	27	31700	5.6
chr2	44987125	45042000	27	29500	6.93103448275862
chr2	176916175	177071100	27	139825	8.23529411764706
chr20	2328700	2370825	27	14275	11.1851851851852
chr21	38032575	38091775	27	41150	9.03571428571429
chr4	13487625	13555900	27	47550	13.9230769230769
chr4	110269800	110302100	27	11150	9.1304347826087
chr1	210396100	210446200	26	23750	4.77902621722846
chr2	175569375	175603000	26	18050	6.55555555555556
chr2	220186300	220225475	26	18725	6.75
chr5	112809850	112847700	26	33275	1.38095238095238
chr6	44236000	44328350	26	30100	10.72
chr1	52686275	52733650	25	38675	1.87096774193548
chr11	2068125	2092200	25	8875	11.2727272727273
chr11	69499775	69548025	25	24575	8.07692307692308
chr17	77713450	77823150	25	55050	8.79768786127168
chr22	38938000	38967525	25	14150	6.25
chr3	126604700	126661800	25	38225	12.0909090909091
chr5	137969150	138012700	25	25825	11.8064516129032
chr8	74792300	74819675	25	10775	12.0740740740741
chrX	153082075	153122100	25	19400	6.72727272727273
chr1	152069575	152114175	24	28475	4.72727272727273
chr13	100592875	100659225	24	55175	8.25
chr14	73044025	73069000	24	10500	9.22222222222222
chr6	27040950	27072775	24	16525	3.58620689655172
chr6	137791150	137844650	24	46750	1.32432432432432
chr9	98253625	98294725	24	26425	7.53846153846154
chr14	99696425	99747050	23	35150	6.3265306122449
chr17	27324475	27366300	23	22275	9.07692307692308
chr19	52041500	52067725	23	9625	8.58333333333333
chr2	219895075	219931275	23	27150	4.05714285714286
chr22	37209000	37245375	23	18550	6.30769230769231
chr6	2517450	2550900	23	12800	8.84375
chr6	52529400	52567400	23	14650	4.76923076923077
chr9	1017425	1061525	23	27550	6.76190476190476
chr1	38080450	38113350	22	21325	4.41666666666667
chr1	202440350	202470200	22	21550	3.55555555555556
chr12	65324725	65352600	22	10400	6.08695652173913
chr16	3201450	3251775	22	36800	7.32075471698113
chr18	19739100	19779175	22	26700	8.83333333333333
chr18	42287675	42330050	22	27975	7.93650793650794
chr19	46264850	46319900	22	36750	5.3
chr2	241586750	241614475	22	12025	5.89473684210526
chr4	175112650	175151075	22	23750	8.37037037037037
chr1	147039575	147071275	21	21300	5.75
chr15	47800350	47833100	21	23775	6.76190476190476
chr16	198575	231500	21	18925	6
chr17	43032775	43068050	21	26825	3.62962962962963
chr17	45851700	45952725	21	30950	7.69291338582677
chr4	41729800	41769725	21	24125	5.8
chr8	99948300	100001725	21	43400	2.75409836065574
chr11	70234750	70279125	20	33150	5.92
chr19	47136350	47164150	20	17675	6.44444444444444
chr2	175173125	175210900	20	27925	6.93023255813953
chr3	190200375	190220175	20	7925	4.35294117647059
chr4	122851050	122876525	20	16325	6.61538461538461
chr5	176211450	176248875	20	25900	6.71232876712329
chr7	73116000	73147450	20	21375	3.52631578947368
chr7	130404800	130437900	20	22325	7.36842105263158
chr7	150845800	150874550	20	16575	5.45454545454545
chr10	658825	684125	19	14500	5.85365853658537
chr10	29478175	29496500	19	7225	5.90476190476191
chr10	111903725	111939400	19	24600	4.12121212121212
chr10	118872775	118935400	19	48025	6.40540540540541
chr11	17707675	17762525	19	31425	5.41025641025641
chr11	31812525	31867200	19	48875	3
chr17	78432600	78468500	19	23075	5.51724137931035
chr2	223131400	223190775	19	49450	3.84
chr20	36928225	36950000	19	12425	5.95238095238095
chr6	126063150	126088150	19	18700	2.42857142857143
chr8	118881150	118908250	19	11875	4.66666666666667
chr8	133478600	133499425	19	12150	3.14285714285714
chrX	39942025	39970800	19	20525	2.5
chr1	63330125	63352650	18	14375	4.08695652173913
chr1	94564650	94581250	18	11425	2.18181818181818
chr1	114737825	114756575	18	8600	5.04761904761905
chr16	69497175	69521100	18	16500	2.75862068965517
chr2	118965525	118992025	18	17625	5.29411764705882
chr2	177491500	177525100	18	23475	4.5
chr2	227507250	227525525	18	8175	4.44444444444444
chr4	110942525	110968050	18	14375	6
chr6	100026325	100089475	18	45650	5.13333333333333
chr8	97141050	97185250	18	39150	1.72413793103448
chr9	35837700	35857400	18	9700	4.38095238095238
chr1	203076600	203107825	17	19250	5.44827586206897
chr12	3222275	3247500	17	19025	1.91304347826087
chr14	37108325	37147800	17	31925	3.83333333333333
chr14	61095075	61133550	17	34525	0.814814814814815
chr14	103730025	103754700	17	17075	3.76470588235294
chr16	54955400	54986600	17	24900	2.94117647058824
chr17	19200825	19228200	17	12450	3.875
chr19	38699050	38723000	17	15875	5.25
chr3	71943000	71970800	17	16800	4.54545454545455
chr3	127131500	127151000	17	12450	4.26315789473684
chr4	2035425	2064225	17	17925	1.78378378378378
chr6	25640875	25655825	17	10125	2.4
chr7	97749900	97782250	17	13350	5.25373134328358
chr7	120309475	120335050	17	19150	2.73913043478261
chr8	55350450	55389850	17	28900	5.2
chr8	70970475	70997825	17	17225	5.08571428571429
chr10	98936275	98959525	16	16750	2.35
chr12	133172625	133197925	16	17700	3.14285714285714
chr14	61731475	61752225	16	11575	3.5
chr14	90517225	90537975	16	14650	3.38888888888889
chr15	53060025	53107825	16	37250	4.41379310344828
chr16	3061700	3100575	16	22725	4.49411764705882
chr17	36714900	36770800	16	51625	2.22857142857143
chr2	199175950	199190400	16	8575	2.36363636363636
chr2	200308300	200342550	16	30275	0.9375
chr2	207113225	207145025	16	28050	1
chr3	147069125	147145950	16	71475	1.44444444444444
chr4	8854725	8900300	16	40425	4.4
chr4	81103500	81129325	16	16950	2.66666666666667
chr5	170730275	170765625	16	29250	4.47058823529412
chr8	22535275	22582725	16	31575	2.19512195121951
chr8	24806575	24825350	16	13875	3.40740740740741
chr8	41158225	41182175	16	18575	2.72
chr13	44483350	44513475	15	23975	2.71111111111111
chr14	52811850	52830225	15	12525	3
chr15	74038725	74054600	15	11950	1.85185185185185
chr4	174415200	174474725	15	55450	0.790697674418605
chr6	5986300	6021925	15	30150	2.6
chr6	30056675	30083625	15	21050	1.50877192982456
chr1	95283900	95302750	14	12125	2.81818181818182
chr10	135132375	135162000	14	18175	1.65289256198347
chr11	120370550	120389025	14	12275	2.23529411764706
chr15	58345750	58367300	14	16650	2.15094339622642
chr16	49884725	49896500	14	8825	1.52941176470588
chr17	59470800	59500775	14	26875	1.15384615384615
chr19	36324900	36362975	14	26050	2.43220338983051
chr2	183883225	183915600	14	25675	1.96363636363636
chr2	242371650	242398750	14	19100	2.82051282051282
chr4	41854475	41892450	14	32025	2.38888888888889
chr5	174863400	174882375	14	13425	2.42105263157895
chr6	28773750	28812050	14	29750	1.92727272727273
chr9	21380125	21404750	14	18950	2.8
chr10	131747600	131777200	13	26425	2.55555555555556
chr12	132946075	132965625	13	12925	1.23076923076923
chr16	67182850	67213550	13	23050	2.2
chr17	2646850	2662475	13	10350	1.72413793103448
chr19	4573625	4600750	13	17725	2.24390243902439
chr19	18705675	18728775	13	19200	1.19642857142857
chr2	219838825	219874200	13	32600	1.31034482758621
chr20	36527575	36547650	13	17800	0.622222222222222
chr22	39617550	39652750	13	30675	2.32941176470588
chr4	85395175	85435125	13	34775	2.20512820512821
chr5	92898850	92959525	13	56350	1.78947368421053
chr6	106428425	106451325	13	19575	2.44444444444444
chr7	19134250	19164100	13	25400	1.82608695652174
chr7	132245775	132264700	13	13325	2.36363636363636
chr8	9751550	9778375	13	23350	1.33333333333333
chr8	72712425	72726425	13	8425	2.11764705882353
chr8	145553125	145569400	13	12775	2.29411764705882
chrX	578375	607200	13	24675	0.693877551020408
chr1	39267125	39287600	12	16350	0.762886597938144
chr1	91291150	91320125	12	25600	1.9
chr1	156371625	156416475	12	38950	1.65217391304348
chr10	77151550	77173575	12	18125	1.0625
chr10	106392200	106407950	12	13125	1.13636363636364
chr10	119277800	119319225	12	37350	1.68181818181818
chr10	125722225	125742450	12	14500	1.94495412844037
chr14	36960525	37001575	12	37950	0.743589743589744
chr14	97200850	97212325	12	9275	1.58823529411765
chr15	96858200	96916750	12	55800	0.823529411764706
chr16	71434375	71446725	12	6175	2
chr17	79358800	79376900	12	15550	0.469135802469136
chr20	39302075	39328475	12	23800	1.13793103448276
chr20	58016700	58025325	12	5150	1.73333333333333
chr21	34324225	34334000	12	7400	0.933333333333333
chr21	46116075	46146225	12	25650	0.771084337349398
chr3	197802300	197822100	12	14050	1.07692307692308
chr5	76913600	76950425	12	34225	0.894736842105263
chr5	79853550	79870600	12	12775	1.91666666666667
chr5	132142975	132167525	12	19600	1.32142857142857
chr6	105384325	105407825	12	18225	1.95
chr7	108089200	108101825	12	9850	1.76
chr7	155316250	155333625	12	13325	1.39130434782609
chr8	121289300	121305900	12	11500	1.63934426229508
chr9	112071625	112090175	12	13075	1.91666666666667
chr1	228240775	228259275	11	15200	0.685714285714286
chr10	8067350	8107100	11	34950	1
chr10	99602500	99614850	11	8200	1.52173913043478
chr12	108227925	108243975	11	12825	1.025
chr13	79154500	79186900	11	29500	1.38461538461538
chr17	6677925	6688875	11	7525	1.21739130434783
chr17	70106250	70124475	11	15675	1.37142857142857
chr18	33872475	33886375	11	11675	1.09090909090909
chr19	842700	853050	11	7975	0.769230769230769
chr19	30710925	30730175	11	16625	0.8
chr19	55942325	55964825	11	17550	1.12994350282486
chr2	146006425	146027225	11	17175	1.41666666666667
chr20	22537675	22576425	11	37150	1.39130434782609
chr22	29065375	29077150	11	7875	1.25
chr22	29346150	29361650	11	13025	1.47169811320755
chr22	38845150	38865475	11	17825	1.11111111111111
chr6	100888325	100927175	11	36100	1.2
chr7	35281550	35306075	11	21875	1.17647058823529
chr7	42264275	42282900	11	16950	0.666666666666667
chr8	144840075	144859325	11	15600	1.17948717948718
chr1	221047825	221069900	10	19500	0.657142857142857
chr10	35097550	35107525	10	7475	0.909090909090909
chr10	101278375	101306325	10	26100	0.438356164383562
chr10	135038300	135055975	10	14475	0.974358974358974
chr12	49361875	49395425	10	30450	0.8
chr12	58002650	58029425	10	25725	0.204081632653061
chr14	37042175	37067450	10	22725	0.56
chr17	8013150	8033250	10	15925	0.633333333333333
chr19	18895100	18912050	10	15175	0.625
chr2	105455425	105498050	10	35500	0.873563218390805
chr21	43179650	43201875	10	19550	0.854838709677419
chr3	123747300	123761475	10	12125	0.787878787878788
chr3	138651625	138682000	10	27375	0.795698924731183
chr5	141732525	141748375	10	12200	0.760869565217391
chr6	166254700	166272225	10	14975	0.447058823529412
chr7	156788025	156822725	10	33325	0.292134831460674
chr9	14307000	14328375	10	17625	0.82051282051282
chr9	34951075	34967800	10	14050	0.944444444444444
chr9	139078575	139097925	10	17450	0.6
chr1	38215350	38236875	9	19675	0.5
chr10	21799050	21810325	9	9725	0.4375
chr11	11430250	11442450	9	9675	0.622222222222222
chr11	66787450	66802425	9	12575	0.51063829787234
chr12	106969150	106991725	9	20475	0.423076923076923
chr17	8902825	8914650	9	10000	0.619047619047619
chr19	38875350	38890575	9	13550	0.411764705882353
chr19	49558525	49577900	9	16525	0.425
chr2	63271425	63296850	9	24450	0.377358490566038
chr3	169372200	169391750	9	18075	0.384615384615385
chr5	141129650	141142950	9	10800	0.46875
chr9	34574500	34596375	9	19650	0.444444444444444
chrX	40025200	40033875	9	7225	0.411764705882353
chr1	10847150	10861200	8	12950	0.153846153846154
chr1	165555100	165566950	8	10400	0.415094339622642
chr10	1771500	1783750	8	11225	0.35
chr10	28953250	28971425	8	16100	0.377358490566038
chr13	112703375	112734450	8	29300	0.4
chr17	58213425	58231450	8	16200	0.409090909090909
chr19	3268450	3275700	8	6225	0.310344827586207
chr2	96780800	96787325	8	5875	0.260869565217391
chr2	236399350	236413900	8	11475	0.365482233502538
chr4	105407950	105420075	8	10775	0.338983050847458
chr5	2735875	2760425	8	22600	0.396396396396396
chr5	50670925	50697700	8	24650	0.333333333333333
chr6	1593525	1630025	8	35225	0.32
chr6	76451850	76463525	8	10400	0.32258064516129
chr6	99266275	99299625	8	32075	0.288888888888889
chr12	115100275	115142475	7	41575	0.0941176470588235
chr14	38048275	38076125	7	27200	0.158730158730159
chr14	73354050	73364375	7	9375	0.228571428571429
chr3	55510125	55526725	7	15800	0.114942528735632
chr3	64425925	64434175	7	7625	0.142857142857143
chr5	87951325	87997100	7	45050	0.0602409638554217
chr8	93105200	93118825	7	12475	0.222222222222222
chr9	133341025	133350625	7	8725	0.216216216216216
chrX	130199850	130208200	7	7700	0.18
chr15	37382775	37406650	6	23450	0.0316205533596838
chr4	113423300	113448575	6	24500	0.0983606557377049
chr5	134359825	134390675	6	29625	0.101333333333333
chr6	10379750	10430625	6	49975	0.0357142857142857
chr6	35173625	35186000	6	11500	0.105263157894737
chr8	72458075	72475375	6	16425	0.099009900990099
chr3	157804875	157827625	5	22325	0.0310880829015544
