# Supplementary material for: Large organized chromatin lysine domains help distinguish primitive from differentiated cell populations
Source: Nat Commun. 2021 Jan 21;12:499. doi: 10.1038/s41467-020-20830-9 (PMC7820432; doi:10.1038/s41467-020-20830-9)
Supplement: Supplementary file 3 — Supplementary Software [file 41467_2020_20830_MOESM3_ESM.zip › E031-H3K36me3_LOCKS.bed]

chr1	11123325	11348825	87	155025	13.9166666666667
chr1	12294225	12441725	87	115575	8.41666666666667
chr1	29310100	29437475	87	55400	11.9
chr1	89194875	89388850	87	83125	14.6857142857143
chr1	235823550	235960950	87	111950	3.42857142857143
chr10	49900775	50089550	87	113300	12.6666666666667
chr10	69646725	69796450	87	98750	6.88888888888889
chr12	40625825	40763925	87	95300	4.8936170212766
chr12	112570325	112757475	87	122950	12
chr12	122691425	122859750	87	105700	11.3913043478261
chr12	122955725	123103300	87	98700	10.6
chr12	133200050	133415925	87	141525	11.2727272727273
chr13	32698900	32826625	87	77350	12.8461538461538
chr13	77618000	77791825	87	136050	7.79487179487179
chr14	58669725	58839450	87	116125	8.34426229508197
chr15	28356525	28506350	87	75100	10.8275862068966
chr15	50131550	50269125	87	70700	12.9285714285714
chr15	62143375	62268475	87	86375	8.69090909090909
chr15	63827900	64049850	87	173475	6.28571428571429
chr16	11051925	11186075	87	77725	10.5106382978723
chr16	19509650	19658250	87	89500	11.4857142857143
chr16	68156375	68342825	87	85250	13.4838709677419
chr16	69808250	69941425	87	67000	9.6875
chr17	15877950	16056675	87	138325	10.1538461538462
chr17	35770775	35964050	87	122775	9.72093023255814
chr17	65068525	65211550	87	87075	8.90909090909091
chr19	37289775	37436350	87	73000	13.3142857142857
chr19	37811125	38025925	87	98150	13.0833333333333
chr2	32598575	32731700	87	88050	12.3448275862069
chr2	55751250	55898425	87	82250	12.0740740740741
chr2	61375550	61537600	87	103700	5.65116279069767
chr2	122095575	122285950	87	124125	13.2727272727273
chr2	197850500	198012000	87	101075	14.5128205128205
chr2	233567375	233724850	87	114500	8.04651162790698
chr20	20446325	20594225	87	86750	6.85714285714286
chr20	43516750	43719100	87	124575	10.2352941176471
chr21	47610975	47812800	87	126375	15
chr22	32153100	32301175	87	109400	3.92592592592593
chr3	47626575	47779300	87	126425	2.28571428571429
chr3	184566775	184696525	87	92700	6.27272727272727
chr4	123094200	123202950	87	67025	8
chr5	75852850	76001250	87	104775	12.4102564102564
chr5	112091000	112234450	87	75750	12.8345323741007
chr5	118418500	118583025	87	59550	13.8032786885246
chr5	169065675	169274350	87	151775	12.72
chr5	176562200	176744400	87	112400	13.3333333333333
chr6	144742975	144884850	87	107775	5.90909090909091
chr7	91603025	91723025	87	65150	14.5294117647059
chr8	25126625	25288200	87	123650	5.76
chr8	48685075	48870975	87	161950	1.21739130434783
chrX	117677175	117797625	87	75850	6.62222222222222
chr11	66889475	67079225	86	113825	12.7857142857143
chr9	5702150	5830500	86	75525	7.33333333333333
chr3	49999875	50159925	85	103000	7.71428571428571
chr2	160171575	160310250	84	76125	9.67741935483871
chr20	32957000	33100175	84	98175	12.8636363636364
chr9	123149000	123334725	84	135900	9.28301886792453
chr13	20534675	20662350	83	86875	10.0625
chr2	225622850	225761075	83	105025	4.2258064516129
chr5	14358250	14509050	83	91100	13.6363636363636
chr2	201678300	201894850	82	113600	13.2
chr15	50850375	50977225	81	91425	12.9444444444444
chr2	9545900	9683375	81	93775	12.9206349206349
chr5	31400400	31557475	81	110425	10.6086956521739
chr6	90344225	90513275	81	136325	4.45901639344262
chr7	5659025	5800625	81	76075	13.5294117647059
chr10	103660725	103800625	80	69650	12.5833333333333
chr12	101675800	101798175	80	86100	8.37837837837838
chr12	118575825	118703775	80	79350	6.55555555555556
chr13	28745500	28869950	80	63125	12.9
chr3	52574000	52753425	80	130600	10.952380952381
chr1	179956125	180083175	79	96150	3.73770491803279
chr10	105064475	105210075	79	84700	10.5161290322581
chr14	91583675	91693975	79	77675	12.2352941176471
chr16	16085375	16240350	79	112675	10.0190476190476
chr2	179350450	179485300	79	74700	12.3272727272727
chr3	183432950	183586000	79	106275	7.58940397350993
chr6	145051275	145175175	79	73500	8.56410256410256
chr8	28900625	29048525	79	88900	8.66666666666667
chr8	87380975	87499550	79	75425	9.04761904761905
chr12	94563150	94725825	77	87275	12.0384615384615
chr15	43235525	43379250	77	101350	7.63636363636364
chr17	60018825	60140650	77	93925	7.18181818181818
chr3	37291075	37429175	77	88225	12.3333333333333
chr3	130649250	130743850	77	58550	10.8
chr1	235294225	235423750	76	84750	10.4444444444444
chr16	24098525	24232800	76	85725	10.3076923076923
chr4	48499750	48627225	76	94450	5.68421052631579
chr15	52873100	52968950	75	58550	8.48648648648649
chr18	39537500	39664975	75	71800	7.54166666666667
chr1	203648175	203848200	74	108500	10.4352941176471
chr11	46641800	46841100	74	130550	5.01707779886148
chr1	10132100	10241600	73	62475	6.43478260869565
chr3	182537975	182638775	73	65875	7.91666666666667
chr4	103551725	103673775	73	66175	10.6296296296296
chr12	124808050	124980350	72	128600	8.45454545454546
chr14	50572900	50669475	72	55975	8.75
chr17	18090275	18258025	72	102150	6.27636363636364
chr5	109091025	109203725	72	64050	9.03703703703704
chr12	14573600	14706325	71	96000	4.88888888888889
chr17	62461575	62593475	71	93550	9.71428571428571
chr18	12996650	13129625	71	97950	8.20833333333333
chr20	36360025	36503000	71	79175	8.72509960159362
chr21	38459700	38575900	71	72475	10
chr3	44756075	44895500	71	58350	10.4166666666667
chr4	38015700	38142700	71	83750	7.33333333333333
chr15	86118275	86292825	70	124400	8.57142857142857
chr18	29408625	29516750	70	83175	7.53846153846154
chr5	130755725	130857225	70	64500	8.07142857142857
chr5	171469725	171601075	70	90475	9.06666666666667
chr14	58898550	58993050	69	47275	8.71428571428571
chr22	21062050	21189425	69	81375	9.93333333333333
chr6	152508575	152618625	69	77800	5.05882352941176
chr17	33920975	34055575	68	102575	5.2
chr2	17842925	17926800	68	56475	5.41176470588235
chr3	142025950	142151875	68	98575	8.5
chr4	39823700	39934075	68	85550	4.31428571428571
chr1	220298825	220386200	67	68275	1.9047619047619
chr14	39747575	39840175	67	47850	8.88
chr18	18535925	18629200	67	70675	5.88
chr18	59878650	59978400	67	58350	7.48837209302326
chr2	37206450	37309875	67	78925	6.125
chr2	69621050	69784125	67	78050	9.45454545454546
chr8	42796775	42883075	67	60550	5.09090909090909
chr14	31095825	31206200	66	66375	6.8
chr15	52601125	52708475	66	72250	9.05263157894737
chr7	36609775	36714350	66	65200	8.94736842105263
chr16	74905600	74997525	65	62800	7
chr4	3088400	3244925	65	131200	3.96923076923077
chr6	18128675	18262400	65	87225	6.35820895522388
chr8	120742750	120859025	65	72600	7.07462686567164
chr1	155280475	155387400	64	68300	8.8421052631579
chr10	98279025	98416125	64	91850	7.47727272727273
chr16	23530650	23649775	64	76050	3.63636363636364
chr5	54618575	54726425	64	77050	5.69230769230769
chr16	88004250	88116650	63	64725	6.90909090909091
chr2	24423875	24548275	63	89475	7.6875
chr3	169798325	169896675	63	69975	7.33333333333333
chr7	151797825	151934625	63	96825	7.47368421052632
chr7	156954200	157064525	63	84225	5.61702127659574
chr9	114968725	115059075	63	51375	7.18279569892473
chr11	117017100	117137950	62	68600	8.38095238095238
chr17	27788025	27872225	62	63025	3.85365853658537
chr20	47674050	47794975	62	84375	7.8125
chr3	148711925	148795700	62	54025	4.24
chr4	73939300	74043300	62	82750	1.92857142857143
chr4	95130725	95214275	62	50975	8.25
chr6	79646375	79773750	62	96425	4.01769911504425
chr2	44113675	44221100	61	81925	3.66666666666667
chr21	37570825	37668700	61	63775	4.33333333333333
chr5	64931125	65015250	61	46775	7.86046511627907
chr15	51737875	51830550	60	55625	7.07692307692308
chr16	15091575	15185825	60	55575	6.26086956521739
chr21	40565450	40683625	60	99750	3.90697674418605
chr3	172002400	172106625	60	74325	6.16666666666667
chr15	35146650	35259600	59	92425	3.10344827586207
chr15	51204250	51295425	59	59275	6.37037037037037
chr17	5234600	5366050	59	106100	7
chr17	65880575	65979650	59	78300	2
chr2	86251400	86408525	59	124950	6
chr22	40624825	40729900	59	68700	7.2
chr5	70754325	70864650	59	87650	3.52941176470588
chr5	94795875	94888925	59	70225	3.70833333333333
chr10	11208750	11377500	58	147025	4.34782608695652
chr10	28812550	28910825	58	70825	5.58333333333333
chr18	74563700	74673925	58	73825	6.96774193548387
chr2	166735950	166805975	58	42525	5.76470588235294
chr3	37036850	37136525	58	76025	4.37837837837838
chr4	123203100	123285025	58	55475	4.43243243243243
chr5	36954300	37067075	58	82500	6.4
chr6	43453175	43594925	58	93575	5.82608695652174
chr9	88557625	88644325	58	60100	5.67741935483871
chr9	140603325	140726925	58	100200	2.40540540540541
chr12	62920925	62986950	57	38775	5.42857142857143
chr12	112453300	112544050	57	70975	3.64705882352941
chr3	33539400	33602700	57	36625	6
chr9	5009850	5117350	57	71250	5.40350877192982
chr1	234540375	234606275	56	41000	4.14814814814815
chr11	107904075	107976975	56	49475	3.35294117647059
chr16	53256250	53360025	56	85375	1.18181818181818
chr17	61705950	61805850	56	72500	4.96296296296296
chr2	64084100	64181025	56	67850	4.76056338028169
chr6	76332200	76426450	56	63050	4.18181818181818
chr6	86212000	86281800	56	39725	6.30769230769231
chr7	101793825	101897275	56	71700	4.5
chr9	32416475	32502825	56	58675	5.52
chr6	24801975	24934200	55	102225	4.77227722772277
chr9	275225	467150	55	173650	3.9047619047619
chr1	40654775	40760525	54	61550	4.88690476190476
chr6	82876275	82953425	54	53450	4.77551020408163
chr7	5347050	5434650	54	70250	1.87096774193548
chr8	27953150	28047975	54	69650	4.3125
chr9	111781275	111868375	54	61050	4.21875
chr3	194996325	195070750	53	50775	4.27586206896552
chr5	145598500	145668400	53	54025	5.5
chrX	123176075	123237325	53	38275	3.75
chr1	236966700	237065550	52	81475	3.85185185185185
chr11	70118250	70231500	52	80925	4.2
chr5	112866100	112931700	52	35475	4.81818181818182
chr5	131895425	131967825	52	45800	5.28
chr10	88194025	88278050	51	62925	5.25
chr15	44840450	44952875	51	97975	4.57142857142857
chr17	57105125	57167600	51	34250	3.94871794871795
chr9	130190575	130290500	51	66575	3.57446808510638
chr14	90424075	90511750	50	66250	2.79569892473118
chr18	43429125	43542275	50	95200	2.83333333333333
chr2	128850950	128951350	50	83900	4.29268292682927
chr6	17758975	17843750	50	50450	4.97727272727273
chr9	33247800	33373025	50	94100	4.9375
chr10	26777325	26862900	49	70925	4.62745098039216
chr2	27816275	27921800	49	79375	4.25
chr3	47093400	47167475	49	55925	2.66666666666667
chr8	132953800	133027025	49	50350	4.51020408163265
chr10	93700675	93794500	48	71500	3.34615384615385
chr18	2663600	2806400	48	130250	2.91176470588235
chr5	73984600	74077875	48	67950	3.50375939849624
chr5	133996700	134062325	48	50125	4.37837837837838
chr16	14665850	14763875	47	73225	2.88888888888889
chr20	45836925	45943650	47	93825	3.95121951219512
chrX	53559975	53681275	47	106050	1.54545454545455
chr1	22003575	22084175	46	66125	1.68
chr12	123643950	123711525	46	49725	2.5
chr4	140256500	140317925	46	44775	3.54166666666667
chr6	35801225	35858800	46	43250	1.68
chr8	68101250	68214350	46	94975	3.8695652173913
chr1	55531825	55643825	45	98250	2.53658536585366
chr13	111877075	111960750	45	69200	3.37931034482759
chr19	10871075	10945100	45	59500	1.75862068965517
chr3	4680725	4780300	45	80175	3.07142857142857
chr5	132203250	132273375	45	52225	3.43661971830986
chr9	2029725	2142225	45	95825	2.37037037037037
chrX	40512050	40574025	45	41725	3.25714285714286
chr14	51186825	51276550	44	73200	3.0625
chr17	80521200	80602775	44	59300	3.23170731707317
chr5	43123525	43177950	44	35275	2.62068965517241
chr1	246782100	246833900	43	35800	2.25
chr12	132462150	132565525	43	88425	2.88888888888889
chr13	20294300	20350625	43	38875	2.96
chr15	55619700	55682075	43	42650	2.63157894736842
chr6	17613250	17688875	43	60075	2.41666666666667
chr1	1683625	1770550	42	62325	2.90441176470588
chr1	247002975	247082700	42	67900	1.89473684210526
chr14	39498900	39565350	42	54875	2.83870967741935
chr17	79505350	79598925	42	72600	2.7
chr22	24432475	24527675	42	75375	2.72727272727273
chr4	68331050	68389650	42	45775	1.55172413793103
chr6	83828900	83899275	42	53975	1.72307692307692
chr7	135256075	135334450	42	67875	1.7
chr2	71773175	71843550	41	53725	2.62222222222222
chr2	231283925	231379825	41	72950	2.75675675675676
chr3	125246250	125301800	41	40475	2.45544554455446
chr9	72890950	72953125	41	45975	2.57142857142857
chr9	131221500	131305750	41	61700	2.46857142857143
chr1	39747225	39859375	40	99800	1.6
chr13	24992775	25082475	40	76700	1.28421052631579
chr19	33073700	33150025	40	54900	2.47826086956522
chr2	37315125	37381200	40	51125	2.32
chr4	169288300	169378375	40	72475	2.46
chr12	111901725	111966700	39	48850	2.26315789473684
chr5	156711900	156821325	39	98825	1.06666666666667
chr9	19328000	19379675	39	36400	2
chr11	68521575	68584150	38	52350	1.41176470588235
chr12	51063625	51144775	38	72525	1.89189189189189
chr5	134099000	134167200	38	56975	1.26027397260274
chr7	104679325	104758625	38	69000	1.48936170212766
chr10	35296850	35360300	37	48175	1.83333333333333
chr14	31566700	31650775	37	74750	1.52830188679245
chr17	3908525	4028400	37	111925	0.641509433962264
chr17	59951100	59991800	37	28750	1.47826086956522
chr6	42570650	42663225	37	80475	1.39393939393939
chr10	70483175	70557125	36	66725	1.41176470588235
chr12	99049875	99130775	36	71300	0.916666666666667
chr17	78239225	78369900	36	118900	1.61904761904762
chr2	48678125	48749475	36	59950	1.7
chr3	179067100	179125800	36	44475	1.4
chr1	173900000	173966450	35	58200	1.63157894736842
chr17	60637550	60695925	35	45075	1.13513513513514
chr2	230628200	230716875	35	73500	1.58208955223881
chr8	56855475	56925800	35	55275	1.46875
chr11	108139075	108209875	34	63300	0.577777777777778
chr15	65734475	65808075	34	63500	1.44
chr7	148450725	148516975	34	56075	1.05555555555556
chr11	121354900	121505600	33	140675	1.36363636363636
chr3	58080400	58152100	33	62500	0.857142857142857
chr6	7176550	7242325	33	50725	1.45283018867925
chr8	17790425	17881525	33	80100	1.42857142857143
chr11	85664425	85742625	32	72625	0.807017543859649
chr13	46050300	46112200	32	48225	1.14606741573034
chr9	107545675	107595950	32	38300	1.16
chr1	229575550	229638750	31	53125	0.917431192660551
chr15	90969175	91046400	31	70500	1
chr17	40442250	40500625	31	48325	0.656716417910448
chr5	37296850	37359775	31	53325	1.17857142857143
chr7	98478600	98614250	31	129275	0.415584415584416
chrX	41053900	41092975	31	30150	1.15151515151515
chr20	35517525	35575325	30	51550	0.703703703703704
chr7	72853425	72933350	30	73400	0.827586206896552
chr7	139059000	139110825	30	43450	0.72
chr1	224467575	224505500	29	31250	0.857142857142857
chr14	100549500	100611025	29	54425	0.921052631578947
chr15	50741450	50796750	29	46475	0.980392156862745
chr16	3775875	3843950	29	62175	0.511627906976744
chr22	19315950	19399250	29	74250	0.410852713178295
chr4	110412375	110464750	29	44375	0.666666666666667
chr5	72147250	72205525	29	53200	1
chr8	126019675	126098450	28	72150	0.708333333333333
chr9	135136300	135229025	28	84150	0.686567164179104
chr11	3685725	3802400	27	111350	0.705882352941177
chr12	123773325	123835000	27	55750	0.72972972972973
chr16	30485675	30533975	27	42100	0.647058823529412
chr2	102441450	102511700	27	63800	0.534653465346535
chr20	62613950	62666950	27	45525	0.628571428571429
chr8	103255975	103327600	26	66900	0.590909090909091
chr14	35546275	35585800	25	34325	0.523809523809524
chr1	67410650	67456100	24	40400	0.452830188679245
chr11	108009450	108069925	24	54300	0.590909090909091
chr12	114340025	114400875	24	54400	0.343891402714932
chr2	71581150	71638050	24	52000	0.502564102564103
chr2	109067450	109111050	24	37950	0.5
chr3	49319450	49375025	24	50300	0.493827160493827
chr5	65318950	65352875	24	30300	0.5625
chr1	236698875	236766100	23	62750	0.329113924050633
chr14	50240725	50314475	23	67725	0.418604651162791
chr12	105505200	105572650	22	63600	0.294117647058824
chr14	102441550	102519475	22	73450	0.333333333333333
chr2	114670800	114720000	22	45000	0.5
chr20	47239875	47326325	22	82125	0.257142857142857
chr21	45465900	45524450	22	52725	0.347417840375587
chr7	128584550	128647975	22	58025	0.5
chr10	93572000	93626150	21	50850	0.4
chr14	45563950	45593575	21	26475	0.428571428571429
chr15	40293000	40329625	21	32875	0.378378378378378
chr16	4854400	4895725	21	36800	0.325581395348837
chr10	64923325	64962600	20	35775	0.391752577319588
chr16	53485125	53533375	19	45000	0.347826086956522
chr2	20495625	20526775	19	27375	0.30952380952381
chr6	131899875	131947025	19	44425	0.276923076923077
chr4	154501600	154559325	18	55300	0.138888888888889
chr9	100402650	100451600	18	46525	0.30188679245283
chr1	19399050	19528550	17	126500	0.196428571428571
chr3	133332925	133378300	17	41900	0.27027027027027
chr5	133469475	133509650	17	37000	0.192893401015228
chr9	123895600	123945400	17	45950	0.27027027027027
chr9	134307425	134376000	17	65500	0.244186046511628
chr1	31729675	31766825	16	33800	0.222222222222222
chr3	13355125	13440600	16	80625	0.18705035971223
chr10	75847550	75898600	15	48500	0.15748031496063
chr11	47797925	47843825	15	42300	0.167741935483871
chr11	68318475	68384050	15	62250	0.197530864197531
chr3	132206475	132251500	15	42800	0.150943396226415
chr13	37577050	37619700	14	41150	0.165137614678899
chr11	77375375	77403175	13	25775	0.123595505617978
chr21	36178575	36217900	13	37350	0.153846153846154
chr5	64872475	64910475	13	36100	0.150943396226415
chr15	93509525	93571625	12	60300	0.09375
chr2	234053750	234107800	12	51825	0.131147540983607
chr21	33686700	33742525	12	53175	0.136645962732919
chr1	39889325	39941525	11	49975	0.103626943005181
chr15	70338725	70386725	11	46625	0.0923076923076923
chr1	183495525	183536825	10	39975	0.0606060606060606
chr21	30401775	30442850	10	39675	0.0536193029490617
chr3	15054000	15095400	10	39575	0.101010101010101
chr5	140937725	140967975	10	28875	0.0875912408759124
chr10	127409800	127448250	9	37625	0.0571428571428571
chr16	50321500	50361875	9	39100	0.0555555555555556
chr2	54842000	54868675	9	25750	0.062111801242236
chr2	152291550	152327875	9	35350	0.061624649859944
chr21	37726225	37750725	9	23425	0.0803571428571429
chr9	94998550	95051725	9	51950	0.0869565217391304
chr9	95393725	95414475	9	19700	0.085972850678733
chr9	111649850	111674875	9	23850	0.0816326530612245
chr1	24971900	25001725	8	29100	0.0514469453376206
chr1	150296675	150320725	8	23125	0.0608695652173913
chr1	160272125	160306425	8	32925	0.0656934306569343
chr1	186296500	186341975	8	44275	0.0538116591928251
chr1	198691850	198725950	8	33175	0.0649350649350649
chr10	5949575	5975025	8	24500	0.0714285714285714
chr10	71123425	71152750	8	28075	0.0675105485232067
chr14	93272900	93300275	8	26175	0.0710382513661202
chr16	58550625	58607125	8	55150	0.0714285714285714
chr2	99159175	99202300	8	42350	0.0592592592592593
chr2	191825625	191876925	8	50225	0.0578034682080925
chr5	139815325	139832300	8	16275	0.0731707317073171
chr9	91940350	91979125	8	37900	0.0631578947368421
chr9	117098075	117128400	8	29425	0.0457142857142857
chr10	3173375	3212425	7	38400	0.0573770491803279
chr11	35203700	35233050	7	28850	0.0563380281690141
chr12	6689250	6712525	7	22725	0.037914691943128
chr16	27470350	27521450	7	49825	0.0580474934036939
chr2	175423000	175451575	7	27775	0.0560747663551402
chr20	34289750	34328900	7	38425	0.0403225806451613
chr3	9466875	9498950	7	31200	0.0494590417310665
chr4	849800	888475	7	37575	0.0349514563106796
chr1	230800175	230824900	6	24250	0.0437956204379562
chr10	121586125	121610000	6	23425	0.040983606557377
chr11	13375800	13413150	6	36325	0.0434782608695652
chr11	14479150	14520100	6	40400	0.0459770114942529
chr12	108910950	108934200	6	22825	0.0418118466898955
chr13	46700175	46734500	6	33700	0.0368324125230203
chr13	103277775	103304625	6	26250	0.0471204188481675
chr16	24805175	24839100	6	33275	0.027027027027027
chr16	70560325	70609050	6	48050	0.0411311053984576
chr18	77469425	77499800	6	29475	0.0436893203883495
chr2	118686775	118719575	6	32450	0.0174165457184325
chr2	216980825	217023550	6	41875	0.0411522633744856
chr22	41521400	41559275	6	37425	0.0444444444444444
chr4	122723825	122740950	6	16675	0.0437158469945355
chr6	160160775	160180100	6	18950	0.0363636363636364
chr8	117856350	117874500	6	17825	0.0458015267175573
chr1	160177600	160214350	5	36375	0.0297619047619048
chr1	169827425	169845925	5	18250	0.0307692307692308
chr1	184668425	184687125	5	18375	0.0324825986078886
chr1	202717025	202734300	5	17075	0.0175438596491228
chr12	53847300	53882075	5	34175	0.0334928229665072
chr14	68231925	68258525	5	26025	0.0350194552529183
chr16	21973150	21997850	5	24150	0.0303030303030303
chr16	50811750	50834275	5	22150	0.026890756302521
chr18	33723375	33746150	5	22450	0.0304878048780488
chr19	8519625	8544575	5	24500	0.031413612565445
chr19	49593175	49613300	5	19750	0.0339943342776204
chr2	60987250	61013250	5	25700	0.0263157894736842
chr2	153516650	153536425	5	19450	0.03125
chr20	17596800	17620300	5	23150	0.0337078651685393
chr20	35825700	35839475	5	13400	0.0348837209302326
chr22	36687725	36725225	5	37125	0.0275229357798165
chr3	9706925	9745075	5	37600	0.026246719160105
chr5	96097175	96122800	5	25225	0.0304182509505703
chr5	140893975	140916675	5	22475	0.0155038759689922
chr6	31590250	31614550	5	23800	0.0349344978165939
chr7	30655300	30675925	5	20250	0.0248447204968944
chr1	16253000	16275150	4	21875	0.0190839694656489
chr1	78411850	78436950	4	24725	0.0240320427236315
chr1	155919725	155931150	4	11275	0.0224719101123595
chr1	182812350	182858700	4	46100	0.0149253731343284
chr1	244572950	244587775	4	14600	0.024330900243309
chr10	75548350	75569575	4	20975	0.0154559505409583
chr11	71711250	71735975	4	24350	0.0225988700564972
chr11	118361375	118385175	4	23525	0.0164948453608247
chr12	54900675	54939825	4	38925	0.0087719298245614
chr17	37667325	37688500	4	20925	0.0246913580246914
chr17	61868550	61903375	4	34375	0.0176211453744493
chr19	52568150	52597425	4	28800	0.0224971878515186
chr2	74381300	74398275	4	16775	0.016
chr3	179300625	179320100	4	19250	0.0206185567010309
chr4	10073875	10105275	4	31050	0.0161725067385445
chr4	99992275	100004650	4	12200	0.0170212765957447
chr5	150405325	150432600	4	26850	0.020979020979021
chr5	151167125	151182250	4	14900	0.0230414746543779
chr1	44118850	44138050	3	19000	0.0144300144300144
chr1	54494175	54509200	3	14900	0.0113960113960114
chr1	171496550	171512025	3	15375	0.00945626477541371
chr1	171524300	171538650	3	14225	0.0153452685421995
chr1	171752675	171768075	3	15250	0.0110091743119266
chr10	27400075	27413325	3	13125	0.0117647058823529
chr10	120795325	120831450	3	35825	0.0100250626566416
chr11	6230450	6245925	3	15375	0.0118694362017804
chr11	10783350	10801400	3	17900	0.0139372822299652
chr11	72003225	72030175	3	26700	0.0151946818613485
chr11	118451525	118465450	3	13775	0.0136363636363636
chr12	412075	435850	3	23625	0.0144578313253012
chr12	64809325	64829700	3	20275	0.00795228628230616
chr12	72000125	72030850	3	30425	0.0144578313253012
chr12	116397625	116414375	3	16600	0.0103986135181976
chr12	117606450	117618450	3	11875	0.0135746606334842
chr13	73331600	73352700	3	20900	0.0123304562268804
chr13	115002225	115035175	3	32725	0.0138728323699422
chr14	23542875	23562800	3	19825	0.0101781170483461
chr14	103185925	103195400	3	9375	0.0131147540983607
chr14	104135425	104149025	3	13475	0.0113207547169811
chr15	25295225	25334050	3	38575	0.00962861072902338
chr15	59170100	59193175	3	22875	0.0134589502018843
chr15	79177100	79200125	3	22875	0.016260162601626
chr16	10988625	11004975	3	16200	0.016
chr16	89795075	89808900	3	13675	0.0136674259681093
chr17	5446375	5457175	3	10700	0.011142061281337
chr17	54963700	54986250	3	22375	0.0114810562571757
chr2	54868900	54898600	3	29450	0.0127591706539075
chr2	73469625	73482675	3	12925	0.0126582278481013
chr2	96946600	96970525	3	23775	0.00851970181043664
chr2	100008750	100023525	3	14675	0.0107816711590297
chr2	242025525	242039775	3	14075	0.0154440154440154
chr20	4761700	4782200	3	20375	0.00918836140888208
chr20	37159475	37178125	3	18500	0.00820793433652531
chr20	44994150	45018450	3	24075	0.0148698884758364
chr20	61532375	61545875	3	13400	0.0103092783505155
chr22	29682050	29697325	3	15150	0.0103092783505155
chr22	45564025	45574200	3	10075	0.0142857142857143
chr3	3182675	3210450	3	27450	0.0147239263803681
chr3	47881700	47894875	3	13075	0.0092378752886836
chr3	169694525	169705750	3	11100	0.0153846153846154
chr4	1216325	1234125	3	17675	0.0160642570281124
chr4	16168975	16176600	3	7525	0.0152091254752852
chr5	137898200	137909600	3	11275	0.0161725067385445
chr5	145495300	145509900	3	14500	0.0140350877192982
chr6	24701275	24718050	3	16625	0.0130293159609121
chr6	86343075	86350900	3	7725	0.0142857142857143
chr6	155136450	155147100	3	10525	0.0146341463414634
chr6	159183850	159200550	3	16525	0.016025641025641
chr7	106517125	106535250	3	17950	0.0158415841584158
chr7	138235575	138253625	3	17825	0.0143061516452074
chr7	157150525	157168100	3	17475	0.00715563506261181
chr8	23104900	23116675	3	11675	0.0152671755725191
chr8	27305500	27317800	3	12150	0.0153846153846154
chr9	2825750	2837500	3	11625	0.014218009478673
chr9	36336600	36347025	3	10325	0.0135135135135135
chr9	91991400	92010100	3	18550	0.0133779264214047
chrX	1712300	1722375	3	9975	0.0146520146520147
chr1	23403425	23416000	2	12525	0.00798403193612774
chr1	27092000	27108975	2	16925	0.00590841949778434
chr1	32651425	32664325	2	12850	0.00778210116731518
chr1	32837250	32852950	2	15650	0.00638977635782748
chr1	33787900	33800925	2	12975	0.00770712909441233
chr1	41212200	41228775	2	16525	0.00605143721633888
chr1	43880700	43917950	2	37100	0.00808625336927224
chr1	65331875	65344175	2	12250	0.00816326530612245
chr1	70693100	70718175	2	25000	0.006
chr1	110124600	110137250	2	12600	0.00793650793650794
chr1	117632425	117645150	2	12675	0.00788954635108481
chr1	153608325	153620100	2	11725	0.00852878464818763
chr1	154126875	154146475	2	19550	0.0051150895140665
chr1	154221225	154237200	2	15925	0.00627943485086342
chr1	154550475	154568025	2	17500	0.00571428571428571
chr1	185262925	185280600	2	17625	0.00567375886524823
chr1	225587400	225608825	2	21350	0.00702576112412178
chr1	226545125	226581550	2	36300	0.0068870523415978
chr10	81914100	81933675	2	19525	0.00512163892445583
chr10	103551975	103565300	2	13275	0.00753295668549906
chr11	2988900	3000825	2	11875	0.00842105263157895
chr11	34092625	34108925	2	16250	0.00615384615384615
chr11	34109100	34122575	2	13425	0.0074487895716946
chr11	47487950	47502550	2	14550	0.00687285223367698
chr11	61176900	61190550	2	13600	0.00735294117647059
chr11	72394275	72424675	2	30350	0.00329489291598023
chr11	119166600	119178400	2	11750	0.00851063829787234
chr11	128632700	128657650	2	24900	0.00401606425702811
chr11	129737475	129758775	2	21250	0.00470588235294118
chr12	48174950	48190225	2	15225	0.00656814449917898
chr12	110769125	110786900	2	17725	0.00564174894217207
chr12	116416375	116430200	2	13775	0.00725952813067151
chr12	120563600	120576850	2	13200	0.00757575757575758
chr14	52464375	52478750	2	14325	0.00698080279232112
chr14	91742400	91769625	2	27125	0.00737327188940092
chr14	91922250	91934900	2	12600	0.00793650793650794
chr15	42450925	42466225	2	15250	0.00655737704918033
chr15	44053050	44065700	2	12600	0.00793650793650794
chr15	89858100	89875750	2	17575	0.0085348506401138
chr15	93484325	93508400	2	24000	0.00625
chr16	24564950	24583675	2	18675	0.00535475234270415
chr16	27350250	27367425	2	17125	0.00583941605839416
chr16	28127750	28148525	2	20725	0.00482509047044632
chr16	31895025	31910275	2	15200	0.00657894736842105
chr16	68584225	68598250	2	13975	0.00715563506261181
chr16	74655050	74668225	2	13125	0.00761904761904762
chr17	3713175	3726400	2	13175	0.00759013282732448
chr17	17123000	17136450	2	13400	0.00746268656716418
chr17	41593550	41606225	2	12625	0.00792079207920792
chr17	44103875	44119250	2	15325	0.0065252854812398
chr18	21105675	21120725	2	15000	0.00666666666666667
chr19	5917625	5931925	2	14250	0.00701754385964912
chr19	9948675	9960675	2	11950	0.00836820083682008
chr19	16230825	16245625	2	14750	0.00677966101694915
chr19	39326000	39338750	2	12700	0.0078740157480315
chr19	44417250	44435475	2	18150	0.00826446280991736
chr19	52391950	52404775	2	12775	0.00782778864970646
chr2	29144350	29160175	2	15775	0.0063391442155309
chr2	48022175	48038375	2	16150	0.00619195046439629
chr2	54110300	54124375	2	14025	0.0071301247771836
chr2	69005200	69020825	2	15575	0.00642054574638844
chr2	86703375	86715250	2	11825	0.00845665961945032
chr2	198258350	198277025	2	18600	0.00806451612903226
chr2	219094625	219121150	2	26425	0.0075685903500473
chr2	242166150	242180750	2	14550	0.00687285223367698
chr20	17925400	17937750	2	12300	0.00813008130081301
chr20	20011550	20031450	2	19850	0.00503778337531486
chr20	25257225	25269950	2	12675	0.00788954635108481
chr20	47604550	47619250	2	14650	0.0068259385665529
chr20	52181450	52195275	2	13775	0.00725952813067151
chr20	61517150	61528975	2	11775	0.00849256900212314
chr21	34112200	34124175	2	11925	0.00838574423480084
chr21	48060650	48079750	2	19050	0.005249343832021
chr22	23624300	23638300	2	13950	0.00716845878136201
chr22	24040275	24055175	2	14850	0.00673400673400673
chr22	29722225	29740500	2	18200	0.00824175824175824
chr22	30734425	30749350	2	14875	0.00672268907563025
chr22	31828725	31842075	2	13300	0.0075187969924812
chr22	36908100	36923500	2	15350	0.00651465798045603
chr22	43271150	43285300	2	14100	0.00709219858156028
chr22	46736675	46751425	2	14700	0.00680272108843537
chr3	12939475	12969125	2	29525	0.00846740050804403
chr3	14695950	14714650	2	18625	0.00805369127516779
chr3	56690675	56705825	2	15100	0.00662251655629139
chr3	128981400	128995725	2	14275	0.00700525394045534
chr3	186290275	186304300	2	13975	0.00715563506261181
chr4	2685250	2697675	2	12375	0.00808080808080808
chr4	144444600	144473775	2	29100	0.00515463917525773
chr5	98207300	98219475	2	12125	0.00824742268041237
chr5	98221325	98240875	2	19500	0.00512820512820513
chr5	133894450	133907125	2	12625	0.00792079207920792
chr5	147786475	147799450	2	12925	0.00773694390715667
chr5	149746825	149774275	2	27375	0.00547945205479452
chr5	173371600	173383450	2	11800	0.00847457627118644
chr6	15497900	15525300	2	27350	0.0036563071297989
chr6	24414850	24427700	2	12800	0.0078125
chr7	47320525	47336500	2	15925	0.00627943485086342
chr7	86816375	86830275	2	13850	0.0072202166064982
chr8	17132200	17145000	2	12750	0.00784313725490196
chr8	20068475	20086500	2	17950	0.00835654596100279
chr8	42169725	42184825	2	15050	0.00664451827242525
chr8	125554500	125567425	2	12875	0.00776699029126214
chr8	134047950	134072175	2	24125	0.00829015544041451
chr8	134263225	134275925	2	12650	0.00790513833992095
chr9	33026500	33041200	2	14650	0.0068259385665529
chr9	36196525	36214450	2	17850	0.00840336134453781
chr9	134476650	134490550	2	13850	0.0072202166064982
chr9	139389025	139407300	2	18225	0.00548696844993141
