# Supplementary material for: Large organized chromatin lysine domains help distinguish primitive from differentiated cell populations
Source: Nat Commun. 2021 Jan 21;12:499. doi: 10.1038/s41467-020-20830-9 (PMC7820432; doi:10.1038/s41467-020-20830-9)
Supplement: Supplementary file 3 — Supplementary Software [file 41467_2020_20830_MOESM3_ESM.zip › E032-H3K4me1_LOCKS.bed]

chr1	9685625	9753025	42	50175	4.28571428571429
chr1	19725050	19800075	42	53975	6.92307692307692
chr1	65326700	65393050	42	39425	5.9
chr1	167396725	167489000	42	77325	5.22222222222222
chr1	198565650	198659250	42	72900	4.25925925925926
chr1	207970925	208061825	42	53400	5.33333333333333
chr10	6555025	6636775	42	45750	5.57142857142857
chr10	11182750	11281525	42	83925	7.09090909090909
chr10	14565400	14651575	42	65725	6.21052631578947
chr10	22881350	22998100	42	99550	3.18518518518519
chr10	32596475	32650850	42	36950	4.77777777777778
chr12	64988500	65095550	42	82050	6.60215053763441
chr12	123543025	123637075	42	60650	3.78021978021978
chr13	41133175	41223675	42	69775	5.69230769230769
chr13	99828650	99959100	42	77550	7.1496062992126
chr14	22927925	22971275	42	25725	6.95238095238095
chr14	61787475	61878125	42	74100	5.93333333333333
chr14	70076600	70171600	42	72350	7.33333333333333
chr14	92970725	93100450	42	67600	5.81538461538462
chr15	60826350	60883550	42	39675	4.54545454545455
chr16	81458225	81562325	42	61950	5.53846153846154
chr16	89360375	89451400	42	68775	3.28
chr17	44193650	44258200	42	41075	7.25925925925926
chr17	73303975	73381575	42	51400	5.92592592592593
chr18	74712575	74850175	42	89075	6.81967213114754
chr2	99305025	99380350	42	34550	4.98795180722892
chr2	197978300	198087475	42	72800	7.24324324324324
chr2	240124075	240224125	42	63400	4.27956989247312
chr20	47301175	47449675	42	106025	6.46428571428571
chr21	36303975	36380875	42	45150	7.04761904761905
chr22	37516125	37667275	42	89625	6.44444444444444
chr3	71038875	71142325	42	58225	5.21212121212121
chr3	151954550	152036025	42	53950	6.45283018867925
chr5	130586100	130665950	42	53250	5.89285714285714
chr6	112041050	112118025	42	57600	6.1
chr6	143159000	143237725	42	51200	5.34545454545455
chr7	43622050	43710275	42	61350	3.91428571428571
chr8	125549925	125682550	42	61875	7.16981132075472
chrX	1594775	1713350	42	54500	6.63636363636364
chr17	75307425	75491950	41	143450	6.21875
chr8	144542600	144705450	41	63625	6.9041095890411
chr1	235447450	235500775	40	28975	4.26666666666667
chr16	67490375	67602750	40	62400	6.84210526315789
chr7	130572350	130648575	40	51700	4.84210526315789
chr1	23848550	23966500	39	73400	5.28571428571429
chr11	3870675	3956625	39	50825	6.13333333333333
chr5	39149300	39226400	38	53125	6.8
chr6	24873875	24975900	38	81525	3.88679245283019
chr1	206831225	206918650	37	45200	5.40909090909091
chr11	47995775	48095075	37	63050	6.46875
chr16	3067900	3157675	37	48675	5.54838709677419
chr2	85041875	85155975	37	60475	5.94594594594595
chr3	71419675	71519075	37	71375	6.3448275862069
chr4	109048175	109095100	37	28350	4.71428571428571
chr6	112119625	112196275	37	54225	5.75
chr14	61878175	61952175	36	50775	4.16666666666667
chr19	7692475	7795675	36	41875	6.31932773109244
chr5	79473175	79537525	36	39600	6.33333333333333
chr11	67111175	67237525	35	84200	4.56521739130435
chr19	887175	962475	35	39775	5.20661157024793
chr2	60698725	60797875	35	53150	5.6734693877551
chr2	198087575	198177350	35	78450	1.18367346938776
chr5	156584275	156653325	35	42625	3.44186046511628
chr12	9785425	9840425	34	34475	3.22222222222222
chr19	19491775	19550075	34	35650	4.96
chr3	15306500	15409725	34	71950	5.92857142857143
chr3	49410875	49467750	34	32900	5.79166666666667
chr8	131319700	131364925	34	23650	5.91304347826087
chr9	130658525	130754500	34	67775	3.61797752808989
chr19	10823650	10932800	33	54825	5.72093023255814
chr8	29924600	29965450	33	26825	2.88888888888889
chr13	99153375	99230525	32	59625	2.84210526315789
chr16	56998225	57065475	31	49225	5.07246376811594
chr16	89451475	89528375	31	57375	4.54838709677419
chr17	76702775	76823250	31	95150	4.26785714285714
chr2	102308475	102375150	31	51325	4.625
chr22	30641225	30724075	31	55800	4.8
chr6	139431875	139498200	31	43850	5.52380952380952
chr8	41840050	41880550	31	20900	4.71428571428571
chr15	63758750	63828000	30	52925	2.21319796954315
chr2	235323200	235409275	30	53900	3.95744680851064
chrX	19853875	19907000	30	30525	4.88235294117647
chr1	167569050	167657325	29	60900	3.70949720670391
chr13	99984100	100060325	29	45500	5.02439024390244
chr15	31489600	31567525	29	39575	5.06951871657754
chr2	161222300	161269475	29	33625	3.45454545454545
chr5	156671300	156740400	29	46375	2.66666666666667
chr6	149637350	149666000	29	17325	4.76190476190476
chr1	1764450	1831675	28	42925	3.03225806451613
chr14	69385525	69447200	28	40900	3.5
chr16	3838075	3876850	28	24675	5.02439024390244
chr16	23834375	23895975	28	39800	3.52
chr2	42395825	42428125	28	19725	5.18181818181818
chr2	175442450	175501475	28	46375	3.58333333333333
chr21	34743625	34786700	28	25400	4.8
chr5	148204125	148240625	28	22725	3.375
chr6	24979300	25059050	28	43600	5.20689655172414
chr9	92013375	92126425	28	99550	1.1
chr1	226813800	226929525	27	95775	4.45714285714286
chr16	81807475	81879800	27	52650	4.06153846153846
chr19	4049575	4125000	27	39325	3.09401709401709
chr21	38737050	38772550	27	25675	1.68888888888889
chr3	12986300	13092900	27	69625	2.47619047619048
chr3	30640250	30735175	27	81300	2.68085106382979
chr9	132742200	132817575	27	57225	5
chr9	139420950	139485800	27	41725	3.8
chr10	33396875	33444975	26	34925	2.99130434782609
chr14	102274650	102326675	26	43425	2.61818181818182
chr15	67354850	67444925	26	77850	3.36842105263158
chr16	364850	412725	26	29575	4.51282051282051
chr16	24983375	25044675	26	28200	4.81632653061224
chr20	31092650	31177525	26	61875	4.17977528089888
chr5	131729125	131837600	26	90000	4.50724637681159
chr1	22344925	22419500	25	47175	4.13559322033898
chr1	25273675	25364950	25	66600	3.38888888888889
chr12	31867925	31906375	25	22675	4
chr12	69003575	69043175	25	28275	4.46666666666667
chr12	111072950	111136675	25	35050	3.92307692307692
chr13	41532850	41594475	25	50250	2.26666666666667
chr2	233913750	233995500	25	57625	4.36619718309859
chr3	43327175	43372325	25	26675	4
chr3	46950575	47042975	25	67025	3.88571428571429
chr3	186701850	186769950	25	49000	3.61904761904762
chr5	35793275	35838925	25	21600	3.625
chr5	133412100	133489150	25	61675	3
chr9	77698175	77727075	25	16475	2.96969696969697
chrX	78389175	78438475	25	23175	4.09638554216868
chr10	116249350	116288475	24	29275	1.34831460674157
chr11	60826800	60898025	24	43450	4.45569620253165
chr12	104849150	104905525	24	47100	1.90322580645161
chr13	114860250	114933350	24	57850	1.35483870967742
chr19	1835650	1910475	24	44325	3.66666666666667
chr19	45222300	45274525	24	26550	4.18666666666667
chr2	70295050	70371725	24	46775	3.51219512195122
chr2	197004750	197053225	24	37075	2.96
chr22	40293050	40359075	24	57125	2.74698795180723
chr7	38365175	38410775	24	21725	3.40845070422535
chr1	101698650	101779350	23	45750	2.92792792792793
chr10	26719050	26781225	23	48275	3.56666666666667
chr10	126285825	126434250	23	138200	2.6
chr14	100686850	100729550	23	26225	3.73333333333333
chr15	93421625	93468275	23	35500	3.91666666666667
chr20	52509375	52567075	23	26700	3.74647887323944
chr4	78705575	78749825	23	19850	4.17857142857143
chr6	154549875	154574525	23	14300	4
chr7	27186825	27252950	23	35775	3.88372093023256
chr8	81973125	82025225	23	40150	3.66666666666667
chr1	12180975	12271825	22	69050	2.9811320754717
chr1	27647875	27697175	22	26075	2.8169014084507
chr11	14329700	14354050	22	17425	2.56
chr15	31592575	31672050	22	61725	3.89189189189189
chr17	38684475	38780950	22	72000	2.73142857142857
chr18	21570825	21614100	22	29350	3.52238805970149
chr20	35557450	35604125	22	30900	3.01408450704225
chr3	52244175	52325650	22	58250	2.45454545454545
chr4	2772525	2866550	22	61050	2.98591549295775
chr4	90202025	90229875	22	20875	1.26315789473684
chr5	56109075	56152675	22	37425	2.02631578947368
chr9	123630325	123699875	22	53750	3.32352941176471
chr1	160481600	160550675	21	36325	3.60215053763441
chr11	121315225	121367125	21	40375	3.61240310077519
chr17	1272500	1304325	21	25975	3.16666666666667
chr2	106350325	106432700	21	69875	1.61904761904762
chr6	15323275	15349900	21	17500	3.70491803278689
chr6	41926750	41949750	21	15650	2.66666666666667
chr7	130667100	130720150	21	38650	3.45454545454545
chr7	138755850	138797575	21	30575	2.79120879120879
chr8	22297100	22327350	21	19525	3.6
chr8	27175775	27254950	21	69325	2.13559322033898
chr8	130992725	131029925	21	30425	2.82352941176471
chr9	95854050	95907225	21	37125	2.64
chr1	154372775	154417975	20	29200	2.37908496732026
chr1	160590850	160662600	20	49600	2.18181818181818
chr1	198125450	198162525	20	20575	2.98181818181818
chr10	6077000	6135350	20	34950	2.96825396825397
chr17	45769475	45823025	20	44250	1.2093023255814
chr2	20529325	20552875	20	14225	3.2
chr2	158266125	158304900	20	27650	3.39130434782609
chr20	49125925	49169175	20	38025	0.876712328767123
chr21	43804450	43855250	20	26675	2.9622641509434
chr6	41972950	42021000	20	39975	3.05882352941176
chr6	90972025	91008025	20	25400	2.0952380952381
chr7	50410550	50486200	20	64725	2.4375
chr10	80996700	81058525	19	35775	2.40579710144928
chr11	65306875	65363625	19	36750	2.47297297297297
chr11	102273825	102302625	19	17550	2.18867924528302
chr11	128550850	128633300	19	65275	3.1
chr12	47597125	47624200	19	20875	2.11764705882353
chr14	64318975	64338025	19	12625	2.0625
chr14	99644675	99735400	19	87050	1.57142857142857
chr16	85584950	85619500	19	25925	1.71875
chr16	88823900	88879775	19	36875	2.7719298245614
chr19	15383975	15445775	19	54700	1.38775510204082
chr3	32432175	32483575	19	39175	1.22413793103448
chr3	71526225	71553200	19	18100	2.76923076923077
chr4	6887575	6954625	19	34225	2.88607594936709
chr6	36066100	36115475	19	30000	3.2317880794702
chr6	157160050	157178775	19	12425	2.31578947368421
chr8	144976550	145069900	19	57550	2.74926253687316
chr9	93556600	93594100	19	20325	3.28638497652582
chrX	135705700	135725600	19	10250	3.15384615384615
chr1	29062425	29083675	18	16625	2.35714285714286
chr1	100903050	100920175	18	11725	2.31578947368421
chr1	203236600	203282500	18	33950	1.47878787878788
chr1	225623300	225668950	18	24025	2.85714285714286
chr10	74031925	74100825	18	42175	2.37908496732026
chr14	52323750	52354100	18	21800	1.91304347826087
chr15	93346775	93396925	18	25600	2.63414634146341
chr17	47790400	47842475	18	39450	2.75
chr17	76309675	76357400	18	30725	2.69565217391304
chr18	60944875	60990400	18	32925	1.3953488372093
chr19	1057100	1114250	18	41550	2.60122699386503
chr20	32579425	32614075	18	22075	2.3125
chr3	16924775	16960300	18	24225	2.38461538461538
chr3	71166275	71186575	18	14225	2.62068965517241
chr3	176896600	176920950	18	14275	2.79674796747967
chr3	196345950	196381625	18	26575	1.375
chr5	14202525	14226350	18	16075	1.93478260869565
chr7	157128525	157151075	18	17600	0.736842105263158
chr9	33113625	33170850	18	43925	2.17582417582418
chr1	27917625	27965825	17	41225	1.09677419354839
chr1	66793900	66826375	17	27350	1.5
chr1	145426975	145481350	17	35025	2.74233128834356
chr11	1853325	1918925	17	47900	1.62385321100917
chr11	47520125	47548950	17	19700	2.22346368715084
chr12	6532575	6580975	17	31950	2.10909090909091
chr12	11896300	11931500	17	21775	2.08163265306122
chr12	112429475	112458025	17	16500	2.84033613445378
chr14	93100700	93148150	17	32025	2.17983651226158
chr14	100523450	100580100	17	52000	0.944444444444444
chr15	78324175	78370775	17	40275	1.55056179775281
chr16	21649050	21675925	17	15725	2.8
chr17	2689375	2729925	17	25050	2.76470588235294
chr17	27451350	27487025	17	18575	2.65671641791045
chr19	2233125	2275750	17	29200	2.41509433962264
chr19	18580200	18634025	17	43925	1.6
chr19	51608200	51651350	17	29075	1.98765432098765
chr2	30440750	30494675	17	41400	1.44
chr2	37868625	37900350	17	27475	1.15384615384615
chr2	43340625	43407550	17	47425	2.21052631578947
chr2	62421775	62450475	17	21575	2.19753086419753
chr20	30249100	30276050	17	21650	2.12121212121212
chr22	26957800	26995850	17	28575	1.93103448275862
chr22	40827425	40851075	17	17525	2.41025641025641
chr3	39290150	39326525	17	26600	2.06451612903226
chr3	46129825	46154100	17	18100	2.42105263157895
chr3	171844600	171862300	17	10725	2.2
chr5	118603150	118707600	17	94225	0.908045977011494
chr6	143246750	143269750	17	16675	1.53061224489796
chr6	151692600	151721850	17	17975	2.45161290322581
chr7	38255125	38277500	17	12375	2.8780487804878
chr8	101936550	101967425	17	25350	1.76119402985075
chr8	134485725	134522650	17	31000	1.11801242236025
chr9	95708750	95755475	17	37900	1.60747663551402
chrX	153940050	153969275	17	18200	2.07017543859649
chr1	111413075	111440275	16	22900	1.52380952380952
chr11	303550	337850	16	24575	2.53968253968254
chr14	22973875	23040050	16	63550	0.177215189873418
chr14	74190475	74256750	16	48100	2.16666666666667
chr19	1236450	1280275	16	34900	1.93103448275862
chr19	49118775	49153300	16	25650	1.13074204946996
chr2	28612650	28658025	16	27275	2.15068493150685
chr2	54783925	54835725	16	47225	0.383141762452107
chr2	106472075	106496300	16	20275	1.35294117647059
chr2	143894850	143918025	16	17425	1.23188405797101
chr2	178101675	178131750	16	22050	1.71428571428571
chr20	37484000	37514100	16	24425	2.28571428571429
chr21	36382825	36426150	16	36225	2
chr22	42303425	42343925	16	30525	0.734177215189873
chr5	150435750	150480775	16	32475	1.92105263157895
chr6	159059450	159090025	16	20000	2.25490196078431
chr8	141624700	141647925	16	14950	1.81395348837209
chr9	116321325	116356500	16	23425	1.60975609756098
chr9	137256325	137305475	16	38875	2.43243243243243
chr1	25222750	25262600	15	36075	1.88888888888889
chr10	8084525	8112800	15	23575	1.34177215189873
chr10	33226800	33251400	15	16300	1.79310344827586
chr10	81936325	81966600	15	24750	2.31034482758621
chr10	112593300	112636100	15	30700	2.16666666666667
chr11	63604825	63626150	15	14475	1.85
chr11	66034125	66060250	15	16350	2.10810810810811
chr11	73702125	73737475	15	29350	0.610778443113772
chr11	108086375	108118750	15	24375	1.83333333333333
chr11	117839050	117900575	15	45575	1.12230215827338
chr11	118172600	118215000	15	23950	2.32844574780059
chr11	122525500	122548300	15	17625	1.31764705882353
chr12	110429375	110453700	15	17600	1.9
chr12	113486675	113515450	15	21625	2.35294117647059
chr12	125022125	125054325	15	21450	2.33333333333333
chr16	11649075	11682150	15	28875	2.23529411764706
chr16	71927700	71944225	15	12550	1.13432835820896
chr18	67599700	67618800	15	13725	1.57575757575758
chr2	12844825	12877675	15	22725	2.13235294117647
chr2	64862025	64896850	15	25500	1.61764705882353
chr2	74196325	74231725	15	22450	2.2
chr2	242242100	242261775	15	11775	2.12903225806452
chr20	30292200	30312250	15	14725	1.94594594594595
chr22	45554500	45576675	15	14675	2.22680412371134
chr3	105463975	105487050	15	13900	1.82658959537572
chr5	1476850	1525525	15	39925	1.87096774193548
chr5	118712775	118727000	15	11100	0.864864864864865
chrX	13706250	13722250	15	10400	2.39130434782609
chr1	29240025	29262775	14	18725	1.66666666666667
chr1	31522225	31539325	14	11725	2.19607843137255
chr1	112134675	112178625	14	29975	2.19463087248322
chr1	235089750	235123900	14	25725	1.84615384615385
chr1	236024975	236044425	14	13825	2
chr10	70845300	70862875	14	13575	2.04761904761905
chr11	68263425	68273425	14	6775	1.44444444444444
chr11	118071100	118113700	14	29425	1.38571428571429
chr12	14536200	14550825	14	11825	1.05555555555556
chr14	50504575	50566525	14	35350	2.14814814814815
chr14	88456950	88480450	14	13675	2.11111111111111
chr14	91957900	91978100	14	16650	1.00934579439252
chr15	74671225	74727850	14	37600	2.13684210526316
chr15	92392600	92414925	14	17075	2.15
chr16	21513900	21532450	14	10575	1.7984496124031
chr17	6912950	6951225	14	24875	1.55725190839695
chr17	46500575	46535225	14	24550	1.80952380952381
chr17	72448200	72477725	14	22925	2.1038961038961
chr18	13259850	13285400	14	13500	1.95620437956204
chr18	48708525	48725125	14	10000	2.0377358490566
chr19	10609000	10635350	14	18650	1.96551724137931
chr19	12885475	12918475	14	22650	1.89393939393939
chr19	39817000	39837050	14	15150	1.02173913043478
chr2	69840900	69859775	14	14825	1.55555555555556
chr2	85190650	85209150	14	11250	1.45098039215686
chr2	89134150	89148400	14	9825	1.42857142857143
chr20	3868200	3888975	14	17425	1.42105263157895
chr20	62473550	62498525	14	14175	1.88405797101449
chr21	38775725	38788525	14	9275	1.70833333333333
chr4	40191775	40251900	14	57325	1.41176470588235
chr4	185358500	185383600	14	17500	1.6
chr5	14581075	14598875	14	13625	1.54545454545455
chr5	133859150	133895650	14	27100	1.83783783783784
chr6	15420800	15441950	14	15125	1.81818181818182
chr6	31780250	31807125	14	18775	2.03225806451613
chr6	157096175	157119625	14	13850	1.91379310344828
chr8	8181500	8210100	14	21725	1.57446808510638
chr8	37727800	37763875	14	27775	1.53846153846154
chr8	128190825	128214300	14	13950	1.48108108108108
chr1	40498100	40542625	13	34275	1.375
chr1	54747175	54769950	13	16850	1.05405405405405
chr1	211497000	211529500	13	25450	1.53623188405797
chr10	71091425	71123025	13	22175	1.63522012578616
chr10	80822625	80855475	13	24875	1.125
chr11	46351075	46389725	13	33150	1.57281553398058
chr11	63992050	64020850	13	21725	1.72916666666667
chr11	102163900	102198300	13	24875	1.71428571428571
chr11	113941225	113964175	13	19375	0.666666666666667
chr12	122210925	122252100	13	32225	1.65671641791045
chr12	123353850	123388425	13	30775	1
chr14	65162900	65204100	13	31425	1.41558441558442
chr14	98630275	98667400	13	31350	1.91304347826087
chr16	68092950	68131225	13	34600	0.5
chr17	2495950	2509950	13	9650	1.47826086956522
chr17	48796250	48813575	13	11550	1.92592592592593
chr18	9913025	9929775	13	11600	1.82857142857143
chr18	48554550	48569275	13	10400	1.78571428571429
chr19	18521325	18549600	13	21525	1.15695067264574
chr19	48746900	48764100	13	13100	1.76923076923077
chr2	102378350	102400650	13	15850	1.16279069767442
chr2	114643025	114669275	13	21475	1.05882352941176
chr20	46129875	46143425	13	9200	1.52777777777778
chr3	56807325	56837000	13	26400	1.6
chr3	152089075	152104325	13	11525	0.833333333333333
chr4	913075	931225	13	14000	1.31147540983607
chr5	171567875	171616125	13	43150	1.6
chr6	15293350	15319825	13	16650	1.73831775700935
chr6	37136625	37160350	13	17975	1.59493670886076
chr7	104656100	104671700	13	12850	1.375
chr8	26168100	26185600	13	12875	1.29292929292929
chr1	2195900	2236475	12	29775	1.45812807881773
chr1	9760725	9794200	12	25475	1.5609756097561
chr1	14074525	14093175	12	15350	0.633333333333333
chr1	15729725	15753250	12	20300	0.688888888888889
chr1	27742675	27766500	12	19875	1.01010101010101
chr1	93810100	93818800	12	5175	1.62962962962963
chr1	111727125	111773600	12	39225	1.60655737704918
chr10	1088525	1116225	12	17525	1.72375690607735
chr10	35735500	35754825	12	14750	1.68
chr10	73592800	73612750	12	16525	0.8
chr10	98453900	98471100	12	12600	1.37254901960784
chr11	118738750	118770775	12	28775	1.22222222222222
chr12	57540450	57553050	12	8925	1.25925925925926
chr12	108949150	108966500	12	13825	1.14285714285714
chr13	24823475	24856075	12	29375	1.63636363636364
chr13	99127775	99145025	12	13725	1.21428571428571
chr14	91811950	91886075	12	71125	0.555555555555556
chr14	107168700	107183375	12	9575	1.24770642201835
chr15	38957250	38992500	12	22175	1.58904109589041
chr15	42781400	42797700	12	11850	1.41176470588235
chr15	89671600	89687725	12	12325	1
chr15	90542150	90566800	12	15250	1.61666666666667
chr17	20170075	20185725	12	11025	1.32467532467532
chr17	37023700	37071950	12	41225	1.296
chr17	57913925	57931475	12	13800	1.68539325842697
chr18	2954375	2985750	12	28400	0.516129032258065
chr18	3245000	3271025	12	21175	0.712328767123288
chr19	5957675	5979900	12	18475	1
chr19	10511100	10544050	12	28050	0.567474048442907
chr19	39137650	39190200	12	46675	1.0952380952381
chr19	41801900	41842650	12	30375	1.62043795620438
chr19	41846525	41864825	12	15050	1.7
chr2	7048475	7065900	12	13475	1.5
chr2	99117900	99135150	12	15025	0.592592592592593
chr2	101912300	101930200	12	14700	1.18181818181818
chr2	145265125	145282575	12	14375	0.82051282051282
chr2	174813000	174831625	12	12875	1.44
chr2	225800775	225825250	12	18750	1.04761904761905
chr20	50119975	50160250	12	28125	1.39659367396594
chr20	52443600	52465325	12	17700	1.33333333333333
chr21	38822250	38836225	12	9300	1.63636363636364
chr22	40718675	40733250	12	12575	0.588235294117647
chr22	43388825	43401800	12	9925	1.58974358974359
chr3	33084150	33106875	12	18950	0.954545454545455
chr5	40669125	40690725	12	15950	0.976
chr5	53812850	53830025	12	12950	1.13253012048193
chr5	139012750	139070700	12	48500	1.37556561085973
chr6	15244250	15275525	12	20650	1.74590163934426
chr6	35551800	35574300	12	16650	1.55357142857143
chr6	35994800	36007175	12	8400	1.76
chr6	167523450	167546025	12	19325	1.15789473684211
chr7	44653875	44681975	12	23225	1.63636363636364
chr7	139413500	139440500	12	17175	1.62376237623762
chr8	126933200	126951575	12	14200	1.47619047619048
chr9	96211925	96231750	12	14000	0.943396226415094
chr1	16692975	16705450	11	8800	1.04651162790698
chr1	19248300	19285200	11	33900	0.666666666666667
chr1	24825400	24842300	11	13100	1.07692307692308
chr1	36830725	36858125	11	22325	1.265625
chr1	38310450	38326400	11	11525	1.14634146341463
chr1	205242500	205267550	11	19350	1.16666666666667
chr1	221878000	221893150	11	12375	1.38775510204082
chr10	51564625	51578600	11	12175	0.96551724137931
chr10	111823925	111848700	11	21925	0.8
chr11	818425	850375	11	22450	1.2375
chr11	60737775	60766225	11	23850	1.36363636363636
chr12	14514525	14527425	11	8675	1.51724137931034
chr12	55367025	55386775	11	15900	0.642857142857143
chr12	62650225	62665000	11	11250	0.818181818181818
chr12	108688975	108712525	11	18500	0.758620689655172
chr13	30715300	30733800	11	14800	0.810810810810811
chr13	46947200	46965675	11	15325	0.571428571428571
chr13	114810075	114837800	11	21100	0.832
chr14	61965625	61986050	11	15900	1.01666666666667
chr15	74211975	74221900	11	7150	1
chr16	88518125	88549575	11	26475	1.2027972027972
chr17	54669650	54682750	11	9500	0.92
chr17	76108300	76151975	11	36300	1.37606837606838
chr19	5120425	5144075	11	18875	0.888888888888889
chr19	42363250	42402575	11	36050	0.923076923076923
chr2	8437500	8457775	11	17900	1.28571428571429
chr2	25512475	25548225	11	24575	1.24375
chr2	99060700	99108025	11	44375	0.456140350877193
chr20	57224200	57238325	11	10250	1.1304347826087
chr21	34601400	34622400	11	17425	1.20689655172414
chr21	45429625	45446825	11	14350	0.516556291390728
chr22	17564950	17592475	11	21425	1.27167630057803
chr22	23554100	23593225	11	32725	1.32
chr22	36543300	36563650	11	17475	1.42857142857143
chr22	50198850	50211250	11	8350	1.46428571428571
chr3	71348850	71362025	11	9100	1.45
chr5	169063325	169084875	11	16625	0.848484848484849
chr6	7126950	7148350	11	14675	1.11111111111111
chr6	32140650	32165600	11	19100	1.2280701754386
chr6	159209275	159241250	11	29525	0.203252032520325
chr7	35839325	35849625	11	7375	1.1304347826087
chr7	99806050	99824050	11	15600	0.5
chr8	41889600	41910925	11	16475	0.976377952755906
chr8	134568500	134588000	11	15850	0.705882352941177
chrX	1569600	1592500	11	15500	1.33333333333333
chr1	2157850	2193325	10	30825	0.585365853658537
chr1	17755525	17768200	10	9425	0.79646017699115
chr1	38460300	38480500	10	15700	0.958333333333333
chr1	45178400	45197950	10	12875	1.25
chr1	93408800	93434225	10	17775	1.01463414634146
chr10	111765750	111778050	10	9500	0.863636363636364
chr11	3174625	3193775	10	15975	0.973451327433628
chr11	9267450	9275450	10	5600	1.14893617021277
chr11	85752850	85767175	10	11525	0.909090909090909
chr11	116850150	116862150	10	9500	0.530612244897959
chr11	122590825	122621550	10	21525	0.875
chr11	128330200	128398475	10	65850	0.428571428571429
chr12	14563850	14571650	10	5825	0.974358974358974
chr12	48191425	48232350	10	38475	0.311111111111111
chr12	57069425	57083750	10	12225	0.763636363636364
chr12	104959425	104977575	10	13175	0.992248062015504
chr12	105126350	105146150	10	16075	0.753623188405797
chr12	109009975	109037900	10	23675	1.03225806451613
chr13	99959275	99976825	10	14000	1.27007299270073
chr14	69237150	69264400	10	20625	0.93491124260355
chr14	77488300	77513500	10	22700	0.376811594202899
chr14	92320400	92344125	10	20800	0.612244897959184
chr15	38823400	38837925	10	11275	1.05555555555556
chr15	69098000	69109875	10	9375	1.18918918918919
chr15	89163925	89204500	10	38125	0.313253012048193
chr16	16042400	16057700	10	11600	0.811594202898551
chr16	27375050	27397025	10	16825	1.12676056338028
chr16	53088200	53106250	10	12700	0.866666666666667
chr16	81576500	81587625	10	8050	1.06666666666667
chr17	38459475	38511650	10	46975	0.936936936936937
chr17	43367150	43399275	10	27725	0.556962025316456
chr17	79873675	79887225	10	10750	0.666666666666667
chr19	2607325	2633250	10	22325	0.712328767123288
chr19	10206200	10231000	10	22275	0.703296703296703
chr2	97189400	97210025	10	15175	0.624390243902439
chr2	134893300	134902125	10	6300	1.07142857142857
chr2	134930775	134943675	10	10950	1
chr2	202115125	202138650	10	21400	0.64
chr20	3775550	3802500	10	23675	0.459016393442623
chr20	43593900	43617000	10	17325	1.27536231884058
chr22	20066625	20081700	10	11800	1.24590163934426
chr22	50962400	50989075	10	22800	0.703125
chr3	50624000	50675725	10	43525	0.716049382716049
chr3	51420850	51434200	10	10275	0.961038961038961
chr3	150316700	150328775	10	8575	1.24137931034483
chr4	154434025	154460925	10	23150	0.478260869565217
chr5	140976350	140999350	10	20700	0.5625
chr6	31523625	31566750	10	37200	0.955823293172691
chr7	18328200	18336725	10	5950	0.837209302325581
chr7	21978275	21987300	10	7550	0.357142857142857
chr7	40006625	40015050	10	6675	0.838709677419355
chr7	55613000	55642550	10	26475	0.256055363321799
chr7	104639200	104654400	10	11750	1.09090909090909
chr7	130779275	130796500	10	12425	1.26190476190476
chr7	150058975	150082275	10	15625	1.20588235294118
chr8	38209850	38223625	10	10825	1.27272727272727
chr9	126959025	126986775	10	20850	0.8125
chr9	137820425	137830625	10	7900	0.846153846153846
chr1	9293425	9305250	9	8625	0.613138686131387
chr1	22087425	22096350	9	7350	0.363636363636364
chr1	36613325	36634425	9	16250	0.943396226415094
chr1	65412625	65434025	9	18650	0.625
chr1	171461475	171468425	9	4925	0.769230769230769
chr10	45453100	45471325	9	15600	0.406015037593985
chr10	70810825	70826300	9	11400	1.01492537313433
chr10	80886075	80915725	9	21625	0.649350649350649
chr10	105666675	105679150	9	11075	0.875
chr10	106060075	106099775	9	29875	0.895973154362416
chr11	6754375	6770050	9	13650	0.814814814814815
chr11	65833825	65856825	9	17500	0.642857142857143
chr11	66004700	66012250	9	5850	1.03030303030303
chr11	113929050	113940325	9	9200	0.923076923076923
chr11	114024125	114060400	9	32000	0.709677419354839
chr12	3852600	3864475	9	8675	0.925925925925926
chr12	9099250	9113850	9	12000	0.972972972972973
chr12	9175200	9184150	9	7775	0.695652173913043
chr12	46649425	46665900	9	14625	0.23121387283237
chr12	53772075	53784625	9	9775	0.64
chr12	67661600	67670675	9	6775	0.96551724137931
chr12	68041075	68053375	9	8875	0.96969696969697
chr12	105072975	105090200	9	14225	0.761904761904762
chr12	133038775	133059125	9	14300	0.98989898989899
chr14	71106925	71135400	9	24000	1
chr15	45004950	45031050	9	23375	0.896551724137931
chr15	68112600	68134100	9	15750	0.666666666666667
chr15	69073225	69094575	9	17250	0.96551724137931
chr15	77279125	77324450	9	35975	0.904382470119522
chr15	101133225	101144275	9	8575	0.833333333333333
chr16	724875	736400	9	8950	0.742857142857143
chr16	1575450	1598400	9	16525	1
chr16	9028400	9058875	9	25975	1.04
chr16	57157275	57181850	9	18425	1.02777777777778
chr16	68295050	68328475	9	29575	0.853932584269663
chr16	89784575	89800575	9	13300	0.402730375426621
chr17	7378350	7393975	9	12350	0.44559585492228
chr17	29632925	29649675	9	14575	0.396825396825397
chr17	34899050	34910600	9	9150	0.552380952380952
chr17	40418525	40429725	9	9075	0.712871287128713
chr17	65427400	65440750	9	12000	0.40506329113924
chr17	65457400	65466700	9	7275	0.701298701298701
chr17	75858575	75885450	9	23575	0.396946564885496
chr19	3797325	3819225	9	15975	0.842105263157895
chr19	7401000	7424250	9	20900	1
chr19	8625925	8646225	9	18725	0.818181818181818
chr19	9966375	9978250	9	10125	0.481481481481481
chr19	14472500	14499900	9	24825	0.977777777777778
chr19	14660950	14679400	9	14700	0.75609756097561
chr19	42699400	42726675	9	21225	0.972972972972973
chr19	49989750	50010425	9	15200	0.9
chr19	50049850	50084650	9	26150	0.972222222222222
chr19	54870850	54891825	9	19100	0.283582089552239
chr19	56142875	56161275	9	14475	0.881720430107527
chr2	44397000	44405375	9	6225	1.03703703703704
chr2	68986975	69027750	9	38025	0.526315789473684
chr2	98326150	98345550	9	18175	0.4
chr2	98355675	98365475	9	8325	0.727272727272727
chr2	143881500	143891150	9	7325	0.803571428571429
chr2	219180375	219198225	9	11975	1.01449275362319
chr2	231275300	231290600	9	12675	0.604651162790698
chr2	234138825	234152725	9	10700	0.72289156626506
chr20	43512875	43529525	9	14100	0.709677419354839
chr20	55035425	55045825	9	7600	0.96
chr20	61544550	61562075	9	15475	0.578947368421053
chr21	45712025	45725800	9	11550	0.685714285714286
chr21	46522000	46535325	9	9925	0.956521739130435
chr22	41486525	41499575	9	9000	0.8
chr22	45680200	45689350	9	6900	1.02040816326531
chr3	36931725	36955175	9	17425	1.00699300699301
chr3	46317950	46328425	9	9225	0.463768115942029
chr3	66538675	66550650	9	9200	1.04477611940298
chr3	195257775	195280600	9	19425	0.897959183673469
chr4	103730375	103750825	9	16075	1.04761904761905
chr4	154400100	154423600	9	21100	0.875
chr5	154158050	154168275	9	8375	0.758620689655172
chr5	176852000	176876500	9	20275	0.737864077669903
chr6	32802900	32827050	9	19600	0.58695652173913
chr6	143857150	143868250	9	8875	0.8125
chr7	2670750	2687725	9	12650	0.901098901098901
chr7	37478550	37489900	9	8600	0.681159420289855
chr7	150199075	150211775	9	9975	0.564102564102564
chr8	67571825	67582750	9	8300	0.545454545454545
chr8	121741200	121750075	9	6250	1
chr9	35634275	35666650	9	26900	0.933333333333333
chr9	35937300	35946000	9	7400	0.703703703703704
chr9	117121825	117161350	9	38000	0.247524752475248
chr9	124114800	124121650	9	5175	0.864864864864865
chrX	45612250	45632700	9	14425	1
chrX	64886650	64930125	9	38375	0.980392156862745
chrX	129213525	129236675	9	20200	0.753246753246753
chr1	12507950	12519000	8	9100	0.666666666666667
chr1	21648400	21673325	8	21950	0.397394136807818
chr1	27037850	27055400	8	16125	0.167832167832168
chr1	42353975	42369100	8	12950	0.506024096385542
chr1	54939500	54956875	8	13450	0.777777777777778
chr1	55263750	55276700	8	10625	0.548672566371681
chr1	92939725	92952800	8	10675	0.413793103448276
chr1	100855875	100870200	8	12525	0.363636363636364
chr1	118147400	118160150	8	11225	0.742857142857143
chr1	150971700	150984200	8	11050	0.461538461538462
chr1	156115725	156131575	8	12800	0.708333333333333
chr1	169644875	169681425	8	31400	0.777777777777778
chr1	203731675	203739375	8	6825	0.307692307692308
chr1	209920675	209949500	8	26500	0.656
chr1	223898725	223915825	8	12675	0.692307692307692
chr1	244478650	244489850	8	10200	0.319148936170213
chr1	246727650	246744400	8	13375	0.622222222222222
chr10	5848025	5861800	8	11250	0.709677419354839
chr10	64892450	64897400	8	4100	0.620689655172414
chr10	72330950	72339900	8	7150	0.795918367346939
chr10	74002425	74024000	8	19875	0.320388349514563
chr11	5709375	5717125	8	6675	0.555555555555556
chr11	128158325	128182575	8	21825	0.330097087378641
chr12	6880125	6902850	8	18250	0.772946859903382
chr12	31468800	31480000	8	9450	0.76
chr12	32111050	32123375	8	10300	0.73134328358209
chr12	47747125	47763350	8	11800	0.651162790697674
chr12	129293225	129309575	8	13625	0.363636363636364
chr12	133004725	133028600	8	19225	0.705882352941177
chr13	41223950	41239850	8	13225	0.542635658914729
chr15	29225850	29242525	8	14650	0.666666666666667
chr15	55539350	55550825	8	9350	0.545454545454545
chr16	3917250	3931925	8	11850	0.777777777777778
chr16	11026850	11044550	8	13625	0.8
chr16	29815150	29841750	8	23225	0.508250825082508
chr16	57677200	57691400	8	12700	0.230769230769231
chr16	89029150	89052875	8	20325	0.478632478632479
chr17	7231050	7245150	8	11075	0.521739130434783
chr17	63018175	63040800	8	18175	0.451612903225806
chr18	42301475	42314100	8	10750	0.727272727272727
chr18	60871275	60886075	8	12700	0.44047619047619
chr19	14088750	14100975	8	11150	0.421052631578947
chr19	16180075	16199100	8	16600	0.428571428571429
chr19	18942100	18961250	8	16275	0.533333333333333
chr19	36386825	36403225	8	14575	0.533333333333333
chr19	39879975	39905600	8	19925	0.649350649350649
chr2	69803100	69814400	8	8975	0.716049382716049
chr2	198288575	198301225	8	10425	0.497512437810945
chr20	42576375	42594350	8	15925	0.666666666666667
chr21	26932100	26941175	8	7450	0.679245283018868
chr21	45138000	45155600	8	13500	0.805755395683453
chr22	21272575	21283125	8	8350	0.5
chr22	35699950	35712550	8	9475	0.642424242424242
chr3	16326300	16334100	8	6600	0.733333333333333
chr3	16339125	16361600	8	21125	0.346153846153846
chr3	20079500	20093225	8	11325	0.470588235294118
chr3	63952000	63968875	8	15350	0.213592233009709
chr3	111833500	111856475	8	17300	0.671604938271605
chr3	112208475	112219875	8	10375	0.298850574712644
chr3	113461075	113468650	8	5375	0.8
chr3	128502200	128514475	8	10375	0.774193548387097
chr3	128830850	128842750	8	9950	0.688172043010753
chr4	109025775	109041550	8	13550	0.815789473684211
chr4	153015425	153039075	8	21175	0.714285714285714
chr5	67533650	67540900	8	5825	0.62962962962963
chr5	172190725	172206225	8	13750	0.307692307692308
chr5	175096950	175105350	8	6500	0.45
chr6	30684050	30694075	8	7300	0.821428571428571
chr6	32551350	32558475	8	5575	0.476190476190476
chr6	106956900	106976075	8	17475	0.289473684210526
chr6	112030925	112037450	8	5400	0.55
chr6	160146125	160156725	8	7675	0.805369127516778
chr7	5717275	5743125	8	24225	0.54014598540146
chr7	47607525	47620800	8	9800	0.815384615384615
chr7	150429025	150454050	8	19825	0.819875776397516
chr7	158601450	158620875	8	17900	0.273972602739726
chr8	28216950	28235175	8	15475	0.8
chr8	48272925	48281250	8	6325	0.552631578947368
chr8	61428700	61440725	8	9925	0.82051282051282
chr8	61815425	61843475	8	19825	0.703786191536748
chr8	66739975	66753425	8	11250	0.727272727272727
chr9	111857425	111864400	8	5675	0.492753623188406
chr9	114669125	114679850	8	8500	0.717948717948718
chr9	130523950	130551050	8	23700	0.331034482758621
chr9	134525425	134557925	8	25200	0.78448275862069
chr9	135987400	136025475	8	34750	0.389380530973451
chr9	139735775	139745175	8	7675	0.775510204081633
chrX	39941000	39954850	8	11075	0.793650793650794
chrX	128888250	128923850	8	28625	0.615827338129496
chr1	25869650	25896450	7	25225	0.308943089430894
chr1	32386175	32412500	7	24475	0.4
chr1	32705450	32733350	7	22725	0.525939177101968
chr1	33113775	33121650	7	6150	0.450704225352113
chr1	89588675	89596250	7	6275	0.367816091954023
chr1	111170725	111193000	7	19425	0.477272727272727
chr1	212459800	212466450	7	5475	0.476190476190476
chr10	17268375	17277425	7	7650	0.523809523809524
chr10	27087050	27096275	7	7350	0.477272727272727
chr10	30776425	30796025	7	17025	0.364312267657993
chr10	73829675	73850500	7	18850	0.463414634146341
chr10	111966525	111975800	7	8525	0.2
chr11	35158875	35207700	7	46325	0.525252525252525
chr11	122924700	122944550	7	17125	0.4125
chr12	68929800	68934900	7	3875	0.491228070175439
chr12	105041650	105048200	7	5100	0.545454545454545
chr12	120545825	120562225	7	12775	0.522522522522523
chr12	122062600	122077950	7	12325	0.32967032967033
chr13	42030700	42042500	7	10700	0.428571428571429
chr13	99693225	99709425	7	13850	0.356846473029046
chr13	100147500	100161950	7	13350	0.37037037037037
chr14	95979400	95993900	7	13275	0.202898550724638
chr15	70375950	70394425	7	16750	0.4
chr15	72512600	72525600	7	11075	0.55
chr15	81576025	81610475	7	31300	0.306306306306306
chr15	90727125	90738550	7	10025	0.384615384615385
chr16	10959575	10992025	7	29350	0.273062730627306
chr16	27206375	27217100	7	8800	0.378947368421053
chr16	31880075	31892800	7	10575	0.578947368421053
chr17	1951925	1964150	7	9950	0.45
chr17	7450900	7467450	7	14500	0.41025641025641
chr17	7736425	7749300	7	11750	0.297872340425532
chr17	8842075	8871175	7	26375	0.188449848024316
chr17	29132650	29153175	7	18300	0.458498023715415
chr17	33562225	33575975	7	10775	0.386363636363636
chr17	34215000	34229375	7	13175	0.283950617283951
chr17	56400850	56426075	7	23400	0.4
chr17	62089750	62105075	7	14025	0.183098591549296
chr17	65442725	65451900	7	8300	0.512820512820513
chr17	66306125	66316375	7	9200	0.558139534883721
chr18	9101350	9122375	7	19675	0.218181818181818
chr18	13369250	13384100	7	12375	0.566666666666667
chr19	2040050	2063000	7	20900	0.277227722772277
chr19	13943800	13962650	7	17525	0.233333333333333
chr19	16245125	16267175	7	21050	0.113207547169811
chr19	16648875	16656700	7	6300	0.577777777777778
chr19	19554025	19576600	7	20650	0.278846153846154
chr19	41102625	41121375	7	16225	0.398340248962656
chr19	54368475	54386750	7	16325	0.419354838709677
chr2	8649750	8667550	7	15400	0.579710144927536
chr2	46761250	46780000	7	16475	0.387434554973822
chr2	68602750	68619275	7	15450	0.339622641509434
chr2	68957850	68983825	7	22350	0.435374149659864
chr2	135037875	135054775	7	15400	0.36046511627907
chr2	149278875	149287725	7	7500	0.555555555555556
chr2	162016025	162029350	7	11250	0.555555555555556
chr2	173290825	173307700	7	14775	0.558139534883721
chr2	175349250	175360675	7	9775	0.425
chr2	231597900	231603550	7	4175	0.533333333333333
chr20	24929350	24946975	7	16100	0.2
chr22	19405800	19412650	7	5875	0.368421052631579
chr22	19871500	19885950	7	13225	0.363636363636364
chr22	36723300	36782925	7	58200	0.106060606060606
chr22	40571675	40580450	7	8200	0.129496402877698
chr22	46438725	46455375	7	14150	0.301369863013699
chr3	5047175	5062400	7	12875	0.522613065326633
chr3	43383125	43391575	7	6950	0.5
chr3	69126875	69148175	7	19550	0.358490566037736
chr3	152116275	152122100	7	5025	0.428571428571429
chr3	171818900	171827600	7	7725	0.426229508196721
chr4	84026000	84037550	7	10050	0.457142857142857
chr5	43034375	43045425	7	8650	0.509090909090909
chr5	56467600	56487250	7	17025	0.421052631578947
chr5	67559975	67568175	7	7350	0.257142857142857
chr5	154143050	154156175	7	10175	0.562091503267974
chr6	16480875	16489375	7	6625	0.514285714285714
chr6	33278475	33292800	7	12550	0.36
chr6	35684300	35705500	7	18200	0.427807486631016
chr6	37465500	37489850	7	19750	0.477611940298507
chr6	132810075	132823225	7	10475	0.571428571428571
chr6	144654725	144678500	7	21975	0.380952380952381
chr6	149785225	149810750	7	22625	0.408719346049046
chr6	158980325	158995050	7	12700	0.517857142857143
chr6	159514425	159541150	7	21125	0.581673306772908
chr6	160389175	160407200	7	15325	0.594936708860759
chr6	160876675	160886250	7	8425	0.461538461538462
chr6	166744100	166757450	7	10900	0.574850299401198
chr7	2280250	2289850	7	8225	0.387096774193548
chr8	19366025	19375825	7	8300	0.538461538461538
chr8	56829075	56843650	7	11750	0.56140350877193
chr8	66854125	66874150	7	17975	0.415584415584416
chr8	134055400	134061425	7	5000	0.533333333333333
chr9	92132150	92158275	7	24150	0.506024096385542
chr9	95785525	95806625	7	19050	0.518518518518518
chr9	112885425	112895100	7	8625	0.482758620689655
chr9	127043500	127060225	7	12725	0.579234972677596
chr9	127948675	127959225	7	9025	0.342857142857143
chrX	40004550	40015100	7	8700	0.458333333333333
chr1	27797975	27805950	6	7325	0.150442477876106
chr1	43146450	43158825	6	10525	0.327272727272727
chr1	87794700	87802325	6	6675	0.280701754385965
chr1	114470450	114485075	6	12350	0.319391634980989
chr1	116864025	116870925	6	6125	0.285714285714286
chr1	161029225	161042275	6	12150	0.153846153846154
chr1	200976725	200996675	6	18275	0.175438596491228
chr1	206724100	206759775	6	32900	0.281954887218045
chr10	5332250	5341575	6	8175	0.282608695652174
chr10	73483125	73538300	6	53550	0.177777777777778
chr10	98426500	98439175	6	11050	0.292993630573248
chr10	124174650	124183000	6	7400	0.317460317460317
chr11	1769525	1786125	6	15075	0.260869565217391
chr11	72443275	72464900	6	20275	0.284263959390863
chr12	4055625	4061275	6	4925	0.333333333333333
chr12	4377475	4392925	6	14150	0.229007633587786
chr12	53000525	53011650	6	10125	0.368932038834951
chr12	54776375	54788500	6	11175	0.293333333333333
chr12	133062875	133084775	6	19800	0.346268656716418
chr13	47166150	47176700	6	9700	0.26865671641791
chr14	50436000	50449650	6	12775	0.333333333333333
chr14	64964950	64979725	6	12275	0.348314606741573
chr14	65221400	65232150	6	9925	0.230769230769231
chr14	91707150	91722475	6	14300	0.2
chr14	95968200	95976800	6	7525	0.277777777777778
chr14	98688500	98697400	6	7650	0.327272727272727
chr15	94847175	94851775	6	3925	0.327272727272727
chr16	9183775	9209075	6	22975	0.228855721393035
chr16	9216325	9222825	6	5625	0.358974358974359
chr16	11757150	11778800	6	19675	0.157894736842105
chr16	11875075	11883425	6	7325	0.333333333333333
chr16	57561975	57580300	6	15600	0.217687074829932
chr16	75598675	75607350	6	7250	0.316666666666667
chr16	86015075	86023175	6	7425	0.131578947368421
chr16	89536675	89559100	6	19675	0.358851674641148
chr17	3591350	3600825	6	8575	0.311111111111111
chr17	8122775	8130950	6	6700	0.370860927152318
chr17	27886625	27896875	6	8800	0.339393939393939
chr17	33537050	33547575	6	8875	0.363636363636364
chr17	36856625	36868150	6	9775	0.354066985645933
chr17	46907800	46920075	6	11250	0.299065420560748
chr17	62136775	62145750	6	8475	0.119047619047619
chr17	76373450	76387575	6	13200	0.168421052631579
chr18	29596825	29607225	6	9550	0.356164383561644
chr18	56353475	56362150	6	7650	0.339622641509434
chr19	1025725	1033675	6	7075	0.225352112676056
chr19	16465175	16495475	6	29800	0.130081300813008
chr19	39414250	39423675	6	8425	0.364963503649635
chr19	47322125	47329250	6	6175	0.261538461538462
chr2	8609575	8623625	6	12900	0.283582089552239
chr2	87016025	87022825	6	5875	0.32
chr2	182324250	182333350	6	8500	0.25
chr2	191393025	191401375	6	6400	0.395604395604396
chr2	219082575	219096850	6	13350	0.347826086956522
chr20	25030150	25040450	6	8650	0.34375
chr20	30942650	30956275	6	11900	0.326530612244898
chr20	37432100	37442900	6	9525	0.235294117647059
chr20	48761675	48771350	6	8800	0.285714285714286
chr20	57719300	57742350	6	20900	0.260683760683761
chr21	35317700	35325425	6	7150	0.2
chr22	31672825	31694000	6	19950	0.271844660194175
chr22	37669200	37687125	6	16075	0.373983739837398
chr22	38019175	38040825	6	20400	0.241379310344828
chr22	39629625	39642125	6	10075	0.365671641791045
chr3	46027825	46038225	6	8675	0.384615384615385
chr3	52870425	52876900	6	5650	0.211382113821138
chr3	72126400	72132950	6	5750	0.340909090909091
chr3	128032150	128041500	6	8175	0.325581395348837
chr3	128892575	128904650	6	10450	0.349206349206349
chr3	195619775	195637625	6	15575	0.291814946619217
chr5	55450075	55458400	6	7700	0.228571428571429
chr5	66482325	66505575	6	21875	0.147368421052632
chr5	75685625	75690525	6	4300	0.363636363636364
chr5	80299600	80305325	6	4950	0.337662337662338
chr5	169686900	169723800	6	34900	0.130030959752322
chr5	175954575	175973250	6	16700	0.292134831460674
chr6	4016150	4025200	6	8175	0.179245283018868
chr6	14716350	14724125	6	6775	0.34375
chr6	15362650	15367450	6	4025	0.341463414634146
chr6	31163475	31173000	6	8250	0.254545454545455
chr6	32901375	32923275	6	20550	0.386138613861386
chr6	35264675	35281800	6	15725	0.228571428571429
chr6	111197175	111208325	6	10500	0.186666666666667
chr7	44524375	44531100	6	5675	0.358490566037736
chr7	50243900	50258550	6	13225	0.307692307692308
chr7	50346125	50370725	6	23675	0.110497237569061
chr7	98970200	98983625	6	11725	0.27027027027027
chr7	99745575	99757200	6	9600	0.310679611650485
chr7	148679600	148686025	6	5450	0.274193548387097
chr8	11714525	11726600	6	10650	0.385542168674699
chr8	56790825	56807775	6	15900	0.306122448979592
chr8	129549225	129556525	6	6650	0.275862068965517
chr9	1045425	1053075	6	6575	0.385964912280702
chr9	19123450	19130800	6	6475	0.26984126984127
chr9	95815250	95830250	6	13625	0.3125
chr9	134126600	134151725	6	24425	0.166666666666667
chr9	134495225	134507125	6	11150	0.16793893129771
chrX	117654075	117666475	6	11700	0.109090909090909
chr1	28520400	28528075	5	7250	0.103448275862069
chr1	43394475	43426025	5	29625	0.182692307692308
chr1	53095800	53108025	5	11575	0.141592920353982
chr1	100818575	100827725	5	8375	0.192307692307692
chr1	154573200	154580300	5	6500	0.20952380952381
chr1	154969700	154991550	5	20900	0.158054711246201
chr1	207077800	207106925	5	28675	0.105263157894737
chr10	72353725	72363900	5	9400	0.151260504201681
chr10	121058275	121070650	5	11725	0.181818181818182
chr11	349375	356750	5	6575	0.175824175824176
chr11	7540775	7552700	5	11250	0.197802197802198
chr11	68602650	68612225	5	8800	0.152284263959391
chr11	118777475	118802150	5	23550	0.136482939632546
chr11	128191625	128201650	5	9625	0.134228187919463
chr12	4394275	4404350	5	9700	0.103225806451613
chr12	22778450	22782175	5	3425	0.192307692307692
chr12	32038850	32052350	5	12500	0.137142857142857
chr12	57614075	57638175	5	21975	0.16504854368932
chr12	108723850	108730075	5	5750	0.173913043478261
chr12	122514800	122530600	5	14325	0.210144927536232
chr13	52390850	52404650	5	12100	0.22140221402214
chr14	52776100	52785450	5	8600	0.19047619047619
chr14	102180125	102189900	5	9125	0.119815668202765
chr14	105939325	105958900	5	17475	0.16243654822335
chr15	37389800	37395150	5	4800	0.164705882352941
chr15	40384025	40402075	5	17225	0.102564102564103
chr16	2197800	2209200	5	10075	0.221374045801527
chr16	3903625	3916125	5	12275	0.214285714285714
chr16	22199125	22208175	5	8250	0.195121951219512
chr16	27323975	27341375	5	16150	0.129793510324484
chr16	28189250	28208525	5	17700	0.203389830508475
chr16	84625600	84652700	5	25800	0.182648401826484
chr16	85638700	85652950	5	13400	0.213903743315508
chr17	5123150	5142775	5	18950	0.106666666666667
chr17	8052775	8069000	5	15025	0.178723404255319
chr17	14200175	14209750	5	8925	0.2
chr17	33370200	33381575	5	10725	0.170454545454545
chr17	38013850	38025175	5	10625	0.183673469387755
chr17	40825500	40836125	5	10025	0.130841121495327
chr17	44258625	44269500	5	10125	0.193877551020408
chr17	46618300	46626400	5	7675	0.172413793103448
chr17	62004225	62012950	5	7925	0.146341463414634
chr18	46448225	46476875	5	27775	0.123076923076923
chr19	1035250	1042825	5	6950	0.181818181818182
chr19	34674400	34679550	5	4750	0.222222222222222
chr19	42415650	42420900	5	4925	0.123076923076923
chr19	42779225	42791300	5	10400	0.21183800623053
chr19	45577375	45584600	5	6500	0.222222222222222
chr19	47119175	47129975	5	9800	0.180505415162455
chr19	48012750	48022825	5	8900	0.225225225225225
chr19	50828600	50838350	5	8825	0.201834862385321
chr2	12637125	12648300	5	10475	0.166666666666667
chr2	26986200	26996225	5	8825	0.224299065420561
chr2	42350275	42364925	5	13950	0.172413793103448
chr2	69917400	69923825	5	5750	0.175182481751825
chr2	106669350	106676250	5	6450	0.181818181818182
chr2	161991375	161997025	5	5150	0.145833333333333
chr2	182545175	182550175	5	4475	0.203703703703704
chr2	191747400	191755150	5	7400	0.133333333333333
chr2	197093500	197100800	5	6575	0.181818181818182
chr2	204576850	204588275	5	10500	0.148148148148148
chr2	208364000	208371975	5	7125	0.19672131147541
chr2	225785575	225798900	5	12850	0.123456790123457
chr2	231728125	231744150	5	15375	0.07
chr2	232408450	232414400	5	5525	0.217391304347826
chr20	32424300	32432400	5	7625	0.177777777777778
chr20	34244325	34253400	5	8025	0.21978021978022
chr20	34319450	34328950	5	8725	0.194285714285714
chr20	34352800	34365850	5	12075	0.193548387096774
chr21	35303900	35312175	5	7350	0.172413793103448
chr21	46322550	46353800	5	30425	0.127659574468085
chr21	46495025	46508975	5	12950	0.2
chr22	37689350	37713650	5	23250	0.215827338129496
chr22	40441525	40452850	5	10575	0.212121212121212
chr22	47157000	47174550	5	15625	0.171597633136095
chr3	39423950	39432075	5	7725	0.168421052631579
chr3	49375525	49384800	5	8775	0.105263157894737
chr3	119011100	119017750	5	6325	0.148148148148148
chr3	151909775	151924525	5	14100	0.177777777777778
chr3	184272625	184276725	5	3575	0.225806451612903
chr4	2477275	2490475	5	12600	0.102040816326531
chr4	26882725	26890025	5	6925	0.114285714285714
chr4	84130275	84143900	5	12900	0.11063829787234
chr4	108970200	108975775	5	5075	0.157894736842105
chr5	141391250	141398550	5	6400	0.223684210526316
chr5	156926425	156933350	5	6200	0.194174757281553
chr5	176722100	176740350	5	17125	0.15929203539823
chr5	176781650	176793375	5	10975	0.122641509433962
chr6	16129950	16139375	5	8700	0.214876033057851
chr6	44221925	44234625	5	11600	0.142011834319527
chr6	53195725	53212400	5	15375	0.163568773234201
chr6	137536775	137547150	5	9475	0.198347107438017
chr7	1957175	1968850	5	11050	0.0919540229885057
chr7	73587225	73602000	5	13325	0.203947368421053
chr7	130738425	130746950	5	7925	0.115384615384615
chr8	11353125	11362400	5	8900	0.0792079207920792
chr8	61857525	61864025	5	5850	0.161616161616162
chr8	128985300	129001900	5	15875	0.16374269005848
chr8	132922125	132926550	5	3875	0.213592233009709
chr8	144357425	144364825	5	6925	0.174757281553398
chr9	269725	284525	5	13700	0.174757281553398
chr9	100662550	100673825	5	10500	0.16260162601626
chr9	100679950	100687200	5	6600	0.168316831683168
chr9	112904525	112915775	5	10325	0.171253822629969
chr9	116273175	116291000	5	16700	0.133333333333333
chr9	131653750	131667975	5	12575	0.188235294117647
chr9	131995875	132000650	5	4475	0.216216216216216
chr9	132622850	132633575	5	10275	0.181818181818182
chr9	134578825	134586700	5	7550	0.166666666666667
chrX	2608300	2629275	5	19575	0.148148148148148
chrX	41195025	41200650	5	5175	0.140350877192982
chrX	153081700	153088400	5	6100	0.166666666666667
chr1	1146900	1158925	4	11475	0.0775623268698061
chr1	10569525	10577475	4	7550	0.0903954802259887
chr1	110036975	110049400	4	11875	0.0847457627118644
chr1	147011525	147017875	4	6050	0.094488188976378
chr10	65015725	65024900	4	8875	0.0588235294117647
chr10	82241650	82265875	4	23725	0.0361757105943152
chr11	3962500	3977100	4	14175	0.0625
chr11	64525125	64545200	4	19750	0.0416666666666667
chr11	66078900	66087275	4	8100	0.0784313725490196
chr12	9852225	9856375	4	3925	0.0917431192660551
chr12	92523400	92534125	4	10500	0.0952380952380952
chr12	92788375	92800175	4	11550	0.0375
chr12	120661800	120682100	4	19725	0.054421768707483
chr13	111827525	111843150	4	15400	0.0269360269360269
chr14	91780450	91800250	4	19250	0.0869565217391304
chr14	98168250	98176625	4	8100	0.0884955752212389
chr15	22441650	22452575	4	10675	0.0930232558139535
chr15	44953900	44976675	4	22325	0.0756302521008403
chr15	86229925	86238650	4	8325	0.0842105263157895
chr16	50710350	50721475	4	10775	0.0481927710843374
chr16	66581100	66590225	4	8725	0.073469387755102
chr16	71885375	71890775	4	5175	0.0975609756097561
chr16	84783575	84789350	4	5600	0.0387096774193548
chr17	3665450	3675700	4	9975	0.0731707317073171
chr17	14096475	14111350	4	14225	0.0880829015544041
chr17	28042800	28055175	4	11900	0.0712328767123288
chr17	37245425	37255825	4	10050	0.0756302521008403
chr17	46488900	46495675	4	6300	0.0947867298578199
chr17	58164925	58170775	4	5675	0.0952380952380952
chr17	72731750	72760125	4	26750	0.0939457202505219
chr17	76245875	76256950	4	10650	0.0663900414937759
chr18	46355050	46371925	4	16425	0.0701754385964912
chr19	2696375	2703600	4	6850	0.0878048780487805
chr19	15570700	15581200	4	10325	0.0555555555555556
chr19	18195450	18203975	4	8325	0.0563380281690141
chr19	48823175	48838275	4	14600	0.0555555555555556
chr19	49463900	49471950	4	7675	0.0782122905027933
chr2	74262850	74269500	4	6300	0.091324200913242
chr2	201981425	201998400	4	16725	0.0272727272727273
chr2	202096650	202103375	4	6500	0.0529801324503311
chr22	39482250	39496800	4	13900	0.0769230769230769
chr22	40632225	40640925	4	8350	0.0677966101694915
chr3	48964100	48968100	4	3675	0.0975609756097561
chr3	187453800	187462050	4	7900	0.0875
chr4	57518350	57524225	4	5550	0.0810810810810811
chr4	80990375	80996475	4	5800	0.0952380952380952
chr4	83278675	83294200	4	15000	0.0657276995305164
chr5	96214150	96222575	4	8000	0.0952380952380952
chr5	133264250	133274650	4	9925	0.0833333333333333
chr5	149784575	149795325	4	10250	0.0939597315436242
chr5	156993625	157004000	4	9900	0.0952380952380952
chr6	14727125	14736400	4	8825	0.0918367346938776
chr6	33392250	33401875	4	8875	0.0968858131487889
chr6	39192650	39197925	4	5050	0.0941176470588235
chr6	137550375	137557050	4	6325	0.08
chr7	45064875	45078175	4	12850	0.062992125984252
chr7	100137325	100148650	4	11075	0.0689655172413793
chr7	102054975	102076850	4	20925	0.0597609561752988
chr8	96146850	96158425	4	11050	0.0894308943089431
chr9	117659150	117666075	4	6650	0.0555555555555556
chrX	40025525	40035675	4	9900	0.0701754385964912
chr10	116297250	116308725	3	11375	0.0109289617486339
chr11	75046775	75062575	3	15600	0.0198675496688742
chr17	37921475	37939925	3	18275	0.0111731843575419
chr18	2633025	2645625	3	12500	0.0090293453724605
chr18	43263900	43270175	3	6175	0.0209424083769634
chr21	19151975	19160150	3	8075	0.0198019801980198
chr6	30474000	30481175	3	7075	0.0153846153846154
chr8	23073900	23084325	3	10300	0.0193548387096774
chr9	130782975	130797875	3	14725	0.018450184501845
chr9	134598775	134614850	3	15975	0.00676818950930626
