# Supplementary material for: Large organized chromatin lysine domains help distinguish primitive from differentiated cell populations
Source: Nat Commun. 2021 Jan 21;12:499. doi: 10.1038/s41467-020-20830-9 (PMC7820432; doi:10.1038/s41467-020-20830-9)
Supplement: Supplementary file 3 — Supplementary Software [file 41467_2020_20830_MOESM3_ESM.zip › E032-H3K4me3_LOCKS.bed]

chr3	30645325	30708525	35	34500	10.5555555555556
chr5	118603300	118705650	34	45300	8.88
chr6	26017350	26332925	31	78950	11.2417061611374
chr17	76710700	76781525	29	33350	11.3809523809524
chr14	22944125	23068575	28	86775	7.02061855670103
chr22	36748100	36815775	28	28325	11.0491803278689
chr19	45901400	46032775	25	33800	9.37209302325581
chr11	63952100	64128475	23	42950	8.49655172413793
chr1	198602800	198659125	22	35150	6
chr15	67356500	67403025	21	22625	5.90697674418605
chr11	65259525	65432025	20	54075	7.69117647058824
chr11	67118850	67214550	18	40725	6.58715596330275
chr15	31616225	31660500	18	28600	5.47826086956522
chr7	27182250	27241500	18	24625	5.84210526315789
chr3	151958825	152005600	16	22125	4.5
chr1	154908175	154990700	15	36975	5.21076233183857
chr17	8013125	8130675	15	40725	6.08547008547009
chr14	99697475	99753825	14	32375	4.26086956521739
chr16	10961325	10991275	14	16425	5.28571428571429
chr17	75424575	75471550	14	33175	2.33333333333333
chr19	1237000	1277100	14	25550	2.97142857142857
chr2	136871200	136897575	14	17150	3.18918918918919
chr6	24900125	24961625	14	30750	3.89473684210526
chr11	128554700	128609225	13	26125	4.97975708502024
chr5	39185875	39219750	13	20300	4.96
chr1	40838775	40870675	12	26400	1.84
chr1	111735325	111773650	12	21300	3.05882352941176
chr1	169660275	169681375	12	16650	1.6
chr11	795200	850375	12	23050	4.09090909090909
chr19	1846750	1906250	12	24400	4.0327868852459
chr22	37607900	37655950	12	21850	4.72103004291846
chr4	40188025	40220500	12	25100	2.59259259259259
chr10	22604275	22634800	11	14650	3.51219512195122
chr11	117850275	117886875	11	16650	4.38297872340426
chr13	46943700	46964775	11	11825	3.90322580645161
chr16	67184025	67227575	11	17050	3.85714285714286
chr22	50944725	50988175	11	16550	3.04834605597964
chr6	31506825	31561775	11	28125	3.81188118811881
chr1	12209050	12245900	10	19325	2.31645569620253
chr1	32390875	32411000	10	15675	2.48387096774194
chr1	155936800	155953525	10	14575	0.96551724137931
chr1	160593250	160619400	10	15575	3.83505154639175
chr10	14595800	14620675	10	9625	3.11764705882353
chr10	112618325	112644025	10	11675	3.40594059405941
chr11	61121150	61131175	10	7775	1.41818181818182
chr11	64611400	64656000	10	27400	2.31958762886598
chr11	128332975	128354350	10	18250	0.933333333333333
chr14	91830250	91844675	10	8450	3.27272727272727
chr17	3585450	3600350	10	10025	2.98461538461538
chr19	905825	933700	10	14875	1.95348837209302
chr19	10511800	10543625	10	14050	3.875
chr19	14473850	14496800	10	12825	3
chr19	41102775	41121150	10	11275	2.8695652173913
chr19	50829100	50850625	10	11525	1.81742738589212
chr2	106392025	106420200	10	15125	3.42424242424242
chr4	2787875	2820900	10	15400	2.44137931034483
chr8	145002075	145028075	10	19225	2.23529411764706
chr9	33151300	33168625	10	12150	3.0952380952381
chr1	43388800	43425500	9	17250	3.42657342657343
chr10	82213125	82233275	9	17750	0.851851851851852
chr15	75067600	75088025	9	18000	2.23529411764706
chr17	27037575	27073850	9	17450	3.08928571428571
chr19	12885625	12918275	9	20075	2.26356589147287
chr2	63274450	63286925	9	7975	1.64444444444444
chr2	68989175	69007225	9	13825	1.33333333333333
chr21	46327725	46361375	9	22225	2.61538461538462
chr3	18462150	18489375	9	19525	3.13333333333333
chr5	130587325	130612150	9	17425	1.15589353612167
chr5	150588000	150618475	9	13175	3.13692946058091
chr6	1604425	1614725	9	5150	2.97142857142857
chr6	33377250	33401275	9	15600	2.36231884057971
chr7	43622150	43634125	9	8550	3.04
chr10	6086825	6115000	8	16900	1.88095238095238
chr10	126406100	126433725	8	14875	2.0863309352518
chr11	2398000	2409050	8	7475	1.89041095890411
chr12	65059350	65069625	8	6250	1.65714285714286
chr12	122219450	122251500	8	24075	1.12244897959184
chr14	91859050	91872550	8	8450	1.5
chr16	84627425	84651650	8	17025	1.48108108108108
chr17	1952375	1963200	8	7900	0.993464052287582
chr17	5129325	5140900	8	7250	1.3968253968254
chr17	59475375	59490725	8	8425	2.83333333333333
chr18	46454925	46479675	8	12700	2.58536585365854
chr19	54871900	54884475	8	9375	1.14285714285714
chr2	114643975	114655600	8	10350	1.71428571428571
chr22	42304450	42323400	8	7750	2.53465346534653
chr22	47163825	47173925	8	6875	1.21739130434783
chr3	50354175	50403875	8	19325	2.72164948453608
chr5	133439950	133469825	8	21350	1.6
chr5	156599400	156618075	8	10575	2.50862068965517
chr8	141598775	141609550	8	8025	2.13333333333333
chr9	130725525	130746325	8	18175	1.11111111111111
chr1	150532575	150553150	7	17450	1.69230769230769
chr11	3852975	3883275	7	16150	1.85454545454545
chr12	123371575	123383875	7	8750	1.52
chr13	110431275	110440400	7	5950	2.24096385542169
chr14	61787650	61802675	7	11475	1.73913043478261
chr14	100528850	100549575	7	17300	1.26881720430108
chr14	102275575	102294150	7	15400	0.5
chr14	105939825	105958475	7	12000	1.47368421052632
chr16	50299300	50318875	7	13825	0.996742671009772
chr17	57903325	57926700	7	11425	2.17647058823529
chr19	2080025	2097950	7	15525	0.717948717948718
chr19	34662350	34669625	7	5325	2.08695652173913
chr19	49833550	49843550	7	7050	1.9
chr2	102312950	102324000	7	6900	2.20779220779221
chr2	106360400	106374275	7	10775	1.11764705882353
chr2	175453425	175466450	7	11225	0.857142857142857
chr2	197014950	197048250	7	21700	1.89333333333333
chr2	198157275	198176475	7	15050	1.15032679738562
chr2	238596675	238612725	7	13200	1.11764705882353
chr20	17941550	17954650	7	11725	2.16
chr20	55964075	55978325	7	11975	0.504950495049505
chr21	26933375	26946500	7	10725	1.13888888888889
chr22	18250375	18264450	7	8375	2
chr3	47013150	47023800	7	7700	2
chr4	38663925	38676775	7	8600	1.85365853658537
chr6	32904300	32913775	7	7975	0.55
chr6	149788850	149817325	7	14800	2.17804154302671
chr7	142492975	142513400	7	16800	0.441176470588235
chr8	27234525	27244825	7	6300	1.41463414634146
chr8	41901775	41910575	7	6550	1.25925925925926
chr9	134600500	134615250	7	11200	2.12903225806452
chr9	139424125	139441775	7	9250	1.75280898876405
chrX	78394225	78412625	7	9975	2.00980392156863
chr1	112158525	112167900	6	6375	1.18518518518519
chr10	11203050	11222750	6	18925	0.205128205128205
chr11	67033350	67058475	6	19925	1.50214592274678
chr11	118780225	118801650	6	20425	0.185567010309278
chr11	128362700	128395250	6	29200	1.57142857142857
chr12	9795275	9831450	6	20750	1.43195266272189
chr12	58228250	58246775	6	9825	1.70434782608696
chr13	41547925	41569550	6	12075	1.67272727272727
chr13	46740300	46758900	6	17525	0.84
chr13	99215225	99230475	6	12000	0.562770562770563
chr13	99947450	99967850	6	13275	1.44378698224852
chr14	70077100	70087350	6	8500	0.916666666666667
chr16	15729825	15746400	6	8750	1.67901234567901
chr16	70461775	70473975	6	7650	1.52
chr16	87981575	87993925	6	7225	1.38461538461538
chr16	89423950	89428800	6	3300	1.0625
chr17	40825800	40836025	6	9150	0.266666666666667
chr17	73291325	73294475	6	2325	0.666666666666667
chr19	2163300	2171950	6	5950	1.46835443037975
chr19	13943975	13961975	6	12500	1.5047619047619
chr19	15439275	15445400	6	4350	1.13636363636364
chr19	18279250	18287925	6	6325	0.892086330935252
chr19	42379125	42393300	6	11375	0.722222222222222
chr19	54691925	54712000	6	11000	1.77712609970674
chr2	8816750	8826275	6	7925	0.880952380952381
chr2	25496175	25502550	6	4100	1.01234567901235
chr2	43354700	43364075	6	7225	0.652777777777778
chr2	145265725	145282625	6	14300	1.0958904109589
chr20	52195150	52213475	6	14100	0.835820895522388
chr21	43648450	43658625	6	5450	1.6125
chr22	30698000	30707675	6	7325	0.594594594594595
chr22	50738050	50746950	6	7025	1.14285714285714
chr3	50272250	50284625	6	9975	0.650602409638554
chr3	69128150	69145325	6	14875	0.467532467532468
chr4	40227250	40236200	6	4750	1.68421052631579
chr5	92914675	92921275	6	4400	1.4
chr5	180226475	180244175	6	14850	0.764044943820225
chr6	32804775	32824050	6	14650	1.02654867256637
chr6	33037825	33049225	6	8300	1.14754098360656
chr6	42006525	42019375	6	11275	1.04477611940298
chr6	112163100	112167500	6	3250	0.823529411764706
chr7	2547550	2570900	6	16475	1.61048689138577
chr9	92104625	92114525	6	6675	1.4
chr9	130529600	130549875	6	12700	1.28744939271255
chrX	1582150	1588525	6	3900	1.35135135135135
chrX	49117725	49130475	6	7575	1.52380952380952
chrX	70751425	70761875	6	9625	0.941176470588235
chrX	118810950	118828700	6	15625	0.397727272727273
chr1	24235050	24243450	5	5475	1.20512820512821
chr1	25070300	25076100	5	5025	0.363636363636364
chr1	31214300	31234700	5	19300	1.20689655172414
chr1	90073275	90077950	5	3550	0.901960784313726
chr1	169649425	169655075	5	4700	0.454545454545455
chr10	1089075	1104275	5	9450	1.14909090909091
chr10	26767525	26771925	5	3275	0.983606557377049
chr10	65019950	65033475	5	8225	1.20851063829787
chr10	81001450	81010250	5	8300	0.112903225806452
chr11	36589625	36596450	5	5100	0.815789473684211
chr11	60222575	60228225	5	5150	0.19047619047619
chr11	62306075	62325075	5	14875	0.839080459770115
chr11	79148225	79152875	5	3900	0.682926829268293
chr11	116797750	116803700	5	5275	0.555555555555556
chr11	121334825	121339125	5	3125	1.06122448979592
chr11	128493950	128500775	5	4575	1.16326530612245
chr12	125049600	125053650	5	3600	0.5
chr12	125395275	125407100	5	10075	1.2258064516129
chr14	52326625	52334550	5	5475	0.947368421052632
chr15	79229325	79237900	5	5675	1.30232558139535
chr15	96873250	96876800	5	2450	0.95
chr16	9051750	9058600	5	6025	0.348837209302326
chr16	9183850	9194225	5	8400	1.1
chr16	23960050	23964250	5	3025	1.2
chr16	29815400	29834050	5	13650	0.978260869565217
chr16	57020250	57029325	5	7475	0.914285714285714
chr17	1387850	1396025	5	6125	0.790123456790123
chr17	2694500	2702400	5	6025	1.17142857142857
chr17	29814225	29822875	5	7725	0.631578947368421
chr17	35289400	35300275	5	6550	1.17647058823529
chr17	38465125	38490550	5	15750	1.32820512820513
chr18	30348725	30353050	5	4000	0.140845070422535
chr18	32618800	32631475	5	8125	1.33333333333333
chr19	1017500	1031250	5	8900	1.11111111111111
chr19	2324325	2333825	5	6375	0.939024390243902
chr19	3175950	3189200	5	11350	0.628571428571429
chr19	4058175	4069825	5	10675	0.298245614035088
chr19	16475600	16485525	5	8725	0.848484848484849
chr19	18057950	18063650	5	4800	0.787878787878788
chr19	35819625	35825075	5	4750	0.5
chr19	44280800	44289600	5	7700	0.842105263157895
chr19	56145650	56170050	5	15725	0.996632996632997
chr2	30446300	30463300	5	12600	0.641148325358852
chr2	46768275	46777000	5	7500	0.28
chr2	72371750	72377625	5	4175	1.08433734939759
chr2	74206300	74216525	5	7075	1.19642857142857
chr2	102330275	102335600	5	3475	0.956521739130435
chr2	172959375	172971625	5	7525	1.1264367816092
chr2	182168800	182177925	5	6275	1.08943089430894
chr2	196424000	196429025	5	3700	0.74
chr2	214007525	214018225	5	9500	0.974358974358974
chr2	227698000	227704575	5	5875	0.709677419354839
chr2	241496550	241509925	5	9825	0.954314720812183
chr21	36413300	36424050	5	9525	1.125
chr22	26874900	26880875	5	5000	0.557692307692308
chr22	39539800	39549825	5	7125	0.853146853146853
chr22	50623100	50632175	5	7150	0.54468085106383
chr3	20080050	20086200	5	5675	0.236559139784946
chr3	46967550	46973875	5	4500	1.27272727272727
chr3	50638250	50658025	5	13375	1.02439024390244
chr3	111845400	111852750	5	6675	0.171428571428571
chr3	112208575	112219050	5	9050	0.592592592592593
chr4	15653475	15661475	5	6525	0.502564102564103
chr4	100736975	100744025	5	5800	0.947368421052632
chr5	88173725	88186750	5	9375	1.03076923076923
chr5	150631575	150637925	5	5075	0.557142857142857
chr5	171537700	171542925	5	3675	0.895522388059702
chr5	172191800	172205350	5	8250	1.29277566539924
chr5	175956625	175971475	5	11825	0.539393939393939
chr5	176726775	176735225	5	7925	0.245614035087719
chr6	389800	405375	5	13575	0.56353591160221
chr6	10528325	10536500	5	6800	0.444444444444444
chr6	41689350	41703825	5	11600	0.717488789237668
chr6	144664075	144675875	5	7625	1.04166666666667
chr6	159228725	159241050	5	10075	0.43343653250774
chr7	556750	562625	5	4450	1.14893617021277
chr7	50342775	50361700	5	16275	1.27868852459016
chr7	150940250	150949475	5	5500	1.34020618556701
chr8	27217800	27226425	5	6225	0.827586206896552
chr8	97165650	97173775	5	4450	1.23076923076923
chr8	101317275	101326425	5	6800	0.707423580786026
chr8	134065250	134088825	5	21800	0.483516483516484
chr9	117143500	117161200	5	11900	0.983695652173913
chr9	132789775	132794000	5	3125	0.666666666666667
chrX	12967725	12976550	5	7200	0.846153846153846
chrX	13103675	13111600	5	6275	0.857142857142857
chrX	64914125	64921350	5	5825	1
chrX	65232025	65241375	5	7550	0.486486486486487
chrX	66763825	66766750	5	2025	1.18181818181818
chrX	77577600	77585375	5	4725	0.777777777777778
chr1	858575	861425	4	2225	0.684210526315789
chr1	1564000	1567700	4	3375	0.305084745762712
chr1	2158225	2169375	4	9125	0.26537216828479
chr1	25249500	25259250	4	8400	0.692307692307692
chr1	25357600	25361700	4	3400	0.326086956521739
chr1	26605425	26617925	4	9325	0.802325581395349
chr1	26641500	26648625	4	6775	0.0740740740740741
chr1	26866200	26874225	4	6425	0.581081081081081
chr1	27754150	27758275	4	3425	0.807692307692308
chr1	27949600	27963225	4	10100	0.648351648351648
chr1	38509850	38513500	4	2900	0.777777777777778
chr1	38939950	38943200	4	3075	0.0967741935483871
chr1	53097200	53104150	4	6050	0.560747663551402
chr1	65425925	65433025	4	6725	0.289855072463768
chr1	89734425	89740175	4	4625	0.588235294117647
chr1	145176225	145178750	4	2175	0.32
chr1	150131400	150138250	4	5725	0.37037037037037
chr1	150975100	150982100	4	6200	0.424242424242424
chr1	156457775	156476050	4	16875	0.254335260115607
chr1	159770150	159773675	4	3175	0.3125
chr1	161151875	161156375	4	3850	0.356435643564356
chr1	167479325	167488025	4	7300	0.738461538461539
chr1	174933575	174938650	4	4275	0.358974358974359
chr1	197884850	197889375	4	3725	0.464646464646465
chr1	205280800	205291475	4	9700	0.666666666666667
chr1	206747450	206757100	4	8900	0.1875
chr1	226248775	226254550	4	5375	0.5
chr1	228268950	228278575	4	7450	0.580357142857143
chr1	234734925	234749525	4	13150	0.650793650793651
chr10	6618400	6629550	4	9275	0.317307692307692
chr10	45868400	45873200	4	4450	0.212765957446809
chr10	50395100	50399200	4	3175	0.65
chr10	70845900	70853075	4	6100	0.634146341463415
chr10	76583950	76587900	4	3675	0.2
chr10	98026875	98034100	4	5900	0.462809917355372
chr10	101289775	101297075	4	6075	0.454545454545455
chr10	115802575	115805800	4	2700	0.439024390243902
chr10	126846300	126850950	4	4050	0.294117647058824
chr10	134230800	134236525	4	4450	0.506849315068493
chr11	307225	321300	4	12150	0.202127659574468
chr11	2320475	2328000	4	6950	0.162790697674419
chr11	108089775	108099750	4	8950	0.153846153846154
chr11	118093475	118099025	4	4250	0.731707317073171
chr11	122927575	122941700	4	10050	0.808864265927978
chr12	1638950	1643475	4	3150	0.774193548387097
chr12	7052300	7081225	4	20925	0.795527156549521
chr12	10603100	10605975	4	2075	0.769230769230769
chr12	15101375	15116025	4	14100	0.145454545454545
chr12	32111250	32121050	4	9275	0.297297297297297
chr12	47599550	47617900	4	17350	0.511627906976744
chr12	48201275	48214750	4	11550	0.515625
chr12	49072375	49076900	4	3875	0.722222222222222
chr12	57628525	57637900	4	7825	0.458715596330275
chr12	92518200	92543275	4	18850	0.645429362880886
chr12	123752575	123757150	4	4325	0.16
chr13	27743150	27747150	4	3500	0.30952380952381
chr13	100147650	100156300	4	6700	0.41340782122905
chr13	108864875	108872650	4	6025	0.594594594594595
chr14	22320475	22323375	4	2175	0.684210526315789
chr14	23280175	23285275	4	4175	0.352
chr14	42074000	42077425	4	2750	0.514285714285714
chr14	61808625	61811950	4	2400	0.675675675675676
chr14	69148925	69152225	4	2475	0.526315789473684
chr15	45016225	45023975	4	7050	0.764705882352941
chr15	52022975	52030700	4	6400	0.792792792792793
chr15	76627500	76635550	4	7325	0.25
chr15	88798750	88800925	4	1525	0.692307692307692
chr16	729200	735275	4	4475	0.808510638297872
chr16	2563050	2571675	4	6500	0.808290155440414
chr16	2587075	2589800	4	2275	0.340425531914894
chr16	3926800	3931675	4	4125	0.444444444444444
chr16	11889000	11894425	4	4725	0.305555555555556
chr16	23515625	23522450	4	5800	0.285714285714286
chr16	49888450	49893450	4	4500	0.323529411764706
chr16	68117725	68125075	4	6275	0.736842105263158
chr16	80837100	80839125	4	1550	0.705882352941177
chr16	81477525	81482300	4	4025	0.342857142857143
chr16	81511200	81515575	4	3475	0.327586206896552
chr17	5320175	5324825	4	4350	0.133333333333333
chr17	7117050	7124425	4	6025	0.685714285714286
chr17	30813100	30819500	4	5600	0.266666666666667
chr17	34202900	34207900	4	4600	0.1875
chr17	38016200	38024850	4	7725	0.21505376344086
chr17	38494500	38504600	4	6675	0.732758620689655
chr17	46184125	46191000	4	4850	0.8
chr17	48206050	48208300	4	2000	0.204081632653061
chr17	62772800	62778025	4	4925	0.117647058823529
chr17	65820600	65825825	4	4375	0.553191489361702
chr17	74990325	74995300	4	3925	0.618556701030928
chr17	75315225	75322525	4	6450	0.266666666666667
chr17	77810150	77819100	4	8500	0.122448979591837
chr18	21589275	21600275	4	9650	0.367816091954023
chr18	60957800	60960875	4	2600	0.34375
chr18	74839825	74846225	4	5750	0.564102564102564
chr19	2616900	2623150	4	4600	0.738095238095238
chr19	3358025	3361900	4	3475	0.2
chr19	5129700	5133250	4	3250	0.144927536231884
chr19	8637550	8643700	4	4750	0.542372881355932
chr19	11199675	11207400	4	5925	0.702702702702703
chr19	13259500	13280825	4	14700	0.732919254658385
chr19	17637475	17640500	4	2750	0.157894736842105
chr19	40784850	40786700	4	1600	0.363636363636364
chr19	41255350	41261775	4	5475	0.434210526315789
chr19	42051825	42062650	4	9400	0.64
chr19	42783400	42790700	4	6650	0.340425531914894
chr19	47742450	47744975	4	2075	0.6
chr19	48823550	48837725	4	11850	0.344827586206897
chr19	50141300	50146975	4	4675	0.4
chr2	38974200	38982175	4	5675	0.805970149253731
chr2	42326125	42334700	4	5950	0.645502645502645
chr2	70310925	70318700	4	6900	0.24390243902439
chr2	90448025	90451025	4	2475	0.585365853658537
chr2	109236875	109240625	4	3475	0.19047619047619
chr2	121100875	121104950	4	3275	0.464285714285714
chr2	128143100	128147900	4	4225	0.485714285714286
chr2	171672075	171680475	4	6825	0.6625
chr2	198069875	198078500	4	8050	0.124031007751938
chr2	201979500	201998250	4	17500	0.244274809160305
chr2	203129675	203135450	4	4825	0.454545454545455
chr2	219148975	219157700	4	7225	0.348484848484849
chr2	234261675	234267775	4	5850	0.121212121212121
chr20	19915625	19918425	4	2275	0.545454545454545
chr20	31169150	31173900	4	4525	0.105263157894737
chr20	32319200	32322100	4	2475	0.290322580645161
chr20	35089000	35094175	4	4000	0.655737704918033
chr20	43210700	43216825	4	5550	0.377358490566038
chr20	45976950	45989950	4	10650	0.478386167146974
chr20	61424950	61428925	4	3600	0.421052631578947
chr21	42738475	42743600	4	4525	0.375
chr21	45552450	45567075	4	12325	0.604810996563574
chr22	23521975	23528500	4	6000	0.508474576271186
chr22	24819475	24834000	4	12400	0.281767955801105
chr22	31680850	31692275	4	10075	0.313725490196078
chr22	36724725	36731725	4	6525	0.176470588235294
chr3	5018475	5029250	4	9675	0.666666666666667
chr3	5237250	5241525	4	3075	0.547368421052632
chr3	13455100	13463300	4	8000	0.140350877192982
chr3	35680500	35685300	4	3900	0.4
chr3	46034500	46038050	4	3150	0.615384615384615
chr3	52085550	52092050	4	6125	0.148148148148148
chr3	71490300	71494600	4	3525	0.583333333333333
chr3	71625800	71635025	4	8550	0.292682926829268
chr3	111258275	111268550	4	8425	0.603015075376884
chr3	114009800	114017550	4	5550	0.748538011695906
chr3	126191000	126195750	4	4325	0.121212121212121
chr3	151909825	151923950	4	10850	0.675324675324675
chr3	195630550	195637325	4	5275	0.616352201257862
chr4	50900	54675	4	3250	0.352941176470588
chr4	103738675	103750550	4	10175	0.727272727272727
chr4	109078750	109094975	4	15325	0.208955223880597
chr4	164478125	164480950	4	2350	0.333333333333333
chr5	39176475	39179500	4	2750	0.526315789473684
chr5	40678575	40688800	4	9875	0.226415094339623
chr5	66458975	66463700	4	4350	0.307692307692308
chr5	110559100	110567150	4	7050	0.409638554216867
chr5	130714500	130718575	4	3450	0.438356164383562
chr5	149786400	149793625	4	6750	0.32258064516129
chr5	150528000	150538475	4	8700	0.691729323308271
chr5	154133625	154138800	4	4850	0.0839160839160839
chr5	171600150	171608375	4	7150	0.298245614035088
chr6	4774875	4778550	4	3325	0.411764705882353
chr6	14117225	14124800	4	7000	0.512820512820513
chr6	32551525	32558275	4	5750	0.784313725490196
chr6	58776575	58779300	4	2400	0.24
chr6	74225050	74234225	4	8475	0.5
chr6	106533300	106539250	4	4925	0.52
chr6	108434875	108441000	4	4700	0.796296296296296
chr6	109699275	109706075	4	6075	0.3
chr6	110011275	110014825	4	3275	0.421052631578947
chr6	134210300	134213075	4	1975	0.733333333333333
chr6	143175175	143179650	4	4050	0.740740740740741
chr6	157097550	157105475	4	7450	0.222222222222222
chr7	17336925	17343075	4	5450	0.387096774193548
chr7	45065550	45073175	4	5975	0.426229508196721
chr7	128044475	128050950	4	5950	0.214285714285714
chr8	1710600	1715475	4	3575	0.65
chr8	29932850	29941875	4	8700	0.0580912863070539
chr8	42009325	42013975	4	4200	0.210526315789474
chr8	42392825	42397925	4	3800	0.601769911504425
chr8	66860825	66866025	4	4200	0.375838926174497
chr9	271775	279225	4	5675	0.745341614906832
chr9	5624525	5631450	4	6050	0.764705882352941
chr9	33296650	33298400	4	1400	0.571428571428571
chr9	37022875	37038325	4	14775	0.107255520504732
chr9	92137075	92139425	4	1800	0.48780487804878
chr9	95523900	95528625	4	4550	0.285714285714286
chr9	131445300	131453925	4	7125	0.518134715025907
chr9	132751025	132754800	4	2950	0.591549295774648
chr9	134139200	134158550	4	14800	0.666666666666667
chr9	134268575	134274350	4	5300	0.444444444444444
chr9	139921475	139930000	4	8075	0.0888888888888889
chrX	9430700	9435175	4	3725	0.516129032258065
chrX	11775375	11783875	4	7875	0.288888888888889
chrX	30590950	30596325	4	4400	0.636363636363636
chrX	64887050	64896475	4	8350	0.287179487179487
chrX	71524700	71529350	4	4125	0.222222222222222
chrX	123350900	123352750	4	1300	0.606060606060606
chrX	153187325	153195000	4	7275	0.0740740740740741
chr1	1706775	1714800	3	7375	0.11336032388664
chr1	2125275	2127050	3	1650	0.127659574468085
chr1	9764300	9765100	3	700	0.222222222222222
chr1	15849700	15854400	3	4500	0.0909090909090909
chr1	16009350	16012650	3	3075	0.140350877192982
chr1	19808225	19813650	3	4825	0.296296296296296
chr1	23945075	23947400	3	2125	0.162162162162162
chr1	24827775	24834325	3	6250	0.244897959183673
chr1	25592900	25594900	3	1825	0.178571428571429
chr1	28198625	28203225	3	4200	0.178343949044586
chr1	29447900	29451775	3	3625	0.130434782608696
chr1	29562650	29564975	3	1925	0.264705882352941
chr1	44870475	44875125	3	4475	0.0923076923076923
chr1	47694775	47698325	3	3350	0.111111111111111
chr1	51980000	51985475	3	5150	0.0833333333333333
chr1	70032725	70034350	3	1475	0.177777777777778
chr1	108345725	108346850	3	1025	0.148148148148148
chr1	111413300	111424825	3	11425	0.0167364016736402
chr1	149782425	149785300	3	2650	0.216216216216216
chr1	152080300	152085425	3	4775	0.15
chr1	157785825	157790025	3	3800	0.202020202020202
chr1	160673175	160683225	3	9900	0.0754716981132075
chr1	166134350	166136875	3	2375	0.163265306122449
chr1	197879600	197882550	3	2675	0.130434782608696
chr1	200988325	200993550	3	4850	0.0994475138121547
chr1	202935325	202938800	3	3275	0.13953488372093
chr1	203255450	203260500	3	4650	0.198347107438017
chr1	205196375	205199250	3	2650	0.131578947368421
chr1	206728725	206743175	3	13675	0.120401337792642
chr1	206942800	206946750	3	3775	0.0970873786407767
chr1	207087200	207098750	3	10900	0.0655737704918033
chr1	223899625	223905275	3	5175	0.25
chr1	226184325	226188700	3	4100	0.117647058823529
chr1	226861575	226868650	3	6750	0.0610687022900763
chr1	226910275	226928100	3	16900	0.265560165975104
chr1	235097550	235099900	3	2150	0.193548387096774
chr1	244210100	244216050	3	5775	0.0581395348837209
chr1	244996800	245001175	3	4175	0.148148148148148
chr1	246728150	246737350	3	8550	0.248520710059172
chr10	3820325	3828775	3	7575	0.208494208494208
chr10	8091025	8104225	3	12700	0.0704225352112676
chr10	22893725	22895800	3	1875	0.25
chr10	22999150	23004450	3	4900	0.123456790123457
chr10	28965475	28969100	3	3250	0.24
chr10	35928600	35933225	3	4325	0.263157894736842
chr10	52750750	52752275	3	1400	0.127659574468085
chr10	63803475	63816275	3	12000	0.127659574468085
chr10	64286650	64288750	3	1725	0.295081967213115
chr10	72971825	72973925	3	1800	0.254545454545455
chr10	73511700	73514250	3	2275	0.184615384615385
chr10	73843075	73849700	3	6475	0.0533333333333333
chr10	75632450	75635475	3	2850	0.138888888888889
chr10	79685200	79687350	3	2025	0.114285714285714
chr10	88515225	88518175	3	2800	0.114285714285714
chr10	97515275	97519850	3	3975	0.272727272727273
chr10	105451550	105453825	3	2050	0.28
chr10	112255775	112264850	3	8850	0.125
chr10	121297225	121303375	3	5825	0.15
chr10	134406575	134408300	3	1550	0.222222222222222
chr11	503275	508200	3	4500	0.169014084507042
chr11	554475	556550	3	1900	0.126984126984127
chr11	574425	578650	3	3975	0.105263157894737
chr11	10625750	10629375	3	3525	0.0408163265306122
chr11	31831375	31835550	3	3975	0.108695652173913
chr11	45950975	45955375	3	4100	0.113207547169811
chr11	59381250	59384450	3	2825	0.171428571428571
chr11	65836250	65840725	3	4125	0.188679245283019
chr11	66083500	66086325	3	2575	0.186046511627907
chr11	66884925	66889775	3	4450	0.155844155844156
chr11	67381050	67383725	3	2575	0.0975609756097561
chr11	67886100	67889900	3	3600	0.0769230769230769
chr11	82772825	82775850	3	2675	0.148936170212766
chr11	82779550	82785200	3	5525	0.0295566502463054
chr11	118656675	118664100	3	7075	0.25
chr11	129148025	129150550	3	2175	0.304347826086957
chr12	859675	867525	3	7550	0.117647058823529
chr12	6552350	6557350	3	4625	0.171875
chr12	9599825	9602400	3	2300	0.197530864197531
chr12	46117925	46127225	3	8550	0.148606811145511
chr12	46608525	46613700	3	4750	0.177215189873418
chr12	46657325	46664625	3	7000	0.114285714285714
chr12	50898325	50903650	3	5150	0.107142857142857
chr12	52344725	52347275	3	2325	0.144927536231884
chr12	54474825	54476975	3	2000	0.210526315789474
chr12	54784050	54785800	3	1525	0.204081632653061
chr12	57912150	57918200	3	5825	0.0674157303370786
chr12	102222725	102225300	3	2200	0.228571428571429
chr12	106695125	106698950	3	3625	0.115384615384615
chr12	109021875	109032325	3	10125	0.172413793103448
chr12	110717950	110722825	3	4775	0.0263157894736842
chr12	111122500	111128150	3	5500	0.0769230769230769
chr12	111840750	111850325	3	8925	0.111111111111111
chr12	113645550	113647400	3	1700	0.166666666666667
chr12	122983600	122987050	3	3100	0.139130434782609
chr12	124016575	124019300	3	2550	0.131578947368421
chr12	124875175	124876375	3	1025	0.303030303030303
chr13	23948275	23950325	3	1750	0.275862068965517
chr13	28363450	28366775	3	2950	0.243243243243243
chr13	31036950	31041300	3	4025	0.184615384615385
chr13	33159650	33163125	3	3350	0.0810810810810811
chr13	41578325	41582600	3	3925	0.126760563380282
chr13	42030825	42040125	3	8850	0.0930232558139535
chr13	42845175	42850250	3	4725	0.16
chr13	50017150	50021000	3	3550	0.210526315789474
chr13	50569650	50573650	3	3725	0.170212765957447
chr13	50696450	50707450	3	10400	0.243093922651934
chr13	88323175	88326250	3	2800	0.269230769230769
chr13	98084450	98088575	3	3825	0.175
chr13	99933650	99935525	3	1775	0.137931034482759
chr13	100632325	100634975	3	2300	0.296296296296296
chr13	114565850	114567775	3	1725	0.19672131147541
chr14	21731525	21738550	3	6475	0.10126582278481
chr14	22925325	22928675	3	3125	0.25531914893617
chr14	50063225	50067150	3	3475	0.258620689655172
chr14	50547825	50550900	3	2700	0.207792207792208
chr14	61113775	61116550	3	2450	0.262295081967213
chr14	64966525	64975325	3	7825	0.219269102990033
chr14	74218075	74229700	3	11200	0.06
chr14	81421175	81424200	3	2625	0.273684210526316
chr14	88470975	88475125	3	3925	0.111111111111111
chr14	93579200	93583225	3	3875	0.0740740740740741
chr14	100703075	100708425	3	5100	0.078125
chr14	101012425	101014775	3	2050	0.222222222222222
chr14	103271275	103274575	3	3125	0.2
chr14	103587925	103591750	3	3625	0.1875
chr14	105714050	105715800	3	1575	0.193548387096774
chr14	105992300	105996775	3	4050	0.252631578947368
chr15	32161725	32163650	3	1750	0.170212765957447
chr15	37389850	37394850	3	4675	0.134969325153374
chr15	38849325	38857775	3	7775	0.167785234899329
chr15	38963175	38965250	3	1900	0.133333333333333
chr15	42785600	42789075	3	3125	0.247422680412371
chr15	55513275	55515450	3	2050	0.162162162162162
chr15	63765625	63767500	3	1700	0.166666666666667
chr15	63787275	63791575	3	3800	0.267716535433071
chr15	63793125	63800575	3	6775	0.125
chr15	65590125	65592950	3	2575	0.214285714285714
chr15	66678250	66683600	3	4925	0.179487179487179
chr15	74832375	74836000	3	3525	0.0408163265306122
chr15	75248050	75251675	3	3275	0.227272727272727
chr15	77305150	77307250	3	2000	0.0869565217391304
chr15	79164475	79170700	3	6025	0.0615384615384615
chr15	89177950	89185775	3	7150	0.13768115942029
chr15	89874850	89879325	3	4175	0.266666666666667
chr15	90640100	90646375	3	6000	0.146788990825688
chr15	93424450	93431700	3	6900	0.0634920634920635
chr15	101458325	101461650	3	2950	0.193548387096774
chr16	1358200	1362650	3	4250	0.131147540983607
chr16	1659925	1665875	3	5350	0.238095238095238
chr16	2040000	2042775	3	2325	0.305882352941176
chr16	2523400	2526250	3	2650	0.184615384615385
chr16	2722175	2724250	3	1925	0.19047619047619
chr16	11761650	11767375	3	5125	0.174496644295302
chr16	16042575	16046450	3	3575	0.127272727272727
chr16	27412425	27420425	3	7675	0.0745762711864407
chr16	31884450	31889925	3	5250	0.129032258064516
chr16	50775050	50781675	3	6225	0.0900900900900901
chr16	54961625	54965950	3	4200	0.146341463414634
chr16	66555175	66559300	3	3675	0.288288288288288
chr16	66582950	66588775	3	4975	0.259459459459459
chr16	69139425	69141725	3	2100	0.131578947368421
chr16	81850375	81852475	3	1950	0.170212765957447
chr16	85931650	85940425	3	8675	0.16
chr16	87899450	87903500	3	3575	0.212121212121212
chr16	88518550	88523450	3	4650	0.208333333333333
chr17	234900	236425	3	1350	0.307692307692308
chr17	4841875	4854325	3	11875	0.0984615384615385
chr17	7736775	7749250	3	11600	0.19047619047619
chr17	7787225	7792200	3	4675	0.13953488372093
chr17	16283575	16287000	3	3025	0.235294117647059
chr17	16944925	16949675	3	4000	0.226666666666667
chr17	17652325	17657375	3	4425	0.191616766467066
chr17	20943250	20947675	3	4025	0.130718954248366
chr17	26219525	26221475	3	1800	0.16
chr17	27914825	27921475	3	6225	0.0938967136150235
chr17	30215000	30217225	3	1950	0.254545454545455
chr17	36101925	36105825	3	3625	0.145454545454545
chr17	36884050	36887950	3	3650	0.116504854368932
chr17	37381000	37382725	3	1575	0.146341463414634
chr17	40758850	40762825	3	3575	0.16793893129771
chr17	42633450	42636750	3	3075	0.229508196721311
chr17	45281200	45283475	3	2000	0.260869565217391
chr17	49195875	49199700	3	3675	0.0659340659340659
chr17	53496725	53499925	3	2925	0.141414141414141
chr17	54985850	54992675	3	6200	0.247422680412371
chr17	55681025	55683575	3	2150	0.297872340425532
chr17	56403725	56423200	3	18950	0.0659722222222222
chr17	62005050	62010525	3	4950	0.209944751381215
chr17	65988725	65992825	3	3700	0.208955223880597
chr17	72461775	72466675	3	4625	0.116883116883117
chr17	75135875	75139125	3	2925	0.179487179487179
chr17	76919000	76922175	3	2750	0.279569892473118
chr17	78448600	78452575	3	3750	0.110091743119266
chr17	79366425	79374775	3	7825	0.116788321167883
chr17	79475775	79487175	3	11100	0.0573476702508961
chr18	3015650	3017225	3	1375	0.235294117647059
chr18	5542600	5544425	3	1675	0.162162162162162
chr18	8704075	8707525	3	3150	0.181818181818182
chr18	22929100	22932900	3	3450	0.135593220338983
chr18	33550225	33554050	3	3350	0.222222222222222
chr18	48719000	48725125	3	5350	0.258426966292135
chr18	60873000	60876350	3	3000	0.173913043478261
chr18	60978775	60988725	3	9850	0.0754716981132075
chr18	67955525	67957550	3	1800	0.222222222222222
chr18	74202075	74208525	3	6000	0.145833333333333
chr18	74532775	74536175	3	3175	0.149253731343284
chr18	77152950	77166925	3	13400	0.127946127946128
chr19	796250	802300	3	5600	0.115107913669065
chr19	5620525	5626400	3	5525	0.0676328502415459
chr19	6735975	6741675	3	5425	0.0827586206896552
chr19	6800300	6803525	3	3025	0.0952380952380952
chr19	7409675	7417400	3	6975	0.223463687150838
chr19	12720525	12725325	3	4425	0.181818181818182
chr19	13133125	13135675	3	2225	0.297297297297297
chr19	14200050	14203300	3	2825	0.282352941176471
chr19	14226550	14230225	3	3275	0.216867469879518
chr19	16434550	16441700	3	6825	0.060377358490566
chr19	17858000	17863400	3	4825	0.23728813559322
chr19	18302600	18306075	3	3275	0.0963855421686747
chr19	18413925	18418425	3	3850	0.273972602739726
chr19	18503450	18508875	3	5250	0.103092783505155
chr19	33554325	33556275	3	1650	0.304347826086957
chr19	33789750	33795225	3	5350	0.0402684563758389
chr19	34285925	34289275	3	3075	0.259259259259259
chr19	35631800	35634600	3	2400	0.25974025974026
chr19	35757675	35761325	3	3475	0.140845070422535
chr19	36203550	36210425	3	6400	0.11
chr19	39224500	39228375	3	3425	0.234234234234234
chr19	40456975	40460075	3	2900	0.10126582278481
chr19	41303775	41313475	3	9475	0.043343653250774
chr19	44269200	44271150	3	1650	0.245614035087719
chr19	45504175	45506100	3	1750	0.186046511627907
chr19	47728975	47735250	3	6000	0.0657276995305164
chr19	48757700	48763725	3	5350	0.218181818181818
chr19	54369000	54375025	3	5850	0.0645161290322581
chr19	55894575	55900125	3	5175	0.0967741935483871
chr19	56622000	56624650	3	2300	0.20253164556962
chr2	7057075	7059375	3	2050	0.158730158730159
chr2	10585200	10589700	3	4100	0.125
chr2	11886075	11891275	3	4825	0.142011834319527
chr2	16079700	16084075	3	3950	0.3
chr2	19556100	19558975	3	2450	0.275
chr2	32233300	32237125	3	3675	0.0869565217391304
chr2	37880175	37882850	3	2475	0.125
chr2	42396000	42400875	3	4500	0.133333333333333
chr2	60771125	60785025	3	13150	0.260869565217391
chr2	64878650	64883075	3	4275	0.0638297872340425
chr2	66802175	66805550	3	3100	0.162162162162162
chr2	68591375	68597500	3	5225	0.272727272727273
chr2	74681500	74686775	3	5000	0.0947368421052632
chr2	89156950	89166475	3	8800	0.156862745098039
chr2	99342875	99349175	3	5450	0.291139240506329
chr2	99386300	99389050	3	2550	0.258064516129032
chr2	128642100	128645225	3	3000	0.0638297872340425
chr2	172180200	172182950	3	2450	0.229508196721311
chr2	214101775	214104250	3	2175	0.241379310344828
chr2	220251300	220253875	3	2300	0.277777777777778
chr2	232257825	232261550	3	3400	0.141732283464567
chr2	232570550	232578675	3	7275	0.288659793814433
chr2	233943700	233951900	3	7725	0.121212121212121
chr2	234326850	234332200	3	4975	0.126315789473684
chr2	235397250	235406650	3	9075	0.0542168674698795
chr2	238874800	238878350	3	3350	0.111111111111111
chr2	239147600	239149900	3	2125	0.125
chr20	1873975	1879250	3	5050	0.0763358778625954
chr20	13975625	13977100	3	1300	0.263157894736842
chr20	18036800	18038625	3	1625	0.166666666666667
chr20	23028250	23032250	3	3825	0.0909090909090909
chr20	30555625	30556725	3	950	0.285714285714286
chr20	30943550	30950175	3	5325	0.29
chr20	34326300	34332600	3	6050	0.0915032679738562
chr20	35490050	35492925	3	2650	0.245614035087719
chr20	44935800	44937525	3	1550	0.25
chr20	47433500	47445575	3	11075	0.152709359605911
chr20	61554800	61561400	3	6025	0.186666666666667
chr20	62269675	62274275	3	4100	0.166666666666667
chr21	35319825	35322900	3	2775	0.161616161616162
chr21	40718600	40722350	3	3550	0.0847457627118644
chr22	20903500	20906900	3	3125	0.179487179487179
chr22	24092375	24096625	3	3825	0.295081967213115
chr22	29278600	29280900	3	2000	0.307692307692308
chr22	34314450	34319325	3	4225	0.229299363057325
chr22	35935875	35937675	3	1575	0.192307692307692
chr22	38709600	38714250	3	4275	0.115107913669065
chr22	38791050	38795775	3	4300	0.202898550724638
chr22	39100750	39105875	3	4500	0.241610738255034
chr22	39636950	39641325	3	4275	0.036697247706422
chr22	39924000	39929325	3	4600	0.227272727272727
chr22	40321875	40327325	3	4700	0.305084745762712
chr22	45663925	45665850	3	1700	0.292682926829268
chr22	46464825	46470000	3	4625	0.262626262626263
chr3	13050000	13064475	3	14100	0.0796019900497512
chr3	16551150	16557575	3	5525	0.207920792079208
chr3	23846825	23853450	3	6000	0.224137931034483
chr3	32020875	32023850	3	2825	0.2
chr3	32857650	32860650	3	2525	0.307692307692308
chr3	37029775	37036200	3	6225	0.151515151515152
chr3	43327375	43334325	3	6325	0.205607476635514
chr3	52258375	52260500	3	1900	0.25531914893617
chr3	52304075	52313850	3	9075	0.269005847953216
chr3	71110025	71116375	3	6025	0.116883116883117
chr3	71349425	71355550	3	5875	0.0975609756097561
chr3	128204525	128212000	3	6950	0.148514851485149
chr3	138663150	138666350	3	2950	0.152380952380952
chr3	150125000	150132450	3	7275	0.285714285714286
chr3	150320100	150324550	3	4175	0.285714285714286
chr3	156872450	156879275	3	6725	0.0588235294117647
chr3	169377625	169382250	3	4325	0.103896103896104
chr3	185540450	185544350	3	3750	0.111111111111111
chr3	186739650	186750325	3	9175	0.267558528428094
chr4	2536825	2539925	3	2725	0.280701754385965
chr4	3075050	3078525	3	3125	0.147368421052632
chr4	7043600	7048200	3	4050	0.226415094339623
chr4	26858525	26864775	3	5750	0.217687074829932
chr4	38782050	38784650	3	2425	0.285714285714286
chr4	40306625	40311950	3	5025	0.172839506172839
chr4	71703325	71706175	3	2475	0.238095238095238
chr4	83289900	83297100	3	6600	0.186440677966102
chr4	86395625	86399275	3	3475	0.10989010989011
chr4	100866075	100872600	3	6000	0.283464566929134
chr4	102734650	102736500	3	1650	0.27906976744186
chr4	113203675	113210200	3	6050	0.129310344827586
chr4	185341750	185342725	3	850	0.260869565217391
chr4	185743925	185748400	3	4325	0.0625
chr5	692375	694425	3	1725	0.305084745762712
chr5	1343475	1346275	3	2500	0.175438596491228
chr5	1502550	1505100	3	2200	0.230769230769231
chr5	14168350	14169925	3	1350	0.27906976744186
chr5	17216225	17220425	3	3925	0.108843537414966
chr5	32709700	32714475	3	4425	0.181818181818182
chr5	55709250	55711725	3	2225	0.138888888888889
chr5	55883350	55885550	3	2050	0.133333333333333
chr5	60625675	60631275	3	5450	0.0714285714285714
chr5	65220250	65225425	3	4975	0.0662251655629139
chr5	87436350	87439750	3	3125	0.139130434782609
chr5	119799000	119801775	3	2475	0.153846153846154
chr5	126187450	126189825	3	2200	0.177777777777778
chr5	131745150	131751225	3	5600	0.166666666666667
chr5	138608350	138612425	3	3700	0.230769230769231
chr5	138722575	138730450	3	7000	0.177777777777778
chr5	142774950	142785650	3	10350	0.233333333333333
chr5	148724300	148728550	3	4000	0.10958904109589
chr5	158531675	158534050	3	2200	0.128205128205128
chr5	176852350	176861500	3	7975	0.260869565217391
chr5	176872450	176875250	3	2675	0.0638297872340425
chr5	179333550	179335525	3	1825	0.156862745098039
chr6	336375	339325	3	2725	0.131868131868132
chr6	6586575	6593475	3	5950	0.27979274611399
chr6	12008350	12014000	3	5200	0.191616766467066
chr6	13708325	13713250	3	4825	0.0597014925373134
chr6	32154875	32165250	3	9875	0.0797101449275362
chr6	32605100	32608275	3	2750	0.225806451612903
chr6	32934575	32944225	3	9525	0.0233918128654971
chr6	33238725	33246325	3	6950	0.252631578947368
chr6	35463925	35466375	3	2225	0.242424242424242
chr6	75914150	75918825	3	4400	0.153846153846154
chr6	107435125	107438125	3	2800	0.125
chr6	109798675	109805375	3	6250	0.1125
chr6	119026325	119032100	3	5100	0.255102040816327
chr6	130581250	130582675	3	1225	0.3
chr6	139454675	139462050	3	6725	0.154471544715447
chr6	167503975	167508950	3	4750	0.10958904109589
chr6	170597625	170602300	3	4525	0.102564102564103
chr7	26234000	26245000	3	10750	0.304347826086957
chr7	38370125	38375925	3	5375	0.14070351758794
chr7	44920050	44926200	3	5700	0.117647058823529
chr7	55600550	55605100	3	4150	0.237623762376238
chr7	66092425	66097175	3	4350	0.144578313253012
chr7	71799600	71803025	3	3125	0.280701754385965
chr7	73631175	73632775	3	1425	0.205128205128205
chr7	73702725	73705550	3	2675	0.171428571428571
chr7	77165475	77169450	3	3750	0.104347826086957
chr7	86840825	86850625	3	9300	0.169014084507042
chr7	97909750	97915625	3	5550	0.111111111111111
chr7	99970175	99973825	3	2950	0.274509803921569
chr7	100492425	100495150	3	2500	0.140350877192982
chr7	100805825	100809500	3	3300	0.235294117647059
chr7	105711075	105713100	3	1875	0.101694915254237
chr7	127670575	127673100	3	2275	0.194444444444444
chr7	130705825	130707025	3	1025	0.266666666666667
chr7	130788400	130796375	3	7725	0.0919540229885057
chr7	131011600	131015375	3	3575	0.2
chr7	138784875	138795375	3	10075	0.264150943396226
chr7	150145600	150151325	3	5200	0.238095238095238
chr7	152130300	152134550	3	3975	0.177777777777778
chr8	12610700	12615800	3	4825	0.16
chr8	12622450	12624725	3	2000	0.184615384615385
chr8	21644850	21647100	3	2000	0.229508196721311
chr8	21775700	21779175	3	3200	0.253521126760563
chr8	21905300	21907275	3	1825	0.129032258064516
chr8	22547725	22553875	3	5850	0.0714285714285714
chr8	23074850	23084025	3	8500	0.161904761904762
chr8	29948000	29957750	3	8800	0.151975683890578
chr8	37747925	37749850	3	1675	0.275862068965517
chr8	52809650	52815300	3	5075	0.303030303030303
chr8	54753750	54757325	3	3075	0.283185840707965
chr8	66746575	66755475	3	8600	0.137931034482759
chr8	80677325	80681425	3	3550	0.218181818181818
chr8	81079975	81084425	3	4300	0.163265306122449
chr8	91639275	91641125	3	1700	0.133333333333333
chr8	94750675	94753950	3	3125	0.137931034482759
chr8	101730175	101735725	3	5225	0.109756097560976
chr8	131368025	131371750	3	3475	0.107692307692308
chr8	133787000	133789275	3	2075	0.126984126984127
chr8	136468650	136470725	3	1925	0.166666666666667
chr8	145103350	145107200	3	3325	0.238805970149254
chr9	29211525	29214675	3	2875	0.164383561643836
chr9	35603450	35606950	3	3275	0.0952380952380952
chr9	69785425	69787600	3	1875	0.26865671641791
chr9	82184950	82190000	3	4700	0.129411764705882
chr9	87283025	87285225	3	2025	0.115942028985507
chr9	91924575	91928875	3	4200	0.117647058823529
chr9	95724500	95733725	3	8100	0.222972972972973
chr9	96337400	96340725	3	3100	0.144927536231884
chr9	96712950	96715800	3	2500	0.25
chr9	116916075	116919125	3	2900	0.111111111111111
chr9	123681675	123694950	3	12025	0.212189616252822
chr9	123833675	123838625	3	4400	0.256410256410256
chr9	126028375	126031850	3	3250	0.11965811965812
chr9	127019675	127024475	3	4250	0.226415094339623
chr9	132784875	132787150	3	1975	0.233333333333333
chr9	135225600	135231125	3	5200	0.113636363636364
chr9	135995175	135997550	3	2150	0.225806451612903
chr9	136001175	136007000	3	5075	0.269430051813472
chr9	136855050	136859150	3	3925	0.0740740740740741
chr9	139736700	139738875	3	2000	0.125
chr9	139837375	139839650	3	2100	0.136986301369863
chr9	139889825	139892825	3	2700	0.189473684210526
chr9	140444150	140447225	3	2750	0.225352112676056
chrX	14890475	14892525	3	1925	0.121212121212121
chrX	16886825	16889900	3	2900	0.147058823529412
chrX	21958325	21960625	3	2100	0.210526315789474
chrX	39953075	39958875	3	5650	0.137931034482759
chrX	53740575	53743650	3	2775	0.263157894736842
chrX	128910550	128920750	3	9275	0.190789473684211
chrX	149736525	149740750	3	3875	0.136054421768707
chrX	152599175	152601950	3	2425	0.188235294117647
chrX	153596325	153603500	3	6250	0.280701754385965
