# Supplementary material for: Large organized chromatin lysine domains help distinguish primitive from differentiated cell populations
Source: Nat Commun. 2021 Jan 21;12:499. doi: 10.1038/s41467-020-20830-9 (PMC7820432; doi:10.1038/s41467-020-20830-9)
Supplement: Supplementary file 3 — Supplementary Software [file 41467_2020_20830_MOESM3_ESM.zip › E032-H3K9me3_LOCKS.bed]

chr1	227709975	227874500	87	77300	32.5263157894737
chr1	247130550	247325825	87	78450	59.4782608695652
chr10	37231675	38002225	87	41350	202.777777777778
chr10	38007050	38446250	87	61450	209.7
chr10	42354875	43008925	87	107425	178
chr11	49724700	50479000	87	36075	308.785714285714
chr11	54794375	56036300	87	32400	303.052631578947
chr12	34295525	34811125	87	158575	152.347826086957
chr12	37925975	38483025	87	36975	234
chr12	133001525	133652850	87	128450	287.636363636364
chr15	24833850	25268175	87	35825	110.869565217391
chr15	25269750	25489400	87	132800	54.4864864864865
chr16	32296900	32586350	87	58200	185.739130434783
chr16	32819875	33958025	87	80100	291.481481481481
chr16	34175350	34438075	87	70550	50.9565217391304
chr16	34441350	34681175	87	45550	33.6190476190476
chr16	34682075	34925750	87	55575	31.4468085106383
chr16	34926100	35249450	87	56600	195
chr17	21671825	22155025	87	42050	307.727272727273
chr19	9254675	9507225	87	87350	168.111111111111
chr19	9507900	9707950	87	103525	44.8
chr19	11715100	12025325	87	85000	139.647058823529
chr19	12025550	12324300	87	99825	66.6857142857143
chr19	12324475	12544475	87	68300	101.888888888889
chr19	19577175	19986025	87	85750	242.52
chr19	19990950	20238350	87	60975	167.3
chr19	20238475	20706625	87	37250	267.166666666667
chr19	20706775	20839025	87	63400	36.3
chr19	20839125	21066100	87	54525	136.210526315789
chr19	21067075	21460425	87	51725	128.928571428571
chr19	21460975	21637800	87	69425	46.4705882352941
chr19	21637950	22001575	87	64725	190.344827586207
chr19	22001625	22279300	87	44900	228
chr19	22280300	22513775	87	36950	53.1578947368421
chr19	22514000	22703400	87	52475	34.48
chr19	22703925	22923100	87	41950	46.5
chr19	22923700	23101450	87	37475	38.4285714285714
chr19	23103500	23378300	87	36300	68.4
chr19	23379925	23649050	87	80525	114.2
chr19	23649275	23934175	87	58700	106.375
chr19	23934850	24346850	87	59925	162.044444444444
chr19	24347750	24501975	87	42475	57.2222222222222
chr19	27731800	28127900	87	35825	127.3
chr19	28127950	28344550	87	62675	38.7931034482759
chr19	35040600	35876925	87	66350	291.909090909091
chr19	36711900	36905175	87	77400	160.88
chr19	36905250	37068225	87	89600	27.7
chr19	37068400	37198000	87	72225	32.0588235294118
chr19	37198050	37355000	87	111050	28.2857142857143
chr19	37355050	37493800	87	75275	27.7391304347826
chr19	37495300	37695700	87	111650	37.8
chr19	37695925	37948450	87	111675	97.1764705882353
chr19	37948775	38105575	87	106650	26.3225806451613
chr19	38106200	38287800	87	56225	68.9565217391304
chr19	44162325	44479250	87	72275	290.235294117647
chr19	44479500	44746925	87	81375	52.3076923076923
chr19	44747325	44920625	87	52325	36.5555555555556
chr19	52087375	52525750	87	151450	217.714285714286
chr19	52775950	52928875	87	107850	17.125
chr19	52928950	53094325	87	99900	66.2222222222222
chr19	53095650	53409825	87	88225	157.714285714286
chr19	53410375	53646375	87	80500	58.3448275862069
chr19	53647100	53826275	87	83575	19.8
chr19	53826800	54077025	87	105350	73.6842105263158
chr19	56844275	57009175	87	89075	59.44
chr19	57011425	57173775	87	115050	9.52380952380952
chr19	57174025	57352450	87	45900	26.6086956521739
chr19	57352600	57496675	87	44675	43.9090909090909
chr19	57496775	57626525	87	43200	15.1851851851852
chr19	57628250	57964000	87	73975	96.5454545454545
chr19	57964375	58206400	87	130250	116.705882352941
chr19	58207175	58484450	87	119175	148.411764705882
chr19	58484550	58683675	87	144550	36.6666666666667
chr21	9413425	9685300	87	41700	80.5882352941177
chr21	10366650	10761200	87	51150	201.28
chr21	10762200	11033925	87	118750	38.5
chr21	11034275	11156125	87	67450	14
chr3	44289125	44813950	87	68350	159.304347826087
chr4	10150	152075	87	71000	69.6190476190476
chr4	152575	311500	87	70750	56
chr4	313550	476900	87	120275	16.95
chr4	189416400	190535075	87	43100	307.5
chr4	190539800	190664425	87	39175	15.8947368421053
chr5	140120550	140582475	87	68400	171.923076923077
chr5	140588575	140735825	87	87125	21.1578947368421
chr5	178296050	178497800	87	89025	32.8148148148148
chr7	56220525	56583825	87	57100	120.608695652174
chr7	57190900	57334175	87	54775	27.1
chr7	57334450	57452425	87	49925	12.6666666666667
chr7	57452500	57769150	87	62000	106.923076923077
chr7	61528675	62124525	87	81350	268.5
chr7	62124900	62398300	87	28400	80.8235294117647
chr7	62409000	62601875	87	50850	34.5
chr7	62827750	63487725	87	45675	307.583333333333
chr7	63487825	63675725	87	56600	41.8461538461538
chr7	63677000	63952625	87	54825	198.2
chr7	63955250	64300250	87	63250	219.28
chr7	157557600	158112325	87	42550	152.5
chr8	46847750	47102750	87	73850	71.7647058823529
chr8	47103200	47462675	87	77550	208.470588235294
chr16	31328625	31971750	85	83175	279.368421052632
chr3	75540100	75886825	85	62700	162.923076923077
chr6	67278350	69205500	85	37900	237.586206896552
chr21	9687850	10204850	84	56925	166.307692307692
chr7	56585375	56795700	83	43025	57.3076923076923
chr16	3204250	3621550	80	91000	216.212765957447
chr19	52525900	52671250	75	103400	6.88888888888889
chr5	45737375	46404475	75	26925	143
chr12	31658325	32208150	69	56025	169.958333333333
chr6	27173550	27649375	68	47175	117.741935483871
chr12	133653075	133819550	66	132250	8.66666666666667
chr8	43335475	43754075	65	28350	124.7
chr11	51198175	51593100	63	26100	104.409090909091
chr7	53808650	54354600	62	21650	137.333333333333
chr9	99463350	99607300	62	56825	47.3
chr7	150040675	150514075	58	43925	124.833333333333
chr8	145787800	146262525	57	63775	139.41935483871
chr18	77602025	77867150	54	41850	89.75
chr5	49451575	49588750	54	21700	104.333333333333
chr19	24502550	24593200	53	41800	26.8666666666667
chr9	68298350	68514100	53	25225	75.2571428571429
chr1	40911200	41014150	52	46275	54
chr5	150196825	150344225	52	32025	52.7213114754098
chr9	115708000	115905300	52	41425	86.375
chr4	49027550	49325575	48	49525	105.111111111111
chr4	190796225	190944125	47	19000	74.1176470588235
chr1	142582125	142671950	45	18650	28.48
chr19	9708100	10206725	45	37825	108.555555555556
chr5	178498050	178673700	45	33350	105.071428571429
chr7	64310175	64464600	45	38375	62.4375
chr19	12545650	12859150	44	45500	92.6875
chr16	46385800	46517175	43	43650	14.5549738219895
chr19	58684075	58812025	43	101500	15.6842105263158
chr6	57419150	57671075	43	15900	84
chr1	143389375	143537600	41	15025	91.5294117647059
chr21	45802975	46158975	41	25150	86.1935483870968
chr20	29582675	29912800	39	49300	85.4418604651163
chr6	28674525	28782550	38	17900	74.1
chr19	2827425	2936675	37	28475	39.8181818181818
chr19	44921350	45040000	37	59525	82.6666666666667
chr4	3573650	3720500	37	18050	43.3333333333333
chr5	140736175	140821525	37	39000	16.35
chr4	49512325	49660125	36	37850	70.2
chr5	179643250	179707100	36	34100	52.7777777777778
chr10	43009150	43119950	34	29275	55.5555555555556
chr1	247325925	247450100	33	22900	57.2121212121212
chr16	32586575	32654350	33	22675	12.3809523809524
chr2	133005750	133062950	31	16275	39.8181818181818
chr19	40445700	40586600	30	33825	53.0153846153846
chr10	127564700	127643000	28	16950	39.1111111111111
chr11	50480250	50638100	28	9600	53.4705882352941
chr19	38287925	38377650	27	18000	19.7777777777778
chr10	132061850	132106025	26	15675	26
chr17	22167775	22259500	26	14225	32.2352941176471
chr9	66798500	66863350	26	26250	31.8148148148148
chr5	115612000	115690350	25	12150	40
chr7	626125	775200	24	12800	37.4237288135593
chr7	62603300	62710600	24	9075	32.3529411764706
chr2	92260450	92322400	23	13725	32.5263157894737
chr9	114296625	114332675	23	19525	17.4117647058824
chr16	33958125	33988175	22	12600	13.7931034482759
chr3	147095575	147141750	22	10225	36.2307692307692
chr11	74501600	74612775	21	17825	31.6507936507937
chr21	11156600	11188225	21	18950	3.69230769230769
chr10	18843325	18867775	19	14575	7.52
chr16	10491400	10513900	19	14075	8
chr1	121345525	121387275	18	7625	15.44
chr2	95797125	95849125	18	17450	25.4683544303797
chr10	131279175	131308400	17	7725	19.6363636363636
chr12	38540025	38555950	17	10300	6.375
chr16	68580400	68617025	17	31300	4.62068965517241
chr20	60166950	60195000	17	6200	16.6363636363636
chr9	66454600	66489925	17	8425	23.9166666666667
chr13	19622375	19660325	16	6225	19.4117647058824
chr3	13941525	13974950	16	11550	12.952380952381
chr7	6690125	6743525	16	31075	10.1428571428571
chr7	92726600	92769100	16	19800	8.14285714285714
chr7	152100700	152120750	16	6000	14.0689655172414
chr1	227874800	227910075	15	11150	14.3661971830986
chr17	16509650	16535050	15	13250	7.09756097560976
chr19	8904900	8932150	15	17100	7.97142857142857
chr4	476975	491450	15	10700	2.1875
chr7	158725600	158778375	15	8475	15.625
chr21	35531750	35546650	14	9175	4.4
chr6	10385225	10419125	14	8850	14.2592592592593
chr8	187750	205175	14	12325	4.94736842105263
chr10	131377550	131393875	13	9225	5.86363636363636
chr11	3367850	3392300	13	16950	8.35555555555556
chr22	31363750	31388400	13	17375	9.33333333333333
chr8	47689425	47709175	13	7850	3.51162790697674
chr1	5725975	5735725	12	5175	4.75
chr1	42968775	42985600	12	8325	5.62962962962963
chr13	100621275	100648800	12	8725	9.02564102564103
chr15	51249025	51265175	12	6500	6.6046511627907
chr17	16449075	16463175	12	11225	2.60869565217391
chr17	21304825	21319050	12	5150	10.3870967741935
chr6	28154975	28175350	12	7275	9.73333333333333
chr6	62023025	62053825	12	6225	10.1515151515152
chr7	64857750	64873425	12	10050	7
chrX	58280175	58290850	12	5375	4.6
chr10	38772350	38899400	11	70500	2.16251354279523
chr10	39029900	39155000	11	80275	7.04347826086957
chr17	6668975	6679475	11	7325	2.54545454545455
chr2	171765475	171781400	11	8050	2.85714285714286
chr22	17040150	17049050	11	6525	0.705882352941177
chr5	178127650	178153800	11	19250	5.125
chr6	89367075	89381725	11	7475	5.04166666666667
chr1	180696250	180706225	10	5000	5.55555555555556
chr10	22114600	22126675	10	6175	5.55555555555556
chr2	90475975	90485625	10	4825	4.4375
chr2	96483350	96498400	10	6950	6.27272727272727
chr2	241461325	241472525	10	6750	4.46666666666667
chr3	195502550	195515650	10	4075	6.26086956521739
chr4	190671125	190683550	10	5000	4.23809523809524
chr6	137501700	137510125	10	3975	4.88888888888889
chr7	5090025	5111875	10	16675	4.78571428571429
chr7	70838150	70846425	10	3875	5.35483870967742
chr8	47776750	47787325	10	5550	5.33333333333333
chr9	44871675	44881375	10	4750	2.18181818181818
chr9	95596275	95613550	10	9325	6.19354838709677
chr9	104167500	104180475	10	9200	3.42857142857143
chrX	1875825	1888550	10	6775	2.5
chrX	47831950	47842475	10	8175	2.4
chr1	105002425	105010850	9	3600	2.36842105263158
chr16	75197575	75211475	9	11900	2.48275862068966
chr19	7075375	7098425	9	20050	2
chr2	89830450	89880050	9	46900	0.141695702671312
chr2	95875100	95891275	9	12575	2.66666666666667
chr20	60675050	60690425	9	12775	0.553191489361702
chr4	1382200	1393800	9	5300	4.52173913043478
chr4	10443150	10453825	9	7400	4.36363636363636
chr6	100901675	100915775	9	5075	4.75949367088608
chr6	168436375	168444800	9	4600	5.48571428571429
chr7	57829200	57837300	9	5075	1.04545454545455
chr7	158120350	158134600	9	4775	3.83333333333333
chr8	126950825	126958100	9	5050	1.52631578947368
chr1	176065300	176071425	8	4850	0.88
chr1	178731100	178739025	8	4900	1.94117647058824
chr11	2661125	2673450	8	6725	3.38461538461538
chr15	49845850	49852375	8	3100	2.35294117647059
chr17	5076825	5092975	8	12700	2
chr18	18510925	18520350	8	5775	1.63636363636364
chr18	32878000	32892925	8	12325	1.57142857142857
chr19	14825175	14840450	8	12375	2.3030303030303
chr2	31912675	31924900	8	6750	3.64705882352941
chr2	117013650	117019525	8	2700	2.94117647058824
chr3	138259000	138268850	8	6100	2.57142857142857
chr4	143569525	143583800	8	6825	3.6
chr6	5998525	6007450	8	3525	3.5
chr6	30245575	30257025	8	9575	0.461538461538462
chr6	88737675	88743700	8	3625	1.88235294117647
chr7	77446800	77456000	8	5050	3.3
chr8	8212325	8220525	8	6450	2.28571428571429
chrX	46353250	46362400	8	4400	2.73333333333333
chrX	134416375	134423625	8	5575	0.595238095238095
chr1	11561350	11567725	7	4475	2.78787878787879
chr1	94908125	94918725	7	7100	1.20805369127517
chr10	44012900	44022625	7	7025	1.41463414634146
chr10	85509625	85514575	7	3400	1.57894736842105
chr12	28519475	28524825	7	3600	2.05714285714286
chr12	94742025	94748300	7	4450	0.909090909090909
chr13	96317425	96324475	7	5275	0.764705882352941
chr15	80206100	80215100	7	7900	0.358208955223881
chr16	47522550	47526675	7	2425	1.31578947368421
chr18	77253575	77259450	7	3800	2.4
chr2	78058800	78064375	7	2225	2.85714285714286
chr2	133222150	133227500	7	2575	1.89189189189189
chr22	19320475	19327050	7	4650	1.11111111111111
chr3	31688550	31700000	7	9975	0.8125
chr3	138361425	138369175	7	4300	2.53846153846154
chr4	25222000	25230275	7	6150	2.8
chr5	28011500	28016525	7	3550	1.52941176470588
chr5	65396225	65402950	7	3900	2
chr6	2292550	2300050	7	3775	2
chr7	25894650	25902900	7	6300	0.938775510204082
chr7	99126150	99141825	7	8425	2.27956989247312
chr9	125486200	125494200	7	4825	1.52
chr1	20484525	20492100	6	6450	0.645161290322581
chr1	167286225	167294250	6	6350	1.78260869565217
chr12	46416100	46422700	6	5175	0.978723404255319
chr14	67408125	67414650	6	4475	1.40909090909091
chr14	69080450	69085750	6	4200	0.810810810810811
chr14	91419975	91424050	6	2775	1.2
chr16	10432425	10438125	6	4925	0.333333333333333
chr16	48341775	48346900	6	4300	0.280701754385965
chr16	71477350	71487600	6	9175	0.511627906976744
chr18	44558050	44561200	6	2400	1.09090909090909
chr2	106448625	106453650	6	3875	1.66666666666667
chr2	178291700	178298825	6	4525	1.44444444444444
chr2	182070250	182075175	6	2900	1.72413793103448
chr2	196992625	196999350	6	5100	0.860215053763441
chr20	40222875	40231225	6	7500	0.36
chr3	119757050	119765075	6	5075	1.66666666666667
chr3	149546875	149556525	6	5650	1.62857142857143
chr3	188909600	188913950	6	3800	0.358974358974359
chr4	116935800	116941725	6	4875	0.8125
chr4	179057975	179063150	6	3075	1.66666666666667
chr5	85757975	85761950	6	2825	1.21212121212121
chr6	26638875	26644700	6	4300	1.65853658536585
chr6	135799825	135805475	6	3750	1.47619047619048
chr6	168779025	168784450	6	3775	1.05
chr7	138238450	138251425	6	11675	0.708333333333333
chr8	125987125	125995400	6	6175	0.957746478873239
chr9	5648100	5653925	6	4525	0.5
chrX	318975	324900	6	4725	0.5
chrX	2546450	2550975	6	3525	0.962962962962963
chr1	53561375	53567300	5	5425	0.169811320754717
chr1	228428050	228434825	5	5400	0.596491228070175
chr10	44109750	44113775	5	3275	0.909090909090909
chr10	73698450	73710025	5	7650	0.975609756097561
chr11	2020625	2023900	5	2625	0.608695652173913
chr11	35684775	35688325	5	2575	0.9
chr12	3514550	3518700	5	3100	1
chr13	19530825	19535175	5	3475	0.947368421052632
chr13	47057275	47060550	5	2775	0.423076923076923
chr13	101055600	101064275	5	6775	0.636363636363636
chr14	20359725	20365350	5	4250	0.976744186046512
chr14	53604400	53610200	5	4400	0.714285714285714
chr14	61580475	61583425	5	2075	0.666666666666667
chr14	81144800	81149625	5	3375	0.947368421052632
chr14	90702750	90708150	5	4600	1.04347826086957
chr15	45531550	45539150	5	6725	0.4
chr16	88318425	88322925	5	2850	0.928571428571429
chr17	3927625	3932950	5	4450	0.309278350515464
chr17	4985975	5001125	5	13825	0.603174603174603
chr2	102760025	102766400	5	4800	0.714285714285714
chr2	143989225	143992400	5	2700	0.368421052631579
chr2	149009725	149012775	5	2225	0.761904761904762
chr2	162004650	162008300	5	2550	0.777777777777778
chr2	175032725	175037850	5	3750	0.810810810810811
chr2	176943425	176951150	5	6525	0.4375
chr21	39594475	39601925	5	6900	0.169014084507042
chr3	43393250	43398225	5	3975	0.521739130434783
chr3	134241450	134244875	5	2650	0.684210526315789
chr3	136038250	136042650	5	3500	0.505747126436782
chr4	38796575	38805050	5	7325	0.5
chr4	65094675	65098450	5	2575	0.888888888888889
chr4	88251200	88256050	5	3925	0.666666666666667
chr5	71120850	71125400	5	3075	0.929577464788732
chr5	141723175	141725825	5	2150	0.41025641025641
chr5	150745325	150748550	5	2525	0.695652173913043
chr6	67189525	67191475	5	1275	0.692307692307692
chr6	107721800	107726625	5	3475	1.03030303030303
chr6	118895075	118902175	5	6400	0.34
chr7	56003975	56008500	5	3750	0.461538461538462
chr7	57877350	57883750	5	5850	0.126126126126126
chr8	23456125	23459775	5	2775	0.666666666666667
chr8	28029350	28032850	5	2475	0.883720930232558
chr8	43092900	43097075	5	2700	0.864864864864865
chr8	144729700	144736325	5	5850	0.4
chrX	85576650	85578775	5	1575	0.64
chr1	33527550	33532125	4	4175	0.17910447761194
chr1	91343900	91347050	4	2675	0.30188679245283
chr1	224199300	224204050	4	4475	0.2
chr10	11347800	11350425	4	2300	0.225806451612903
chr10	81711500	81713350	4	1625	0.3125
chr10	132192550	132194900	4	1900	0.372093023255814
chr11	108074775	108079250	4	3650	0.354430379746835
chr12	46961175	46963825	4	2325	0.324324324324324
chr13	20856325	20861325	4	4725	0.19047619047619
chr13	41445550	41455275	4	9150	0.105263157894737
chr13	48891175	48896000	4	4225	0.338028169014085
chr16	53218350	53220875	4	2225	0.271186440677966
chr17	72433675	72436050	4	2100	0.193548387096774
chr18	13595450	13599300	4	3250	0.291666666666667
chr18	77487025	77494700	4	6725	0.242424242424242
chr19	6285800	6294550	4	7700	0.351351351351351
chr19	54077475	54086925	4	8775	0.202702702702703
chr19	58937425	58951275	4	12600	0.327272727272727
chr2	8813200	8816600	4	3075	0.2
chr20	16246075	16248675	4	2425	0.117647058823529
chr21	15789425	15793450	4	3325	0.380952380952381
chr21	34229375	34232675	4	2875	0.288888888888889
chr21	35383125	35385800	4	2300	0.307692307692308
chr21	46606250	46610800	4	4100	0.352941176470588
chr22	16847875	16862500	4	14150	0.129032258064516
chr22	42496475	42502000	4	4850	0.181818181818182
chr3	156902275	156908850	4	5450	0.336448598130841
chr4	123908625	123911350	4	2300	0.368421052631579
chr5	26568400	26570375	4	1750	0.333333333333333
chr6	158716600	158719125	4	2175	0.303030303030303
chr7	36975025	36982850	4	7300	0.264150943396226
chr7	111433800	111439325	4	4825	0.358974358974359
chr14	70955800	70959400	3	3475	0.0458015267175573
chr15	43651000	43657025	3	5825	0.0444444444444444
chr20	55093725	55097075	3	3250	0.0412371134020619
