# Supplementary material for: Large organized chromatin lysine domains help distinguish primitive from differentiated cell populations
Source: Nat Commun. 2021 Jan 21;12:499. doi: 10.1038/s41467-020-20830-9 (PMC7820432; doi:10.1038/s41467-020-20830-9)
Supplement: Supplementary file 3 — Supplementary Software [file 41467_2020_20830_MOESM3_ESM.zip › E032-H3K27ac_LOCKS.bed]

chr1	167396025	167471925	35	59475	5.36363636363636
chr1	167569075	167656450	35	62400	3.68888888888889
chr10	11183075	11307825	35	95625	3.37142857142857
chr10	22881600	22995500	35	83875	6.78571428571429
chr11	9673600	9744725	35	44925	4.4
chr11	62275600	62600925	35	89100	8.5
chr12	111013125	111093600	35	49375	5.52
chr14	68714600	68839000	35	60625	8.53658536585366
chr16	56932650	57061025	35	70225	5.33707865168539
chr16	89369575	89503175	35	55850	8.30769230769231
chr17	73234525	73353275	35	66250	5.57407407407407
chr19	14605850	14718100	35	45225	8.60869565217391
chr2	30431375	30547550	35	65525	8.52054794520548
chr2	102312925	102392025	35	54925	7.47368421052632
chr2	134954275	135070400	35	74100	8.35
chr2	198052225	198141750	35	67375	7.73913043478261
chr3	15306450	15404725	35	69350	2.38709677419355
chr3	31942825	32019125	35	41075	6
chr5	118555875	118735950	35	110675	6.85027726432532
chr5	156903750	157039850	35	83600	8.21052631578947
chr6	15232900	15342100	35	53525	7.37142857142857
chr6	53036925	53159775	35	49325	7.56603773584906
chr7	43622125	43712900	35	49625	8.3
chr7	130608800	130713400	35	57275	8.41176470588235
chr9	92013525	92153800	35	98375	3.6078431372549
chr9	134495775	134620350	35	79200	6.38461538461539
chr11	47995400	48103725	34	61450	6.27272727272727
chr7	38334400	38410175	33	40200	3.50684931506849
chrX	1565900	1712600	33	65025	6.74626865671642
chr1	198565025	198671575	32	84150	5.12
chr14	70076650	70194400	32	72075	7.76923076923077
chr2	106354475	106460525	32	64925	7.17647058823529
chr3	42049200	42141400	32	49950	6.87272727272727
chr3	71056450	71152950	32	51900	7.24390243902439
chr8	56747350	56858875	32	63450	5.74054054054054
chr10	98423650	98526525	31	65225	7.32692307692308
chr1	22345100	22446825	30	46475	6.70588235294118
chr1	204375250	204526375	30	73400	4.94039735099338
chr14	22915875	23068775	30	120100	2.84444444444444
chr15	94772325	94851700	30	37975	4.46511627906977
chr18	74735025	74864450	30	69750	7.41818181818182
chr2	60690275	60797875	30	82175	4.84615384615385
chr5	171533500	171652200	30	55700	5.66071428571429
chr4	2762825	2875100	29	66825	6.72727272727273
chr8	28174900	28277175	29	53775	4.89502762430939
chr12	123542025	123637450	28	57325	3.66666666666667
chr16	24984100	25086000	28	63475	5.05263157894737
chr20	47351600	47464525	28	73400	4.22950819672131
chr22	40247575	40358150	28	56075	5.84615384615385
chr3	151969450	152027125	28	38525	2.54545454545455
chr13	41534625	41594475	27	46925	3.67567567567568
chr14	103220550	103292425	27	41500	4.05194805194805
chr2	233918625	233995200	27	54625	4.05263157894737
chr22	23190775	23298300	27	68750	4.57391304347826
chr3	71432400	71515175	27	54600	5.15384615384615
chr19	45905950	46027600	26	48750	5.81818181818182
chr19	54823525	54903125	26	41200	6.05479452054795
chr20	30249200	30328525	26	38500	3.58860759493671
chr5	169680600	169766475	26	45675	6.1875
chr8	27177625	27283750	26	81400	6.42622950819672
chr8	96126525	96204125	26	44500	5.01010101010101
chr10	73571550	73656250	25	35625	5.94871794871795
chr11	67110975	67256550	25	96400	3.51111111111111
chr14	95922625	96002925	25	50225	3.84
chr22	36697550	36822725	25	70325	6
chr9	112860875	112925075	25	44750	3.95833333333333
chr10	49860050	49916850	24	34925	5.55932203389831
chr17	75358225	75491800	24	96250	4.06106870229008
chr8	38740875	38832700	24	56225	3.69230769230769
chr8	125598050	125702950	24	78100	1.95934959349593
chr19	50828650	50964925	23	58525	5.32315521628499
chr6	24875775	24963150	23	73175	1.52380952380952
chr9	130659325	130754625	23	61800	4.41558441558442
chr9	132746125	132835925	23	63150	3.75652173913043
chr12	9852225	9896775	22	34400	2.19354838709677
chr16	81802875	81879800	22	66450	1.91304347826087
chr19	14464350	14552100	22	45075	3.42342342342342
chr3	12988350	13092975	22	68625	3.16417910447761
chr5	56108800	56151400	22	35775	4.08888888888889
chr6	11343225	11411500	22	27375	4.98039215686275
chr7	55569650	55607825	22	25750	4.42105263157895
chr9	114654000	114711950	22	26850	4.55813953488372
chrX	19854100	19907125	22	33450	4.06779661016949
chr1	1760150	1841650	21	42400	3.68292682926829
chr10	26719050	26781100	21	43675	2.71875
chr13	41198575	41242575	21	30650	2.20512820512821
chr13	114869850	114932950	21	39075	4.02597402597403
chr20	46079400	46145075	21	30200	4.11111111111111
chr5	131741800	131837850	21	80425	2.84615384615385
chr6	2839800	2912200	21	40825	3.73584905660377
chr11	3845725	3929250	20	53150	3.87878787878788
chr11	14328075	14365200	20	26175	2.74074074074074
chr15	63764525	63817650	20	39200	4.08695652173913
chr16	23846575	23896250	20	42600	1.31578947368421
chr19	888700	955775	20	35400	4.02040816326531
chr19	15384875	15445900	20	51200	2.59649122807018
chr21	46493625	46550925	20	36400	4.34615384615385
chr5	148173900	148237500	20	33950	2.77580071174377
chr1	226813850	226937575	19	94750	1.51260504201681
chr10	33383975	33444800	19	30600	3.53648068669528
chr11	65864525	65918950	19	32725	2.45283018867925
chr12	104849800	104904500	19	43400	1.42148760330579
chr13	41136250	41182550	19	34875	1.94117647058824
chr19	10827550	10895500	19	39750	3.80459770114943
chr2	99055025	99105825	19	39150	2.68571428571429
chr2	225783425	225852375	19	41950	3.64285714285714
chr3	16925050	16959375	19	22825	4.12903225806452
chr3	46950625	47040525	19	60425	1.87900355871886
chr10	63768400	63822250	18	38725	3.57575757575758
chr11	128554875	128629350	18	58825	2.5
chr14	23253150	23307525	18	25925	3.3728813559322
chr17	76690300	76781950	18	79700	1.6734693877551
chr22	37589625	37713400	18	65925	3.07801418439716
chr3	171846725	171866775	18	11650	2.48275862068966
chr3	186698625	186791500	18	67800	3.73239436619718
chr9	112809675	112845625	18	20300	3.83720930232558
chr1	19770025	19814750	17	39975	0.695652173913043
chr10	14581650	14632200	17	37825	3.2
chr16	68268450	68346050	17	39225	2.42335766423358
chr16	84582475	84653550	17	45750	3.05084745762712
chr19	2223225	2296150	17	37250	2.51612903225806
chr2	85105725	85200875	17	42900	3.5
chr2	197992400	198038325	17	35525	1.43333333333333
chr20	49118475	49169125	17	37950	2.65753424657534
chr3	39290425	39326125	17	24075	3.23076923076923
chr4	90201900	90246175	17	25425	3.10144927536232
chrX	64886875	64947225	17	47700	2.11764705882353
chr1	111665875	111694600	16	18750	2.64705882352941
chr1	175147175	175206500	16	34075	3.10810810810811
chr10	30704050	30748400	16	24725	2.71186440677966
chr10	73467800	73551325	16	50750	2.09221902017291
chr13	99904525	99969150	16	54150	1.63636363636364
chr14	91810625	91885925	16	70575	1.44444444444444
chr18	9090575	9150150	16	33950	2.54117647058824
chr18	42300425	42354050	16	30750	2.75675675675676
chr18	60798525	60878200	16	41100	3.14285714285714
chr19	11663075	11698900	16	24950	2.57692307692308
chr2	64861725	64895875	16	28525	1.61290322580645
chr2	145206075	145239025	16	19050	2.3448275862069
chr20	52508750	52560825	16	34075	1.64705882352941
chr4	40174375	40257300	16	67775	3.35849056603774
chr9	35598700	35667125	16	44200	2.875
chr1	24213050	24247525	15	26350	2.58823529411765
chr10	125822950	125869325	15	27300	2.2156862745098
chr13	47144275	47184100	15	30775	1.72972972972973
chr16	27308100	27343500	15	24800	1.70030581039755
chr19	1844800	1910200	15	40775	3.08196721311475
chr19	16445600	16497650	15	39025	2.75324675324675
chr2	70305650	70371600	15	41050	2.40776699029126
chr2	89127925	89167125	15	33475	1.56140350877193
chr2	197093875	197141900	15	28250	2.26515151515152
chr2	234284125	234344125	15	28650	2.72566371681416
chr20	39762425	39791850	15	23400	2.57142857142857
chr3	30640450	30716800	15	68000	2.15730337078652
chr6	150995175	151029650	15	19125	1.74285714285714
chr7	121008275	121037050	15	21825	2.10958904109589
chr8	6583600	6608050	15	17775	1.82608695652174
chr8	11322125	11385275	15	39525	2.96969696969697
chrX	10064200	10091075	15	21625	0.883333333333333
chrX	12984900	13049000	15	42775	2.78620689655172
chr1	108367625	108388225	14	14775	1.33333333333333
chr1	203234775	203282400	14	37400	1.77358490566038
chr11	73675675	73736075	14	41425	1.67441860465116
chr15	77274900	77316800	14	29450	2.71910112359551
chr17	1082050	1122975	14	21475	2.36507936507937
chr17	63016400	63054325	14	26275	2.60674157303371
chr18	56300850	56342575	14	23425	2.6887417218543
chr19	38393475	38430425	14	29325	1.82857142857143
chr19	50055775	50074950	14	15025	2.31578947368421
chr2	68589000	68669025	14	50625	2.4
chr20	37454975	37478700	14	17175	2.3125
chr3	50353725	50403925	14	27700	2.10126582278481
chr3	50625675	50666325	14	27575	1.81314878892734
chr5	88108875	88133450	14	19775	1.71428571428571
chr5	133422250	133482100	14	40350	2.19742489270386
chr6	14082475	14134750	14	31625	2.51282051282051
chr6	90975825	91015825	14	26200	2.24561403508772
chr7	44078725	44122925	14	32900	2.16949152542373
chr8	22297000	22320050	14	17100	2.30769230769231
chr8	125716750	125741300	14	21575	1.62962962962963
chr8	142089250	142143225	14	37000	2.65
chr9	33116625	33169150	14	43975	2.60240963855422
chr1	27922475	27965850	13	35325	1.40645161290323
chr1	42121775	42153225	13	16000	2.45977011494253
chr10	11703050	11744950	13	27400	1.74468085106383
chr10	126355325	126434400	13	73175	1.54838709677419
chr11	1888725	1919000	13	17300	2.3780487804878
chr11	82756250	82786300	13	23575	2
chr14	106148050	106178775	13	23825	0.805194805194805
chr16	68094825	68130850	13	28925	0.920353982300885
chr16	88514625	88548700	13	21800	1.58974358974359
chr17	37997575	38027625	13	20325	1.85714285714286
chr19	7739000	7787600	13	32025	2.37777777777778
chr19	39331375	39372150	13	27975	1.65034965034965
chr2	8610975	8630700	13	13950	1.97752808988764
chr2	46761475	46802750	13	34425	1.15646258503401
chr2	68941600	69027700	13	67650	0.915254237288136
chr2	198141800	198176850	13	32300	1.33333333333333
chr4	84020425	84048700	13	16725	2.15
chr4	87918325	87954600	13	17200	2.46153846153846
chr5	39182675	39218450	13	29175	2
chr5	130586000	130627625	13	34900	1.28571428571429
chr6	285500	366325	13	61875	2.6
chr6	53160175	53181625	13	15850	1.81818181818182
chr8	37728050	37762000	13	29800	0.952380952380952
chr8	81045350	81084650	13	36075	0.25
chr9	36984100	37041050	13	47575	1.12227074235808
chr9	93556225	93605875	13	36925	2.15028901734104
chr1	12185025	12248050	12	45750	1.58048780487805
chr1	160588775	160660350	12	50400	1.63428571428571
chr10	63744375	63765125	12	14375	1.52380952380952
chr10	111816975	111847150	12	21625	2.19858156028369
chr11	35158900	35208675	12	44350	2.34782608695652
chr11	65306950	65363250	12	33525	2.07608695652174
chr12	14536500	14558775	12	15925	1.2280701754386
chr12	93816100	93843575	12	16675	2.22068965517241
chr13	111813525	111857750	12	27525	1.94285714285714
chr16	67562175	67601700	12	33300	2.19607843137255
chr17	38463950	38511825	12	40300	0.890909090909091
chr17	76108375	76177225	12	49850	1.00575815738964
chr19	42363250	42400350	12	33125	1.84
chr2	54778250	54833175	12	44775	1.96261682242991
chr2	158259250	158303900	12	32100	1.61904761904762
chr22	40790025	40841150	12	29775	2.12103746397695
chr3	16517950	16565000	12	30525	1.95085995085995
chr3	50263450	50298600	12	25825	2.03125
chr3	58317750	58344600	12	23700	1.74074074074074
chr3	169648100	169673375	12	17450	2.06382978723404
chr5	14202475	14225325	12	17400	1.81818181818182
chr5	139012600	139081475	12	52150	1.91379310344828
chr6	31755925	31806475	12	27525	2.24210526315789
chr7	38255050	38276900	12	15150	1.75757575757576
chr8	28901200	28924250	12	19125	1.27272727272727
chr8	56875625	56920000	12	26150	1.78156996587031
chr9	37185475	37202025	12	12750	1.31428571428571
chr9	130526125	130566950	12	26250	2.32
chr1	32386200	32429800	11	29650	2.03560830860534
chr1	40498750	40533225	11	30950	0.710280373831776
chr1	41156200	41180050	11	16900	1.94117647058824
chr1	93408700	93431250	11	18325	1.51351351351351
chr1	108476475	108508825	11	15875	1.93137254901961
chr1	117294225	117315000	11	17175	1.63636363636364
chr1	118169925	118217575	11	29725	1.64285714285714
chr12	11892550	11936950	11	29525	1.4
chr12	26266175	26284900	11	13300	1.30666666666667
chr12	46567575	46622375	11	29575	2.07202216066482
chr12	110431025	110453775	11	18650	1.11111111111111
chr14	50504500	50564600	11	32500	2.15686274509804
chr14	89815500	89840125	11	14475	1.97701149425287
chr14	106027625	106056650	11	22375	0.806629834254144
chr17	5110500	5147825	11	29125	1.86324786324786
chr17	8837825	8871225	11	27050	1.72727272727273
chr17	37019050	37065100	11	33500	0.854237288135593
chr19	1236675	1277375	11	36475	1.52380952380952
chr2	37869850	37900375	11	22575	1.35836177474403
chr2	214090625	214109175	11	14700	1.30612244897959
chr2	235320275	235365250	11	29000	1.44086021505376
chr20	37481925	37523325	11	37000	1
chr22	18466950	18494400	11	22300	1.80769230769231
chr22	42303975	42349175	11	35000	1.23076923076923
chr5	150502150	150539800	11	35425	0.692307692307692
chr6	43332175	43354375	11	17075	1.73333333333333
chr6	150937125	150964900	11	24075	1.33333333333333
chr6	157166100	157178675	11	8350	1.05732484076433
chr7	18534725	18549650	11	10525	2.07692307692308
chr7	50410525	50452700	11	35500	2.1038961038961
chr7	105739800	105758625	11	13225	2.13333333333333
chr1	9471000	9490000	10	14200	1.40425531914894
chr1	27798000	27820150	10	17625	0.858024691358025
chr1	249110425	249137800	10	15450	1.82394366197183
chr10	70803425	70826425	10	15350	1.65957446808511
chr11	78124600	78141650	10	11850	1.6030534351145
chr11	113929575	113954550	10	15700	1.57142857142857
chr11	114025575	114068900	10	28775	1.45573770491803
chr12	6881200	6902750	10	13350	1.49275362318841
chr12	65002150	65027950	10	23075	1.48051948051948
chr12	65050300	65082525	10	27425	1.07142857142857
chr12	109006025	109040375	10	24775	1.63636363636364
chr12	111096550	111137000	10	35150	1.40909090909091
chr12	113486675	113536600	10	43200	0.852459016393443
chr14	99650250	99661350	10	8800	0.941176470588235
chr14	102303175	102321175	10	13225	0.886792452830189
chr15	60854950	60885550	10	21900	1.00492610837438
chr17	38686700	38743725	10	37200	1.12
chr17	74413650	74430750	10	12500	0.814814814814815
chr19	18385125	18435200	10	30325	1.4972972972973
chr19	38438550	38457575	10	13075	0.95906432748538
chr20	5567400	5592550	10	18050	1.3
chr4	109028675	109040275	10	7975	1.26984126984127
chr4	154434175	154460100	10	21325	1.68
chr4	185363525	185383600	10	14625	1.66666666666667
chr5	133859225	133892825	10	28575	1.13333333333333
chr5	176322575	176329875	10	5025	1.27272727272727
chr7	22710200	22723575	10	10750	1.03370786516854
chr8	134528550	134541275	10	9925	0.915254237288136
chr9	79070975	79091275	10	11500	1.34969325153374
chr9	127040250	127062350	10	17925	1.52173913043478
chr1	25233125	25262800	9	28000	1.2
chr1	38460625	38480025	9	11500	1.25
chr1	66793300	66820450	9	24775	0.262295081967213
chr1	108404325	108420625	9	9825	1.275
chr1	207979625	208007375	9	20025	1.58273381294964
chr10	50379675	50403125	9	16125	1.04522613065327
chr10	65014300	65034800	9	14950	0.79734219269103
chr10	82243800	82271325	9	18650	1.13351498637602
chr11	58862175	58877000	9	12675	1.13636363636364
chr11	117847575	117888125	9	33000	1.55339805825243
chr13	114810000	114835000	9	17825	1.55555555555556
chr14	61787625	61819075	9	29850	0.133333333333333
chr14	99690525	99740875	9	47450	1.21739130434783
chr15	74671250	74699775	9	23300	0.944237918215613
chr15	90721150	90765250	9	36250	1.26229508196721
chr15	101458125	101475800	9	13150	0.768421052631579
chr16	12628600	12643025	9	11125	0.735294117647059
chr16	21512600	21532350	9	14950	0.796747967479675
chr17	37941150	37959450	9	14150	0.742857142857143
chr17	38747100	38781125	9	24750	1.08679245283019
chr19	10511675	10543900	9	27450	0.683229813664596
chr19	39137650	39150575	9	9750	1.36734693877551
chr19	44248750	44289675	9	27225	1.57692307692308
chr19	55123150	55143175	9	13850	1.06666666666667
chr2	87814375	87823175	9	6250	1.48387096774194
chr2	160746950	160762125	9	10025	1.40740740740741
chr2	231808025	231822825	9	10150	0.985507246376812
chr20	37351725	37360825	9	7800	0.608695652173913
chr22	30683525	30715975	9	25525	1.38613861386139
chr22	45618750	45637950	9	13550	0.93854748603352
chr3	18476600	18488800	9	10150	0.588235294117647
chr3	112175025	112195150	9	16775	0.915254237288136
chr3	170065875	170081275	9	11150	1.20512820512821
chr3	188145425	188165250	9	12775	1.36842105263158
chr4	908500	931425	9	14400	1.39568345323741
chr4	186123100	186141775	9	14700	1.1304347826087
chr6	112043025	112092500	9	42200	1.25925925925926
chr6	132809825	132835925	9	21625	1.14705882352941
chr6	137533225	137557000	9	18425	1.38235294117647
chr6	159208525	159249000	9	33550	0.619414483821264
chr7	2335275	2354750	9	14325	1.375
chr7	150053800	150080800	9	18325	1.14447592067989
chr7	158602175	158623675	9	16175	1.29166666666667
chr8	101954225	101968950	9	11525	0.591093117408907
chr9	117366375	117383350	9	14000	1.36363636363636
chr9	135987325	136025525	9	29650	0.758364312267658
chrX	129214725	129234600	9	15750	1.26315789473684
chr1	36830750	36867675	8	28175	0.955974842767296
chr1	65413900	65433025	8	16425	1.30769230769231
chr1	205242525	205265700	8	20750	0.248366013071895
chr10	32614650	32628450	8	10900	0.657142857142857
chr10	74002425	74023975	8	18100	0.582159624413146
chr10	90747175	90763000	8	11775	1.33333333333333
chr10	98015450	98037450	8	20450	0.659574468085106
chr10	126280900	126350850	8	64050	0.390804597701149
chr11	65834050	65856225	8	16675	0.701949860724234
chr11	72443300	72464600	8	19075	0.85
chr12	10538100	10550850	8	9925	1.26027397260274
chr12	14425725	14437975	8	9450	0.666666666666667
chr12	50898250	50928950	8	23550	1.1743119266055
chr12	69003550	69018825	8	10675	1.15044247787611
chr12	69022525	69035450	8	8950	0.805970149253731
chr14	91692525	91721450	8	21300	1.24698795180723
chr14	91776325	91801525	8	21675	0.510121457489879
chr14	93111925	93138275	8	24625	0.610169491525424
chr15	60836025	60845125	8	6950	1.25
chr15	66105825	66126725	8	13125	1.12883435582822
chr16	2197775	2211800	8	10825	0.628571428571429
chr16	3920750	3931650	8	8450	1.06122448979592
chr16	9029650	9047325	8	15175	1.25
chr16	17434400	17477575	8	30225	1.1067615658363
chr16	21367100	21379850	8	9500	1.17721518987342
chr16	21652300	21673225	8	14700	1.33333333333333
chr16	23953425	23980325	8	21400	1.07317073170732
chr17	3666400	3675500	8	6275	1.27619047619048
chr17	17010500	17030575	8	16475	0.684782608695652
chr17	28025425	28055150	8	22475	1.27835051546392
chr17	33856525	33870275	8	12000	0.666666666666667
chr17	79366725	79376000	8	7575	0.595744680851064
chr17	80185400	80200525	8	12725	0.679245283018868
chr18	3254675	3270175	8	12875	1.31818181818182
chr19	2606825	2639725	8	31075	0.255555555555556
chr19	39152950	39179575	8	21100	0.995633187772926
chr2	8651825	8667025	8	9700	1.26470588235294
chr2	96865800	96876150	8	8675	1.26315789473684
chr2	113924575	113945550	8	19000	0.628571428571429
chr2	134933525	134943900	8	8300	1.27272727272727
chr2	197008575	197051625	8	31900	1.28888888888889
chr2	202115600	202133050	8	15850	0.4
chr2	231446800	231460925	8	11800	0.779661016949153
chr2	238577725	238616925	8	30175	1.1593625498008
chr20	43204700	43233450	8	25950	0.335600907029478
chr20	52194950	52215975	8	19325	1.26086956521739
chr3	56809500	56836950	8	22375	0.533604887983707
chr3	172229525	172242825	8	9850	1.125
chr5	79476675	79490850	8	11800	1.05714285714286
chr5	96204900	96222650	8	14025	1.05263157894737
chr5	110559075	110574450	8	14375	0.290322580645161
chr5	118351400	118359925	8	7075	0.488888888888889
chr5	158268650	158284500	8	9575	1.03061224489796
chr5	159891150	159905500	8	10500	0.87037037037037
chr6	26017325	26035250	8	13325	1.29411764705882
chr6	31523675	31566750	8	37900	0.622222222222222
chr6	111194675	111205950	8	9600	0.852459016393443
chr6	113963625	113975175	8	9400	1.07692307692308
chr6	167502050	167547925	8	42450	0.492647058823529
chr7	99806175	99821825	8	13550	1.09677419354839
chr8	11387250	11418400	8	29750	0.192982456140351
chr8	38123650	38139500	8	13100	1
chr8	96220075	96251125	8	29450	0.222222222222222
chr9	37287950	37305250	8	16125	0.6
chrX	11775375	11786850	8	9025	1.125
chrX	77576600	77589875	8	10900	0.752941176470588
chrX	78393825	78427075	8	27450	0.785100286532951
chr1	12256475	12272575	7	11750	0.593471810089021
chr1	17757950	17767050	7	7550	0.730769230769231
chr1	27742425	27766500	7	18975	0.832740213523132
chr1	65356075	65364800	7	8100	0.363636363636364
chr1	101699775	101716875	7	15850	0.580645161290323
chr1	111731225	111773575	7	35050	0.889830508474576
chr1	206287225	206310525	7	18050	0.815094339622642
chr10	73834850	73850325	7	13950	0.340425531914894
chr10	101289650	101297075	7	5550	0.666666666666667
chr11	7531975	7556675	7	19625	0.834532374100719
chr11	45937650	45960950	7	20250	0.428571428571429
chr11	63992300	64015550	7	18425	0.467796610169492
chr11	118738750	118769600	7	26700	0.4
chr11	128330275	128398250	7	66050	0.294573643410853
chr11	130029300	130038875	7	6550	0.833333333333333
chr12	72077800	72089650	7	10450	0.645161290322581
chr12	92878350	92891225	7	10675	0.791044776119403
chr12	123350225	123388400	7	33675	0.253298153034301
chr12	133004925	133029025	7	18475	1.025
chr13	22242850	22250100	7	6525	0.5
chr13	41002550	41014675	7	9650	0.929824561403509
chr13	99866175	99885300	7	16750	0.773584905660377
chr13	99998375	100040750	7	37500	0.232273838630807
chr14	100523575	100553375	7	27350	0.933333333333333
chr15	42782350	42798650	7	13550	0.674418604651163
chr15	67356150	67420700	7	59700	0.219910846953938
chr15	85943350	85958550	7	13700	0.37410071942446
chr15	86069475	86089075	7	12900	0.811188811188811
chr15	89164000	89204500	7	36050	0.716577540106952
chr16	1754800	1776925	7	18725	0.839024390243902
chr16	29346275	29355125	7	7000	0.966666666666667
chr16	81779200	81790525	7	7425	1
chr16	88844275	88871375	7	19100	0.91044776119403
chr16	89538325	89558925	7	18300	0.384615384615385
chr16	90011125	90024875	7	12500	0.827586206896552
chr17	20935150	20947975	7	10750	0.594594594594595
chr17	37247350	37256200	7	6325	0.826086956521739
chr17	57902600	57931225	7	22275	0.833333333333333
chr17	73355725	73369725	7	11825	0.469798657718121
chr17	75134700	75144450	7	8950	0.230769230769231
chr18	46448500	46479950	7	24550	1.02372881355932
chr19	2040100	2064900	7	23400	0.604651162790698
chr19	6765350	6779675	7	10250	1
chr19	7397350	7424050	7	25025	0.761904761904762
chr19	8631775	8645675	7	11850	0.480874316939891
chr19	36387175	36405200	7	15650	1
chr19	38463475	38483025	7	17575	0.952380952380952
chr19	54368775	54386700	7	13925	0.928571428571429
chr19	56142950	56171400	7	21550	0.635170603674541
chr2	9677600	9697125	7	16075	0.741935483870968
chr2	46060300	46072500	7	10750	0.231884057971014
chr2	46111850	46123175	7	8100	0.666666666666667
chr2	48539600	48549425	7	7950	0.625
chr2	99270000	99281400	7	9725	0.519480519480519
chr2	99373475	99390450	7	14400	1
chr2	143903975	143913325	7	7625	0.785714285714286
chr2	214009650	214018925	7	7850	1.01449275362319
chr2	231067000	231093250	7	21150	0.918604651162791
chr2	231303950	231315475	7	10100	0.339622641509434
chr20	30942175	30957400	7	12375	0.917808219178082
chr20	56246725	56287025	7	37275	0.166666666666667
chr20	61272750	61287400	7	10425	0.751173708920188
chr21	30665775	30681050	7	11525	1.02857142857143
chr21	34740400	34761300	7	15825	0.58974358974359
chr21	37883050	37889075	7	4625	0.688524590163934
chr21	45429975	45441850	7	8800	0.805194805194805
chr21	46284750	46304500	7	15175	0.8
chr22	41871400	41882375	7	10100	0.368421052631579
chr22	43389250	43400925	7	8375	0.775862068965517
chr22	47154900	47177875	7	18450	0.994285714285714
chr3	10225575	10243625	7	15775	0.782608695652174
chr3	72031425	72037450	7	4775	0.962962962962963
chr3	98247300	98254000	7	5350	0.782608695652174
chr3	152046700	152053850	7	5575	0.888888888888889
chr4	10094000	10112525	7	15525	0.823529411764706
chr4	25853600	25882975	7	28225	0.127659574468085
chr5	14663375	14679625	7	13425	0.672566371681416
chr5	66476925	66519725	7	31200	1.0207468879668
chr6	1604425	1611200	7	4700	0.967741935483871
chr6	27094425	27115775	7	14825	0.862903225806452
chr6	34262250	34269400	7	5300	1
chr6	34623125	34649550	7	17025	0.934010152284264
chr6	42737775	42758975	7	18475	0.347826086956522
chr6	139463900	139474325	7	7775	1
chr6	166746150	166757375	7	10450	0.545454545454545
chr7	2442400	2452975	7	8750	0.454545454545455
chr7	50456800	50486350	7	23675	0.553935860058309
chr7	55612150	55642450	7	28700	0.21011673151751
chr8	29930200	29959075	7	22650	0.888324873096447
chr8	81001875	81019800	7	12225	0.669902912621359
chr8	123791925	123813250	7	20225	0.219512195121951
chr9	37401550	37415975	7	11500	0.45141065830721
chr9	126078675	126108950	7	21000	1.02890173410405
chrX	40004950	40015025	7	7800	0.564102564102564
chrX	45612175	45631800	7	17000	0.806201550387597
chrX	135769350	135777200	7	5525	0.928571428571429
chr1	2177125	2193225	6	13600	0.40174672489083
chr1	37937050	37953450	6	12425	0.708010335917313
chr1	43388400	43429400	6	36650	0.352808988764045
chr1	111170825	111183475	6	10100	0.536585365853659
chr1	154830900	154843300	6	10775	0.287323943661972
chr1	157741900	157755650	6	11150	0.678571428571429
chr1	167478050	167482275	6	3375	0.619047619047619
chr1	174186600	174191450	6	3650	0.666666666666667
chr1	208034550	208047775	6	11725	0.47887323943662
chr1	235089575	235124150	6	23975	0.663484486873508
chr10	351175	364725	6	11675	0.466403162055336
chr10	5847075	5862925	6	14325	0.585365853658537
chr10	14640175	14652075	6	9400	0.736196319018405
chr10	89863975	89881025	6	14525	0.339869281045752
chr10	90639000	90650800	6	10275	0.462585034013605
chr10	98404550	98419300	6	11500	0.651515151515151
chr10	103757675	103770725	6	11425	0.246153846153846
chr10	134257225	134267450	6	7700	0.672413793103448
chr11	6754450	6760175	6	5200	0.324324324324324
chr11	60737975	60757475	6	17350	0.430379746835443
chr11	64611350	64648900	6	35975	0.0906666666666667
chr11	82881600	82887200	6	4525	0.533333333333333
chr11	95937075	95955650	6	15575	0.731277533039648
chr11	118181825	118194000	6	11625	0.1
chr11	128699675	128719050	6	15900	0.382445141065831
chr12	32111200	32122875	6	10425	0.619718309859155
chr12	47597225	47618025	6	19800	0.615384615384615
chr12	48193375	48219550	6	23100	0.519230769230769
chr12	92824950	92842850	6	16250	0.242857142857143
chr12	109247275	109256400	6	7125	0.504672897196262
chr12	111862250	111887675	6	23850	0.287769784172662
chr13	99152700	99171900	6	16600	0.649122807017544
chr14	65763650	65774025	6	8825	0.547169811320755
chr14	74206200	74245950	6	38250	0.111627906976744
chr14	77488275	77510900	6	19925	0.450704225352113
chr14	96159150	96168950	6	9225	0.216216216216216
chr15	78336375	78355350	6	14825	0.463878326996198
chr16	3904025	3914950	6	9950	0.333333333333333
chr16	24016625	24034650	6	15525	0.278688524590164
chr16	27375600	27396550	6	16450	0.417040358744395
chr16	28174825	28181275	6	5375	0.588235294117647
chr16	67188975	67199700	6	8100	0.621052631578947
chr16	87414075	87428700	6	12025	0.56
chr17	16866200	16895375	6	24275	0.463768115942029
chr17	38218350	38232400	6	9750	0.715384615384615
chr17	39272075	39277375	6	4375	0.666666666666667
chr17	39933825	39943600	6	7675	0.697674418604651
chr17	47831925	47842475	6	9125	0.449612403100775
chr18	48715925	48725125	6	8150	0.473684210526316
chr18	52915650	52919950	6	3425	0.666666666666667
chr19	38492775	38503175	6	9150	0.45
chr19	41102775	41122000	6	14950	0.588607594936709
chr19	48992900	48997675	6	3800	0.644067796610169
chr2	16828725	16848350	6	17750	0.460431654676259
chr2	54324025	54332100	6	7000	0.28
chr2	70024725	70032025	6	6425	0.344827586206897
chr2	74403875	74414325	6	9075	0.393939393939394
chr2	161258300	161265225	6	5350	0.661016949152542
chr20	24929325	24946325	6	16050	0.173913043478261
chr20	62706450	62716475	6	8275	0.495726495726496
chr21	26932975	26947850	6	14025	0.346153846153846
chr21	46325625	46353525	6	26300	0.701754385964912
chr22	22776325	22786725	6	8425	0.454106280193237
chr22	23519200	23530125	6	9425	0.55045871559633
chr22	24104875	24116025	6	9050	0.397435897435897
chr22	35702150	35709075	6	5550	0.736842105263158
chr3	27753750	27764625	6	10000	0.183206106870229
chr3	31264000	31275825	6	9875	0.472222222222222
chr3	32455250	32483725	6	22375	0.73352435530086
chr3	33085850	33107050	6	18925	0.482758620689655
chr3	43327225	43341850	6	13950	0.104417670682731
chr3	71535100	71547000	6	10750	0.328767123287671
chr3	105464575	105474700	6	8575	0.731707317073171
chr3	112206700	112228175	6	18425	0.521739130434783
chr3	129151550	129161075	6	8975	0.156862745098039
chr3	141094225	141108250	6	12200	0.507936507936508
chr3	178231050	178237875	6	5550	0.622222222222222
chr3	185540925	185543875	6	2125	0.733333333333333
chr3	195261975	195280425	6	13600	0.650684931506849
chr4	1711700	1729725	6	16500	0.285714285714286
chr4	38663000	38680700	6	16000	0.590909090909091
chr4	79695700	79703850	6	7375	0.417910447761194
chr4	103737250	103750750	6	11775	0.648648648648649
chr4	154399975	154423650	6	21575	0.205438066465257
chr5	32581225	32590125	6	7875	0.526315789473684
chr5	149808025	149816400	6	6950	0.567567567567568
chr5	154133175	154142175	6	7850	0.449438202247191
chr5	158197100	158209025	6	10000	0.493506493506494
chr5	158234725	158253450	6	16550	0.436507936507937
chr5	158299750	158313850	6	13000	0.444444444444444
chr5	171426125	171435125	6	7625	0.403846153846154
chr6	2790750	2797925	6	5500	0.678571428571429
chr6	24854575	24869375	6	13100	0.494117647058824
chr6	30473925	30485750	6	10800	0.272727272727273
chr6	30577425	30587500	6	9225	0.290909090909091
chr6	41666550	41703975	6	35025	0.241830065359477
chr6	53195650	53214700	6	17450	0.19672131147541
chr6	106957475	106975375	6	16775	0.257425742574257
chr6	109221575	109227175	6	4325	0.642857142857143
chr6	113946675	113958375	6	10525	0.461538461538462
chr6	149785200	149811375	6	25275	0.538461538461538
chr6	170597750	170606625	6	6725	0.65359477124183
chr7	23050550	23058725	6	6525	0.638297872340426
chr7	28188450	28209800	6	20000	0.189393939393939
chr7	28218375	28223775	6	4100	0.642857142857143
chr7	50342825	50370750	6	25700	0.367816091954023
chr7	98970350	98984500	6	12975	0.48
chr7	104646825	104662625	6	14000	0.255924170616114
chr7	114556000	114574425	6	16075	0.733727810650888
chr7	130578200	130589150	6	7625	0.56
chr7	130784725	130797500	6	12125	0.114285714285714
chr8	126935025	126948525	6	10350	0.408759124087591
chr8	134493275	134502100	6	6750	0.666666666666667
chr9	2012175	2028350	6	13325	0.666666666666667
chr9	6680300	6696200	6	13825	0.60377358490566
chr9	27479175	27491750	6	11250	0.551724137931034
chr9	36135600	36155550	6	17375	0.396694214876033
chr9	37367275	37389100	6	19100	0.695652173913043
chr9	117119150	117161225	6	38500	0.396899224806202
chr9	130784100	130797800	6	12750	0.623376623376623
chrX	117654200	117666450	6	10950	0.185365853658537
chrX	153958050	153967300	6	8750	0.271186440677966
chr1	15730675	15746650	5	13475	0.363636363636364
chr1	23937200	23957550	5	18775	0.131147540983607
chr1	29448675	29451750	5	2575	0.470588235294118
chr1	51977725	51987175	5	8975	0.409090909090909
chr1	90122750	90127975	5	4500	0.289156626506024
chr1	92012750	92023200	5	9175	0.30379746835443
chr1	111210650	111218650	5	7550	0.184615384615385
chr1	145432850	145444675	5	11075	0.454545454545455
chr1	172307400	172315025	5	7000	0.461538461538462
chr1	174125625	174131125	5	4925	0.222222222222222
chr1	178567375	178580400	5	12600	0.244897959183673
chr1	203617825	203627000	5	8575	0.122448979591837
chr1	206724375	206757625	5	30625	0.260869565217391
chr10	5332400	5340300	5	6875	0.359550561797753
chr10	8093375	8105025	5	10800	0.347826086956522
chr10	33242300	33251450	5	7125	0.480392156862745
chr10	126222050	126240600	5	17300	0.276094276094276
chr11	306100	321375	5	13400	0.4875
chr11	2397925	2417575	5	19050	0.22680412371134
chr11	10621225	10640925	5	16050	0.39622641509434
chr11	30344125	30348900	5	4150	0.457142857142857
chr11	44576775	44601925	5	21500	0.472222222222222
chr11	46366400	46375925	5	8750	0.214285714285714
chr11	60220900	60232525	5	10475	0.412213740458015
chr11	64526725	64551075	5	23225	0.247524752475248
chr11	67761500	67779325	5	14775	0.462222222222222
chr11	72757025	72763175	5	5275	0.256756756756757
chr11	75521225	75540275	5	17425	0.217391304347826
chr11	108103950	108114075	5	8925	0.272727272727273
chr11	122926950	122942875	5	13675	0.306748466257669
chr11	129986325	129995325	5	8000	0.304878048780488
chr12	42861225	42869925	5	8200	0.114285714285714
chr12	49930150	49934250	5	3350	0.439024390243902
chr12	111175375	111181600	5	5625	0.184615384615385
chr12	112449350	112458125	5	7750	0.3125
chr12	112562775	112570575	5	6775	0.459259259259259
chr12	122218300	122251900	5	30025	0.282758620689655
chr12	122458550	122470975	5	11800	0.16793893129771
chr12	129271625	129287250	5	13350	0.349127182044888
chr13	24837400	24852000	5	12750	0.287958115183246
chr13	41184950	41194775	5	9375	0.142857142857143
chr13	51165950	51173600	5	7250	0.341463414634146
chr13	100194275	100202175	5	7225	0.222222222222222
chr14	50435925	50449700	5	13150	0.0822784810126582
chr14	52326300	52337525	5	10400	0.232558139534884
chr14	65748500	65760075	5	9425	0.439024390243902
chr14	68840025	68847575	5	6500	0.37037037037037
chr14	77419550	77430800	5	10750	0.0816326530612245
chr14	91958175	91964450	5	5850	0.238095238095238
chr14	96191250	96196725	5	4400	0.4
chr14	98633300	98644550	5	10325	0.24390243902439
chr15	31615725	31662250	5	45925	0.0463576158940397
chr15	52968925	52978375	5	9125	0.142857142857143
chr15	55567600	55577125	5	8375	0.238341968911917
chr15	66064325	66072125	5	7075	0.155339805825243
chr15	66692675	66697450	5	4300	0.229508196721311
chr15	81576525	81612075	5	32625	0.234972677595628
chr15	90543175	90549400	5	5500	0.287878787878788
chr15	93442325	93467850	5	22550	0.451612903225806
chr16	2556500	2571825	5	15025	0.181818181818182
chr16	2585375	2591775	5	5825	0.346666666666667
chr16	11885175	11895000	5	9075	0.28169014084507
chr16	15726000	15739475	5	12575	0.230769230769231
chr16	28190425	28208325	5	16450	0.192825112107623
chr16	53088225	53106600	5	16950	0.296875
chr16	70437025	70443450	5	5800	0.238095238095238
chr17	259175	269600	5	8975	0.245989304812834
chr17	27214650	27230725	5	12550	0.463541666666667
chr17	30812650	30822950	5	9400	0.311111111111111
chr17	46489775	46494675	5	4400	0.3
chr17	47813000	47830775	5	15575	0.353312302839117
chr17	48216875	48233125	5	14850	0.444444444444444
chr17	56401400	56425000	5	22750	0.34375
chr17	72457325	72464850	5	6775	0.29126213592233
chr18	10926375	10930050	5	3175	0.371428571428571
chr18	21544325	21552975	5	8100	0.170212765957447
chr18	51742625	51751725	5	8725	0.117647058823529
chr18	60966025	60971700	5	4900	0.326086956521739
chr18	60974575	60988900	5	13500	0.439024390243902
chr19	657500	665450	5	7500	0.291666666666667
chr19	1063375	1084400	5	19600	0.234875444839858
chr19	5120800	5144125	5	20450	0.432773109243697
chr19	12885600	12907800	5	20000	0.388571428571429
chr19	13258350	13285025	5	24575	0.186915887850467
chr19	13943750	13962675	5	17650	0.220183486238532
chr19	17233950	17239725	5	5300	0.380952380952381
chr19	17886125	17890400	5	4050	0.16
chr19	41279375	41286500	5	6200	0.326530612244898
chr2	10514100	10526775	5	10925	0.293577981651376
chr2	11883725	11899275	5	13750	0.428571428571429
chr2	20865175	20878875	5	11750	0.368421052631579
chr2	88897425	88909775	5	11050	0.255172413793103
chr2	98545200	98550600	5	4750	0.307692307692308
chr2	106773875	106782325	5	7275	0.302325581395349
chr2	109224425	109239075	5	13300	0.27027027027027
chr2	134917350	134922100	5	4100	0.444444444444444
chr2	135080000	135084275	5	3850	0.285714285714286
chr2	136867975	136899975	5	29525	0.275862068965517
chr2	145261700	145282575	5	19325	0.28125
chr2	165824325	165829125	5	4125	0.305555555555556
chr2	175199600	175202825	5	2725	0.411764705882353
chr2	191744025	191752025	5	7525	0.291666666666667
chr2	203498475	203513025	5	13375	0.302325581395349
chr2	208388475	208400850	5	11775	0.102040816326531
chr2	209175300	209180550	5	4725	0.409090909090909
chr2	225382075	225390825	5	8175	0.238095238095238
chr2	241496550	241510625	5	12550	0.214285714285714
chr20	17856375	17861000	5	4175	0.285714285714286
chr20	35088800	35101950	5	12675	0.105263157894737
chr20	35463475	35478775	5	13475	0.243654822335025
chr20	43991150	44003175	5	10700	0.427672955974843
chr20	47326525	47345175	5	14825	0.4874715261959
chr21	15913750	15920775	5	6200	0.45
chr21	34601550	34612575	5	9625	0.274509803921569
chr21	42794250	42800575	5	5575	0.252252252252252
chr21	45552150	45582450	5	26675	0.260869565217391
chr22	23554675	23569750	5	10600	0.461538461538462
chr22	33961525	33975900	5	12650	0.369565217391304
chr22	39453150	39479725	5	20700	0.459074733096085
chr22	39484025	39497025	5	11275	0.42156862745098
chr22	46439375	46455425	5	14450	0.355263157894737
chr3	4102475	4111450	5	7825	0.467289719626168
chr3	10261650	10271100	5	7750	0.462264150943396
chr3	16339700	16347725	5	7100	0.428571428571429
chr3	36941250	36955400	5	11775	0.478571428571429
chr3	49443225	49455750	5	11300	0.258823529411765
chr3	52301725	52317750	5	14675	0.261398176291793
chr3	53192400	53216125	5	22800	0.209944751381215
chr3	98268675	98287600	5	15100	0.381877022653722
chr3	111830950	111856475	5	24200	0.144329896907216
chr3	113460250	113468475	5	7275	0.185022026431718
chr3	114166650	114176300	5	8225	0.45679012345679
chr3	141202650	141210275	5	6250	0.451612903225806
chr3	183250400	183260700	5	9350	0.421052631578947
chr3	193847375	193860200	5	11500	0.4375
chr4	39027075	39035550	5	7050	0.330935251798561
chr4	84129775	84144000	5	13275	0.129032258064516
chr4	86589950	86595850	5	5325	0.310344827586207
chr4	105978500	105983500	5	4275	0.296296296296296
chr4	164524575	164535725	5	9300	0.45320197044335
chr5	1515625	1527500	5	10725	0.423076923076923
chr5	142375425	142386500	5	9300	0.372093023255814
chr5	149777975	149800300	5	21625	0.052930056710775
chr5	180223925	180245375	5	19200	0.228295819935691
chr6	215350	231875	5	14325	0.286290322580645
chr6	35309825	35317725	5	7000	0.363636363636364
chr6	36643800	36663075	5	16525	0.430939226519337
chr6	90055650	90071300	5	14525	0.235294117647059
chr6	108434850	108441075	5	5525	0.282828282828283
chr7	5717250	5744250	5	24850	0.268456375838926
chr7	6473075	6479225	5	5800	0.125
chr7	18328300	18332825	5	3850	0.461538461538462
chr7	21952200	21955000	5	2400	0.363636363636364
chr7	47759650	47766950	5	6650	0.19047619047619
chr7	66210375	66217225	5	5975	0.245283018867925
chr7	73623025	73634925	5	10600	0.358695652173913
chr7	74069750	74082050	5	11300	0.222222222222222
chr7	105697150	105721350	5	21975	0.332530120481928
chr7	138775550	138797275	5	18750	0.486692015209125
chr8	21766000	21779150	5	10475	0.471760797342193
chr8	24151300	24157700	5	5475	0.482758620689655
chr8	37551950	37557975	5	5600	0.25
chr8	42746175	42754050	5	7425	0.123456790123457
chr8	144676250	144685500	5	7750	0.442307692307692
chr9	4463800	4466475	5	2225	0.4
chr9	33286750	33299800	5	11075	0.427184466019417
chr9	93530700	93537600	5	6275	0.285714285714286
chr9	95482050	95503900	5	18350	0.464646464646465
chr9	125994625	125998500	5	3425	0.317460317460317
chr9	126958975	126986150	5	23400	0.416938110749186
chrX	12883600	12890800	5	5800	0.457142857142857
chrX	37638950	37649450	5	9175	0.26890756302521
chrX	39963950	39968750	5	3975	0.421052631578947
chrX	78196250	78208750	5	11875	0.416666666666667
chr1	2158250	2169925	4	10950	0.126888217522659
chr1	9761800	9766050	4	3750	0.222222222222222
chr1	11339825	11345525	4	5400	0.153846153846154
chr1	23914975	23930075	4	14425	0.11063829787234
chr1	25067150	25076900	4	9525	0.1
chr1	25345075	25364275	4	17275	0.205928237129485
chr1	27018275	27034775	4	16125	0.228571428571429
chr1	28198450	28204850	4	5950	0.230769230769231
chr1	31209850	31239325	4	29100	0.125984251968504
chr1	45516475	45519925	4	3025	0.216216216216216
chr1	51969925	51972800	4	2575	0.160919540229885
chr1	107992975	107998425	4	5050	0.166666666666667
chr1	108436950	108444000	4	6600	0.106382978723404
chr1	111989575	111994350	4	4425	0.25
chr1	114410775	114417725	4	6625	0.0983606557377049
chr1	144928350	144933425	4	4650	0.222222222222222
chr1	151809300	151813250	4	3650	0.172413793103448
chr1	155050950	155059325	4	7475	0.240963855421687
chr1	155928600	155955425	4	24825	0.140932642487047
chr1	160527975	160531675	4	3350	0.214285714285714
chr1	173375700	173388225	4	11775	0.112820512820513
chr1	207493300	207498600	4	4675	0.228571428571429
chr1	212457375	212462275	4	4600	0.256410256410256
chr1	230343950	230352575	4	7875	0.227722772277228
chr1	234984625	234988275	4	3400	0.137931034482759
chr1	241799575	241804600	4	4475	0.177777777777778
chr1	244209800	244216525	4	6300	0.140350877192982
chr10	3817175	3829075	4	11500	0.0571428571428571
chr10	6619725	6626250	4	6075	0.217391304347826
chr10	11643275	11654800	4	10300	0.245901639344262
chr10	22999000	23004450	4	5150	0.128440366972477
chr10	45866100	45876950	4	10525	0.204081632653061
chr10	64377000	64381375	4	3950	0.179775280898876
chr10	64391050	64399575	4	7950	0.138297872340426
chr10	74075375	74097250	4	20025	0.251655629139073
chr10	75922525	75930075	4	7025	0.212765957446809
chr10	102585325	102589125	4	3525	0.156862745098039
chr10	105667400	105679075	4	10425	0.203821656050955
chr10	106077250	106099775	4	22150	0.0338983050847458
chr10	106107450	106114225	4	6175	0.211538461538462
chr10	121058925	121076325	4	15725	0.161716171617162
chr10	134206525	134216100	4	9000	0.205479452054795
chr10	135070550	135078475	4	7375	0.132075471698113
chr11	574950	579600	4	4200	0.155339805825243
chr11	3963225	3975150	4	11050	0.116129032258065
chr11	31832275	31835600	4	3075	0.158730158730159
chr11	36375625	36379350	4	3450	0.178571428571429
chr11	44613450	44638950	4	25025	0.135135135135135
chr11	58909450	58916550	4	6525	0.192090395480226
chr11	65254375	65278375	4	22225	0.234862385321101
chr11	66374450	66380250	4	5600	0.0571428571428571
chr11	69451600	69458225	4	6150	0.114583333333333
chr11	72847775	72874800	4	25450	0.120950323974082
chr11	74478875	74481800	4	2750	0.12
chr11	74983750	74989575	4	5000	0.25
chr11	108089725	108101475	4	11000	0.21978021978022
chr11	111229225	111253250	4	23200	0.146718146718147
chr11	111278500	111294350	4	15175	0.114942528735632
chr12	31893425	31905750	4	11100	0.222222222222222
chr12	47706225	47709750	4	3250	0.226415094339623
chr12	57141650	57146550	4	4325	0.239130434782609
chr12	92548450	92556025	4	7150	0.173913043478261
chr13	39609425	39614200	4	4600	0.111111111111111
chr13	46942600	46965625	4	22650	0.0376569037656904
chr13	49141600	49146075	4	3825	0.25
chr13	50651625	50659725	4	7475	0.166666666666667
chr13	79975500	79981550	4	5900	0.0851063829787234
chr13	100067550	100079875	4	11425	0.0975609756097561
chr13	107184850	107187400	4	2275	0.173913043478261
chr14	62133075	62139275	4	5575	0.25531914893617
chr14	78054225	78063350	4	8725	0.2
chr14	99666275	99672575	4	5875	0.195121951219512
chr14	100702925	100708650	4	5475	0.0740740740740741
chr15	34617650	34630900	4	12550	0.104294478527607
chr15	40840300	40852275	4	11500	0.0638297872340425
chr15	67423000	67433975	4	10425	0.0609137055837563
chr15	69080200	69091275	4	10675	0.242424242424242
chr15	86229575	86238250	4	8375	0.112676056338028
chr15	91103725	91115475	4	10525	0.184049079754601
chr15	91356950	91363725	4	6350	0.168674698795181
chr16	8957975	8963975	4	5525	0.241758241758242
chr16	9183825	9197950	4	12800	0.192771084337349
chr16	11761325	11785425	4	22975	0.155963302752294
chr16	23507150	23522575	4	14750	0.237623762376238
chr16	29748225	29759325	4	10550	0.188976377952756
chr16	30668050	30675325	4	6775	0.222222222222222
chr16	31359000	31369625	4	10000	0.0956521739130435
chr16	50727075	50734475	4	6975	0.12
chr16	57069225	57082100	4	12325	0.2
chr16	67512800	67528725	4	14450	0.200385356454721
chr16	67545925	67556050	4	9100	0.201680672268908
chr16	85336675	85348475	4	10475	0.23321554770318
chr16	87981375	87994075	4	11550	0.152542372881356
chr16	88075200	88082650	4	7250	0.0437158469945355
chr17	1624025	1629775	4	5450	0.146341463414634
chr17	7116800	7124850	4	7250	0.252631578947368
chr17	7474700	7488525	4	13250	0.096969696969697
chr17	27884000	27896700	4	12225	0.0616966580976864
chr17	34899425	34907675	4	7325	0.242424242424242
chr17	35289100	35296475	4	7225	0.0597014925373134
chr17	43296250	43313850	4	17375	0.0694444444444444
chr17	43367275	43395950	4	27775	0.107692307692308
chr17	47433950	47440625	4	6450	0.25
chr17	57859900	57869075	4	8500	0.141791044776119
chr17	62090350	62103825	4	12300	0.181818181818182
chr17	72508200	72511450	4	3050	0.2
chr17	72732250	72750575	4	15850	0.240875912408759
chr17	76374025	76386650	4	12175	0.0584795321637427
chr17	77809450	77819700	4	9775	0.105263157894737
chr17	80402625	80409750	4	6400	0.233333333333333
chr18	10475450	10480250	4	4600	0.0816326530612245
chr18	21571450	21574800	4	3025	0.176470588235294
chr18	47837500	47843475	4	5600	0.169491525423729
chr18	52983500	52992050	4	8275	0.192307692307692
chr18	53252725	53257800	4	4625	0.206896551724138
chr18	74202075	74208525	4	6000	0.153005464480874
chr19	3058275	3066975	4	8275	0.104575163398693
chr19	4470575	4475200	4	4225	0.134615384615385
chr19	4909050	4917450	4	7825	0.171428571428571
chr19	6586950	6593675	4	6375	0.2
chr19	6661075	6664450	4	2950	0.233333333333333
chr19	10625225	10631200	4	5525	0.185185185185185
chr19	16432775	16443350	4	10400	0.0277777777777778
chr19	17183800	17194075	4	10025	0.0427807486631016
chr19	18057100	18064125	4	6625	0.158730158730159
chr19	30155350	30173250	4	17325	0.165137614678899
chr19	35631400	35634875	4	3225	0.148148148148148
chr19	47322325	47329275	4	6225	0.217391304347826
chr19	47728725	47736250	4	7200	0.0625
chr19	50176550	50184650	4	7950	0.105263157894737
chr2	24550875	24556850	4	5425	0.148936170212766
chr2	31436875	31445775	4	7875	0.174603174603175
chr2	33707375	33728150	4	18250	0.181533646322379
chr2	47166700	47179350	4	12325	0.0506329113924051
chr2	47945325	47948100	4	2525	0.228571428571429
chr2	63274325	63279350	4	4800	0.107142857142857
chr2	74210500	74216800	4	5700	0.19047619047619
chr2	97532250	97536975	4	4350	0.127659574468085
chr2	99343675	99349425	4	5350	0.195121951219512
chr2	106471850	106476975	4	4675	0.142857142857143
chr2	145457675	145463275	4	4925	0.21505376344086
chr2	162016000	162024800	4	8050	0.204081632653061
chr2	213879075	213888425	4	8725	0.165137614678899
chr2	225447450	225451300	4	3500	0.222222222222222
chr2	231728725	231744500	4	14875	0.118993135011442
chr2	234147775	234151350	4	3250	0.163934426229508
chr2	234256450	234270375	4	13525	0.0563380281690141
chr2	235391250	235409175	4	17675	0.0740740740740741
chr20	4786550	4798500	4	9900	0.231404958677686
chr20	16020375	16025050	4	4425	0.227272727272727
chr20	17823800	17831225	4	6800	0.214285714285714
chr20	30869550	30876275	4	6075	0.209944751381215
chr20	39674900	39680675	4	5425	0.112676056338028
chr20	48886900	48893975	4	6675	0.10126582278481
chr20	57462850	57471975	4	8850	0.0585365853658537
chr20	57719900	57727475	4	7075	0.147058823529412
chr21	35445000	35447975	4	2725	0.177777777777778
chr22	22116450	22123175	4	6225	0.245283018867925
chr22	25957225	25967250	4	9525	0.113636363636364
chr22	27063300	27074025	4	9700	0.206451612903226
chr22	39857775	39869750	4	11150	0.219512195121951
chr22	46168025	46173925	4	5575	0.181818181818182
chr3	46148900	46153650	4	4300	0.176
chr3	69127550	69147075	4	18700	0.125
chr3	71404625	71411975	4	6700	0.19047619047619
chr3	107841000	107856700	4	15325	0.0555555555555556
chr3	122281825	122289100	4	6800	0.111111111111111
chr3	151909750	151924375	4	14275	0.0591715976331361
chr3	170964750	170969400	4	4300	0.171428571428571
chr3	195619875	195637400	4	16725	0.0869565217391304
chr4	7970950	7974550	4	3400	0.181818181818182
chr4	39624700	39642200	4	16825	0.0794392523364486
chr4	79587575	79595025	4	6800	0.231292517006803
chr4	113199275	113211925	4	11875	0.181818181818182
chr4	140233000	140238475	4	5000	0.222222222222222
chr4	185262600	185277250	4	13375	0.14975845410628
chr5	10576675	10582300	4	5000	0.198198198198198
chr5	40678600	40689500	4	10375	0.140350877192982
chr5	88025900	88034000	4	7300	0.222222222222222
chr5	96292025	96299950	4	7200	0.192771084337349
chr5	142355850	142359400	4	3125	0.197802197802198
chr5	172271250	172281425	4	9150	0.193548387096774
chr5	176795975	176801250	4	4800	0.175438596491228
chr6	13708350	13713600	4	5050	0.0655737704918033
chr6	18152800	18157125	4	3975	0.210526315789474
chr6	32982525	32989850	4	6700	0.243243243243243
chr6	33036375	33051250	4	14175	0.0613496932515337
chr6	37465500	37473650	4	7375	0.206896551724138
chr6	70499025	70502375	4	2950	0.218181818181818
chr6	91090900	91095175	4	3875	0.189189189189189
chr6	106544900	106552125	4	7000	0.0943396226415094
chr6	106610700	106616375	4	5225	0.225
chr6	110011325	110015100	4	3400	0.2
chr6	116707725	116715200	4	6750	0.176165803108808
chr6	116725525	116733775	4	7850	0.0725388601036269
chr6	143159725	143180600	4	19150	0.22680412371134
chr6	144654675	144677875	4	22400	0.190812720848057
chr6	149078150	149086350	4	6925	0.239043824701195
chr6	157955850	157963300	4	6850	0.176795580110497
chr6	159523475	159542925	4	16975	0.171701112877583
chr7	8164400	8175275	4	9900	0.138686131386861
chr7	22733725	22740700	4	6500	0.253164556962025
chr7	23633700	23639025	4	4625	0.192
chr7	30467000	30477500	4	8975	0.248175182481752
chr7	100025375	100034975	4	8900	0.205607476635514
chr7	100138925	100148625	4	9275	0.242424242424242
chr7	101926975	101939500	4	12275	0.0655737704918033
chr7	127550950	127553625	4	2350	0.25531914893617
chr7	130713600	130720300	4	6100	0.147239263803681
chr7	137708075	137714825	4	6325	0.12
chr7	150173775	150182575	4	8375	0.25531914893617
chr7	152130425	152134525	4	3825	0.127659574468085
chr8	8140800	8147800	4	6725	0.137931034482759
chr8	8200650	8210450	4	9025	0.208
chr8	22452450	22458500	4	5675	0.24
chr8	23097825	23108625	4	10175	0.197802197802198
chr8	53028100	53033250	4	4650	0.15
chr8	91654300	91659325	4	4725	0.133333333333333
chr8	103663625	103675800	4	11675	0.0828402366863905
chr8	145753100	145755425	4	2075	0.203389830508475
chr9	1875100	1881200	4	5425	0.216666666666667
chr9	74509525	74514700	4	4775	0.24
chr9	77701475	77707925	4	6025	0.22
chr9	94183275	94188250	4	4275	0.228571428571429
chr9	96360225	96364100	4	3575	0.208955223880597
chr9	101866275	101872400	4	5800	0.136752136752137
chr9	112668775	112684275	4	14925	0.0568181818181818
chr9	123917900	123923975	4	5225	0.204301075268817
chr9	127019075	127034550	4	14975	0.0784313725490196
chr9	131443900	131453950	4	9600	0.2
chr9	139920325	139930225	4	9125	0.172932330827068
chrX	13706175	13718475	4	11600	0.131736526946108
chrX	19789225	19796100	4	6400	0.142857142857143
chrX	24164425	24171750	4	6375	0.239234449760766
chrX	40025675	40039225	4	12525	0.176470588235294
chrX	119882250	119891300	4	8575	0.0792079207920792
chrX	128888350	128894825	4	6175	0.173913043478261
chrX	128901450	128922750	4	20925	0.049645390070922
chrX	149736425	149744850	4	7950	0.13903743315508
chrX	153357050	153364100	4	6425	0.145631067961165
chr1	2454600	2458800	3	4050	0.0536912751677852
chr1	8479275	8492150	3	12650	0.0564971751412429
chr1	9133400	9141475	3	7875	0.0745341614906832
chr1	9685050	9691925	3	6675	0.0470588235294118
chr1	15889275	15891950	3	2550	0.0681818181818182
chr1	16170100	16179800	3	9500	0.0425531914893617
chr1	19270375	19284175	3	13300	0.0682730923694779
chr1	21614900	21627625	3	12450	0.0375
chr1	87793250	87802775	3	9325	0.05
chr1	100904225	100907825	3	3500	0.0481927710843374
chr1	108345575	108350650	3	4850	0.0657894736842105
chr1	112157550	112169675	3	11900	0.0318471337579618
chr1	156115800	156129550	3	13325	0.0631578947368421
chr1	197884700	197889950	3	5075	0.0427807486631016
chr1	209938850	209949950	3	10700	0.0574162679425837
chr1	226248750	226254650	3	5700	0.0479041916167665
chr1	228591675	228595475	3	3650	0.0701754385964912
chr10	25979225	25985400	3	6000	0.0672268907563025
chr10	82212950	82234925	3	21475	0.0389294403892944
chr10	97514850	97523050	3	7950	0.051948051948052
chr10	97549625	97556700	3	6775	0.0697674418604651
chr10	98044750	98051700	3	6825	0.0227272727272727
chr10	121127475	121131800	3	4125	0.0645161290322581
chr11	10660200	10665200	3	4800	0.0652173913043478
chr11	18301350	18305025	3	3550	0.0451127819548872
chr11	47868400	47887475	3	18900	0.0384615384615385
chr11	67978400	67982825	3	4250	0.0675675675675676
chr11	68032200	68042550	3	10125	0.0598802395209581
chr11	72523150	72528275	3	4900	0.0748663101604278
chr11	81579700	81582325	3	2525	0.0449438202247191
chr11	115789725	115793150	3	3300	0.0530973451327434
chr11	118082925	118088800	3	5550	0.0751173708920188
chr11	118655550	118664500	3	8800	0.0517241379310345
chr11	118689200	118695275	3	5775	0.0630630630630631
chr11	129938400	129941925	3	3375	0.0689655172413793
chr12	47472450	47476225	3	3600	0.0661157024793388
chr12	54781550	54786000	3	4350	0.025974025974026
chr12	92422750	92430400	3	7375	0.0633802816901408
chr12	92854275	92867600	3	12975	0.0434782608695652
chr12	94541025	94545950	3	4700	0.0645161290322581
chr12	95964800	95969050	3	4150	0.0606060606060606
chr12	106639650	106644600	3	4800	0.0434782608695652
chr12	133041300	133049400	3	7925	0.0377358490566038
chr13	42030700	42041325	3	10425	0.048
chr13	100082750	100090150	3	7175	0.0406091370558376
chr14	20954975	20962350	3	7075	0.0737327188940092
chr14	51277975	51281425	3	3275	0.0754716981132075
chr14	62543150	62549800	3	6400	0.0653061224489796
chr14	64910400	64915500	3	4875	0.0670391061452514
chr14	67953575	67960925	3	7225	0.0236686390532544
chr14	69433825	69438975	3	4925	0.0689655172413793
chr14	71786225	71793300	3	6925	0.0594059405940594
chr14	93497750	93503700	3	5725	0.0721649484536082
chr14	105524525	105538050	3	13275	0.027027027027027
chr15	34657500	34661650	3	3950	0.0705882352941176
chr15	44954000	44972925	3	18050	0.0622406639004149
chr15	45001650	45024875	3	23050	0.0103270223752151
chr15	52772500	52775575	3	2975	0.0506329113924051
chr15	57573200	57583200	3	9825	0.036697247706422
chr15	57588850	57599775	3	10775	0.0213523131672598
chr15	67437500	67443575	3	5750	0.0727272727272727
chr15	67466450	67469200	3	2625	0.0618556701030928
chr15	74917325	74924425	3	6900	0.0461538461538462
chr15	75159450	75166525	3	6950	0.0223048327137546
chr15	85141150	85145125	3	3850	0.0645161290322581
chr15	85290225	85296100	3	5775	0.0229885057471264
chr15	91199400	91211200	3	11525	0.0553359683794466
chr15	93423125	93430875	3	7575	0.0383141762452107
chr16	10958625	10993300	3	33225	0.0774647887323944
chr16	11874450	11879450	3	4825	0.0609756097560976
chr16	17506025	17512500	3	6200	0.0502092050209205
chr16	24082525	24088400	3	5725	0.0461538461538462
chr16	27408500	27421425	3	12550	0.0338983050847458
chr16	50367975	50373775	3	5650	0.0625
chr16	50774925	50782225	3	7025	0.0566801619433198
chr16	88699575	88707825	3	8125	0.03
chr16	89826775	89832350	3	5425	0.0606060606060606
chr17	1617500	1621875	3	4150	0.0764331210191083
chr17	8053225	8068675	3	15325	0.0189873417721519
chr17	25607525	25612900	3	5250	0.0422535211267606
chr17	27274425	27280775	3	6100	0.0745341614906832
chr17	40758625	40762300	3	3550	0.0526315789473684
chr17	42400925	42404750	3	3700	0.0461538461538462
chr17	54984300	54993925	3	9525	0.0109289617486339
chr17	55332675	55338225	3	5450	0.0233918128654971
chr17	57405850	57411375	3	5300	0.0641711229946524
chr17	57437125	57445625	3	8250	0.0507936507936508
chr17	58164300	58173700	3	9025	0.0622568093385214
chr17	61770675	61785100	3	13975	0.0472727272727273
chr17	74475350	74483050	3	7500	0.0296296296296296
chr18	5293250	5297550	3	4200	0.0454545454545455
chr18	19921525	19929650	3	7900	0.036231884057971
chr18	21441500	21447525	3	5850	0.0601503759398496
chr18	46307275	46313525	3	6000	0.0622222222222222
chr18	48712725	48715450	3	2575	0.0631578947368421
chr18	60950625	60961950	3	11100	0.0321100917431193
chr19	2693500	2703475	3	9725	0.0428571428571429
chr19	3175700	3189525	3	13450	0.0440881763527054
chr19	16692050	16706700	3	14300	0.06
chr19	35817475	35830250	3	12175	0.0657894736842105
chr19	41854075	41860650	3	6450	0.0260869565217391
chr19	42036625	42044500	3	7675	0.043956043956044
chr19	42431525	42435875	3	4175	0.0588235294117647
chr19	42614475	42640475	3	25475	0.0623229461756374
chr19	42754725	42760725	3	5750	0.0545454545454545
chr19	45248975	45259850	3	10650	0.0335731414868106
chr19	46363950	46367500	3	3425	0.0618556701030928
chr19	47247300	47250825	3	3425	0.0425531914893617
chr19	48757375	48764200	3	6525	0.0769230769230769
chr19	51320250	51325100	3	4650	0.0776699029126214
chr2	25473000	25476075	3	2950	0.0697674418604651
chr2	43351175	43368425	3	17075	0.0512820512820513
chr2	45876600	45881525	3	4750	0.0666666666666667
chr2	60575700	60594275	3	17800	0.0774748923959828
chr2	63279800	63286975	3	6950	0.069364161849711
chr2	64438050	64443300	3	4975	0.0641711229946524
chr2	65077750	65082525	3	4575	0.075187969924812
chr2	65251675	65260900	3	9075	0.032
chr2	74152450	74156700	3	4125	0.0408163265306122
chr2	102015550	102019125	3	3475	0.031496062992126
chr2	105468300	105471275	3	2850	0.0769230769230769
chr2	127834125	127846025	3	11725	0.0237529691211401
chr2	139258550	139264300	3	5625	0.0309278350515464
chr2	143884900	143891175	3	6175	0.0434782608695652
chr2	143895875	143900850	3	4675	0.0714285714285714
chr2	172173325	172184700	3	11250	0.0182648401826484
chr2	182319600	182333300	3	13475	0.0588235294117647
chr2	191990325	191994200	3	3725	0.0530973451327434
chr2	208363225	208371800	3	8125	0.075187969924812
chr2	208631025	208635825	3	4575	0.0704225352112676
chr2	219258625	219267550	3	8650	0.0622837370242214
chr20	10455250	10457500	3	2150	0.0689655172413793
chr20	56880525	56886375	3	5575	0.0758293838862559
chr20	58629675	58634375	3	4475	0.075
chr20	62262150	62274550	3	11850	0.0603248259860789
chr21	17101700	17106750	3	4825	0.0666666666666667
chr21	34667725	34675375	3	7300	0.0774647887323944
chr22	24092350	24098175	3	5700	0.0394736842105263
chr22	24819500	24835525	3	15550	0.032626427406199
chr22	38706700	38714750	3	7775	0.0461538461538462
chr22	50623525	50634775	3	11125	0.0145278450363196
chr3	5221950	5242525	3	20175	0.0338983050847458
chr3	45651800	45657150	3	5175	0.0546448087431694
chr3	52250525	52261925	3	11125	0.0616438356164384
chr3	53281725	53290550	3	8625	0.0243161094224924
chr3	111391675	111396600	3	4800	0.0347826086956522
chr3	113413650	113418200	3	4450	0.0412371134020619
chr3	119272775	119282225	3	9175	0.0669144981412639
chr3	143639600	143646125	3	6225	0.0697674418604651
chr3	151957525	151964750	3	6850	0.0615384615384615
chr3	197516675	197521475	3	4650	0.0740740740740741
chr4	25234825	25238400	3	3375	0.0740740740740741
chr4	26883650	26889750	3	5975	0.0265486725663717
chr4	48128975	48137175	3	8000	0.0526315789473684
chr4	100766325	100770250	3	3700	0.0763358778625954
chr4	109085400	109091150	3	5600	0.0375586854460094
chr4	153580775	153590175	3	9075	0.0451977401129944
chr4	185301300	185309725	3	8200	0.0318471337579618
chr4	185389825	185399400	3	9200	0.0699708454810496
chr4	186225475	186233450	3	7625	0.0737704918032787
chr5	1477025	1507550	3	30075	0.0481927710843374
chr5	100187725	100192950	3	5075	0.0414507772020725
chr5	124037525	124044500	3	6800	0.0380228136882129
chr5	153568825	153572550	3	3550	0.0775193798449612
chr5	158377325	158387150	3	9350	0.0657534246575342
chr5	175955550	175966225	3	10575	0.0113636363636364
chr6	6584600	6598200	3	13125	0.0511627906976744
chr6	26457325	26461575	3	4075	0.0681818181818182
chr6	31317900	31327175	3	8925	0.0602006688963211
chr6	32569875	32579800	3	9625	0.0377358490566038
chr6	33392325	33402125	3	9600	0.0332409972299169
chr6	36079950	36092450	3	12300	0.0211864406779661
chr6	37511625	37534300	3	22425	0.0188679245283019
chr6	37589150	37593650	3	4350	0.0493827160493827
chr6	88627650	88636675	3	8750	0.0476190476190476
chr6	90922775	90930450	3	7525	0.0283687943262411
chr6	119211075	119217875	3	6650	0.0340425531914894
chr6	132803800	132806175	3	2275	0.0754716981132075
chr6	135500875	135505800	3	4800	0.0727272727272727
chr6	137081450	137090475	3	8925	0.0449438202247191
chr6	138187075	138197075	3	9625	0.0705882352941176
chr6	157097000	157105550	3	8250	0.0705882352941176
chr7	967300	972025	3	4625	0.0571428571428571
chr7	5458375	5469850	3	11275	0.05
chr7	6420775	6426150	3	5150	0.0717948717948718
chr7	22697250	22704600	3	7100	0.0510948905109489
chr7	36759725	36767275	3	7400	0.0373831775700935
chr7	40009575	40012225	3	2500	0.0714285714285714
chr7	102054450	102077100	3	22325	0.0257913247362251
chr7	128773975	128778925	3	4850	0.0384615384615385
chr7	140372125	140377675	3	5325	0.0621761658031088
chr7	141400400	141402825	3	2325	0.0655737704918033
chr7	142490625	142513375	3	22400	0.0235294117647059
chr7	147998750	148004950	3	6075	0.0625
chr7	155076600	155079750	3	3050	0.0555555555555556
chr8	2074450	2078025	3	3425	0.0701754385964912
chr8	8725950	8730900	3	4850	0.0425531914893617
chr8	11657875	11667425	3	9350	0.0330578512396694
chr8	22829100	22835700	3	6375	0.0614035087719298
chr8	30579500	30585950	3	6200	0.0689655172413793
chr8	53205325	53209850	3	4325	0.075
chr8	61820275	61831925	3	11200	0.0501138952164009
chr8	61835025	61842725	3	7400	0.0772200772200772
chr8	66744875	66755675	3	10525	0.0618556701030928
chr8	82015525	82025225	3	9350	0.0520446096654275
chr8	86099300	86106075	3	6525	0.0421940928270042
chr8	101876950	101880425	3	3350	0.05
chr8	126957725	126964750	3	6750	0.0727272727272727
chr9	71251525	71262050	3	10225	0.0389972144846797
chr9	71319225	71325000	3	5625	0.0457142857142857
chr9	107682925	107691125	3	8050	0.0289855072463768
chr9	115248275	115250450	3	2075	0.0754716981132075
chr9	125857275	125859325	3	1950	0.0606060606060606
chr9	132722875	132728700	3	5600	0.0703517587939698
chr9	134135850	134154750	3	18375	0.037956204379562
chrX	13091400	13113825	3	22300	0.0069204152249135
chrX	39953075	39960375	3	7150	0.0431654676258993
chrX	48771250	48779550	3	8150	0.0206896551724138
chrX	70322300	70334025	3	11425	0.0583090379008746
chrX	118808500	118831100	3	22225	0.0300751879699248
