# Supplementary material for: Large organized chromatin lysine domains help distinguish primitive from differentiated cell populations
Source: Nat Commun. 2021 Jan 21;12:499. doi: 10.1038/s41467-020-20830-9 (PMC7820432; doi:10.1038/s41467-020-20830-9)
Supplement: Supplementary file 3 — Supplementary Software [file 41467_2020_20830_MOESM3_ESM.zip › E032-H3K27me3_LOCKS.bed]

chr1	821400	972050	54	49325	36.695652173913
chr1	18867750	19061125	54	54650	54.4
chr1	20614525	20856050	54	39475	109.913043478261
chr1	165285475	165514200	54	44225	108.5
chr10	102239075	102421225	54	41725	59.3333333333333
chr10	102421400	102561000	54	79400	32.3333333333333
chr10	102774650	102918550	54	76550	34.0952380952381
chr10	102918725	103062050	54	66400	48.9473684210526
chr11	1408925	1854175	54	40275	96.4666666666667
chr11	69449550	69705150	54	47475	109.933333333333
chr12	53720450	54212775	54	51225	126.666666666667
chr12	54213600	54397300	54	98150	39.1764705882353
chr12	54397350	54588125	54	88500	62.3478260869565
chr12	113865650	114079375	54	43375	86.5217391304348
chr12	132852375	133185300	54	39675	87.5333333333333
chr13	28339775	28482975	54	37650	34.9090909090909
chr13	99687050	99799225	54	25425	37.6
chr14	100068525	100263025	54	38000	66.9090909090909
chr14	101806900	102246400	54	37450	121.724137931034
chr15	89896500	90037025	54	67750	29.3636363636364
chr17	46506575	46786425	54	94600	83.864406779661
chr17	47938775	48066025	54	55875	27.25
chr17	77631675	77821825	54	62550	89.0909090909091
chr19	1667275	1788425	54	72925	14.4
chr19	41953100	42331500	54	23150	120.5625
chr19	46414475	46582125	54	37200	55.625
chr19	50793575	51145725	54	46225	122.857142857143
chr19	51147150	51286075	54	42925	72.3333333333333
chr19	51286525	51558075	54	38425	97.4285714285714
chr19	55514950	55889200	54	67675	57.283422459893
chr2	219472575	219810100	54	46625	125.418181818182
chr2	219819800	220200550	54	70875	105.595505617978
chr2	220214125	220518475	54	64950	71.3454545454545
chr20	44334675	44855600	54	48125	90.88
chr20	61601825	61734600	54	49375	52.3
chr20	61743850	62011875	54	48450	68.5161290322581
chr4	6198725	6495075	54	34200	110.5
chr5	190900	581850	54	46900	83.0144927536232
chr5	1357525	1852400	54	40675	121.708333333333
chr5	72408150	72498075	54	36025	28.3478260869565
chr5	72499075	72666725	54	52425	51.6551724137931
chr5	140104975	140557025	54	29675	84.0701754385965
chr5	140705900	140806175	54	75800	7.47368421052632
chr5	175995325	176167100	54	46425	71.8125
chr5	180432950	180555125	54	41125	35.2682926829268
chr6	27172250	27268050	54	66925	7.8
chr6	27268125	27549350	54	56375	70.5925925925926
chr6	28370875	28600800	54	41900	111.857142857143
chr6	28601075	28716375	54	52200	17.4
chr6	28716850	29012575	54	78575	118.108108108108
chr6	30323050	30412575	54	33000	14.9677419354839
chr6	137240025	137453275	54	34575	118.243902439024
chr6	150239300	150349625	54	68200	8.35555555555556
chr7	1218125	1372525	54	53850	62.9333333333333
chr7	150492600	150869725	54	43650	124.666666666667
chr7	155129425	155291050	54	69475	46.2307692307692
chr8	11322775	11571625	54	67600	96.1481481481482
chr8	27679450	27775175	54	29450	76.3529411764706
chr9	129320775	129468225	54	79025	46.7142857142857
chr9	134973250	135362775	54	40100	97.030303030303
chr11	120015350	120234800	53	44000	98.2105263157895
chr22	18894400	19765500	53	58425	102.083333333333
chr6	29941850	30444500	53	73700	122.961538461538
chr20	44855675	45143675	52	42925	60.3018867924528
chr17	43744000	44028650	51	31975	115.357142857143
chr17	79283325	79620950	51	57850	90.56
chr5	176167200	176515775	51	47225	103.320987654321
chr5	38378375	38581050	50	42575	95.6216216216216
chr8	11060125	11138850	50	23700	26.2857142857143
chr8	142006100	142106400	50	53625	62.4
chr9	139872050	140222700	50	62375	101.348837209302
chr19	5228925	5568625	49	35700	85.1428571428571
chr22	50421050	50764700	49	34450	112.095238095238
chr19	45819725	46182225	48	46050	79.4285714285714
chr7	100694800	100953850	48	48950	74.0425531914894
chr17	38819400	38971375	47	21550	64.4444444444444
chr19	49198950	49664325	47	46725	89.7631578947368
chr19	54327100	54547500	47	44725	63.3333333333333
chr4	3597175	3882600	47	32675	76.3636363636364
chr6	41279575	41517900	47	42225	97.0769230769231
chr1	202454025	202687325	46	46625	105.029702970297
chr16	1907125	2416875	46	44450	100.4375
chr1	31274875	31382900	45	33575	40.8695652173913
chr1	47638575	48060575	45	64500	100.893617021277
chr17	32749200	33005775	45	32250	86
chr20	37228225	37371475	45	43475	62.3478260869565
chr5	172626450	172760600	45	48600	29.1818181818182
chr1	149137100	149334525	44	36350	100.75
chr19	252375	500400	44	32750	66.1935483870968
chr22	37718975	37962425	44	39300	99.9354838709677
chr9	100470950	100631650	43	35350	78.4444444444444
chr13	25561100	25766950	42	21025	97.2727272727273
chr17	72512750	72671100	42	16800	96.1666666666667
chr21	34326625	34563950	42	39750	83.1724137931034
chr1	46858550	47013075	41	40275	37.3333333333333
chr22	36988875	37149675	41	19700	86.3809523809524
chr6	27550050	27652075	41	49650	28
chr1	40101450	40374000	40	32250	95.375
chr5	137945475	138091375	40	43175	58.9846153846154
chr9	36948000	37055275	40	43200	74.25
chr9	126727175	126818775	40	53500	17.8333333333333
chr13	20671925	20808375	39	36350	52
chr16	1028325	1209800	39	30050	87.5294117647059
chr20	62072875	62204775	39	27350	73.9166666666667
chr9	132098675	132539375	39	30125	71
chr1	110608500	110755650	38	30625	65.8857142857143
chr12	107284750	107327075	38	24350	5.53846153846154
chr16	75230300	75416800	38	30125	68.7441860465116
chr17	72838050	72985400	38	41725	62.125
chr7	1374050	1472600	38	22400	52.8333333333333
chr1	205404275	205542000	37	27650	42.4242424242424
chr11	124932100	125311225	37	28250	76.71875
chr5	134794800	134919200	37	42725	60.6666666666667
chr9	139491450	139743025	37	39825	74.2666666666667
chr1	156582275	156678100	36	51900	28.75
chr12	49133275	49698200	36	54250	51.0985915492958
chr19	46582350	46802175	36	21025	41.9354838709677
chr11	12684075	12746575	35	25625	38.3809523809524
chr17	77282975	77413250	35	21100	59.2173913043478
chr5	72666775	72774400	35	46425	71.6363636363636
chr5	139025775	139188750	35	34125	67.4871794871795
chr6	1305725	1410625	35	38550	57.3333333333333
chr7	75779150	75914275	35	20025	67.9016393442623
chr1	22873275	22969075	34	17900	73.1428571428571
chr10	102561250	102628000	34	31025	15.25
chr11	33796450	33939825	34	18200	62.972972972973
chr17	7903825	8030900	34	34525	49.5384615384615
chr17	46786500	46896350	34	56475	58.9523809523809
chr19	36246775	36479825	34	36875	67.7931034482759
chr2	45111475	45245100	34	60675	44.5833333333333
chr2	176925625	177090750	34	129325	69
chr7	156785000	156924500	34	38750	56
chr1	10847200	10951600	33	25325	69.5
chr14	103522075	103691675	33	28425	35.6969696969697
chr19	7655525	7984900	33	37475	60.8181818181818
chr19	54925500	55106625	33	21225	67.5789473684211
chr20	30544400	30649400	33	22475	50.3809523809524
chr20	61045175	61196825	33	40125	52.2105263157895
chr5	140806275	141142275	33	41650	47.6666666666667
chr18	45901550	45989200	32	18725	32.88
chr19	40972375	41113525	32	29800	44.0416666666667
chr19	47907600	48076900	32	44575	54
chr2	73082250	73159325	32	35975	26
chr2	119521575	119636325	32	47375	21.2307692307692
chr3	184198700	184324200	32	27300	26.780487804878
chr6	29746750	29833550	32	18875	59.4782608695652
chr9	130130375	130169900	32	20125	10.24
chr1	33334775	33548350	31	31575	52.2787878787879
chr16	56620775	56711200	31	37975	19.7821782178218
chr17	47515375	47587125	31	27250	24.4905660377358
chr19	15989800	16104050	31	17375	42.4705882352941
chr5	140557100	140625850	31	14650	23.12
chr6	108430325	108511500	31	57275	13.7142857142857
chr7	73010800	73086325	31	23900	34.6666666666667
chr1	2544650	2708425	30	29625	53.6470588235294
chr1	156326175	156415650	30	47900	16.90625
chr2	71069600	71239350	30	46200	49.2266666666667
chr8	11571800	11619900	30	20475	24
chr8	144790250	144866475	30	20700	34.1428571428571
chr10	97852000	97888825	29	15800	9.37931034482759
chr17	42987775	43099400	29	30050	25.6708860759494
chr20	49619025	49738225	29	16725	40.8648648648649
chr9	21944750	22012650	29	39325	32.6
chr10	30285475	30352300	28	20225	30.24
chr17	78430350	78516950	28	24300	41
chr19	1445400	1546825	28	34575	16.625
chr19	46902900	47018375	28	32600	22.3235294117647
chr8	41556700	41756975	28	21400	48.3709677419355
chr1	156804650	156902125	27	34975	38.7368421052632
chr10	111907800	111970425	27	23750	32
chr12	52614325	52716300	27	22950	25.0909090909091
chr16	86273100	86383325	27	20425	41.8214285714286
chr17	37730050	37897900	27	42100	35.1475409836066
chr19	13085500	13210150	27	26500	35.6285714285714
chr17	80273325	80345200	26	15875	43.1111111111111
chr1	6472950	6559100	25	32225	22.72
chr1	228565475	228659500	25	18425	39.6285714285714
chr11	70235850	70278175	25	16900	11.44
chr13	100592700	100659275	25	50075	14.8571428571429
chr15	22344575	22392100	25	13600	25.5555555555556
chr20	587800	710925	25	27450	29.3636363636364
chr4	186422050	186462775	25	11500	14.5945945945946
chr5	54455800	54496075	25	15550	10.3428571428571
chr6	166217900	166271150	25	12375	38
chr9	133306425	133417775	25	23275	23.905325443787
chr1	231575450	231623925	24	14375	31.625
chr11	2058100	2188600	24	24825	31.7222222222222
chr19	46267025	46319375	24	24550	12.1794871794872
chr4	2020150	2063725	24	14650	24
chr6	44186875	44313150	24	23800	37.4615384615385
chr7	25882675	25939725	24	27050	22.5384615384615
chr8	23527100	23591550	24	37750	24.7826086956522
chr14	37045850	37145875	23	37000	17.5925925925926
chr16	88935675	89080650	23	24750	20.40329218107
chr17	34990125	35088400	23	18425	35.2549019607843
chr17	59471625	59543725	23	39200	22.1904761904762
chr19	3223800	3321175	23	16725	27.6697247706422
chr22	39610325	39651425	23	24125	11.3023255813953
chr7	117915050	117944475	23	12850	18.6
chr8	143490350	143594150	23	19875	30.4931506849315
chr1	41824225	41875700	22	18725	22
chr19	4574675	4621150	22	17875	17.1071428571429
chr2	177491500	177515525	22	12575	11.52
chr3	126619725	126648175	22	13100	7.93333333333333
chr5	139419300	139527600	22	17325	31.3333333333333
chr8	99948350	100001175	22	31425	17.2307692307692
chr1	39247300	39287075	21	17850	15.3333333333333
chr1	149959575	149990550	21	9900	17.8333333333333
chr1	152073700	152114100	21	18275	18
chr10	46968425	47014150	21	17500	29.3333333333333
chr10	118886300	118933175	21	37775	7.44
chr11	44321700	44362275	21	34225	3.21739130434783
chr19	52166075	52231975	21	14525	18.4516129032258
chr20	48084950	48131500	21	11750	24.375
chr5	1852550	1897975	21	23350	14.3111111111111
chr7	27170750	27434175	21	107475	12.6712328767123
chr1	161391750	161463425	20	12550	26.1481481481481
chr15	65644800	65691600	20	16200	20.969696969697
chr17	44888550	44944550	20	21825	20.258064516129
chr19	670550	722975	20	12700	20.1428571428571
chr3	147071175	147143475	20	63400	2.46153846153846
chr6	28160800	28193425	20	20175	8.66666666666667
chr7	155291550	155332675	20	24675	23.1666666666667
chr8	97143150	97184975	20	28100	7.15789473684211
chr9	14307975	14354000	20	22000	24.1904761904762
chr9	91430675	91471650	20	14950	19.25
chr12	52224700	52265500	19	16875	13.283950617284
chr14	77590525	77651000	19	21625	13.3692307692308
chr16	86510325	86555650	19	32425	12.8695652173913
chr19	38699175	38748075	19	19975	17.188679245283
chr2	60765225	60809700	19	16200	17.3513513513514
chr6	137801725	137842850	19	31625	5.4
chr9	34546775	34631250	19	31550	22.1666666666667
chrX	578550	606025	19	17100	3.16666666666667
chrX	136627550	136658700	19	17100	14.5283018867925
chr1	38199525	38235550	18	15350	14.8571428571429
chr1	52690450	52718750	18	8125	11.7241379310345
chr10	23458100	23494425	18	23275	14.7826086956522
chr10	118475625	118512900	18	15525	16.6875
chr11	43558975	43614800	18	24325	10.8823529411765
chr11	124705850	124747700	18	32200	14.1052631578947
chr15	30104650	30134875	18	13125	20.2727272727273
chr16	1307600	1351000	18	12825	18.0606060606061
chr17	27329775	27365000	18	14725	13.448275862069
chr19	822625	862850	18	12725	16.5762711864407
chr2	242964375	242990450	18	8050	9.46153846153846
chr20	22538200	22571900	18	29700	1.9047619047619
chr21	38047050	38094375	18	31475	13.875
chr6	34098025	34123700	18	20225	2.71794871794872
chr6	100030000	100081350	18	37800	14
chr6	168076650	168123800	18	14450	20.2352941176471
chr6	170571100	170610250	18	16800	16.6923076923077
chr10	130061325	130087375	17	10275	7.02040816326531
chr16	3200825	3248575	17	31350	3.70114942528736
chr16	86593775	86632900	17	19900	9.21621621621622
chr17	36715100	36769300	17	49525	1.67741935483871
chr19	42415525	42445950	17	18325	7.6
chr19	47136425	47164125	17	12850	15.7647058823529
chr20	21063350	21099275	17	21900	14
chr4	8854950	8898350	17	33650	7.89473684210526
chr4	147550500	147577850	17	22825	2.68965517241379
chr6	148516675	148534200	17	7575	7.88235294117647
chr8	145903725	145940025	17	14675	10.551724137931
chr1	147049025	147071250	16	6625	15.3636363636364
chr1	197862925	197903500	16	28550	2.13333333333333
chr1	210400500	210429300	16	14125	10.8620689655172
chr10	131745200	131777175	16	22550	9.47368421052632
chr10	133836850	133863900	16	8175	16.1176470588235
chr11	31815275	31864625	16	39875	7.94285714285714
chr12	54588525	54612200	16	11900	8
chr15	95120600	95136625	16	6700	8.26086956521739
chr16	199100	231400	16	15600	7.47169811320755
chr19	52041725	52069150	16	7225	12.5217391304348
chr19	55935900	55964850	16	19225	6.04347826086957
chr2	85968350	86002925	16	14500	7.74193548387097
chr2	207114325	207142025	16	21550	3.3125
chr20	36528550	36547550	16	12400	4.20689655172414
chr22	38197650	38220600	16	11700	12.5116279069767
chr4	1513475	1535525	16	6650	11.3333333333333
chr4	174415700	174470900	16	47375	3.87878787878788
chr9	949750	990875	16	25050	10.1764705882353
chr9	139022725	139063475	16	12025	13.4878048780488
chr1	21972450	21997275	15	12800	7
chr1	94696700	94720325	15	15550	12.6666666666667
chr11	17732675	17762500	15	18675	10.2941176470588
chr13	111061825	111087250	15	7450	8.48275862068965
chr14	29223875	29255525	15	23475	3.25806451612903
chr14	103732150	103754775	15	11125	9.88235294117647
chr16	742075	777625	15	19050	9.23076923076923
chr16	3054875	3098400	15	23200	5.16
chr17	77177425	77220675	15	13825	12.260162601626
chr19	11371750	11396775	15	10450	8.08695652173913
chr2	183890700	183911125	15	13125	7.16666666666667
chr22	46259575	46300000	15	15900	12.4516129032258
chr5	132144725	132167525	15	15750	2.16071428571429
chr6	105384325	105407750	15	14750	5.68421052631579
chr9	21380275	21404400	15	8200	9.88888888888889
chr1	972150	1015975	14	13000	10.72
chr1	1354900	1374600	14	10700	9.09090909090909
chr1	34626800	34645075	14	11175	5.75
chr1	228190050	228256650	14	24375	9.47435897435897
chr10	135132350	135162025	14	14225	7.4
chr11	119185050	119254050	14	18875	7.29230769230769
chr17	6678175	6696025	14	6000	7.71428571428571
chr17	47064475	47094675	14	23050	6.91666666666667
chr18	44761425	44792975	14	20575	9.68421052631579
chr19	18705675	18729000	14	18225	1.53191489361702
chr2	175172725	175210850	14	24975	8.64864864864865
chr2	200311825	200340400	14	23325	5.10344827586207
chr21	46116625	46147950	14	22200	4.48
chr3	127131525	127150700	14	5675	6.74509803921569
chr4	6548525	6568150	14	10250	7.35714285714286
chr6	134204025	134231425	14	16550	4.24390243902439
chr7	157469425	157496500	14	16575	9.09677419354839
chrX	25019975	25044000	14	20850	0.59375
chr1	110003150	110022300	13	11175	7.6
chr12	115100650	115142450	13	38850	0.8125
chr13	25250000	25267975	13	6800	5.90909090909091
chr13	114430125	114467100	13	11525	8.72
chr14	70026225	70044125	13	10025	6.88888888888889
chr15	96859200	96915800	13	51875	3.2258064516129
chr16	73081300	73106100	13	13225	8.39285714285714
chr17	2648500	2668650	13	8775	6.64
chr19	30710775	30728350	13	12200	4.5
chr2	66651700	66674275	13	19250	1.73913043478261
chr2	110365325	110381175	13	9125	6.73333333333333
chr2	146012200	146025100	13	6450	3.04347826086957
chr2	171564500	171583600	13	14500	2.4
chr2	231897500	231917325	13	8175	4.9375
chr22	37209725	37245900	13	10925	9.49019607843137
chr22	38846275	38865475	13	14875	1.40540540540541
chr4	806475	825400	13	11125	6
chr4	4845625	4880925	13	28375	6.11428571428571
chr4	41859425	41889175	13	20225	6.16666666666667
chr6	1593600	1629975	13	32325	1.7
chr6	5932925	6020800	13	23725	7.76470588235294
chr6	10377475	10430375	13	48850	2.27027027027027
chr6	85469775	85487925	13	16225	1
chr6	106428450	106450250	13	14400	5.38888888888889
chr7	23501100	23520550	13	16275	3.39130434782609
chr7	42265925	42280200	13	9600	7.45454545454545
chr9	98262750	98282525	13	15100	1.48571428571429
chr9	131169225	131184100	13	8175	2
chr1	37494125	37508975	12	11225	2.88235294117647
chr1	38080450	38106650	12	14650	6.08
chr1	44862375	44890650	12	18825	7.15384615384615
chr1	165555575	165566875	12	6425	2.38709677419355
chr10	8068950	8103350	12	26300	7.66666666666667
chr10	125722525	125739825	12	9075	5.31147540983607
chr10	135032625	135059875	12	15225	6.96774193548387
chr11	66788600	66801075	12	8050	3.04
chr11	101979150	101991000	12	7650	4.43478260869565
chr12	48385725	48404900	12	14500	3.15151515151515
chr12	120796600	120814650	12	12975	1.58823529411765
chr13	112702500	112742675	12	27550	6.07619047619048
chr16	67183000	67213575	12	19450	2.91463414634146
chr18	806800	821075	12	5725	6.37837837837838
chr18	56914150	56955975	12	18400	6.95238095238095
chr19	48993250	49004700	12	7425	2.47619047619048
chr2	10212950	10235125	12	16500	4.82758620689655
chr2	63271625	63296875	12	21500	1.61538461538462
chr20	21478950	21508525	12	23225	7.40540540540541
chr20	21675225	21699050	12	18825	5.56521739130435
chr22	46025675	46042350	12	6250	7.75
chr3	57188950	57205350	12	10550	5.875
chr4	13514900	13553125	12	32725	3.88888888888889
chr4	154701450	154720325	12	11975	6.90909090909091
chr5	76915225	76949000	12	28350	2.97872340425532
chr5	122415525	122437600	12	19050	5.68421052631579
chr5	153847750	153874925	12	23675	2.34146341463415
chr6	2535150	2548675	12	3850	5.1304347826087
chr6	50782800	50820275	12	32525	1.54285714285714
chr7	35282625	35304850	12	18675	2.62857142857143
chr7	96614725	96662000	12	40650	2.11111111111111
chr7	130405325	130431100	12	15875	7.55555555555556
chr8	9751700	9776850	12	17775	7.14285714285714
chr8	67868300	67881950	12	9525	3
chr8	144466025	144517425	12	25600	6.77049180327869
chr8	145552100	145568225	12	12425	0.974358974358974
chr1	112516700	112537750	11	8725	5.53968253968254
chr1	151687200	151702325	11	8900	2.4
chr1	157012175	157021525	11	5775	2.21052631578947
chr10	99787150	99804325	11	12925	4.43478260869565
chr11	61334350	61358950	11	11300	4.84955752212389
chr11	75373675	75390975	11	9675	2.47252747252747
chr12	50344600	50364800	11	16400	5.72727272727273
chr12	57998850	58029050	11	23150	4.2093023255814
chr13	28524225	28558375	11	32100	1.7037037037037
chr14	36968025	36998250	11	27200	1.27272727272727
chr14	38048600	38081125	11	23300	3.77777777777778
chr14	99729450	99744325	11	7400	5.82352941176471
chr15	45400250	45430200	11	18750	4.38461538461539
chr15	101417300	101433675	11	9900	4.31578947368421
chr16	54956850	54979425	11	17375	2.6
chr17	1950825	1963200	11	8650	1.07692307692308
chr17	48275500	48288275	11	8575	3.71428571428571
chr18	19739900	19760525	11	16625	5
chr19	12935900	12959150	11	19750	4.96
chr19	47521750	47536100	11	9550	3.26530612244898
chr2	26908350	26921800	11	8650	4.6875
chr2	145271150	145282550	11	7050	2.21621621621622
chr20	58173325	58184375	11	6725	5.3
chr21	43179700	43204750	11	18500	3.76
chr3	44029075	44045625	11	12850	2.75
chr3	157803725	157827500	11	20700	3.36363636363636
chr3	197804000	197821175	11	8175	5.26666666666667
chr4	85399525	85432200	11	27050	5
chr4	113423425	113447500	11	21350	1.21212121212121
chr5	50671875	50696375	11	19750	3.11111111111111
chr5	92900750	92950675	11	46275	3.41666666666667
chr5	175297275	175307375	11	7550	4
chr6	107801800	107816875	11	10550	3.61904761904762
chr8	131450175	131460950	11	6775	4.95238095238095
chrX	82755975	82767650	11	5475	4.33333333333333
chrX	139581650	139593800	11	9150	2.17391304347826
chr1	17013800	17037225	10	19300	1.94805194805195
chr1	26481650	26491475	10	7025	2.19354838709677
chr1	91167125	91202525	10	30900	3.01587301587302
chr1	199994250	200016575	10	18525	3.75
chr10	50598650	50617725	10	13200	4.44444444444444
chr10	50813225	50827875	10	11800	1.21428571428571
chr10	77152200	77171225	10	16625	1.0625
chr10	106395750	106405425	10	6850	2.58823529411765
chr10	115801025	115809825	10	6425	2.3125
chr11	20616250	20633200	10	15750	0.4
chr11	78734750	78744300	10	5075	2.63157894736842
chr12	108296625	108307650	10	6050	3.16666666666667
chr13	110949175	110965400	10	11050	3.03448275862069
chr14	54411275	54432075	10	14300	3.03448275862069
chr14	76840725	76854150	10	9450	1.70833333333333
chr14	95228400	95247225	10	15775	3.52380952380952
chr15	34781150	34791700	10	6775	4.5
chr15	53064050	53105025	10	32800	4.27586206896552
chr15	76615050	76641525	10	19500	3.5
chr16	861900	870125	10	5875	2.21428571428571
chr16	68475850	68482100	10	5075	1.48148148148148
chr16	86226650	86236125	10	6400	1.17647058823529
chr17	8904000	8914600	10	7075	3.8
chr17	36571150	36584250	10	8125	4.30769230769231
chr17	77088975	77100650	10	6525	2.76404494382022
chr18	24230050	24239525	10	5375	3.1304347826087
chr19	18895150	18912100	10	13850	1.8125
chr19	30012675	30026700	10	10025	3.5625
chr19	38875025	38890125	10	9700	2.30769230769231
chr19	39987650	40009750	10	15975	3.28395061728395
chr2	91771425	91782125	10	6300	3.6
chr2	241756650	241771450	10	11600	1.28
chr20	9485425	9501000	10	12275	3.05555555555556
chr20	57414000	57434575	10	14375	1.52
chr22	20777950	20793650	10	13325	0.494117647058824
chr22	29065425	29078000	10	8150	2.64705882352941
chr22	29346150	29361175	10	12400	0.6
chr22	39940825	39956525	10	9775	1.95744680851064
chr5	87950325	87996375	10	43475	2.8
chr5	114500750	114522000	10	18100	1.73333333333333
chr5	132110825	132120125	10	4800	2.75
chr5	134361250	134390350	10	26900	0.213836477987421
chr5	174142975	174181025	10	24950	3.0625
chr6	7535925	7550650	10	10600	3.25
chr6	27054675	27066825	10	7825	3.73913043478261
chr6	33818000	33830075	10	8150	1.80327868852459
chr6	50673325	50693950	10	15850	1.24444444444444
chr6	117583000	117598250	10	11825	4.31578947368421
chr7	155588275	155608875	10	17925	0.75
chr9	139078500	139097750	10	16325	0.935483870967742
chr9	140769375	140785675	10	11650	1.11627906976744
chr1	1945775	1957000	9	7725	2.88888888888889
chr1	11955025	11962750	9	4475	2.16666666666667
chr1	183383125	183391000	9	6075	2.72727272727273
chr10	21798350	21810375	9	10100	1.89473684210526
chr10	28953275	28971300	9	12450	1.44444444444444
chr10	75666525	75673775	9	5025	1.74193548387097
chr10	94446450	94460775	9	7325	2.58333333333333
chr10	103063800	103073625	9	6725	1
chr10	125849250	125856225	9	4950	1.70588235294118
chr10	126133025	126145625	9	10825	0.583333333333333
chr12	26271225	26283325	9	9650	3.1
chr12	106971250	106989625	9	15350	2.32258064516129
chr12	114873925	114890125	9	13900	0.648148148148148
chr13	95350625	95370350	9	17500	0.782608695652174
chr14	60967575	60985675	9	16525	0.8
chr15	37382925	37406600	9	21075	1.2
chr15	51380875	51393500	9	8750	3
chr15	58348950	58361550	9	9050	3.12
chr15	69129775	69138700	9	6750	2.0952380952381
chr16	21287925	21299150	9	7200	3.10526315789474
chr16	54313675	54328050	9	12675	0.476190476190476
chr17	58214525	58233525	9	14950	2.51851851851852
chr18	74955200	74967950	9	7600	2.33333333333333
chr19	7564825	7571800	9	4625	2.5
chr19	15303150	15313975	9	6675	1.85507246376812
chr19	33712625	33720825	9	5750	2.76190476190476
chr2	5829900	5838950	9	7675	1.16666666666667
chr2	23604975	23614475	9	6800	2.625
chr2	72369400	72382750	9	10225	2.26086956521739
chr2	157169700	157189025	9	16225	1.26923076923077
chr2	182539550	182553550	9	11625	3.36842105263158
chr2	237064975	237094050	9	25000	2.175
chr2	242379550	242390875	9	7525	3.47368421052632
chr20	39309050	39326700	9	16025	0.432432432432432
chr20	43932500	43945950	9	6875	3.30555555555556
chr20	62668150	62689000	9	12425	2.84848484848485
chr21	42537450	42543500	9	4075	1.1219512195122
chr22	40080200	40088225	9	5225	1.88888888888889
chr3	37490575	37500300	9	5825	1.82978723404255
chr3	126107875	126114900	9	4675	1.77142857142857
chr3	138651675	138682450	9	23875	3.28571428571429
chr3	142677650	142685475	9	5600	1.375
chr5	2736175	2760275	9	20850	0.666666666666667
chr7	554200	564000	9	7600	0.538461538461538
chr7	1701025	1714475	9	10900	0.641509433962264
chr7	19141500	19161875	9	18225	1.11764705882353
chr7	121937875	121958825	9	19500	0.152941176470588
chr8	10702525	10710750	9	4900	3.36363636363636
chr8	57115075	57123400	9	5875	3.05263157894737
chr8	72458175	72473850	9	12450	2.9
chr1	2981375	2992850	8	8275	1.41666666666667
chr1	22721775	22727850	8	3900	1.73333333333333
chr1	93246850	93252475	8	3050	1.75609756097561
chr1	146542925	146557900	8	13325	0.363636363636364
chr10	1774575	1782800	8	6700	1.47826086956522
chr10	22608850	22637275	8	17975	2.2140221402214
chr10	26497025	26514575	8	14750	1.89473684210526
chr10	91291225	91298025	8	4600	1.46428571428571
chr10	101278975	101304975	8	23400	1.79591836734694
chr10	103526625	103539725	8	10800	1.70212765957447
chr10	124875750	124912725	8	30400	1.72139303482587
chr11	8281550	8293275	8	10325	0.309859154929577
chr11	20175125	20190100	8	13650	0.711111111111111
chr11	56997825	57005375	8	5975	0.471544715447154
chr11	128773400	128780375	8	5200	0.73015873015873
chr11	129232700	129248350	8	11925	1.38461538461538
chr12	13426950	13432400	8	2850	1.85185185185185
chr12	28115925	28131225	8	11825	2.04
chr12	49725125	49748275	8	19900	2.28571428571429
chr12	85666475	85677700	8	8725	2.32
chr12	103342825	103361225	8	16825	0.625
chr12	109741375	109752625	8	7200	2.06521739130435
chr12	111466850	111477150	8	8275	1.21428571428571
chr12	130640075	130650675	8	8650	0.606060606060606
chr14	73062500	73068150	8	3275	2.07142857142857
chr14	74888350	74894850	8	4325	1.41935483870968
chr14	97202300	97211150	8	6500	1.37037037037037
chr15	96948625	96965700	8	15250	0.827586206896552
chr17	1923400	1933300	8	7150	2
chr17	7605650	7624250	8	14025	1.6551724137931
chr17	8918850	8930525	8	9475	2.23529411764706
chr17	35275775	35305425	8	25225	1.23423423423423
chr17	42730225	42735525	8	4150	1.09090909090909
chr17	53337100	53346850	8	7550	1.68
chr2	27472475	27489350	8	12500	1.68807339449541
chr2	96781150	96787975	8	5775	0.64367816091954
chr2	105457575	105491025	8	31675	1.20512820512821
chr2	119909075	119919100	8	7575	2.04347826086957
chr2	223147650	223187275	8	35600	0.848
chr2	233788425	233796475	8	6100	1
chr20	55496450	55505925	8	8125	0.8
chr21	44692225	44697900	8	4000	1.23076923076923
chr22	46361300	46375500	8	10175	1.15789473684211
chr3	68977725	68985275	8	6250	0.928571428571429
chr3	193847300	193861500	8	11675	0.901960784313726
chr4	989750	1003225	8	11500	0.393939393939394
chr4	1393675	1412875	8	15525	2.16393442622951
chr4	121989000	121997200	8	6600	1.38461538461538
chr5	145710500	145728100	8	15700	1.5
chr5	170731000	170753600	8	19975	1.50617283950617
chr6	35173600	35185800	8	8775	1.92307692307692
chr6	37660300	37670225	8	7200	1.76470588235294
chr6	43205100	43220825	8	8400	2.31007751937985
chr7	28446025	28455075	8	6475	2.125
chr8	74003325	74010375	8	4350	1.9047619047619
chr9	839250	847925	8	7125	0.909090909090909
chr9	34956075	34963700	8	6175	1.52
chr9	94707050	94717425	8	7375	1.22222222222222
chr9	124973300	124993775	8	18600	0.377777777777778
chr9	128979525	128990875	8	7250	1.29032258064516
chr9	133807650	133819525	8	9700	2
chr1	16857875	16863575	7	4200	1.23809523809524
chr1	63778900	63802025	7	20775	0.794117647058823
chr1	120189125	120194475	7	3900	1.11627906976744
chr10	15409450	15416275	7	4525	0.95
chr10	28027800	28039200	7	9675	0.962962962962963
chr11	10951175	10956850	7	4475	1.29411764705882
chr11	12025775	12033100	7	6100	0.412698412698413
chr11	32447000	32465325	7	17250	0.243478260869565
chr11	70958725	70967475	7	7250	0.5
chr12	42874000	42880050	7	5075	0.571428571428571
chr12	108519850	108525775	7	5125	0.526315789473684
chr12	117311525	117321850	7	9150	0.541666666666667
chr13	79158925	79185050	7	24225	0.952380952380952
chr13	92046150	92053225	7	5875	1
chr13	112755775	112763625	7	6625	0.787878787878788
chr15	68109625	68128850	7	18225	0.5
chr15	74417050	74433075	7	12950	1.24528301886792
chr15	91639775	91647625	7	6725	1.22222222222222
chr16	49886775	49895600	7	5600	1.25
chr16	55355575	55367200	7	10250	0.961538461538462
chr17	1808025	1816075	7	6350	1.33333333333333
chr17	8530650	8536825	7	5150	0.444444444444444
chr17	33815225	33826775	7	10325	0.595238095238095
chr17	36823825	36833200	7	8425	0.29126213592233
chr17	42632500	42640050	7	6325	0.88
chr17	54669000	54676200	7	5525	1
chr17	70110175	70121625	7	10175	0.878048780487805
chr17	77018675	77025550	7	5475	1.2
chr17	77477025	77483500	7	4950	1.24444444444444
chr18	30045750	30052350	7	4675	1.38461538461538
chr18	30347450	30354275	7	5375	0.793103448275862
chr18	33873725	33883600	7	7325	0.740740740740741
chr18	56797850	56802475	7	2850	1.37142857142857
chr18	70207425	70212875	7	3900	1.18918918918919
chr19	4758700	4764150	7	4275	0.878048780487805
chr19	8426750	8434150	7	5325	0.928571428571429
chr19	17789250	17800600	7	9400	0.666666666666667
chr19	18331100	18346625	7	12075	0.558139534883721
chr19	31835300	31850375	7	12050	1.22222222222222
chr19	39684500	39695950	7	9225	0.829268292682927
chr2	109744125	109748625	7	3250	1.05555555555556
chr2	216295725	216304550	7	7125	1
chr2	237142775	237149650	7	5350	0.485714285714286
chr3	10744150	10752875	7	6850	0.533333333333333
chr3	42302150	42311125	7	7150	0.6
chr3	123162925	123170550	7	6075	0.96
chr3	181411850	181449400	7	36900	0.0459770114942529
chr4	7190100	7198750	7	5925	0.9375
chr4	95675875	95682175	7	4800	0.818181818181818
chr4	149361675	149369125	7	5300	1.37254901960784
chr5	52772800	52780275	7	5100	0.878787878787879
chr5	80686975	80693325	7	4000	1.15384615384615
chr5	94616425	94623850	7	6225	0.857142857142857
chr5	135262575	135268950	7	4975	1.03225806451613
chr5	180074800	180080200	7	4025	0.891891891891892
chr6	11039125	11048350	7	6300	1.22222222222222
chr6	13922750	13931325	7	6775	1.26315789473684
chr6	19834225	19843525	7	6100	1.16129032258065
chr6	44041450	44045525	7	3000	0.878048780487805
chr7	5456800	5471175	7	13150	1
chr7	20814550	20840425	7	24825	0.246153846153846
chr7	49811425	49817500	7	5175	0.333333333333333
chr7	127801875	127811850	7	9250	1.3
chr7	143579175	143584150	7	3450	0.918918918918919
chr8	683775	692075	7	6250	0.72
chr8	22958675	22963275	7	3825	0.714285714285714
chr8	70977350	70987650	7	9225	0.842105263157895
chr9	95566025	95576000	7	8375	0.882352941176471
chr9	115818250	115825650	7	5375	1.15909090909091
chr9	118912875	118920950	7	6075	1.14814814814815
chr9	135449700	135468150	7	18075	0.1
chrX	66762875	66768050	7	3275	1.21052631578947
chrX	119122550	119136675	7	12925	0.215686274509804
chrX	153143750	153153600	7	8025	1.30434782608696
chr1	6298775	6311750	6	11275	0.27027027027027
chr1	16081700	16088525	6	5400	0.565217391304348
chr1	23541100	23547250	6	5225	0.507462686567164
chr1	57885425	57891800	6	5175	0.5
chr1	85510250	85517100	6	6075	0.476190476190476
chr1	158146775	158152900	6	5125	0.558823529411765
chr1	159137350	159144225	6	5775	0.392857142857143
chr1	170627550	170643650	6	13775	0.417989417989418
chr1	180193425	180211925	6	17000	0.220779220779221
chr1	182579850	182586275	6	5225	0.64
chr1	201250775	201254950	6	3525	0.588235294117647
chr1	220920125	220923975	6	2950	0.577777777777778
chr10	7704400	7710550	6	4625	0.666666666666667
chr10	72968775	72978700	6	8525	0.454545454545455
chr10	94819475	94838150	6	17625	0.3
chr10	116851000	116856550	6	4375	0.621621621621622
chr11	13028250	13035475	6	6475	0.4
chr11	27738425	27746350	6	6900	0.36
chr11	79144700	79155075	6	9550	0.295652173913043
chr12	128749450	128755250	6	4750	0.556962025316456
chr13	80054425	80057475	6	2300	0.432432432432432
chr14	62277225	62282925	6	4900	0.476190476190476
chr14	70343725	70349675	6	5200	0.282352941176471
chr15	73341050	73349100	6	6675	0.636363636363636
chr17	31616175	31622150	6	5150	0.404040404040404
chr17	48066075	48079850	6	12800	0.148148148148148
chr17	48634300	48645050	6	9875	0.25
chr17	77901475	77908000	6	5575	0.646153846153846
chr18	901100	913825	6	11525	0.489795918367347
chr18	5888775	5898800	6	8725	0.313725490196078
chr18	22927250	22934675	6	6250	0.336842105263158
chr18	48083000	48091350	6	6475	0.366666666666667
chr18	55091100	55114700	6	21625	0.421052631578947
chr18	56884800	56891125	6	5550	0.473684210526316
chr18	76728575	76748000	6	14625	0.515337423312883
chr18	77545750	77552950	6	6525	0.238095238095238
chr19	15087600	15092675	6	4075	0.466666666666667
chr19	44138975	44145925	6	5050	0.592592592592593
chr2	27067550	27076225	6	7850	0.466666666666667
chr2	71013750	71019525	6	4725	0.666666666666667
chr2	103232550	103238425	6	4900	0.551724137931034
chr2	131592575	131597100	6	3625	0.461538461538462
chr2	217552175	217563200	6	9225	0.62
chr20	56704800	56708700	6	3150	0.523809523809524
chr21	44492075	44498300	6	4875	0.439393939393939
chr22	43112500	43119325	6	4925	0.551724137931034
chr22	45467100	45470000	6	2100	0.580645161290323
chr22	51036750	51046450	6	8100	0.364705882352941
chr3	27753775	27774100	6	19500	0.0847457627118644
chr3	50709750	50715925	6	4800	0.48695652173913
chr3	55513400	55525675	6	11450	0.165853658536585
chr3	62350500	62367275	6	16075	0.124031007751938
chr3	118751125	118756525	6	4625	0.285714285714286
chr3	186541800	186549975	6	6975	0.464788732394366
chr4	3493375	3498375	6	4475	0.275862068965517
chr4	5886875	5896700	6	8325	0.305555555555556
chr4	41214325	41219600	6	4750	0.263157894736842
chr4	48482650	48494350	6	10675	0.575757575757576
chr4	54956775	54979075	6	21650	0.27906976744186
chr4	74963525	74966950	6	2700	0.514285714285714
chr4	111529425	111565550	6	35475	0.055045871559633
chr4	119271300	119277550	6	5525	0.5
chr4	184824325	184830425	6	5175	0.439024390243902
chr5	54513275	54533525	6	18450	0.594594594594595
chr5	71401575	71406625	6	4525	0.340425531914894
chr5	89851900	89858475	6	5625	0.631578947368421
chr5	112626950	112632925	6	4850	0.602150537634409
chr5	180590625	180602850	6	10775	0.533333333333333
chr6	7723100	7731950	6	8050	0.489795918367347
chr6	17278650	17284150	6	4575	0.578947368421053
chr6	26592250	26596125	6	3125	0.571428571428571
chr6	88872650	88880275	6	6900	0.263157894736842
chr6	99268800	99299375	6	28850	0.342857142857143
chr6	127436425	127442925	6	5550	0.272727272727273
chr6	151559325	151565275	6	5150	0.535714285714286
chr6	166576325	166587975	6	10950	0.317460317460317
chr7	27125500	27146150	6	19050	0.454545454545455
chr7	31089500	31094675	6	4025	0.494845360824742
chr7	33941525	33947525	6	5300	0.254545454545455
chr7	98244225	98250450	6	5000	0.545454545454545
chr7	116162300	116168375	6	5400	0.34375
chr7	150941175	150952650	6	9475	0.427350427350427
chr7	150998350	151002700	6	3550	0.380952380952381
chr8	8151525	8156325	6	3975	0.4
chr8	11201925	11208575	6	5775	0.4
chr8	65485225	65501475	6	13900	0.438818565400844
chr8	120217950	120223375	6	3900	0.592592592592593
chr9	1039150	1057050	6	17200	0.144578313253012
chrX	119442250	119446725	6	3625	0.5625
chr1	21833150	21838775	5	4975	0.166666666666667
chr1	31155300	31160650	5	4800	0.171428571428571
chr11	19364325	19372475	5	6950	0.2
chr11	72378375	72390000	5	11075	0.105263157894737
chr11	122843750	122857700	5	13525	0.0967741935483871
chr14	53413250	53420100	5	6325	0.210526315789474
chr14	101365150	101370425	5	4925	0.136363636363636
chr15	48007225	48012900	5	5350	0.175438596491228
chr15	75016900	75020575	5	3225	0.210526315789474
chr19	49921325	49946075	5	24450	0.0372670807453416
chr19	51828600	51833225	5	4275	0.141176470588235
chr2	20860200	20874450	5	12650	0.2
chr2	137520925	137525425	5	4000	0.181818181818182
chr20	25837725	25847950	5	9475	0.173913043478261
chr20	55833925	55844875	5	10225	0.16
chr4	41744800	41756575	5	11100	0.136752136752137
chr7	8471050	8485200	5	13750	0.0809248554913295
chr7	126887200	126896725	5	8850	0.153846153846154
chr8	10584775	10594500	5	8950	0.155172413793103
chr8	55363775	55384700	5	20025	0.1
chr8	65279825	65294900	5	14675	0.0588235294117647
chr8	77584025	77598475	5	13675	0.0863309352517986
chr8	95650200	95658125	5	6925	0.196078431372549
chr9	38619500	38624650	5	4650	0.176470588235294
chr9	96703950	96725300	5	20400	0.0883002207505519
chr1	75589975	75604375	4	14150	0.03
chr14	57259550	57285775	4	25925	0.028436018957346
