# Supplementary material for: Large organized chromatin lysine domains help distinguish primitive from differentiated cell populations
Source: Nat Commun. 2021 Jan 21;12:499. doi: 10.1038/s41467-020-20830-9 (PMC7820432; doi:10.1038/s41467-020-20830-9)
Supplement: Supplementary file 3 — Supplementary Software [file 41467_2020_20830_MOESM3_ESM.zip › E032-H3K36me3_LOCKS.bed]

chr1	1635075	1763475	56	64475	18.8
chr1	9693625	9813550	56	66575	18.2631578947368
chr1	10133200	10230600	56	40600	13
chr1	11236275	11354250	56	74000	11.8348623853211
chr1	12294675	12389175	56	71950	4.60869565217391
chr1	19664075	19806100	56	62125	18.6666666666667
chr1	22003650	22077675	56	51625	4.16
chr1	28108525	28295525	56	76825	15.3664122137405
chr1	29313950	29387300	56	29750	19.2727272727273
chr1	31729750	31839450	56	55675	16
chr1	39714600	39859400	56	108850	5.2
chr1	47023625	47167750	56	68675	15.1041666666667
chr1	55532200	55642825	56	88125	7.5
chr1	155281875	155387175	56	56500	10.8615384615385
chr1	155657875	155767825	56	52300	17.7027027027027
chr1	179956175	180037275	56	48875	5.07692307692308
chr1	212502775	212584850	56	44525	18.1764705882353
chr1	220298925	220363000	56	35975	7.88888888888889
chr1	224414275	224512700	56	40675	18.4927536231884
chr1	229575575	229668875	56	60550	16.9180327868852
chr1	235270625	235379500	56	62600	15.0322580645161
chr1	235823650	235894725	56	47825	3.61904761904762
chr10	11207500	11354650	56	119675	3.81395348837209
chr10	11961400	12056175	56	57775	4.16666666666667
chr10	12176350	12267650	56	46125	14.9
chr10	27397600	27503225	56	61100	18.8947368421053
chr10	28812650	28909850	56	48450	10.7692307692308
chr10	69646725	69737825	56	52050	14.2666666666667
chr10	75124700	75239325	56	47950	19.44
chr10	75469800	75611475	56	88175	16.75
chr10	88194175	88268400	56	47000	9.36842105263158
chr10	93691200	93777900	56	45850	14.2727272727273
chr11	18346625	18527875	56	67000	16.4672897196262
chr11	46639175	46779025	56	75425	14.5494505494505
chr11	47737850	47867525	56	103575	16.5333333333333
chr11	66939425	67077800	56	74450	16.2142857142857
chr11	108098475	108184550	56	59600	9.25
chr11	121328325	121465000	56	104625	7.072
chr12	46205175	46314250	56	34550	15.56
chr12	57570000	57692600	56	49750	10.6813186813187
chr12	99042425	99114450	56	45075	6.4
chr12	101675900	101752225	56	44525	8.1875
chr12	105505675	105580325	56	53300	4.97142857142857
chr12	110290175	110460100	56	89625	17.4347826086957
chr12	111878000	111960225	56	43125	16
chr12	112078450	112194850	56	73325	6.35483870967742
chr12	112453325	112530425	56	59125	7.42857142857143
chr12	112570900	112681900	56	73800	5.95348837209302
chr12	122691450	122791325	56	52775	14.3720930232558
chr12	122957050	123060850	56	59825	14.9268292682927
chr12	123639900	123721525	56	45650	18.4864864864865
chr12	124808125	124934850	56	99275	3.3953488372093
chr12	132444675	132601050	56	92075	16.0701754385965
chr12	133200425	133333975	56	82900	14.4318181818182
chr12	133346050	133454350	56	77275	14.1875
chr13	20534725	20626025	56	37775	11.4857142857143
chr13	37522975	37618750	56	62175	9.02941176470588
chr13	50026525	50124075	56	44725	13.728813559322
chr13	77617975	77703650	56	49175	7.92727272727273
chr13	77707300	77783175	56	53000	9.03703703703704
chr13	77783225	77854925	56	33700	13.75
chr13	111849500	111960775	56	61175	14.0689655172414
chr13	114109325	114205250	56	37300	17.3103448275862
chr13	114741025	114879150	56	93700	18.6
chr14	31099675	31185425	56	32800	14.4210526315789
chr14	31566550	31645950	56	64375	3.07142857142857
chr14	39498950	39601925	56	55000	10.8395061728395
chr14	56079100	56153350	56	47025	7.05882352941176
chr14	58714300	58813550	56	66125	7.26315789473684
chr14	58898650	58977275	56	32300	16.375
chr14	64408825	64495600	56	31875	11.6
chr14	64513375	64591325	56	40675	5
chr14	64591725	64683525	56	53025	18.5454545454545
chr14	71477875	71561075	56	50175	5.96
chr14	73609850	73695950	56	59375	10.2222222222222
chr14	90424175	90507125	56	50650	4.85714285714286
chr14	91584575	91673125	56	55175	13.4583333333333
chr15	35147325	35219350	56	49775	6.58064516129032
chr15	40232100	40305250	56	35675	11.1914893617021
chr15	41188075	41364325	56	72000	14.1052631578947
chr15	42543950	42649600	56	45700	17.0588235294118
chr15	43235600	43310950	56	42025	8.23076923076923
chr15	43641000	43752200	56	52600	18.2727272727273
chr15	44831425	44928450	56	69600	7.08108108108108
chr15	50853250	50916275	56	41250	3.7037037037037
chr15	51204300	51292700	56	40250	12.56
chr15	52601525	52676950	56	45800	7.5
chr15	52873250	52952775	56	32000	14.8695652173913
chr15	62143425	62229250	56	35375	16.0975609756098
chr15	62230050	62306775	56	38550	8.72093023255814
chr15	63845700	63982250	56	102625	8.62608695652174
chr16	1362200	1560875	56	79900	11.7688442211055
chr16	1665275	1809000	56	88525	17.85
chr16	3555900	3653100	56	49125	17.9428571428571
chr16	4425825	4582100	56	78075	19.3214285714286
chr16	11051875	11137475	56	38725	11.0833333333333
chr16	15078525	15184475	56	47950	12.4347826086957
chr16	15681025	15830800	56	93950	16.1176470588235
chr16	16063750	16173575	56	52350	13.2203389830508
chr16	19510850	19617700	56	45925	11.9101123595506
chr16	19618475	19724450	56	47575	14.4210526315789
chr16	24099225	24207450	56	44550	13.7073170731707
chr16	53256775	53329375	56	38600	9.8
chr16	68243200	68364400	56	56800	11.5
chr16	74905675	74981300	56	42800	7.95
chr16	81913825	81992575	56	36225	9.02325581395349
chr16	88004275	88097450	56	44125	9.66666666666667
chr16	88638475	88830925	56	96750	17.8048780487805
chr17	3827325	4014950	56	130625	14.6639004149378
chr17	4054150	4191375	56	63975	18.3333333333333
chr17	5235200	5351750	56	89250	15.04
chr17	15904625	16003075	56	73575	4.23529411764706
chr17	16004050	16090150	56	45200	13.9
chr17	18090300	18236650	56	85050	7.70731707317073
chr17	19803650	19877100	56	51950	6.67857142857143
chr17	26873300	27089275	56	106075	12.5
chr17	27791725	27856700	56	39175	4.6875
chr17	28748250	28848150	56	48625	16.2666666666667
chr17	33899625	34003775	56	54850	12.3478260869565
chr17	35872250	35994700	56	88025	15.7916666666667
chr17	60020125	60101325	56	50350	10.3636363636364
chr17	61705925	61804325	56	56575	13.7777777777778
chr17	62473325	62565425	56	65650	9.48387096774194
chr17	65068600	65151525	56	40600	10.2857142857143
chr17	65850050	65949250	56	59075	14.7741935483871
chr17	78092450	78391575	56	150875	17.0222222222222
chr18	2656100	2768100	56	89925	9.5
chr18	9182375	9272725	56	32525	14.4545454545455
chr18	13000250	13077750	56	49825	9.62962962962963
chr18	18539800	18609025	56	41450	5.94444444444444
chr18	29409350	29465550	56	36050	4.69565217391304
chr18	39564775	39649400	56	34825	16.5263157894737
chr18	43429200	43518350	56	65250	2.61538461538462
chr18	59879125	59972100	56	36650	17.047619047619
chr18	74563725	74662250	56	51825	15.9166666666667
chr19	959600	1113200	56	66575	19.304347826087
chr19	4991675	5149300	56	65375	14.95
chr19	7416525	7527775	56	82800	8.04255319148936
chr19	17206900	17315450	56	68275	15.8181818181818
chr19	37004875	37131625	56	54375	13.5384615384615
chr19	37236800	37389725	56	49200	16.8
chr19	37832000	38002400	56	73450	11.7401129943503
chr19	39836025	39981400	56	82200	6.24539877300614
chr2	3390875	3490200	56	59125	7.45833333333333
chr2	8867275	8959000	56	49950	12.5238095238095
chr2	9569075	9646425	56	51500	8.71111111111111
chr2	17842900	17920800	56	32050	17.36
chr2	20447000	20521375	56	48425	9.21212121212121
chr2	24424675	24516275	56	54625	9.5
chr2	32330325	32434475	56	33775	15.9047619047619
chr2	32654650	32728475	56	42375	15.7777777777778
chr2	37206775	37278925	56	46850	4.66666666666667
chr2	37279100	37357250	56	50275	11.4146341463415
chr2	42472650	42550425	56	32675	14.962962962963
chr2	44113675	44197625	56	51050	13.5333333333333
chr2	47131200	47269650	56	77500	13.9393939393939
chr2	55761400	55840500	56	41400	5.86206896551724
chr2	61375750	61488475	56	56400	11.1
chr2	61488525	61557925	56	34125	8.76190476190476
chr2	86252350	86395500	56	102150	10.2105263157895
chr2	98331675	98459325	56	60250	19.3157894736842
chr2	99106875	99239950	56	83900	17.7391304347826
chr2	99918700	100065675	56	72400	15.8028169014085
chr2	122095700	122185375	56	61375	9.93103448275862
chr2	128851200	128936775	56	67875	2.48
chr2	160661550	160743500	56	35925	15
chr2	172547175	172648350	56	38850	16.1747572815534
chr2	175212550	175320350	56	38225	17.4736842105263
chr2	197850575	197949775	56	60350	18.4878048780488
chr2	201678050	201811950	56	71100	17.0714285714286
chr2	219385550	219531675	56	76475	12.377358490566
chr2	225622850	225731375	56	88425	2.16666666666667
chr2	230628200	230735950	56	66725	10.4736842105263
chr2	231283950	231385725	56	66425	7.39622641509434
chr2	233611975	233719100	56	67550	15.1538461538462
chr2	233928000	234114875	56	99250	9.62291169451074
chr2	239971825	240120475	56	114650	8.52173913043478
chr20	32976150	33066450	56	53225	12.3888888888889
chr20	36361200	36480525	56	44675	12.2608695652174
chr20	43558650	43678000	56	76500	6.75862068965517
chr20	45836950	45936725	56	84750	1.57142857142857
chr20	47674025	47774950	56	69125	8.4
chr20	50003850	50101450	56	51575	11.0666666666667
chr21	37571075	37655075	56	43400	14.2
chr21	38494925	38562400	56	42050	5
chr21	40565850	40633700	56	47900	4.08695652173913
chr21	47747575	47849125	56	57025	18.0909090909091
chr22	21062100	21176150	56	67400	10.2666666666667
chr22	32153125	32240000	56	57975	12.2105263157895
chr22	40624800	40723550	56	54500	11.5625
chr3	4662925	4759325	56	56975	18.9333333333333
chr3	11318750	11412925	56	48225	19.3846153846154
chr3	37022675	37116725	56	61550	17.2941176470588
chr3	37307225	37394350	56	48525	19.1851851851852
chr3	47093675	47158725	56	38750	5.26666666666667
chr3	47626575	47704150	56	51000	5.62790697674419
chr3	47704950	47788100	56	58625	8.75
chr3	48959025	49090650	56	62800	17.85
chr3	51424925	51530675	56	62725	17.5686274509804
chr3	52574775	52664850	56	56425	10.3636363636364
chr3	119084200	119210650	56	53775	14.4615384615385
chr3	121348425	121448950	56	64475	6.21052631578947
chr3	130652600	130743675	56	32950	15.5172413793103
chr3	132167075	132254825	56	62675	5.89189189189189
chr3	141253075	141331125	56	43475	11.2727272727273
chr3	142045925	142122825	56	52775	2.11111111111111
chr3	142199950	142285425	56	40625	16.5217391304348
chr3	169800875	169876800	56	40575	12.0689655172414
chr3	170780750	170871500	56	48525	11
chr3	172003700	172092000	56	37275	11.875
chr3	182538050	182617250	56	41725	8.51515151515152
chr3	183432950	183517550	56	48425	15.6153846153846
chr3	194997400	195093525	56	40000	18.3157894736842
chr4	1895500	2005550	56	58250	11.6216216216216
chr4	2597875	2731500	56	67250	17.4
chr4	3088975	3168825	56	55975	7.41176470588235
chr4	38015925	38125500	56	49175	16.0869565217391
chr4	39823700	39888000	56	41925	5.30434782608696
chr4	48500775	48584850	56	59850	3.88235294117647
chr4	56818500	56882400	56	30600	11.4444444444444
chr4	68319050	68389600	56	37125	17.0526315789474
chr4	73940550	74003500	56	37200	5.11111111111111
chr4	108931550	109010600	56	38425	15.9666666666667
chr4	123094400	123171900	56	30400	9.1578947368421
chr4	123171950	123243700	56	36250	5.95505617977528
chr4	169138000	169228925	56	38700	6.40909090909091
chr4	169277050	169362750	56	60875	13.25
chr5	36955425	37029900	56	38975	9.77777777777778
chr5	50052700	50130100	56	39375	9.14285714285714
chr5	54618600	54699225	56	45550	10.25
chr5	64925175	65013800	56	37375	19.1764705882353
chr5	65288150	65374375	56	35875	14.8571428571429
chr5	70754325	70831825	56	53850	15.1304347826087
chr5	73985075	74056775	56	39850	10.7368421052632
chr5	75857875	75937350	56	35400	15.9230769230769
chr5	94795950	94863050	56	44025	4.90243902439024
chr5	109091475	109194550	56	32025	11.5813953488372
chr5	112095850	112216400	56	37775	18.0740740740741
chr5	112852975	112931775	56	27350	18.15
chr5	130709100	130803750	56	51525	10.8
chr5	131752100	131935850	56	43550	18.6666666666667
chr5	134076850	134168375	56	54100	14.4444444444444
chr5	145598550	145662425	56	43200	8.77777777777778
chr5	169066225	169207175	56	100775	6.765625
chr5	171470325	171595075	56	83875	9.37704918032787
chr5	176608175	176709825	56	65275	17.12
chr6	17603650	17685600	56	50875	12.6857142857143
chr6	24801975	24931375	56	98800	6.37735849056604
chr6	42541425	42627050	56	49250	18
chr6	79647425	79734825	56	57100	12.4736842105263
chr6	82876275	82950250	56	38250	7.2
chr6	90344350	90453825	56	84275	15.4814814814815
chr6	136877850	136961875	56	40275	8.23076923076923
chr6	144743000	144826725	56	57125	6.19047619047619
chr6	145051350	145143575	56	32250	13.3142857142857
chr6	152440650	152547650	56	72800	14.780487804878
chr7	2941625	3067300	56	59300	15.9333333333333
chr7	98476875	98650475	56	151350	6.51428571428571
chr7	104674350	104758575	56	60275	13.6842105263158
chr7	128585450	128681150	56	65025	10.1975308641975
chr7	135256100	135333375	56	58975	3.2
chr7	148427075	148515225	56	52875	11.4615384615385
chr7	149128000	149300700	56	58350	18.5853658536585
chr7	151791450	151880700	56	61500	11.8095238095238
chr7	156954250	157034350	56	51250	5.72972972972973
chr8	28900625	28990050	56	35425	16.8888888888889
chr8	38095325	38195725	56	58925	8.34782608695652
chr8	42782800	42856000	56	35450	15.4
chr8	48685100	48777600	56	72200	3.125
chr8	48778200	48882950	56	79750	8.82857142857143
chr8	68104800	68198850	56	67425	4.81818181818182
chr8	87383650	87469075	56	44650	7.84905660377358
chr8	103263400	103352950	56	62150	16.4827586206897
chr8	120766775	120837800	56	42050	16
chr8	126015475	126095600	56	60900	9
chr8	131084950	131171025	56	46850	15.3125
chr8	132954100	133026100	56	35550	7.125
chr9	276525	411250	56	117100	3.46153846153846
chr9	2029800	2123400	56	71275	6.58536585365854
chr9	19287450	19365550	56	35300	16.7906976744186
chr9	33247900	33372950	56	86850	10.6
chr9	88558275	88640350	56	34850	10.5106382978723
chr9	91930875	92083125	56	93325	14.2641509433962
chr9	96233525	96401000	56	60950	14.9111747851003
chr9	123150500	123249725	56	66550	13.8181818181818
chr9	125002000	125092175	56	46800	14.2608695652174
chr9	132567775	132689050	56	74975	15.3333333333333
chr9	134002900	134098425	56	64725	18.6
chr9	135136375	135275850	56	102300	6.2910447761194
chr9	140596800	140703075	56	74225	10.5106382978723
chrX	1502325	1651200	56	58275	17.8125
chrX	40449575	40561450	56	48375	17.4766355140187
chrX	40982825	41065950	56	38875	9.04761904761905
chrX	117676775	117754175	56	47025	7.21428571428571
chrX	117754575	117815325	56	34400	8.1875
chr1	29007475	29099850	55	41600	18.020618556701
chr1	235896700	235973825	55	37325	7.53846153846154
chr1	236966725	237064875	55	69400	5.35
chr12	96607725	96727925	55	46700	17.4285714285714
chr14	92529850	92633050	55	53475	9.63157894736842
chr16	23530800	23648925	55	68250	11.3076923076923
chr2	27813875	27920125	55	70675	8.7
chr3	133294325	133378200	55	56425	8.35714285714286
chr4	140249425	140315225	55	36425	10.5365853658537
chr5	78910750	78984325	55	37275	16.7058823529412
chr5	122681700	122754225	55	39950	10.6153846153846
chr7	38760575	38835975	55	32525	17.8536585365854
chr1	220140950	220213975	54	50350	7.50943396226415
chr1	223905525	224009075	54	66825	9.33333333333333
chr11	11904525	11980475	54	39175	13.3191489361702
chr11	68280000	68383450	54	80175	4.94736842105263
chr11	85664875	85742650	54	60725	6.21052631578947
chr12	3717750	3856350	54	69600	17.0588235294118
chr13	28761075	28868850	54	34950	14.5833333333333
chr15	50718700	50795975	54	47650	13.0588235294118
chr2	54080375	54176225	54	60575	7.93103448275862
chr2	179393500	179485950	54	42700	14.2222222222222
chr4	84327100	84401200	54	38050	11.4285714285714
chr5	133996775	134060975	54	46250	6.19047619047619
chr6	152547825	152617300	54	47925	4.45454545454545
chr7	138184125	138272600	54	51200	14.1212121212121
chr7	148850800	148992550	54	59425	16.8363636363636
chr9	114123475	114212325	54	65250	12
chrX	53559975	53681300	54	101500	2.44827586206897
chr1	52227175	52306225	53	54175	5.61904761904762
chr11	117017150	117127350	53	57600	12.6229508196721
chr12	45740725	45825025	53	38975	8.94915254237288
chr12	80168250	80265875	53	35225	16.0666666666667
chr13	24992925	25080400	53	69025	2.69230769230769
chr14	73404725	73491350	53	42275	9.4
chr18	9512975	9594125	53	44525	9.06976744186047
chr20	48431500	48507350	53	45475	10.75
chr3	182731750	182811625	53	41275	14.3414634146341
chr7	72853400	72989500	53	90950	5.46835443037975
chr8	27953150	28048050	53	60625	16.3809523809524
chr9	5708575	5799025	53	40675	11.4666666666667
chr9	15424825	15509075	53	50200	10
chr1	12389500	12479775	52	44825	10.6
chr1	31403650	31480200	52	54825	4.66666666666667
chr1	35851650	35944675	52	47275	14.6086956521739
chr1	247004175	247092625	52	61750	6.8125
chr10	6467825	6569050	52	61500	12.64
chr10	26994650	27059400	52	34925	8.05882352941176
chr11	62325800	62461250	52	67225	8.72072072072072
chr11	102191025	102281525	52	42300	11.741935483871
chr12	110721900	110839375	52	67975	11.7333333333333
chr15	63982400	64052350	52	46275	6.42105263157895
chr15	86169875	86303625	52	80425	12.4
chr2	37427525	37520125	52	53650	7.125
chr2	48678175	48749475	52	52350	4.51162790697674
chr2	182328700	182405625	52	54675	8.5
chr20	40031850	40150500	52	70500	12.32
chr21	30299950	30359300	52	40100	7.90909090909091
chr5	32353775	32429875	52	48150	13.4117647058824
chr6	18186350	18262250	52	43150	5.18181818181818
chr7	98923575	99061950	52	89475	9.17647058823529
chr8	17786325	17888325	52	75625	5.52
chr10	5762800	5850575	51	59250	8.88888888888889
chr10	26777425	26862300	51	67250	2.22857142857143
chr10	101909375	101985800	51	46375	14.1
chr11	3685825	3804600	51	106875	4.4
chr11	108002900	108085100	51	62900	9.15384615384615
chr12	389650	495150	51	80550	8.74285714285714
chr19	33074025	33158375	51	51275	9.03703703703704
chr2	166735950	166805700	51	27050	10.75
chr2	209136175	209224000	51	65400	6
chr21	45447375	45561275	51	84875	10.8965517241379
chr5	37290275	37364650	51	55125	11.6363636363636
chr5	132203325	132272900	51	40925	10.3333333333333
chr6	35801225	35883575	51	31400	13.5833333333333
chr6	83829425	83897150	51	39325	9.875
chr7	5347125	5434225	51	57450	6.48484848484848
chr7	91690575	91758350	51	33350	14.6153846153846
chr10	852500	931700	50	55775	6.96296296296296
chr10	64899350	64975500	50	42950	14.2142857142857
chr12	118575850	118654350	50	46600	9.65217391304348
chr21	36161250	36253100	50	73375	3.66292134831461
chr22	32240250	32306675	50	35400	7.61538461538461
chr3	49999900	50077525	50	25525	11
chr3	58062775	58157300	50	57575	14.0606060606061
chr5	75937950	76004500	50	48925	7.44
chr6	86218750	86290825	50	28950	13.2820512820513
chr9	135468975	135567175	50	57050	10.26
chr14	39747625	39818875	49	27100	9
chr14	74358425	74454825	49	56350	11.3968253968254
chr15	38764125	38852300	49	48800	9.47826086956522
chr15	52180500	52259850	49	50300	8.64516129032258
chr17	27953725	28044725	49	52675	12.6444444444444
chr19	58695925	58851550	49	87875	10.6231884057971
chr2	152266750	152342425	49	52925	10.32
chr2	171844800	171924450	49	32225	9.96551724137931
chr20	21308825	21371150	49	40500	9.9
chr22	24698575	24773700	49	39325	13.0967741935484
chr4	146025500	146095850	49	49350	12.3809523809524
chr1	54234450	54295575	48	23475	11.7073170731707
chr10	22824175	22902775	48	48875	11.5789473684211
chr12	14573575	14659500	48	61575	7.05263157894737
chr12	49036900	49109100	48	48925	9
chr13	111274575	111375300	48	58375	13.0217391304348
chr2	128014000	128100400	48	58525	9.2952380952381
chr20	37611125	37672025	48	39650	5.13333333333333
chr20	62546850	62666500	48	73100	11.7446808510638
chr22	31934400	32029400	48	45550	10.5
chr7	101795975	101859875	48	35825	7.85
chr1	29387350	29445925	47	30200	7.42857142857143
chr12	56630425	56750750	47	65475	11.9459459459459
chr14	103917825	103979250	47	40700	6.95652173913043
chr15	31201050	31280550	47	54900	8.85714285714286
chr15	55598875	55681125	47	30200	8.3134328358209
chr15	93426475	93571000	47	116825	11.6862745098039
chr17	59944550	60002475	47	28325	6.5
chr2	69691675	69772425	47	56150	11.5
chr20	37110000	37205925	47	70250	4.84848484848485
chr20	47557175	47652325	47	70600	5.40740740740741
chr3	16335025	16420450	47	53375	11.7222222222222
chr5	145491800	145559375	47	50100	6.09090909090909
chr6	88201400	88278800	47	34700	9.2
chr7	6426900	6520350	47	52850	6.87425149700599
chr1	75170275	75231200	46	29025	10.156862745098
chr11	93400725	93498200	46	57275	10.7428571428571
chr12	56142600	56221950	46	52725	11.2173913043478
chr17	57104025	57167525	46	27150	8.26666666666667
chr17	79506325	79598900	46	69925	2.66666666666667
chr3	56638625	56707450	46	51325	5.35593220338983
chr3	132385950	132437900	46	29300	7.30434782608696
chr4	78633975	78697275	46	30950	6.87272727272727
chr5	31481425	31557450	46	52675	2.77777777777778
chr6	159144900	159238725	46	51225	9.26315789473684
chr8	95839450	95898875	46	40950	10
chr1	19399325	19655475	45	168725	10.6744186046512
chr1	36692150	36770375	45	44850	8.59154929577465
chr10	70483175	70557075	45	62800	1.39393939393939
chr11	68511400	68583300	45	46625	4.24277456647399
chr11	117206725	117282925	45	46025	5.72881355932203
chr13	46528775	46594575	45	33825	7.14285714285714
chr14	78138050	78225500	45	57750	6.66666666666667
chr15	28356600	28446775	45	34650	10.5
chr15	64363575	64497175	45	59675	9.83870967741935
chr15	65736300	65810025	45	58475	4.84848484848485
chr17	49037050	49098725	45	36225	9.6
chr18	29466250	29516425	45	26275	6.69387755102041
chr22	24422350	24535975	45	80650	10.8333333333333
chr3	27419200	27490375	45	31875	8.06896551724138
chr3	52665000	52746500	45	51375	6.91954022988506
chr3	193332650	193389300	45	34925	10.5
chr5	156711900	156821225	45	96900	4.91666666666667
chr9	74297675	74365275	45	45950	5.94594594594595
chrX	123177075	123234650	45	25175	5.46666666666667
chr1	89230075	89302825	44	26275	10.5
chr1	109293175	109354650	44	43100	2.88888888888889
chr1	203766400	203848250	44	50650	8.64
chr10	89514025	89572750	44	23175	9.03225806451613
chr12	132197925	132287500	44	75800	2.25806451612903
chr14	35221675	35283050	44	37300	7.13513513513514
chr16	74652125	74729750	44	58325	2.32558139534884
chr17	40613825	40675100	44	29325	6.94117647058824
chr18	21646275	21713650	44	39025	4.38095238095238
chr2	71575800	71638025	44	44200	2.69565217391304
chr2	204107300	204163125	44	38500	5.15789473684211
chr22	50825950	50911025	44	57325	8.21052631578947
chr3	57610625	57666350	44	32875	7.475
chr4	57307875	57369200	44	38700	9.81818181818182
chr5	72147400	72204850	44	45650	2.4
chr6	144828275	144901950	44	40625	10.375
chr9	107545775	107602825	44	30150	6.1
chr9	123249850	123334550	44	53425	8.83870967741935
chr10	35296925	35360250	43	38450	8.82352941176471
chr10	93561525	93626075	43	49850	6.71428571428571
chr12	27107875	27188200	43	30300	7.91208791208791
chr12	95645650	95694425	43	21825	7.5
chr14	35521925	35585800	43	38575	7.34375
chr2	128698275	128782125	43	60375	5.76923076923077
chr3	4801275	4861475	43	30075	9.57575757575758
chr5	10376600	10435550	43	44600	5.52941176470588
chr5	102484250	102542675	43	22875	7.69565217391304
chr5	172315525	172397550	43	36650	9.32530120481928
chr9	111630200	111692675	43	49625	6.06666666666667
chr1	11123400	11221050	42	71075	2.60240963855422
chr1	89385025	89453800	42	32025	6.42372881355932
chr1	173902250	173966375	42	47725	5.05555555555556
chr10	105133100	105210075	42	59325	3.63934426229508
chr10	122613200	122670400	42	33225	5.88
chr13	20297475	20350600	42	27875	4.82352941176471
chr13	99496850	99567725	42	33050	8.7843137254902
chr16	69901375	69976050	42	39050	8.8125
chr2	118673925	118771425	42	73775	5.18518518518519
chr22	31797825	31884025	42	64075	7.47619047619048
chr6	76333650	76398225	42	30000	5.71764705882353
chr6	90454000	90513225	42	37800	5.63380281690141
chr8	95500150	95558250	42	37700	6.96
chr1	21544350	21613075	41	48425	3.94871794871795
chr1	67406300	67454700	41	34550	6.21428571428571
chr1	173799650	173858625	41	30875	8.22222222222222
chr10	94211325	94274525	41	31725	7.84615384615385
chr12	51063825	51142200	41	62450	2.4
chr12	102131500	102190100	41	27150	7.65625
chr13	46050300	46110475	41	40450	4.38095238095238
chr14	90722975	90784625	41	43175	7.91304347826087
chr16	3775925	3860850	41	63650	6.55944055944056
chr16	50317550	50399425	41	59900	5.33333333333333
chr2	102441700	102510525	41	54850	3.65217391304348
chr2	173424575	173472600	41	29725	5.4
chr5	178987900	179049750	41	47250	4.64285714285714
chr7	158522650	158591000	41	52400	5
chr9	72876675	72948000	41	37975	6.26
chr9	94970875	95085725	41	87000	6.74509803921569
chr9	128059650	128129450	41	50800	5.14285714285714
chr13	103254850	103332600	40	60725	3.21311475409836
chr16	4847275	4937450	40	66825	6.57971014492754
chr19	45506800	45594450	40	46550	7.04761904761905
chr2	112817025	112880425	40	39875	5.35483870967742
chr2	180808550	180858175	40	30300	5.03030303030303
chr20	5524600	5584975	40	45400	6.28
chr3	194126575	194181600	40	28500	7.6734693877551
chr4	110412400	110464600	40	35425	3.77777777777778
chr7	139059075	139112800	40	37900	4.05882352941176
chr7	139252775	139316150	40	42450	4.22222222222222
chr10	70666275	70710675	39	27575	2.95652173913043
chr10	120868175	120921650	39	31100	6.83870967741935
chr11	74521900	74596300	39	40850	5.53846153846154
chr14	50239150	50317625	39	66450	1.92307692307692
chr15	43312075	43367075	39	40525	3.43589743589744
chr15	65847225	65897525	39	34375	2.77777777777778
chr15	90969475	91046000	39	66875	2.8125
chr16	50778675	50835125	39	38225	4.81481481481481
chr17	80521250	80602700	39	56850	3.37106918238994
chr19	10871125	10944500	39	57775	2.85714285714286
chr2	114670875	114719450	39	38650	1.17948717948718
chr4	83738375	83803150	39	46200	3.05882352941176
chr5	140893950	140968900	39	59500	4.25806451612903
chr5	179660150	179714050	39	39975	5.36585365853659
chr6	161491700	161544500	39	36500	6.17391304347826
chr1	51819225	51876100	38	33700	6.64285714285714
chr1	156165375	156249950	38	52675	5.88976377952756
chr1	184662075	184706875	38	29425	5.68421052631579
chr11	10482850	10555675	38	48150	5.90476190476191
chr11	70164475	70231375	38	48200	4.34146341463415
chr11	118870675	119006100	38	61925	6.65420560747664
chr12	965825	1042225	38	64225	6.94117647058824
chr12	21594625	21670775	38	42050	6.22222222222222
chr12	64855400	64894500	38	21350	6.28571428571429
chr13	49736475	49782825	38	27925	3.52941176470588
chr14	35466350	35502975	38	23875	2.59259259259259
chr16	16173800	16239550	38	55175	1.875
chr17	57987900	58037275	38	32875	6.5
chr19	2173200	2277375	38	58675	6
chr19	19386050	19468875	38	63700	6.77777777777778
chr20	33308175	33370150	38	39700	5.39393939393939
chr21	40634100	40683550	38	30575	6.88888888888889
chr3	125256025	125301775	38	22250	6.90909090909091
chr5	55233975	55273850	38	27575	4.38095238095238
chr5	61643675	61697225	38	35475	5.87096774193548
chr6	36438375	36509675	38	54675	2.95833333333333
chr7	44684725	44749950	38	43475	6.5
chr9	132838350	132893950	38	36400	4.69135802469136
chr1	114357300	114406350	37	21100	4.98181818181818
chr1	171482075	171563825	37	70775	2.22222222222222
chr10	98280375	98336575	37	31575	6.23809523809524
chr12	62924525	62969075	37	23375	5.23076923076923
chr12	69084075	69133050	37	32200	5.18518518518519
chr12	116394925	116459075	37	49250	4.94117647058824
chr12	123773850	123835000	37	52750	1.41176470588235
chr14	64877875	64924100	37	26125	6.32558139534884
chr14	95876475	95947750	37	52000	3.46666666666667
chr15	50917625	50958675	37	30275	5.88888888888889
chr17	60638025	60693975	37	37175	2.47368421052632
chr2	61699825	61759925	37	46250	5.35714285714286
chr21	34002125	34053900	37	32050	6
chr22	43190975	43243625	37	31325	4.41176470588235
chr3	153968250	154033600	37	43650	4.53061224489796
chr5	64863650	64912850	37	37225	3.3953488372093
chr5	96320675	96373550	37	36000	2.91304347826087
chr8	133718250	133769775	37	32075	5.76
chr8	142146600	142208300	37	41300	4.5
chrX	70588075	70646300	37	40150	4
chr10	75841825	75908200	36	47150	5.54545454545455
chr11	128612675	128689525	36	62050	4.75
chr12	121650925	121716825	36	33075	5.82608695652174
chr15	59169400	59222075	36	37625	5.72413793103448
chr16	67894325	67997425	36	53500	4.80357142857143
chr19	21909550	21948275	36	22700	5.36842105263158
chr2	208420275	208462500	36	29025	2.88888888888889
chr2	223474700	223513325	36	24650	3.36842105263158
chr4	39888625	39929775	36	29375	5.09090909090909
chr6	146228675	146276475	36	30625	3.16393442622951
chr8	28990450	29048400	36	31725	4.76
chr8	98699575	98739025	36	25550	4.42857142857143
chr9	134445100	134526575	36	64950	3.18518518518519
chr10	43279850	43328200	35	34775	2.7037037037037
chr10	103741025	103794125	35	37650	3.71428571428571
chr10	114154525	114205225	35	40725	1.91666666666667
chr14	73528575	73592075	35	49325	3.51515151515152
chr15	99449625	99505925	35	35600	4.875
chr16	70506400	70609700	35	79600	3.38888888888889
chr16	71764075	71823575	35	42375	5.41176470588235
chr2	32605825	32644200	35	21975	3.66666666666667
chr2	69622850	69658775	35	18950	4.23255813953488
chr20	34482725	34537275	35	34050	3.84
chr4	13568900	13622050	35	45250	3.14285714285714
chr5	156905850	156947075	35	26475	3.64102564102564
chr7	43647400	43686650	35	30050	1.62962962962963
chr9	115919750	115975300	35	45375	3.2
chr1	17312275	17378225	34	39850	3.14285714285714
chr1	246784525	246833200	34	28675	2.53333333333333
chr10	97364850	97412975	34	34500	4.27906976744186
chr10	121661650	121704150	34	33650	2.17647058823529
chr14	21672675	21737375	34	53325	2.78260869565217
chr14	45564350	45598900	34	22050	2.13333333333333
chr3	100432800	100472000	34	25275	4
chr3	180662400	180705800	34	26825	4.375
chr3	185308175	185349775	34	29250	3.10344827586207
chr6	108190700	108235375	34	29100	3.44444444444444
chr9	32446700	32501075	34	37700	3.475
chr9	131712775	131778125	34	55225	1.9047619047619
chr1	236687450	236765975	33	63400	3.81132075471698
chr10	102676350	102726375	33	37875	4.6
chr11	128324875	128391825	33	54600	3.58333333333333
chr14	89033900	89080325	33	35075	3.05882352941176
chr15	22989975	23031250	33	27700	4.25806451612903
chr15	68443700	68486675	33	27175	3.84
chr17	40442225	40500600	33	45675	1.41666666666667
chr18	21086350	21156600	33	55700	4.35
chr2	231926075	231966875	33	31200	3.9375
chr6	43457500	43541300	33	59525	3.70967741935484
chr9	111792825	111836075	33	31050	4
chr9	125827100	125873250	33	33625	2.35294117647059
chr9	127618950	127701050	33	48000	3.92207792207792
chr1	46068400	46126925	32	45700	3.48571428571429
chr1	183484950	183536125	32	35575	4.04761904761905
chr10	115883225	115917325	32	22375	3.73913043478261
chr12	113703075	113761250	32	45200	3.15254237288136
chr14	99891625	99932175	32	25275	3.64705882352941
chr16	14668625	14722325	32	43350	1.76190476190476
chr17	49255450	49302625	32	36450	3.375
chr19	21205625	21249575	32	28150	3.40740740740741
chr2	43776325	43819250	32	26675	3.8
chr20	30264350	30308425	32	24050	4
chr22	22110900	22162150	32	36000	3.92156862745098
chr4	184585025	184636075	32	38400	3.75
chr5	70831900	70864450	32	21650	3.93103448275862
chr5	169399825	169513400	32	87825	3.20975609756098
chr7	127326450	127377825	32	36700	3.42857142857143
chr7	154734975	154768875	32	23400	2.2
chr8	38769025	38822125	32	37250	3.92857142857143
chr8	97292875	97348850	32	41850	3.1025641025641
chr11	48140625	48191175	31	39875	3.36585365853659
chr19	11091850	11157425	31	53975	1.74603174603175
chr19	50478775	50551475	31	50600	3.49074074074074
chr2	9646775	9676900	31	19825	3.66666666666667
chr20	47240025	47327675	31	81325	0.592592592592593
chr22	19316100	19399325	31	70575	3.22222222222222
chr3	49315375	49374725	31	51125	1.5625
chr3	184621375	184664375	31	23225	3.64285714285714
chr4	74004250	74042925	31	27300	2.73684210526316
chr4	103488150	103538850	31	34125	3.29166666666667
chr5	86659300	86706750	31	35350	3.71428571428571
chr5	176357700	176385200	31	19400	2.31578947368421
chr6	159002025	159065700	31	44475	3.53846153846154
chr7	91825850	91870800	31	33150	2.28
chr8	42131075	42190100	31	47550	3.23809523809524
chr9	19056575	19096550	31	29750	2.75
chr1	59120000	59160625	30	27475	2.19047619047619
chr12	11991400	12026350	30	19850	3.21428571428571
chr13	113148525	113181375	30	21975	1.91666666666667
chr15	78755250	78793525	30	32525	2.19047619047619
chr19	10240375	10303300	30	53200	2
chr19	32838950	32875475	30	25250	2.97435897435897
chr2	109067425	109114500	30	36625	1.6875
chr2	240896250	240934975	30	28250	2.75
chr21	33680900	33761050	30	65600	3
chr3	15252125	15311075	30	43775	3.36363636363636
chr3	100057975	100105250	30	31450	3.02439024390244
chr3	160217600	160253525	30	26625	1.80952380952381
chr3	186750575	186797400	30	33325	2.20472440944882
chr4	154500800	154559225	30	53075	0.654545454545455
chr5	54550225	54594125	30	35500	1.78947368421053
chr5	98190475	98240850	30	44775	1.06666666666667
chr6	74173925	74214700	30	32650	1.49333333333333
chr7	86791450	86838150	30	36125	3.18918918918919
chr8	59472125	59517625	30	31025	3.25
chr9	94793650	94843950	30	39300	1.12
chr1	198659875	198725700	29	58150	1.29411764705882
chr1	204390550	204433375	29	28850	2.85
chr1	211444500	211478650	29	24300	1.52
chr11	66384825	66438825	29	37025	2.47058823529412
chr14	22975175	23022675	29	35600	3.05555555555556
chr15	22837125	22873700	29	26725	2.19672131147541
chr15	59345275	59390500	29	33825	2.50909090909091
chr16	24928975	24990025	29	51800	2.16666666666667
chr16	87737000	87797925	29	43575	2.625
chr2	196997375	197036250	29	31075	2.66666666666667
chr22	30050900	30094100	29	33025	1.67567567567568
chr3	57544900	57572350	29	18850	2.21212121212121
chr5	32232825	32275800	29	34625	2.11764705882353
chr5	79438500	79473750	29	24525	2.88888888888889
chr5	154264675	154312175	29	39275	2.51162790697674
chr1	167620300	167676475	28	47075	2.45
chr1	186280075	186342575	28	55325	0.826086956521739
chr11	65340925	65429500	28	63250	2.08823529411765
chr12	48448900	48492000	28	29325	2.75471698113208
chr13	52984900	53016625	28	21225	2.6
chr17	37028800	37077500	28	38150	2.24
chr17	37561300	37604775	28	36100	2.31578947368421
chr17	76060375	76139050	28	64650	1.97402597402597
chr18	12323100	12369500	28	36025	2.51612903225806
chr2	48018350	48066975	28	41275	2.22857142857143
chr20	46250950	46291625	28	34825	1.09090909090909
chr3	57269925	57305875	28	22450	2.55813953488372
chr8	37964500	37999000	28	26975	2.32258064516129
chr9	100402675	100455500	28	46125	1.10344827586207
chr11	134018825	134065250	27	33850	1.43859649122807
chr14	68214500	68280850	27	57300	1.27272727272727
chr15	42702225	42747100	27	37400	1.09090909090909
chr16	70154300	70196875	27	34725	2
chr2	120702600	120735775	27	22450	2.125
chr2	216179450	216216100	27	27300	2.3030303030303
chr20	31940525	31985175	27	28925	2.41558441558442
chr21	37705625	37750600	27	40450	1.64705882352941
chr22	42018250	42078275	27	45275	1.56232686980609
chr3	122245700	122293650	27	33875	2.47058823529412
chr5	39102725	39143100	27	34275	1.03448275862069
chr7	105176000	105210300	27	27275	1.58823529411765
chr10	70130250	70154175	26	15200	2.35
chr11	66890475	66921275	26	19675	2.19512195121951
chr12	101752575	101782050	26	20725	1.80392156862745
chr13	98637175	98675975	26	32950	1.15789473684211
chr14	20813875	20876875	26	50600	2.35483870967742
chr14	35031775	35079550	26	39350	1.84
chr14	95566125	95599925	26	24600	2.27450980392157
chr16	2100225	2147500	26	39200	1.11111111111111
chr16	56487350	56519700	26	24925	1.29411764705882
chr16	58550575	58635175	26	78275	0.63013698630137
chr16	84081875	84135750	26	46675	1.48717948717949
chr17	27586075	27617675	26	25100	1.41666666666667
chr2	60986750	61031225	26	38450	1.08771929824561
chr4	39287750	39329300	26	32775	1.40740740740741
chr5	133451400	133509650	26	53100	0.536585365853659
chr5	134665925	134729400	26	54750	1.74193548387097
chr7	129657400	129686125	26	21200	1.70491803278689
chr8	104059125	104083825	26	19825	0.962962962962963
chr9	134305475	134405525	26	85475	1.48148148148148
chrX	16847350	16881200	26	21675	2.20689655172414
chrX	20169225	20196025	26	18450	1.8125
chr1	230794200	230830425	25	31375	1.25
chr11	77375475	77410925	25	28850	1.5
chr14	51188025	51244125	25	49225	0.717948717948718
chr14	102441650	102520725	25	73275	1.54385964912281
chr16	31733875	31768900	25	20400	2.07017543859649
chr16	74480550	74530775	25	44200	0.941176470588235
chr16	89941050	89979325	25	31500	1.90243902439024
chr17	40851275	40883600	25	26700	1.04761904761905
chr19	19895725	19926700	25	21825	2.07692307692308
chr2	39217275	39241200	25	17875	0.96
chr22	26845850	26906425	25	44500	2.03125
chr3	9467275	9523350	25	49900	0.794520547945205
chr3	148867100	148890400	25	17125	1.22448979591837
chr5	68397625	68426375	25	20725	1.5
chr6	131900225	131946850	25	41250	0.814814814814815
chr7	129348625	129391825	25	30850	2.0952380952381
chr9	33025350	33074950	25	39375	1.35294117647059
chr1	203665400	203710800	24	38250	1.44444444444444
chr1	235381300	235403500	24	15350	1.74545454545455
chr10	3141675	3212425	24	62025	1.05454545454545
chr10	7794125	7824750	24	25075	1.47368421052632
chr10	71119725	71164650	24	39500	0.871794871794872
chr12	104474625	104497000	24	16100	1.66666666666667
chr12	114338175	114400975	24	54150	1.73737373737374
chr14	103336325	103378825	24	31700	1.72727272727273
chr14	104119275	104176375	24	49750	1
chr2	11919650	11968600	24	40475	1.58620689655172
chr20	18504575	18543800	24	32625	1.45945945945946
chr20	35517525	35576450	24	53775	1.77142857142857
chr4	57851000	57898750	24	42825	0.68
chr6	33225225	33280300	24	39075	1.22695035460993
chr6	111980925	112041600	24	51025	0.676470588235294
chr7	6054750	6089775	24	30650	1.14893617021277
chr7	105252425	105306325	24	40275	1.92592592592593
chr8	133790075	133811950	24	14650	1.6
chr9	104297750	104329300	24	26275	1.08333333333333
chr1	37940950	37975900	23	25675	1.61904761904762
chr1	224575025	224617075	23	36975	1.62162162162162
chr10	1123350	1177850	23	49300	0.695652173913043
chr12	98921675	98946150	23	18500	1.40425531914894
chr16	11842975	11876000	23	28000	1.2
chr16	89581700	89631575	23	37400	1.72067039106145
chr17	8346775	8387750	23	35250	1.01960784313725
chr19	16508800	16552900	23	35250	1.38461538461538
chr2	10779575	10808300	23	18800	1.45
chr2	32822575	32845500	23	15975	1.54838709677419
chr2	160599075	160625125	23	19625	1.19230769230769
chr3	10292650	10332575	23	29875	1.68571428571429
chr3	52764275	52789400	23	18075	1.3953488372093
chr3	142123125	142151800	23	22800	1.63636363636364
chr4	183804450	183836500	23	24275	1.62962962962963
chr5	96223225	96256075	23	24125	1.53488372093023
chr6	44358000	44404000	23	36875	1.1
chr7	30638325	30675900	23	32300	0.469135802469136
chr7	128387825	128413900	23	19700	1.02325581395349
chr1	3730750	3768825	22	28600	1.5
chr1	16235675	16275150	22	35800	1.18181818181818
chr10	74883075	74918100	22	25950	1.14666666666667
chr13	21948575	21968600	22	14350	1.15384615384615
chr13	113872675	113919700	22	39900	0.8
chr15	66599025	66629050	22	23825	1.42857142857143
chr16	53485575	53533325	22	40300	1.31972789115646
chr16	68200050	68229025	22	22925	1.35294117647059
chr17	17030175	17093900	22	56500	0.934210526315789
chr17	17114600	17179650	22	45225	1.46627565982405
chr17	34142900	34177425	22	29875	1.5
chr17	49342575	49371925	22	25600	0.909090909090909
chr17	57721075	57777525	22	51700	0.857142857142857
chr17	65716625	65747750	22	27200	0.848484848484849
chr18	2769175	2805975	22	29550	1.36363636363636
chr2	65296500	65332250	22	29975	1.41176470588235
chr2	65473250	65500700	22	20300	1.41463414634146
chr2	86670275	86738075	22	60975	1.11764705882353
chr3	196528100	196559175	22	24350	1.51724137931034
chr7	127943300	127979875	22	31375	0.588235294117647
chr9	88910975	88961550	22	44225	1.5
chr9	123895700	123949000	22	45550	1.46808510638298
chr9	130493525	130537575	22	33625	1.45454545454545
chr1	23379450	23421125	21	32225	1.26470588235294
chr1	150900125	150941800	21	35900	0.814814814814815
chr10	13151025	13185200	21	26800	1.16981132075472
chr10	112635725	112661125	21	19825	1.02941176470588
chr11	18303225	18333650	21	25050	0.851063829787234
chr12	69205600	69236875	21	25950	1.10204081632653
chr12	125430850	125470900	21	32600	0.746268656716418
chr17	76789300	76834875	21	41250	0.56
chr18	33715400	33757650	21	38200	1.35714285714286
chr3	3177725	3216225	21	34275	0.888888888888889
chr3	112716475	112736400	21	16750	0.549019607843137
chr4	48835650	48856900	21	14475	1.38028169014085
chr4	88274425	88296325	21	15825	1.36842105263158
chr4	119609025	119634575	21	18675	1.25
chr4	144438475	144476625	21	33925	0.666666666666667
chr5	156634600	156683675	21	43450	0.96969696969697
chr1	15952975	15989375	20	29075	1.18518518518519
chr1	33239225	33264300	20	19325	1.21951219512195
chr1	100733500	100759025	20	22525	0.785714285714286
chr1	146734875	146770025	20	28500	0.863905325443787
chr16	70789100	70822850	20	28550	1.2258064516129
chr2	54839225	54898475	20	56325	0.5
chr2	85846150	85880675	20	31750	0.275862068965517
chr2	136509025	136544000	20	29775	0.8
chr2	201995625	202032675	20	31200	0.588235294117647
chr20	47837925	47892525	20	48550	1.00990099009901
chr21	30400625	30442325	20	37925	1.08333333333333
chr3	152162450	152184225	20	17100	0.84
chr4	850425	907450	20	50225	1.03846153846154
chr4	6578700	6623600	20	39425	1.21428571428571
chr4	6995025	7034675	20	33900	0.666666666666667
chr6	111312000	111334650	20	16500	1.04
chr6	160460725	160527975	20	60975	0.488479262672811
chr8	30534175	30567550	20	27925	0.842105263157895
chr8	101931250	101960875	20	24150	0.790697674418605
chr9	117096725	117147700	20	46625	1.11111111111111
chr9	131269475	131305750	20	29250	1.10869565217391
chr1	33117950	33152575	19	30625	0.58974358974359
chr11	33767725	33792350	19	20575	0.447368421052632
chr13	100188625	100217375	19	23375	0.8
chr15	65946225	65968275	19	17275	0.985507246376812
chr15	75646975	75707225	19	52700	0.901408450704225
chr16	237275	278150	19	35700	0.74468085106383
chr16	11962350	11991000	19	22600	0.905660377358491
chr17	30189025	30226675	19	34425	0.328358208955224
chr2	101874225	101906350	19	28150	0.895522388059702
chr2	206984625	207016450	19	28900	0.742857142857143
chr20	30112800	30144550	19	25325	0.67741935483871
chr22	23595625	23645950	19	44425	0.857142857142857
chr22	38247125	38288275	19	36175	1.03448275862069
chr3	13355075	13442200	19	81675	0.717948717948718
chr3	25658425	25678925	19	16575	0.967741935483871
chr3	36865575	36905325	19	33425	0.727272727272727
chr6	106988950	107019075	19	22800	0.9375
chr7	106820100	106851650	19	28275	0.96551724137931
chr9	411550	466900	19	48850	0.85
chr9	131328675	131397350	19	63500	0.5
chr1	90475625	90493825	18	14250	0.918918918918919
chr1	150704025	150733400	18	24950	0.8
chr10	127409800	127456050	18	43250	0.72
chr12	51673925	51708425	18	29375	0.523809523809524
chr12	64803725	64837500	18	30775	0.580645161290323
chr12	96396050	96422575	18	22600	0.777777777777778
chr15	70339100	70386725	18	45150	0.75
chr16	30485575	30533950	18	43150	0.441558441558442
chr19	14552200	14582525	18	26175	0.62962962962963
chr19	46322750	46360375	18	33975	0.944444444444444
chr2	15735575	15776275	18	33275	0.746268656716418
chr2	216975425	217037575	18	56700	0.9
chr20	31015200	31055625	18	33775	0.790697674418605
chr21	47652800	47704450	18	45600	0.656
chr22	30183350	30230550	18	41500	0.876190476190476
chr22	41222525	41247625	18	21575	0.875
chr22	41640950	41680050	18	35300	0.478260869565217
chr22	44356600	44390700	18	28500	0.813397129186603
chr3	33427650	33458050	18	25975	0.936170212765957
chr3	69072675	69098550	18	20725	0.814814814814815
chr8	21826975	21864750	18	32975	0.823529411764706
chr8	82574500	82593850	18	14550	0.944444444444444
chr1	21063700	21107025	17	38700	0.677966101694915
chr1	67501750	67516100	17	11325	0.823529411764706
chr1	202708150	202733600	17	19425	0.772413793103448
chr11	47295325	47341425	17	42200	0.703703703703704
chr16	67153800	67183175	17	25000	0.632911392405063
chr17	37646725	37689075	17	38800	0.421052631578947
chr17	73804700	73838800	17	28000	0.755760368663594
chr19	34923750	34964700	17	37875	0.642857142857143
chr19	47175650	47215525	17	36300	0.716981132075472
chr2	29144475	29172350	17	24650	0.588235294117647
chr22	42261925	42303050	17	37100	0.653061224489796
chr3	12610275	12653825	17	39950	0.494623655913978
chr4	76867925	76903625	17	30375	0.4
chr5	38940775	38965075	17	20600	0.615384615384615
chr5	96097375	96137350	17	37425	0.689655172413793
chr6	33630650	33666600	17	31650	0.610526315789474
chr6	149837400	149862275	17	22000	0.571428571428571
chr1	78172275	78197750	16	22900	0.529411764705882
chr1	113635800	113669800	16	31400	0.258064516129032
chr10	101991450	102022075	16	26100	0.65625
chr14	62188225	62214700	16	24350	0.337349397590361
chr14	81948675	81974850	16	22500	0.696629213483146
chr14	93121875	93157250	16	32750	0.336842105263158
chr14	102343675	102389975	16	41225	0.676470588235294
chr15	42450925	42484975	16	31025	0.340425531914894
chr16	24797825	24840250	16	38325	0.448717948717949
chr16	67644600	67674000	16	25900	0.492753623188406
chr17	41566725	41605800	16	36525	0.444444444444444
chr17	42927275	42964475	16	33525	0.333333333333333
chr2	113303675	113334950	16	28525	0.736842105263158
chr2	197632600	197659000	16	23300	0.666666666666667
chr21	45089300	45116825	16	24175	0.72
chr22	29901250	29946775	16	38300	0.520547945205479
chr3	15054025	15095050	16	38425	0.736842105263158
chr7	50426975	50472550	16	42075	0.666666666666667
chr8	56698050	56724950	16	23025	0.666666666666667
chr1	32495675	32528700	15	29750	0.22360248447205
chr1	39887875	39941500	15	49925	0.290598290598291
chr1	78407625	78438000	15	27950	0.64
chr12	62776475	62799500	15	18875	0.578125
chr12	104512400	104528100	15	13075	0.463768115942029
chr13	99099700	99127500	15	24175	0.512820512820513
chr14	76632925	76651700	15	15600	0.49438202247191
chr16	57238400	57270625	15	29225	0.361111111111111
chr16	66755725	66783500	15	24600	0.615384615384615
chr2	73983425	74004975	15	17800	0.620689655172414
chr2	106723450	106746050	15	19675	0.495238095238095
chr2	153510575	153538025	15	25450	0.428571428571429
chr22	36676500	36745475	15	63625	0.556053811659193
chr22	41520175	41576850	15	53250	0.357142857142857
chr5	147777225	147808875	15	27825	0.56
chr5	149384100	149436100	15	48425	0.56
chr6	7393375	7419725	15	23575	0.555555555555556
chr7	138730175	138776600	15	42375	0.464285714285714
chr8	11677375	11711950	15	31225	0.407079646017699
chr1	162481175	162496325	14	12900	0.470588235294118
chr10	101498325	101520775	14	20475	0.216216216216216
chr11	34471325	34495175	14	20775	0.51219512195122
chr11	35198000	35234375	14	34025	0.533333333333333
chr11	43904325	43927100	14	18900	0.465753424657534
chr11	68674525	68708475	14	30275	0.483870967741935
chr11	118359425	118396200	14	34150	0.360655737704918
chr12	118817225	118842475	14	22575	0.351351351351351
chr15	41364525	41388750	14	22600	0.444444444444444
chr17	66511225	66537075	14	21850	0.555555555555556
chr18	77462775	77504300	14	38725	0.16580310880829
chr19	21547300	21563800	14	14375	0.4
chr2	242164975	242208425	14	40425	0.488888888888889
chr20	49549925	49568825	14	16175	0.357142857142857
chr20	55047875	55069600	14	18375	0.529411764705882
chr21	33054175	33075925	14	19150	0.483870967741935
chr22	50644425	50668525	14	20925	0.538461538461538
chr5	6596675	6631800	14	31975	0.551724137931034
chr5	56542150	56560050	14	15400	0.484848484848485
chr6	4035775	4065725	14	27000	0.553191489361702
chr8	42917075	42941875	14	20100	0.547945205479452
chr9	36336600	36358600	14	19775	0.428571428571429
chr1	38335300	38356625	13	18075	0.489795918367347
chr1	71523950	71544300	13	18425	0.382978723404255
chr1	155628175	155651450	13	21375	0.366666666666667
chr1	160272625	160310200	13	34950	0.366412213740458
chr1	206754200	206781275	13	24250	0.273381294964029
chr10	121586475	121610025	13	21900	0.177215189873418
chr11	14479150	14519825	13	38650	0.416666666666667
chr11	118619500	118657200	13	35075	0.472049689440994
chr12	109934200	109973975	13	35875	0.369747899159664
chr12	117589725	117624550	13	32550	0.298245614035088
chr14	91922375	91956975	13	32350	0.32
chr16	22313275	22348675	13	32150	0.25
chr16	30970475	30995975	13	23000	0.4
chr19	50285050	50310150	13	21450	0.476190476190476
chr2	74377775	74399900	13	20675	0.235294117647059
chr2	84655550	84671275	13	13350	0.475
chr2	203140050	203172925	13	30200	0.468085106382979
chr3	9692650	9744975	13	50350	0.272727272727273
chr3	101366600	101391000	13	21225	0.440677966101695
chr1	32370850	32385500	12	13125	0.352941176470588
chr1	160179550	160213900	12	32825	0.236559139784946
chr1	206646075	206672575	12	24350	0.306122448979592
chr11	82875125	82898175	12	21425	0.166666666666667
chr12	4385200	4417950	12	30950	0.352941176470588
chr12	123238500	123255875	12	15825	0.355555555555556
chr14	61992275	62019250	12	24500	0.347826086956522
chr14	75126550	75144200	12	15850	0.326530612244898
chr15	45697600	45715275	12	15875	0.406779661016949
chr17	2569525	2588150	12	16150	0.37037037037037
chr17	75471325	75498250	12	23900	0.363636363636364
chr19	10460475	10480525	12	16650	0.43312101910828
chr19	11212900	11232000	12	16625	0.424242424242424
chr2	28999625	29024200	12	22200	0.425531914893617
chr2	128242000	128263650	12	19300	0.434782608695652
chr2	240936900	240961025	12	21975	0.336633663366337
chr3	14484800	14531925	12	44100	0.31304347826087
chr3	179296800	179320100	12	21350	0.307692307692308
chr6	10697800	10710975	12	11225	0.422222222222222
chr6	52125975	52147700	12	19500	0.378947368421053
chr6	86320050	86349800	12	27575	0.32
chr8	17131825	17148575	12	14725	0.369230769230769
chr8	19677175	19706925	12	26725	0.380952380952381
chr8	124790800	124815350	12	22750	0.252873563218391
chr9	100757025	100782350	12	22825	0.426666666666667
chr1	110124600	110137275	11	11050	0.333333333333333
chr1	154197600	154237200	11	37550	0.26530612244898
chr10	104110150	104143025	11	28800	0.268041237113402
chr11	34129700	34173750	11	41550	0.338709677419355
chr11	95505900	95520450	11	12425	0.337349397590361
chr11	118234725	118268675	11	32325	0.212121212121212
chr12	50821600	50837300	11	14000	0.333333333333333
chr12	72000175	72030875	11	29425	0.133333333333333
chr12	76445175	76461775	11	14950	0.307692307692308
chr13	95221950	95235650	11	12100	0.365217391304348
chr16	58193225	58209300	11	14225	0.342342342342342
chr17	40122775	40155700	11	30200	0.23469387755102
chr2	69023650	69055475	11	30025	0.37037037037037
chr2	183619325	183631725	11	11075	0.292682926829268
chr21	44259300	44285750	11	23325	0.275862068965517
chr22	32781350	32799100	11	16075	0.35
chr22	42979025	43003000	11	21825	0.233502538071066
chr3	169882500	169896675	11	12750	0.263157894736842
chr3	197494425	197509650	11	13700	0.324324324324324
chr6	136578450	136601675	11	21725	0.255813953488372
chr7	66406475	66424500	11	16325	0.32
chrX	2632550	2649375	11	15075	0.285714285714286
chr1	101370150	101381575	10	9825	0.311111111111111
chr1	153712775	153737975	10	22700	0.27906976744186
chr1	155781575	155797975	10	14450	0.253521126760563
chr1	169820450	169848500	10	26600	0.246913580246914
chr10	6141850	6159225	10	15350	0.304347826086957
chr10	13360800	13375150	10	12550	0.231404958677686
chr10	99210775	99242325	10	30200	0.148148148148148
chr11	13375825	13411550	10	33875	0.181818181818182
chr11	116616900	116636375	10	18200	0.191489361702128
chr11	125466475	125492200	10	24125	0.146341463414634
chr12	120563925	120603525	10	37475	0.174757281553398
chr12	124088625	124116150	10	25025	0.278481012658228
chr14	100561400	100611925	10	48500	0.211538461538462
chr15	25295250	25341400	10	45050	0.173913043478261
chr16	27470450	27524500	10	51275	0.186915887850467
chr16	30711275	30737850	10	25050	0.189473684210526
chr16	70286100	70306025	10	18350	0.267605633802817
chr16	70388525	70407925	10	17275	0.27906976744186
chr17	5423475	5458200	10	32525	0.254901960784314
chr17	30680275	30710175	10	28150	0.135135135135135
chr17	46987875	47016125	10	26325	0.282828282828283
chr17	74034075	74065025	10	28850	0.155737704918033
chr18	21042225	21062775	10	18850	0.27027027027027
chr19	4682150	4706250	10	21875	0.225806451612903
chr19	50097025	50114000	10	14950	0.247422680412371
chr2	74071000	74094425	10	21500	0.272251308900524
chr20	17596825	17623775	10	25250	0.170212765957447
chr3	52381725	52405300	10	21125	0.268041237113402
chr3	126166575	126191150	10	22750	0.25
chr5	154177200	154197975	10	18875	0.297872340425532
chr7	5248850	5272725	10	22275	0.194029850746269
chr1	12246600	12269000	9	19850	0.252631578947368
chr1	24769750	24788550	9	16425	0.253968253968254
chr1	24971975	25002450	9	29425	0.1875
chr1	25227600	25254325	9	25150	0.224299065420561
chr1	118479200	118503425	9	22925	0.188679245283019
chr1	145682525	145692675	9	8900	0.24
chr1	200623550	200635800	9	10825	0.275862068965517
chr1	222889050	222910125	9	19300	0.231578947368421
chr1	224553425	224565175	9	10700	0.226415094339623
chr1	226033250	226066875	9	32525	0.0483091787439614
chr10	100176200	100197950	9	20125	0.194690265486726
chr11	34093025	34123075	9	29150	0.185567010309278
chr11	59402700	59429325	9	24750	0.260869565217391
chr12	6678550	6712075	9	31950	0.125490196078431
chr12	120527650	120546650	9	17450	0.24
chr12	120893075	120905225	9	11225	0.209302325581395
chr14	53175475	53193725	9	16350	0.244186046511628
chr15	91540900	91558025	9	15700	0.256880733944954
chr16	23484675	23507900	9	21500	0.265060240963855
chr16	28107350	28147900	9	38925	0.119760479041916
chr16	29841175	29859450	9	16575	0.245283018867925
chr16	58216475	58230275	9	12100	0.238095238095238
chr17	40033125	40070600	9	35325	0.145251396648045
chr17	40351500	40371200	9	18675	0.109090909090909
chr17	43160750	43186850	9	24100	0.256410256410256
chr17	47672600	47689950	9	15600	0.219178082191781
chr17	61864325	61903400	9	37675	0.148936170212766
chr17	76389425	76405925	9	15225	0.272727272727273
chr17	76666650	76705900	9	36150	0.201138519924099
chr18	2908675	2934950	9	24475	0.178861788617886
chr19	5586450	5621425	9	33000	0.183908045977011
chr19	19112050	19130300	9	16400	0.215909090909091
chr19	33597225	33610725	9	12125	0.260355029585799
chr19	42392125	42412525	9	18875	0.241206030150754
chr2	171806000	171824950	9	17575	0.231578947368421
chr2	233420925	233440325	9	17850	0.194690265486726
chr20	33717450	33732050	9	13075	0.25531914893617
chr20	35826175	35844500	9	17325	0.272727272727273
chr20	43115950	43142850	9	24950	0.169230769230769
chr20	48557550	48574425	9	15625	0.25
chr22	24157850	24178825	9	19575	0.166666666666667
chr3	139065075	139095150	9	28925	0.230769230769231
chr4	3506675	3528675	9	20400	0.230769230769231
chr4	10073950	10107600	9	32800	0.116666666666667
chr4	103715800	103731125	9	14250	0.210526315789474
chr4	122723825	122739725	9	14675	0.177215189873418
chr4	185307750	185331050	9	21800	0.144
chr5	179145950	179158200	9	11375	0.272727272727273
chr6	37411650	37432475	9	19275	0.166666666666667
chr6	42629900	42654000	9	22675	0.262295081967213
chr7	1514175	1542800	9	26700	0.205714285714286
chr7	2397275	2422075	9	22900	0.263736263736264
chr7	6182175	6203100	9	19600	0.2
chr7	106517300	106537400	9	18625	0.229166666666667
chr7	155557125	155576000	9	17700	0.136
chr1	40205750	40226075	8	19125	0.162162162162162
chr1	44143575	44170875	8	25675	0.12987012987013
chr1	117632050	117645100	8	11800	0.195121951219512
chr1	168198925	168214500	8	14600	0.208588957055215
chr1	180151000	180161375	8	9675	0.173913043478261
chr1	182811625	182858375	8	45525	0.0597014925373134
chr1	200939175	200975925	8	35125	0.0821917808219178
chr1	225586675	225608750	8	21200	0.166666666666667
chr10	5950225	5973400	8	21800	0.115384615384615
chr11	45876700	45904325	8	25400	0.231046931407942
chr11	46807125	46821575	8	13475	0.155844155844156
chr11	61168525	61196600	8	26700	0.159090909090909
chr11	93521125	93549275	8	26750	0.149122807017544
chr12	53410000	53434525	8	22850	0.125
chr12	53904125	53920425	8	15250	0.2
chr12	124209100	124227125	8	16900	0.142131979695431
chr13	20231850	20251100	8	18225	0.145454545454545
chr14	67809725	67819450	8	9050	0.181818181818182
chr15	42515425	42533800	8	16575	0.209677419354839
chr15	49424950	49437225	8	11275	0.170731707317073
chr15	66727150	66739775	8	11375	0.186440677966102
chr15	78451175	78460575	8	8575	0.216216216216216
chr16	24566350	24583625	8	16725	0.0718562874251497
chr16	30739325	30752100	8	11600	0.181818181818182
chr16	57076600	57096775	8	19075	0.169230769230769
chr16	75659550	75679725	8	19150	0.197530864197531
chr16	87863750	87875700	8	10900	0.168831168831169
chr17	2593500	2608125	8	13125	0.19047619047619
chr17	27403800	27450475	8	43700	0.22093023255814
chr17	75186875	75214325	8	25250	0.171428571428571
chr18	10544200	10557475	8	11825	0.222222222222222
chr19	37715400	37734925	8	18000	0.164383561643836
chr19	41772875	41812900	8	38900	0.2
chr19	52618475	52633950	8	14425	0.230769230769231
chr19	53115350	53131250	8	15075	0.211764705882353
chr19	55737225	55760625	8	22400	0.099290780141844
chr2	10919950	10939575	8	18000	0.230769230769231
chr2	158270625	158291575	8	19825	0.148867313915858
chr2	198255600	198289075	8	32375	0.174757281553398
chr2	238677500	238691675	8	12950	0.220779220779221
chr20	32659400	32694025	8	33125	0.180327868852459
chr20	33585625	33613325	8	26575	0.183908045977011
chr20	34289900	34328925	8	37625	0.151515151515152
chr20	37383500	37403550	8	18825	0.196078431372549
chr20	55927825	55954925	8	25925	0.0963855421686747
chr22	24554700	24574850	8	19100	0.0994475138121547
chr22	32879400	32895275	8	14600	0.188679245283019
chr22	47081250	47109950	8	26625	0.157434402332362
chr3	113786600	113806925	8	19175	0.183574879227053
chr4	1832150	1846475	8	13125	0.230088495575221
chr4	77967850	77980250	8	11150	0.188235294117647
chr5	1802925	1822725	8	18500	0.200803212851406
chr5	96072575	96095900	8	22100	0.115942028985507
chr6	160102000	160111475	8	8800	0.230769230769231
chr7	74112750	74128425	8	14500	0.184210526315789
chr7	102039200	102054675	8	14025	0.202020202020202
chr7	102939450	102968225	8	27325	0.145631067961165
chr7	130561050	130576675	8	14000	0.208144796380091
chr8	81886050	81906150	8	19075	0.172839506172839
chr9	95393750	95414475	8	19600	0.142857142857143
chr1	11073675	11087750	7	13150	0.111111111111111
chr1	16042325	16061625	7	17800	0.148648648648649
chr1	16769425	16789375	7	19050	0.127659574468085
chr1	38480900	38492125	7	10150	0.170731707317073
chr1	41212550	41238350	7	24250	0.147692307692308
chr1	46653075	46662150	7	8000	0.185185185185185
chr1	113199175	113215075	7	14675	0.178343949044586
chr1	150297175	150322250	7	23850	0.148760330578512
chr1	151145850	151158625	7	11725	0.140969162995595
chr10	1038425	1064250	7	24950	0.180904522613065
chr10	14955050	14979175	7	22075	0.142857142857143
chr10	103414550	103435525	7	19300	0.16304347826087
chr10	120795350	120833500	7	37350	0.115384615384615
chr11	9445275	9458300	7	12200	0.119815668202765
chr11	43417875	43433200	7	14450	0.148936170212766
chr11	47485550	47510875	7	24250	0.181818181818182
chr11	67254100	67270525	7	15525	0.162162162162162
chr11	71711350	71743825	7	31200	0.170731707317073
chr12	9836825	9849475	7	12075	0.16
chr12	50480425	50494900	7	13875	0.145695364238411
chr12	54897475	54939575	7	40925	0.163398692810458
chr12	121853750	121872300	7	17925	0.128205128205128
chr13	24854425	24880200	7	25000	0.0875912408759124
chr13	29236500	29253800	7	16500	0.15748031496063
chr13	31710725	31730125	7	18825	0.0606060606060606
chr13	41511875	41528625	7	15600	0.146666666666667
chr13	46700200	46734425	7	33050	0.173913043478261
chr14	21856100	21884825	7	27800	0.0952380952380952
chr14	34987175	35004075	7	15775	0.143884892086331
chr14	65547600	65562950	7	14475	0.166666666666667
chr14	69338350	69353075	7	14050	0.0763358778625954
chr14	93272925	93287525	7	13450	0.126126126126126
chr15	78288625	78307200	7	17225	0.16504854368932
chr15	79177125	79201325	7	22500	0.174647887323944
chr16	21968500	21996500	7	27075	0.127906976744186
chr16	71949200	71965325	7	15500	0.1
chr17	29115900	29132200	7	15750	0.0698689956331878
chr17	36911975	36930750	7	17850	0.108108108108108
chr17	38426650	38438725	7	11050	0.144578313253012
chr17	60101400	60111650	7	9600	0.175824175824176
chr18	72168250	72189250	7	19700	0.163265306122449
chr18	77208125	77223950	7	14725	0.176470588235294
chr19	5641275	5670150	7	27025	0.131004366812227
chr19	9523100	9544225	7	20050	0.125
chr19	44232225	44256625	7	22425	0.177215189873418
chr19	49591975	49613200	7	20475	0.0848484848484849
chr19	53075450	53087725	7	11200	0.172248803827751
chr2	61144225	61152125	7	7225	0.183673469387755
chr2	62093000	62112475	7	18375	0.172839506172839
chr2	69564425	69578025	7	12700	0.172972972972973
chr2	95764725	95777200	7	11600	0.164383561643836
chr2	105881050	105904250	7	21900	0.144
chr2	175422975	175451575	7	27725	0.116591928251121
chr2	190635325	190646350	7	10300	0.177514792899408
chr20	4835050	4846175	7	10450	0.0935672514619883
chr20	61830950	61846300	7	14250	0.113924050632911
chr22	29667550	29697500	7	28950	0.0533333333333333
chr22	30402125	30425250	7	22125	0.18018018018018
chr22	35727325	35744550	7	16150	0.177777777777778
chr22	35802025	35823200	7	20100	0.147058823529412
chr3	43373600	43387925	7	13425	0.176470588235294
chr4	2895075	2917875	7	21800	0.136363636363636
chr4	3213550	3243600	7	28225	0.160583941605839
chr4	71684075	71699800	7	14350	0.152380952380952
chr5	132421350	132431175	7	8900	0.170940170940171
chr5	137748175	137772575	7	23075	0.0936170212765957
chr5	141357575	141369000	7	10600	0.162162162162162
chr5	149739775	149788600	7	47175	0.132231404958678
chr5	150406100	150444750	7	37275	0.116279069767442
chr5	169672650	169703825	7	30350	0.104575163398693
chr5	169708100	169722825	7	13775	0.142857142857143
chr5	178036875	178050400	7	13100	0.0555555555555556
chr5	178139800	178154975	7	13950	0.175438596491228
chr6	31590475	31618100	7	26675	0.118143459915612
chr6	34733350	34743675	7	9325	0.179487179487179
chr6	122764200	122779825	7	14300	0.167224080267559
chr6	160161375	160177525	7	15400	0.108527131782946
chr6	170841825	170858500	7	16025	0.150537634408602
chr7	65424450	65441325	7	15900	0.167741935483871
chr7	134876375	134891150	7	13850	0.150943396226415
chr7	155529775	155541200	7	10650	0.168674698795181
chr8	23287075	23306425	7	17850	0.143250688705234
chr8	41828750	41838650	7	9100	0.12962962962963
chr9	36196950	36214925	7	17200	0.176470588235294
chr9	123523000	123541350	7	17075	0.148837209302326
chr9	127161850	127172150	7	9350	0.181818181818182
chr1	17733600	17747775	6	13625	0.0939597315436242
chr1	38045525	38059450	6	12925	0.146788990825688
chr1	43880750	43917825	6	36350	0.123456790123457
chr1	45973150	45983875	6	10200	0.14
chr1	55186650	55197800	6	10350	0.14
chr1	65297350	65328975	6	30550	0.0793650793650794
chr1	100602475	100612375	6	9375	0.12
chr1	151202500	151222400	6	19100	0.0761904761904762
chr1	151257400	151273725	6	15400	0.128
chr1	154550675	154576975	6	25425	0.109090909090909
chr1	161761125	161769700	6	7900	0.134615384615385
chr1	165629075	165639025	6	9225	0.129032258064516
chr1	201107625	201120525	6	12375	0.140845070422535
chr1	205059200	205075850	6	15950	0.104166666666667
chr10	70719625	70744500	6	24400	0.0430769230769231
chr10	81908600	81933825	6	24775	0.0694444444444444
chr10	88806425	88822300	6	14875	0.117936117936118
chr11	18528275	18537900	6	9100	0.12
chr11	43340800	43360075	6	18600	0.116207951070336
chr11	65820750	65836800	6	15300	0.142857142857143
chr11	130762050	130780725	6	18200	0.0714285714285714
chr12	44171925	44182325	6	9875	0.142857142857143
chr12	108911200	108933600	6	21850	0.094488188976378
chr12	112910300	112922525	6	11625	0.117647058823529
chr12	120993450	121017700	6	22950	0.135922330097087
chr12	124071275	124083575	6	11525	0.108108108108108
chr14	91735675	91782225	6	45500	0.122950819672131
chr15	72540425	72561475	6	20375	0.113636363636364
chr16	23406525	23419350	6	11975	0.132231404958678
chr16	85687075	85709700	6	21325	0.122699386503067
chr16	89789250	89808550	6	18650	0.117647058823529
chr17	3713175	3729950	6	16225	0.11965811965812
chr17	4574100	4586500	6	11750	0.0882352941176471
chr17	36863700	36879725	6	15325	0.0833333333333333
chr17	41340700	41357150	6	15700	0.116504854368932
chr17	43307550	43324550	6	16200	0.124223602484472
chr17	45737675	45762500	6	23975	0.114068441064639
chr17	72757150	72770475	6	12550	0.142857142857143
chr19	16973050	16985000	6	11325	0.0923076923076923
chr19	37579725	37591475	6	11275	0.0985915492957746
chr19	40579275	40591225	6	11500	0.0701754385964912
chr19	44492450	44502000	6	9075	0.111111111111111
chr19	52433775	52448800	6	14175	0.135021097046413
chr19	52697375	52732350	6	33400	0.135135135135135
chr2	271575	282500	6	10250	0.142131979695431
chr2	64109225	64122150	6	12150	0.134328358208955
chr2	96936550	96970550	6	33375	0.14
chr2	191826125	191876475	6	49250	0.0682730923694779
chr2	198333275	198343550	6	9600	0.111111111111111
chr2	202130300	202146050	6	14850	0.115384615384615
chr20	4761900	4782175	6	19550	0.0738007380073801
chr20	49189375	49204675	6	14325	0.121739130434783
chr21	34112300	34125100	6	12050	0.0923076923076923
chr21	34898525	34911725	6	12675	0.0645161290322581
chr21	43962400	43969900	6	7100	0.123076923076923
chr21	45726075	45747950	6	20475	0.110599078341014
chr22	41738075	41754650	6	15700	0.144927536231884
chr22	45590550	45601950	6	10525	0.1003861003861
chr3	12939550	12986200	6	45750	0.140127388535032
chr3	14168800	14183900	6	14650	0.12
chr3	49100375	49115200	6	14275	0.0765027322404372
chr4	2938475	2960950	6	21400	0.0985221674876847
chr5	224050	236875	6	12100	0.128571428571429
chr5	150494275	150527800	6	32525	0.0884520884520884
chr6	3077025	3091125	6	12975	0.145454545454545
chr6	3103975	3115950	6	11075	0.142857142857143
chr6	24414850	24426375	6	11125	0.121951219512195
chr6	28868450	28882300	6	12925	0.123711340206186
chr6	30544325	30561200	6	16200	0.0952380952380952
chr6	32082550	32095025	6	11425	0.144578313253012
chr6	36044075	36053025	6	8425	0.137931034482759
chr6	36173325	36188025	6	13900	0.1
chr6	53128325	53144475	6	15350	0.108695652173913
chr6	105773450	105781525	6	7375	0.132352941176471
chr6	144176300	144186000	6	9350	0.0975609756097561
chr6	160444950	160458175	6	12375	0.143646408839779
chr7	890675	903550	6	12050	0.134831460674157
chr7	32589675	32595500	6	5375	0.130434782608696
chr7	45100650	45117125	6	15400	0.122137404580153
chr8	30424850	30438375	6	12775	0.146341463414634
chr8	33351600	33365425	6	13025	0.125
chr8	67959375	67972175	6	11775	0.133891213389121
chr8	134249275	134281525	6	31475	0.0666666666666667
chr9	33914925	33929575	6	13925	0.0888888888888889
chr9	86269800	86281500	6	10925	0.107784431137725
chr9	96410325	96422550	6	11150	0.140127388535032
chr9	139335175	139373250	6	36475	0.131034482758621
chrX	47028650	47042600	6	13425	0.126582278481013
chrX	70774325	70788500	6	13575	0.0698689956331878
chr1	1151450	1164725	5	12525	0.0923076923076923
chr1	27084225	27109775	5	24475	0.0756302521008403
chr1	32789725	32800350	5	10225	0.1
chr1	32837250	32852950	5	15425	0.0300751879699248
chr1	39463875	39473725	5	9475	0.0727272727272727
chr1	65331525	65342250	5	10325	0.106666666666667
chr1	70695950	70719250	5	22700	0.0522273425499232
chr1	115107750	115120000	5	11700	0.0854700854700855
chr1	120455950	120472500	5	16175	0.0350877192982456
chr1	145591450	145609150	5	17225	0.0966183574879227
chr1	154131325	154149125	5	17250	0.0705882352941176
chr1	155882125	155903100	5	20575	0.0511182108626198
chr1	156434525	156454875	5	19375	0.0987124463519313
chr1	156907200	156923175	5	15225	0.0967741935483871
chr1	175950425	175957875	5	7100	0.0961538461538462
chr1	201816625	201829650	5	12525	0.0746887966804979
chr1	204492650	204522000	5	28300	0.0952380952380952
chr1	207975125	207993850	5	17700	0.105263157894737
chr1	226345250	226353725	5	8125	0.10958904109589
chr1	245013600	245025350	5	11275	0.0958904109589041
chr10	32315450	32327550	5	11600	0.0761904761904762
chr10	51579100	51594400	5	14850	0.0952380952380952
chr10	79736075	79754350	5	17575	0.0758293838862559
chr10	81054800	81070900	5	15425	0.063872255489022
chr10	103544675	103573325	5	28000	0.0620689655172414
chr10	104843150	104854425	5	10650	0.0985915492957746
chr10	129863575	129881000	5	16800	0.0905660377358491
chr11	6230000	6242100	5	11625	0.096
chr11	10776250	10801175	5	24425	0.0412979351032448
chr11	16766225	16780525	5	13925	0.103703703703704
chr11	35235950	35253600	5	17125	0.107692307692308
chr11	45965800	45975375	5	8925	0.0909090909090909
chr11	60658675	60671500	5	12350	0.0640569395017794
chr11	61085175	61098000	5	12125	0.0782918149466192
chr11	62478825	62492525	5	13175	0.0761904761904762
chr11	94692425	94704925	5	11975	0.0793650793650794
chr11	108195275	108209025	5	13350	0.0909090909090909
chr11	116727200	116747975	5	20075	0.0550964187327824
chr11	121465225	121503975	5	37525	0.102941176470588
chr12	14938600	14952825	5	13575	0.0928270042194093
chr12	49414600	49449200	5	33725	0.0909090909090909
chr12	53847850	53881325	5	32975	0.0414507772020725
chr12	56553325	56570325	5	16450	0.0833333333333333
chr12	57056150	57066975	5	10450	0.0622222222222222
chr12	104325950	104348500	5	22075	0.0808080808080808
chr12	113595300	113619175	5	22800	0.0715396578538103
chr12	133616650	133631750	5	14375	0.0894568690095847
chr13	73331700	73352600	5	20450	0.0789473684210526
chr13	79908700	79917575	5	8450	0.0952380952380952
chr14	23529225	23538775	5	9050	0.0909090909090909
chr14	67840200	67852975	5	12200	0.0793650793650794
chr14	70234575	70247075	5	12200	0.0581395348837209
chr14	100550125	100560950	5	10425	0.0540540540540541
chr15	40320300	40329575	5	8925	0.0983606557377049
chr15	73057850	73067550	5	9225	0.0782122905027933
chr15	76550550	76564150	5	12650	0.104166666666667
chr15	89000775	89008350	5	7050	0.105882352941176
chr16	2302850	2315000	5	11775	0.0553359683794466
chr16	8983575	9019675	5	35300	0.0637450199203187
chr16	23669225	23684125	5	14100	0.0833333333333333
chr17	6663675	6677675	5	13350	0.0736842105263158
chr17	30792275	30809925	5	16800	0.0911392405063291
chr17	47787225	47801900	5	14150	0.0905660377358491
chr17	47869025	47880675	5	11025	0.0989010989010989
chr17	48211450	48223975	5	12025	0.0736842105263158
chr17	62119350	62128950	5	9200	0.0810810810810811
chr18	2949025	2955700	5	6350	0.107692307692308
chr18	32911750	32921300	5	9200	0.0631578947368421
chr19	2104825	2125225	5	19450	0.073394495412844
chr19	10745050	10755225	5	9750	0.0677966101694915
chr19	14508825	14525075	5	15625	0.104712041884817
chr19	16191575	16214850	5	22225	0.105263157894737
chr19	19601775	19619125	5	16725	0.0869565217391304
chr19	36712400	36729025	5	16050	0.0916030534351145
chr19	46882075	46895400	5	12625	0.107843137254902
chr19	52802350	52813200	5	10325	0.0720720720720721
chr19	53842850	53855700	5	12425	0.106382978723404
chr19	56188225	56210100	5	20750	0.101221640488656
chr2	25454700	25471300	5	15750	0.1
chr2	25970325	25979025	5	8425	0.046875
chr2	26449225	26461775	5	12250	0.106382978723404
chr2	71361075	71378025	5	16325	0.0526315789473684
chr2	73469650	73482350	5	12425	0.0535714285714286
chr2	86992500	87003400	5	10200	0.104089219330855
chr2	113405175	113423400	5	17550	0.0759493670886076
chr2	113947575	113961000	5	13025	0.109090909090909
chr2	190326375	190335725	5	8800	0.0846560846560847
chr2	219094650	219121925	5	26550	0.05
chr2	231062500	231082475	5	19000	0.0848484848484849
chr2	242278600	242293350	5	14400	0.0757575757575758
chr20	5081775	5091850	5	9550	0.0925925925925926
chr20	36686000	36700300	5	13800	0.0942408376963351
chr20	44994250	45024925	5	29750	0.0579710144927536
chr22	18074575	18084375	5	9300	0.0886075949367089
chr22	31321250	31338800	5	16750	0.0754716981132075
chr22	31719750	31739850	5	18925	0.100656455142232
chr22	38037300	38051000	5	13075	0.0855614973262032
chr22	38688325	38700825	5	12275	0.0606060606060606
chr22	38876600	38898450	5	21225	0.065843621399177
chr22	39117300	39150275	5	31875	0.0776699029126214
chr3	9411175	9420650	5	8975	0.0893854748603352
chr3	15112850	15129800	5	15975	0.0928571428571429
chr3	30709575	30721425	5	10975	0.107317073170732
chr3	50127825	50159775	5	31075	0.0673076923076923
chr3	50285725	50296675	5	10500	0.0769230769230769
chr3	52288700	52305000	5	15800	0.0388349514563107
chr3	52504300	52527700	5	22300	0.102678571428571
chr3	71011875	71028325	5	15850	0.0686695278969957
chr3	128612325	128635575	5	22025	0.0993227990970655
chr4	25391575	25400575	5	8525	0.0756756756756757
chr4	84011925	84027075	5	14575	0.0821917808219178
chr4	99992300	100006850	5	14125	0.109090909090909
chr4	139979825	139986975	5	6725	0.105960264900662
chr5	447125	461225	5	13375	0.100418410041841
chr5	137492100	137510600	5	18000	0.0487804878048781
chr5	137889325	137909625	5	19500	0.106329113924051
chr5	151167450	151182275	5	14225	0.0681818181818182
chr6	7295150	7306900	5	11250	0.108108108108108
chr6	35248775	35264425	5	14925	0.0731707317073171
chr6	43321550	43333525	5	11300	0.101522842639594
chr6	109686750	109700650	5	13025	0.0916666666666667
chr7	4794000	4805650	5	11200	0.0909090909090909
chr7	23543250	23562075	5	17950	0.0968858131487889
chr7	30486025	30497075	5	10475	0.109375
chr7	48011900	48017825	5	5650	0.0925925925925926
chr7	50362025	50370625	5	8175	0.0958904109589041
chr7	56045425	56054350	5	8375	0.107843137254902
chr7	65603950	65613050	5	8675	0.105263157894737
chr7	141439925	141454625	5	14100	0.0885608856088561
chr8	22389700	22395475	5	5450	0.106060606060606
chr8	99135550	99143300	5	7375	0.0989010989010989
chr8	101710100	101730975	5	20250	0.0808080808080808
chr9	135972725	135987875	5	14725	0.0944206008583691
chr9	139389075	139416325	5	26625	0.0930232558139535
chrX	47056225	47076175	5	19425	0.0740740740740741
chrX	70460050	70470375	5	9800	0.102941176470588
chr1	3695375	3707550	4	12000	0.0594059405940594
chr1	8412850	8426850	4	13550	0.040983606557377
chr1	8916850	8935750	4	18450	0.0327868852459016
chr1	11891350	11902925	4	10975	0.0666666666666667
chr1	20229575	20237825	4	7800	0.075187969924812
chr1	24075975	24090100	4	13475	0.0716417910447761
chr1	36094325	36100650	4	6100	0.0641025641025641
chr1	38030325	38045025	4	14275	0.0547945205479452
chr1	44118875	44138025	4	18875	0.0251572327044025
chr1	53666350	53677600	4	10825	0.0744186046511628
chr1	53695075	53702200	4	6900	0.0394736842105263
chr1	54495725	54509850	4	13650	0.0503597122302158
chr1	109947025	109958675	4	11125	0.0619047619047619
chr1	110579900	110602425	4	21925	0.0427807486631016
chr1	113189825	113196675	4	6650	0.0634920634920635
chr1	155919175	155940500	4	20975	0.05
chr1	165647725	165652725	4	4800	0.0638297872340425
chr1	175127300	175137400	4	9750	0.0573770491803279
chr1	202116000	202127575	4	11050	0.0613496932515337
chr1	202881000	202889025	4	7875	0.0363636363636364
chr1	202978575	202989050	4	10225	0.0404040404040404
chr10	72179325	72188925	4	9150	0.0684931506849315
chr10	73574500	73594425	4	19300	0.0642857142857143
chr10	79768075	79786375	4	17825	0.0570175438596491
chr10	96090650	96098575	4	7675	0.0609137055837563
chr10	111889150	111893675	4	4375	0.0666666666666667
chr10	116603325	116610875	4	7225	0.0763358778625954
chr11	2965475	3000825	4	34350	0.0403726708074534
chr11	3380250	3396450	4	15725	0.0617760617760618
chr11	58377300	58388200	4	10550	0.0661764705882353
chr11	59359300	59378275	4	18500	0.0647773279352227
chr11	61066100	61084350	4	17975	0.0251046025104603
chr11	62282925	62304325	4	20950	0.0555555555555556
chr11	64952100	64959400	4	6925	0.0677966101694915
chr11	65107375	65120450	4	12600	0.0625
chr11	73104500	73109725	4	5025	0.0615384615384615
chr11	118451725	118465450	4	13400	0.0339943342776204
chr12	6964100	6973650	4	9125	0.0558659217877095
chr12	7305000	7310850	4	5625	0.0675675675675676
chr12	8070400	8087775	4	16500	0.0684039087947883
chr12	15065875	15073875	4	7800	0.0634920634920635
chr12	25215475	25223875	4	8150	0.072289156626506
chr12	32146525	32153025	4	6325	0.0689655172413793
chr12	48175250	48193875	4	18450	0.0289855072463768
chr12	50038925	50048850	4	9700	0.0727272727272727
chr12	50146200	50158500	4	11975	0.0409556313993174
chr12	52466000	52473375	4	7000	0.0676328502415459
chr12	69981000	69997550	4	16125	0.0476190476190476
chr12	75894025	75900800	4	6525	0.0560747663551402
chr12	108082150	108099625	4	17000	0.0496277915632754
chr12	110471350	110477225	4	5700	0.055045871559633
chr12	113432825	113449825	4	16625	0.0722021660649819
chr12	118468725	118477450	4	8575	0.05
chr13	25835700	25840450	4	4575	0.072289156626506
chr13	103505850	103521625	4	15075	0.0689655172413793
chr14	70174050	70181575	4	7275	0.0606060606060606
chr14	75559500	75566725	4	6975	0.047244094488189
chr14	95554025	95563175	4	8825	0.0717131474103586
chr15	42108325	42117075	4	8400	0.0763358778625954
chr15	43014300	43026825	4	12175	0.043956043956044
chr15	43481350	43490500	4	8725	0.0709219858156028
chr15	59960800	59974825	4	13575	0.0689655172413793
chr15	66776900	66788275	4	10950	0.0495867768595041
chr15	72490625	72513850	4	22775	0.03003003003003
chr15	81237475	81244650	4	7025	0.0454545454545455
chr15	83492825	83506950	4	13850	0.049079754601227
chr15	91452100	91464925	4	12525	0.0569395017793594
chr16	4406650	4418050	4	10850	0.0711462450592885
chr16	31087500	31098025	4	10275	0.0579710144927536
chr16	46988375	47004525	4	15500	0.0681818181818182
chr16	81724800	81737725	4	12700	0.0412371134020619
chr17	1553375	1568775	4	14900	0.0629370629370629
chr17	1571125	1587100	4	15450	0.0533333333333333
chr17	7398600	7418125	4	19075	0.0421545667447307
chr17	7570125	7580175	4	9400	0.0742857142857143
chr17	27232825	27251600	4	18225	0.0635838150289017
chr17	36931425	36943500	4	11625	0.0655737704918033
chr17	44104950	44118425	4	13125	0.0612244897959184
chr17	48814600	48831625	4	16650	0.0384615384615385
chr17	54963975	54986600	4	22175	0.0274442538593482
chr17	73686725	73704550	4	17500	0.0521172638436482
chr17	80434850	80447600	4	12300	0.0689655172413793
chr18	32706825	32721450	4	13925	0.0669642857142857
chr18	43518650	43531225	4	12300	0.0522875816993464
chr19	1115500	1128400	4	12525	0.0538116591928251
chr19	1815925	1824950	4	8825	0.0357142857142857
chr19	8526650	8544575	4	17550	0.0568720379146919
chr19	10662375	10672875	4	10200	0.0436363636363636
chr19	15354125	15384375	4	29750	0.0379746835443038
chr19	16627875	16649950	4	21500	0.0745762711864407
chr19	18238675	18250450	4	11400	0.0727272727272727
chr19	20298575	20302200	4	3475	0.0615384615384615
chr19	20727250	20739775	4	12250	0.04
chr19	34710200	34721550	4	10975	0.0699300699300699
chr19	37143450	37150500	4	6800	0.0641711229946524
chr19	38869500	38875650	4	5900	0.072289156626506
chr19	39190575	39206525	4	15375	0.0537190082644628
chr19	41818275	41830725	4	12025	0.0604534005037783
chr19	44339000	44348150	4	8825	0.06282722513089
chr19	47857425	47868450	4	10725	0.0346020761245675
chr19	52467025	52478650	4	11425	0.0363636363636364
chr19	52582550	52597250	4	14300	0.0495495495495495
chr19	52876225	52882350	4	5900	0.0470588235294118
chr19	54074375	54082525	4	7850	0.0765027322404372
chr2	9989400	9999225	4	9400	0.0673076923076923
chr2	20229675	20240850	4	10700	0.0608695652173913
chr2	27453500	27467625	4	13750	0.072
chr2	68617800	68624800	4	6700	0.0660377358490566
chr2	70162225	70168875	4	6375	0.0732984293193717
chr2	86433225	86441800	4	8175	0.0714285714285714
chr2	97265575	97279700	4	13500	0.075187969924812
chr2	207646500	207657750	4	10950	0.0481927710843374
chr2	231031375	231034825	4	3300	0.0727272727272727
chr2	234180225	234192375	4	11875	0.0313725490196078
chr2	234343075	234374250	4	30475	0.0518731988472622
chr20	1143125	1155025	4	11575	0.0645161290322581
chr20	1421675	1443075	4	20800	0.0612244897959184
chr20	5155375	5168100	4	12250	0.041994750656168
chr20	17921625	17937750	4	15525	0.058455114822547
chr20	39740650	39752525	4	11325	0.0666666666666667
chr20	57270425	57276150	4	5550	0.0594059405940594
chr20	60833050	60842900	4	9500	0.0761904761904762
chr20	61532475	61545950	4	13150	0.0418604651162791
chr21	44512050	44525525	4	13200	0.0529100529100529
chr22	29722350	29740500	4	17675	0.039344262295082
chr22	30728225	30749325	4	20850	0.0263157894736842
chr22	39903800	39912500	4	8475	0.0652173913043478
chr22	43266125	43285825	4	19150	0.0765027322404372
chr22	46736700	46753725	4	16650	0.0462046204620462
chr3	5241000	5261350	4	19775	0.0520231213872832
chr3	15472000	15483675	4	11125	0.0633802816901408
chr3	38161325	38176825	4	15000	0.0463768115942029
chr3	42671200	42681750	4	10175	0.0595744680851064
chr3	48662875	48668925	4	5800	0.0675675675675676
chr3	58407300	58417975	4	10425	0.0563380281690141
chr3	112263950	112268525	4	4325	0.075
chr3	119231975	119240650	4	8475	0.0506329113924051
chr3	125165725	125176400	4	10475	0.0318725099601594
chr3	126153925	126160825	4	6575	0.0727272727272727
chr3	156259125	156267875	4	8400	0.0721649484536082
chr3	156860925	156877800	4	16250	0.0595744680851064
chr3	169695075	169705700	4	10225	0.052434456928839
chr3	184018075	184027175	4	8775	0.0618556701030928
chr3	184036700	184053450	4	16225	0.0427807486631016
chr3	195786675	195803000	4	16025	0.0287081339712919
chr4	4453450	4460975	4	7100	0.0727272727272727
chr5	862525	878650	4	15875	0.0574162679425837
chr5	1461625	1467225	4	5400	0.0674157303370786
chr5	56168525	56187175	4	18275	0.0365111561866126
chr5	79953125	79957325	4	4000	0.0615384615384615
chr5	133531375	133542025	4	10350	0.0441176470588235
chr5	133723575	133732625	4	8675	0.0689655172413793
chr5	142670425	142678500	4	7800	0.0720720720720721
chr5	145834450	145841225	4	6475	0.075187969924812
chr5	162938775	162947525	4	8550	0.031496062992126
chr5	175771475	175784125	4	12275	0.0380228136882129
chr5	176857125	176871025	4	13550	0.0417910447761194
chr5	179310600	179323525	4	12400	0.0666666666666667
chr6	15495025	15525300	4	29825	0.0336134453781513
chr6	36564450	36580475	4	15725	0.0416666666666667
chr6	109785100	109799550	4	14075	0.0714285714285714
chr6	110531350	110541675	4	10000	0.0610169491525424
chr6	138192175	138204825	4	12100	0.0740740740740741
chr6	167340150	167355400	4	14950	0.029673590504451
chr7	44422525	44433950	4	10850	0.0697050938337802
chr7	44838275	44844175	4	5600	0.0683760683760684
chr7	56120775	56131075	4	9850	0.056140350877193
chr7	73649675	73658175	4	8150	0.0566037735849057
chr7	148703325	148714400	4	10675	0.0642857142857143
chr7	155498225	155509000	4	10275	0.0666666666666667
chr8	23104675	23121125	4	15625	0.0757575757575758
chr8	54738600	54744300	4	5400	0.075
chr8	68207450	68213975	4	6250	0.0731707317073171
chr8	74199600	74205025	4	5225	0.0597014925373134
chr8	125554500	125569825	4	14850	0.0759493670886076
chr8	134048025	134072175	4	23825	0.0380952380952381
chr8	144987425	145012700	4	24550	0.0418848167539267
chr9	35695800	35726800	4	30450	0.0368763557483731
chr9	99521175	99534725	4	13275	0.0371517027863777
chr9	139993575	140007925	4	14050	0.0434782608695652
chrX	54054475	54059675	4	5000	0.0707964601769911
chr1	2324550	2339375	3	14475	0.0392156862745098
chr1	2438900	2453700	3	14525	0.0335820895522388
chr1	6098525	6110075	3	11325	0.032967032967033
chr1	6132125	6146975	3	14400	0.041994750656168
chr1	6149975	6159225	3	8950	0.0469798657718121
chr1	6646775	6658525	3	11550	0.038961038961039
chr1	22832400	22849225	3	16425	0.0424028268551237
chr1	23651725	23661425	3	9425	0.0355871886120996
chr1	26785325	26789875	3	4425	0.0388349514563107
chr1	27732625	27745850	3	12975	0.0458715596330275
chr1	28551050	28556325	3	5150	0.0303030303030303
chr1	29472125	29486150	3	13700	0.037914691943128
chr1	32651525	32663300	3	11600	0.0193704600484262
chr1	33290850	33299350	3	8250	0.0398671096345515
chr1	36635175	36647575	3	12125	0.0341151385927505
chr1	43128925	43135250	3	6225	0.0173160173160173
chr1	43158225	43171300	3	12750	0.0411899313501144
chr1	45098650	45118025	3	18950	0.041407867494824
chr1	67878700	67892100	3	13225	0.0168421052631579
chr1	89470700	89475825	3	5000	0.0444444444444444
chr1	89577600	89587775	3	9950	0.0336134453781513
chr1	93299175	93310300	3	10900	0.0333333333333333
chr1	100959950	100967225	3	7125	0.0240963855421687
chr1	109770950	109776200	3	5125	0.0416666666666667
chr1	111980025	111988925	3	8750	0.0293040293040293
chr1	112304275	112309775	3	5375	0.0387096774193548
chr1	115260325	115281675	3	21250	0.0182648401826484
chr1	146628825	146634350	3	5375	0.0422535211267606
chr1	150322825	150328050	3	5100	0.0344827586206897
chr1	154311350	154320175	3	8600	0.0377358490566038
chr1	156284450	156293175	3	8550	0.0337078651685393
chr1	156301550	156305825	3	4175	0.0363636363636364
chr1	158998400	159013250	3	14650	0.0268817204301075
chr1	160646750	160652900	3	5975	0.0368663594470046
chr1	166810300	166829900	3	19325	0.0262773722627737
chr1	176065150	176071550	3	6275	0.0384615384615385
chr1	185272275	185280475	3	7950	0.040133779264214
chr1	201957675	201962575	3	4800	0.0380952380952381
chr1	202740975	202744225	3	3150	0.0465116279069767
chr1	222829775	222840800	3	10750	0.0375
chr1	226545250	226581350	3	35900	0.00771010023130301
chr1	244573900	244583075	3	8950	0.029585798816568
chr10	6255500	6272675	3	16725	0.0458015267175573
chr10	32299575	32312825	3	12900	0.0437158469945355
chr10	43667825	43673900	3	5925	0.0425531914893617
chr10	43880875	43891275	3	10150	0.0445859872611465
chr10	60147850	60152775	3	4800	0.0352941176470588
chr10	70098150	70105850	3	7600	0.04
chr10	75627200	75631350	3	4050	0.027027027027027
chr10	76973575	76979500	3	5775	0.0346820809248555
chr10	99507325	99518125	3	10575	0.0240963855421687
chr10	101475225	101481450	3	6050	0.038961038961039
chr10	111623750	111634450	3	10500	0.0387096774193548
chr10	121334150	121339275	3	5025	0.0298507462686567
chr10	124921175	124927250	3	5975	0.036697247706422
chr11	4146425	4150550	3	4025	0.037037037037037
chr11	32610100	32619050	3	8725	0.0336134453781513
chr11	45987975	45992975	3	4900	0.043956043956044
chr11	47184700	47195900	3	10950	0.0337349397590361
chr11	62560700	62571350	3	10275	0.0463917525773196
chr11	67814850	67821000	3	5975	0.0462962962962963
chr11	67932975	67942800	3	9625	0.0452830188679245
chr11	71148750	71153550	3	4650	0.0467836257309941
chr11	71938425	71949675	3	10950	0.0421545667447307
chr11	72395000	72426800	3	31450	0.0179007323026851
chr11	108220325	108227850	3	7400	0.0254237288135593
chr11	108545350	108550325	3	4850	0.0350877192982456
chr11	118346850	118356575	3	9475	0.0448717948717949
chr11	119143650	119151000	3	7175	0.0299625468164794
chr11	129732975	129758750	3	25350	0.0224948875255624
chr12	6628325	6641075	3	12450	0.0287474332648871
chr12	12789525	12793450	3	3825	0.0341880341880342
chr12	46588075	46601750	3	13375	0.0341151385927505
chr12	54061875	54066875	3	4900	0.0449438202247191
chr12	56604825	56609675	3	4725	0.0338983050847458
chr12	57130475	57136375	3	5750	0.0431654676258993
chr12	58213925	58223875	3	9675	0.0335195530726257
chr12	67698775	67708200	3	9200	0.04375
chr12	76758500	76764625	3	5975	0.0434782608695652
chr12	94688425	94694925	3	6400	0.0307692307692308
chr12	95450700	95458025	3	7200	0.036144578313253
chr12	105384700	105387900	3	3100	0.0416666666666667
chr12	106734250	106737150	3	2800	0.043010752688172
chr12	108935825	108942450	3	6425	0.0429184549356223
chr12	113383150	113386125	3	2875	0.0444444444444444
chr12	120109275	120120075	3	10650	0.0317460317460317
chr12	121763550	121772575	3	8875	0.0277777777777778
chr12	124965875	124971300	3	5275	0.0346820809248555
chr13	39584475	39591225	3	6550	0.0449438202247191
chr13	39594825	39600675	3	5700	0.0304568527918782
chr13	77582550	77592500	3	9625	0.0472972972972973
chr13	97998750	98002950	3	4100	0.0396039603960396
chr13	113476650	113484000	3	7150	0.0347826086956522
chr13	113484975	113494225	3	8975	0.0455840455840456
chr14	21822950	21841625	3	18275	0.0408759124087591
chr14	23342300	23349175	3	6750	0.0295566502463054
chr14	51715600	51720550	3	4800	0.0470588235294118
chr14	61948950	61954600	3	5525	0.0377358490566038
chr14	69519225	69524750	3	5425	0.0217391304347826
chr14	74183475	74199250	3	15500	0.0229007633587786
chr14	75282425	75289375	3	6800	0.0473372781065089
chr14	75356925	75372075	3	14825	0.0383693045563549
chr14	93407325	93415050	3	7600	0.0215827338129496
chr14	102915300	102919525	3	4125	0.0357142857142857
chr15	41765550	41774025	3	8350	0.0212765957446809
chr15	74910650	74933450	3	22500	0.0403587443946188
chr15	85308225	85313425	3	5050	0.0441988950276243
chr15	89858175	89876800	3	18325	0.0229508196721311
chr15	91183300	91187825	3	4425	0.0336134453781513
chr16	394475	397700	3	3125	0.0470588235294118
chr16	1586050	1593100	3	6925	0.0287081339712919
chr16	2746725	2756625	3	9775	0.0197368421052632
chr16	8895625	8910000	3	13975	0.0471976401179941
chr16	23454525	23457625	3	3000	0.0454545454545455
chr16	25150350	25157275	3	6825	0.0160642570281124
chr16	27349525	27367425	3	17450	0.0385756676557863
chr16	28160475	28166150	3	5500	0.0465116279069767
chr16	31193575	31208425	3	14675	0.0138648180242634
chr16	31899525	31910200	3	10525	0.0160427807486631
chr16	56968875	56979650	3	10525	0.0459770114942529
chr16	69873550	69879675	3	6025	0.0380952380952381
chr16	81694150	81701075	3	6825	0.0229885057471264
chr17	4618825	4625425	3	6400	0.0368663594470046
chr17	6901175	6907275	3	5900	0.0465116279069767
chr17	12893350	12904650	3	11025	0.0306122448979592
chr17	20903150	20925325	3	21750	0.0253623188405797
chr17	25633350	25644325	3	10825	0.024390243902439
chr17	30321300	30326275	3	4875	0.0263157894736842
chr17	34911075	34918675	3	7450	0.0348837209302326
chr17	35783425	35788875	3	5350	0.04
chr17	38139850	38154525	3	14300	0.0455486542443064
chr17	38783750	38794525	3	10650	0.0148514851485149
chr17	53484775	53490850	3	5925	0.0363636363636364
chr17	58568575	58572150	3	3450	0.0465116279069767
chr17	73055425	73061700	3	6125	0.0310880829015544
chr17	75142775	75147925	3	5050	0.0444444444444444
chr17	79231000	79240150	3	8950	0.0305810397553517
chr17	80037075	80052475	3	15075	0.0243478260869565
chr18	210125	219050	3	8725	0.0437956204379562
chr18	13099250	13109400	3	9925	0.029673590504451
chr18	48602550	48608150	3	5475	0.0333333333333333
chr19	5914600	5934475	3	19550	0.0209895052473763
chr19	7072275	7085700	3	13100	0.045360824742268
chr19	7684525	7692425	3	7775	0.0256410256410256
chr19	7995500	8004225	3	8625	0.0416666666666667
chr19	8545275	8555850	3	10450	0.0229007633587786
chr19	8920825	8935775	3	14850	0.0198019801980198
chr19	9673075	9681350	3	8175	0.0310077519379845
chr19	9719450	9730325	3	10700	0.0476190476190476
chr19	10787475	10803450	3	15775	0.0239234449760766
chr19	16328925	16341850	3	12550	0.0371900826446281
chr19	16949075	16966175	3	16825	0.0390243902439024
chr19	34857750	34862475	3	4600	0.0405405405405405
chr19	35172300	35176000	3	3600	0.0392156862745098
chr19	35505925	35519300	3	12850	0.047713717693837
chr19	35761100	35770600	3	9325	0.0306513409961686
chr19	36212225	36226875	3	14400	0.0294117647058824
chr19	38068275	38075400	3	6975	0.0454545454545455
chr19	39206950	39220125	3	12900	0.0367816091954023
chr19	42616875	42623350	3	6275	0.0411522633744856
chr19	44417525	44436300	3	18425	0.0399113082039911
chr19	47222775	47237950	3	15000	0.027027027027027
chr19	47567150	47576400	3	9000	0.0358208955223881
chr19	47582725	47591150	3	8325	0.0131578947368421
chr19	50331500	50343425	3	11725	0.0281030444964871
chr19	52537075	52546450	3	9075	0.043343653250774
chr19	52814675	52826350	3	11475	0.0461538461538462
chr19	53155225	53160475	3	5150	0.0222222222222222
chr19	53342525	53353225	3	10475	0.0347394540942928
chr19	54624825	54633425	3	8375	0.0441988950276243
chr19	54645250	54662375	3	16950	0.0251256281407035
chr19	57704575	57709500	3	4800	0.0416666666666667
chr19	58056425	58067975	3	11425	0.037037037037037
chr19	59056800	59065375	3	8300	0.0446096654275093
chr2	3624075	3630850	3	6550	0.0423728813559322
chr2	30378600	30384000	3	5250	0.0398009950248756
chr2	30477825	30484000	3	5975	0.0436681222707424
chr2	64320500	64327400	3	6725	0.0442477876106195
chr2	74314100	74323650	3	9275	0.0421686746987952
chr2	122200475	122207775	3	7100	0.0363636363636364
chr2	179295425	179300675	3	5100	0.0357142857142857
chr2	198351925	198362025	3	10000	0.0181818181818182
chr2	206879925	206885250	3	5225	0.0213903743315508
chr2	231036100	231051175	3	14775	0.032258064516129
chr2	232663225	232668875	3	5525	0.0431654676258993
chr2	238662875	238673000	3	9900	0.038781163434903
chr2	241528750	241540300	3	11325	0.032051282051282
chr20	18132650	18135400	3	2650	0.0465116279069767
chr20	20013025	20031275	3	17925	0.0227596017069701
chr20	25251125	25273575	3	22150	0.0160642570281124
chr20	34080975	34103450	3	22075	0.0459183673469388
chr20	35850150	35872675	3	22275	0.014519056261343
chr20	39788200	39806175	3	17625	0.0257234726688103
chr20	42087725	42096425	3	8575	0.0237154150197628
chr20	43701500	43712450	3	10825	0.0276497695852535
chr20	43993600	43997600	3	3850	0.046875
chr20	44469100	44476025	3	6775	0.0304182509505703
chr20	60570975	60585475	3	14325	0.0182815356489945
chr21	34616625	34631600	3	14700	0.0472972972972973
chr21	34944625	34950400	3	5600	0.0396039603960396
chr21	38876225	38886900	3	10475	0.030690537084399
chr21	42802575	42820425	3	17475	0.0261248185776488
chr21	42822950	42826925	3	3875	0.0327868852459016
chr21	48060675	48079325	3	18500	0.0116788321167883
chr22	19043200	19056850	3	13275	0.0427350427350427
chr22	20925225	20942475	3	16975	0.04
chr22	21797450	21801900	3	4325	0.0377358490566038
chr22	24142225	24149975	3	7650	0.0277777777777778
chr22	31366575	31371875	3	5175	0.0304568527918782
chr22	32799550	32804875	3	5175	0.0457142857142857
chr22	36866925	36874050	3	6975	0.031496062992126
chr22	37867875	37878050	3	9950	0.0348837209302326
chr22	38352675	38358675	3	5900	0.0242424242424242
chr22	41857200	41864025	3	6725	0.0233918128654971
chr3	10008600	10016275	3	7525	0.0321285140562249
chr3	10350850	10360650	3	9575	0.0358208955223881
chr3	20015675	20024575	3	8800	0.0277777777777778
chr3	39112725	39120150	3	7250	0.0446927374301676
chr3	39431650	39441050	3	9225	0.0289855072463768
chr3	44979125	44985500	3	6275	0.0246913580246914
chr3	47031150	47050525	3	19225	0.010738255033557
chr3	47881075	47894900	3	13500	0.0374220374220374
chr3	50614400	50619600	3	5075	0.0372670807453416
chr3	50676400	50687300	3	10775	0.025974025974026
chr3	51717175	51719900	3	2625	0.0449438202247191
chr3	53256750	53271275	3	14275	0.024390243902439
chr3	63965575	63987500	3	21800	0.0182926829268293
chr3	71086150	71091025	3	4775	0.032
chr3	122126000	122130000	3	3875	0.0458015267175573
chr3	122403575	122423725	3	19650	0.0358565737051793
chr3	127776575	127792675	3	15725	0.0260586319218241
chr3	128981400	128997000	3	15300	0.0389105058365759
chr3	167390875	167394875	3	3900	0.037037037037037
chr3	180322200	180329925	3	7425	0.0470588235294118
chr3	195775425	195786450	3	10850	0.0249376558603491
chr4	1214400	1235725	3	20600	0.0440414507772021
chr4	1734075	1744850	3	10575	0.0328767123287671
chr4	8452275	8458650	3	6275	0.0185185185185185
chr4	17619675	17637125	3	17050	0.0303951367781155
chr4	68483950	68488750	3	4700	0.0300751879699248
chr4	69192900	69201025	3	7925	0.0335570469798658
chr4	109542750	109553875	3	10850	0.0355871886120996
chr5	880725	891600	3	10750	0.0169014084507042
chr5	43647825	43652950	3	5000	0.0333333333333333
chr5	90664950	90674100	3	9000	0.0402684563758389
chr5	132434425	132441700	3	7100	0.0431034482758621
chr5	133894350	133916050	3	21400	0.0349854227405248
chr5	137274225	137287350	3	12900	0.037037037037037
chr5	138651625	138662700	3	10900	0.0280112044817927
chr5	139002800	139010175	3	7225	0.0291970802919708
chr5	148880000	148891800	3	11650	0.0151133501259446
chr5	159538475	159541425	3	2850	0.0459770114942529
chr5	167915175	167925250	3	9875	0.036036036036036
chr5	170817225	170829125	3	11750	0.0175953079178886
chr5	172538050	172541450	3	3300	0.0470588235294118
chr5	179249525	179261425	3	11625	0.0372093023255814
chr6	7601525	7608525	3	6775	0.0448430493273543
chr6	24702025	24717875	3	15500	0.0235690235690236
chr6	25966200	25979300	3	12900	0.0203252032520325
chr6	31634625	31641450	3	6625	0.0446428571428571
chr6	35044900	35057275	3	12250	0.0359281437125748
chr6	36934325	36949875	3	15200	0.0266666666666667
chr6	37403250	37408300	3	4925	0.0333333333333333
chr6	41056975	41069150	3	11950	0.0285035629453682
chr6	41894875	41905575	3	10575	0.0392156862745098
chr6	99850375	99858225	3	7650	0.0300751879699248
chr6	132782650	132789950	3	7125	0.0473372781065089
chr7	6726275	6742175	3	15550	0.0328947368421053
chr7	36653575	36659650	3	5900	0.0432432432432432
chr7	73103625	73114300	3	10400	0.0414507772020725
chr7	75062775	75069150	3	6225	0.0390243902439024
chr7	99216175	99229850	3	13475	0.0344827586206897
chr7	134125225	134134050	3	8575	0.0376175548589342
chr7	156752125	156761275	3	9000	0.037037037037037
chr7	157150775	157167875	3	16775	0.0282258064516129
chr8	25275475	25280925	3	5325	0.0295566502463054
chr8	27276850	27282450	3	5475	0.0425531914893617
chr8	27286500	27304175	3	17575	0.00619195046439629
chr8	27307625	27317600	3	9775	0.031496062992126
chr8	41788325	41793675	3	5200	0.0454545454545455
chr8	41793850	41801600	3	7550	0.0424028268551237
chr8	42257800	42264875	3	6850	0.0386100386100386
chr8	42957250	42966850	3	9425	0.043859649122807
chr8	48204925	48209425	3	4400	0.0347826086956522
chr8	66654450	66658600	3	4050	0.0396039603960396
chr8	66688900	66695000	3	5925	0.0458015267175573
chr8	103859250	103864550	3	5200	0.0222222222222222
chr9	2825750	2834300	3	8450	0.016597510373444
chr9	4715550	4719825	3	4150	0.0458015267175573
chr9	19115575	19122200	3	6500	0.0344827586206897
chr9	33460425	33472275	3	11550	0.0444444444444444
chr9	75773325	75784725	3	11250	0.0262008733624454
chr9	82329625	82338775	3	9050	0.0116618075801749
chr9	100842575	100849975	3	7275	0.0444444444444444
chr9	114985875	114991300	3	5275	0.0454545454545455
chr9	117388625	117395425	3	6600	0.045662100456621
chr9	125636850	125646750	3	9675	0.0444444444444444
chr9	130937175	130943400	3	6100	0.0310880829015544
chr9	131143400	131155300	3	11550	0.031390134529148
chr9	133504500	133512500	3	7875	0.0196078431372549
chr9	139307200	139315875	3	8375	0.0476190476190476
chrX	64948425	64961675	3	12950	0.032520325203252
chrX	71487225	71495900	3	8450	0.0432098765432099
chrX	148570300	148584375	3	13775	0.0470588235294118
chr1	880275	892725	2	12400	0.00806451612903226
chr1	6692225	6698725	2	6450	0.0155038759689922
chr1	12086175	12090600	2	4375	0.0228571428571429
chr1	14101475	14112325	2	10800	0.00925925925925926
chr1	15891425	15896100	2	4625	0.0216216216216216
chr1	16718725	16726100	2	7325	0.0136518771331058
chr1	26152275	26160825	2	8500	0.0117647058823529
chr1	27205050	27213100	2	8000	0.0125
chr1	28529350	28533900	2	4500	0.0222222222222222
chr1	28833725	28840700	2	6900	0.0217391304347826
chr1	31205300	31216425	2	11025	0.018140589569161
chr1	32739850	32747525	2	7625	0.0131147540983607
chr1	33318200	33325125	2	6850	0.0218978102189781
chr1	35640600	35657450	2	16800	0.00595238095238095
chr1	36378875	36387775	2	8850	0.0112994350282486
[truncated: 428 more rows]
