# Supplementary material for: Large organized chromatin lysine domains help distinguish primitive from differentiated cell populations
Source: Nat Commun. 2021 Jan 21;12:499. doi: 10.1038/s41467-020-20830-9 (PMC7820432; doi:10.1038/s41467-020-20830-9)
Supplement: Supplementary file 3 — Supplementary Software [file 41467_2020_20830_MOESM3_ESM.zip › E033-H3K4me1_LOCKS.bed]

chr1	9648175	9797575	54	89200	7.02928870292887
chr11	95916700	96049475	54	84650	6.25
chr11	113928950	114090725	54	86500	9.65116279069767
chr12	11850125	11978700	54	85800	7.52
chr14	22886150	23040125	54	112250	6.63309352517986
chr14	61774125	62001250	54	188425	9.35483870967742
chr16	89361500	89485050	54	96875	2.43333333333333
chr17	65348800	65484175	54	84900	8.5
chr19	19469000	19651300	54	88200	8.20689655172414
chr2	42395750	42466450	54	43250	6.85714285714286
chr2	134875350	135022575	54	85600	9.9
chr2	197003325	197142000	54	100275	5.08695652173913
chr2	197992425	198116250	54	101725	3.6
chr3	71055775	71201875	54	104150	4.87878787878788
chr3	151948225	152071400	54	100575	4.64705882352941
chr3	176820400	176942800	54	58975	9.84126984126984
chr4	87843325	87980550	54	75125	8.73267326732673
chr5	176722100	176946850	54	122050	9.31111111111111
chr6	15232950	15372250	54	107275	8.98850574712644
chr6	24839275	25001150	54	122325	4.71428571428571
chr6	41887225	41983275	54	49350	8.16
chr6	111996325	112151750	54	108900	7.76470588235294
chr6	143117650	143228300	54	77850	3.27586206896552
chr7	114555975	114663625	54	52525	7.97260273972603
chr7	130578300	130728250	54	119725	5.10204081632653
chr9	95679925	95902875	54	130625	9.39917695473251
chrX	19727175	19846225	54	63225	9.78947368421053
chr1	206831075	206982950	53	85025	5.04347826086957
chr10	6512925	6655025	53	89625	9.5
chr16	3053525	3268025	53	95300	9.11926605504587
chr2	69777225	69888025	53	78775	9.09677419354839
chr4	108939625	109097350	53	113825	7.39130434782609
chr1	100816225	100930175	52	85750	3.46666666666667
chr1	160575100	160738600	52	93375	9.42857142857143
chr16	27222000	27427275	52	98400	9.41935483870968
chr8	81904050	82029425	52	80325	7.82978723404255
chr11	47995325	48132150	50	88075	7.86206896551724
chr12	116550050	116660350	50	47575	8.82758620689655
chr14	92953475	93171650	50	106450	7.32530120481928
chr17	73283675	73423325	50	83425	8.57377049180328
chr5	49943000	50024050	50	43575	7.61904761904762
chr13	99903475	100121700	49	140675	7.45833333333333
chr8	131240025	131371900	49	78375	4.80672268907563
chr11	3870400	3984650	48	80350	4.14814814814815
chr20	47319525	47496550	48	104950	8.12307692307692
chr21	36275000	36426175	48	127425	3.5
chr5	35777450	35909325	46	77525	7.00636942675159
chr12	96707925	96803900	44	50500	5.49275362318841
chr17	55494875	55577525	44	55250	7.51724137931035
chr17	37909050	38029500	43	65925	6.78571428571429
chr18	21570725	21661150	43	57150	7.6
chr22	36672550	36878950	42	116200	7.23529411764706
chr10	28819075	28871475	41	38650	1.41463414634146
chr15	99202600	99301950	41	37300	7.45098039215686
chr2	85041850	85174575	41	80275	6.74074074074074
chr6	7084900	7204425	41	58400	7.05882352941176
chr8	134485725	134596900	41	83825	6.84615384615385
chr1	19713775	19843975	40	91175	5.90909090909091
chr10	63692225	63824025	40	65200	6.52631578947368
chr16	75069300	75150775	40	49025	7.35
chr17	44175000	44279600	40	86500	4.11764705882353
chr4	143261250	143339075	40	47300	5.75757575757576
chr3	18410300	18492875	39	63000	4.08
chr3	73045175	73095525	39	26300	6.71428571428571
chr7	50237200	50486225	38	135425	7.15056179775281
chr1	65326875	65433975	37	79175	3.05882352941176
chr12	852350	923350	37	47825	5.15789473684211
chr13	41130725	41257250	37	103125	6.22680412371134
chr3	32426225	32545225	37	72250	6.82539682539683
chr5	55374125	55473575	37	49050	6.61971830985915
chr1	27709450	27819625	36	59650	6.03603603603604
chr7	130732450	130809775	36	52650	4.26548672566372
chr8	28193825	28271375	36	45125	5.11688311688312
chr10	35621950	35677175	35	31200	6.38297872340426
chr17	46617325	46725425	35	61000	5.2967032967033
chr19	10823550	10931900	35	57525	4.64921465968586
chr2	240132425	240234175	35	75200	4.19047619047619
chr4	154385350	154471025	35	68075	3.82352941176471
chr6	16680500	16771850	35	48925	4.95121951219512
chr6	157088875	157154275	35	42800	6.3125
chr7	75910225	75995725	35	32650	6.42857142857143
chr1	1757975	1841750	34	54450	4.8735632183908
chr1	235447450	235501150	34	40025	3.13888888888889
chr17	55425550	55487850	34	31925	6.21621621621622
chr2	99265125	99392500	34	85625	3.98208955223881
chr3	107779425	107856175	34	49125	6.10989010989011
chr3	136600525	136670125	34	35925	5.86486486486486
chr3	196330625	196422450	34	46725	5.32510288065844
chr6	149349825	149490800	34	44825	6.02222222222222
chr9	132743625	132838000	34	66125	6.16666666666667
chr1	112130300	112215925	33	59200	3.09677419354839
chr10	32594000	32657825	33	50900	1.46788990825688
chr17	2495775	2538975	33	28100	3.26315789473684
chr17	47741950	47842500	33	61350	5.11764705882353
chr17	74475375	74565925	33	53200	5.38181818181818
chr19	56091025	56199975	33	51725	6.16
chr22	21270525	21327525	33	29425	5.92
chr22	50175350	50265075	33	42375	5.56756756756757
chr1	207970500	208064950	32	72250	4.8780487804878
chr11	116816925	116882600	32	33625	5.66666666666667
chr12	123543600	123637775	32	54100	5.2
chr13	74622075	74675475	32	30800	5.85454545454545
chr15	74225125	74307725	32	44250	4.1
chr17	27990125	28089475	32	50775	6
chr2	106449675	106519375	32	46750	4.93333333333333
chr2	161219075	161291625	32	55675	2.35294117647059
chr6	30726575	30812250	32	40600	5.35714285714286
chr8	144576500	144701100	32	61325	5.62295081967213
chr11	65254025	65386525	31	72100	5.14285714285714
chr12	64988400	65096300	31	89825	2.8133971291866
chr12	104849175	104949875	31	74600	3.17333333333333
chr14	21681900	21739175	31	45325	1.83636363636364
chr14	75681500	75770400	31	42275	5.05084745762712
chr15	91072150	91147675	31	52125	3.88888888888889
chr16	74591050	74644050	31	35175	3.875
chr2	135022700	135086200	31	39050	5.84
chr22	46362725	46472125	31	47950	5.77777777777778
chr3	15306500	15409800	31	77550	3.48
chr15	63480500	63540275	30	44675	2.625
chr17	76703200	76840925	30	102725	5.06040268456376
chr2	143878300	143941700	30	48575	5.05555555555556
chr5	133374650	133489175	30	83525	4.57142857142857
chr9	130658775	130754550	30	68600	4.61538461538461
chrX	135690375	135761000	30	41950	5.2952380952381
chr10	14565350	14660650	29	77425	4.83870967741935
chr10	126285775	126438100	29	134600	4.89285714285714
chr13	114854975	114946175	29	65125	4.27586206896552
chr14	70076450	70194375	29	89800	5.50561797752809
chr17	37753350	37845725	29	47175	4.11764705882353
chr18	74750350	74860225	29	82450	2.99333333333333
chr3	49410875	49467800	29	33125	5.44827586206897
chr5	79472750	79567825	29	69750	3.97142857142857
chr6	155053050	155095125	29	23900	4.48780487804878
chr6	157160075	157208600	29	33125	4.4
chr7	4721025	4794125	29	37675	5.51515151515152
chr1	236000825	236066850	28	32950	4.97297297297297
chr15	64089625	64153850	28	33050	3.96571428571429
chr15	70724300	70858800	28	65350	4.81818181818182
chr17	38632000	38781000	28	94975	4.95918367346939
chr19	4049375	4125050	28	37975	3.91304347826087
chr2	161173750	161214850	28	18800	4.28915662650602
chr3	42084250	42144375	28	24400	5.14285714285714
chr7	155436025	155489900	28	22600	5.1
chr8	41827725	41911000	28	59750	4.34210526315789
chr1	8427300	8500300	27	47375	3.25925925925926
chr11	60737625	60823125	27	57475	3.98373983739837
chr16	56995675	57095325	27	70675	1.99267399267399
chr16	81471525	81542550	27	49225	4.32258064516129
chr2	106348100	106447300	27	83375	5.14285714285714
chr20	52508700	52567100	27	31550	2.93457943925234
chr22	30641200	30730000	27	65100	5.16883116883117
chr3	50258625	50397600	27	70000	4.96396396396396
chr3	71404350	71459900	27	37700	4.2
chr4	90176075	90246425	27	42925	3.57377049180328
chr5	67509775	67588475	27	68100	1.2
chr5	96255575	96302000	27	32825	3.24324324324324
chr5	130585275	130666750	27	65425	2.36065573770492
chr6	64344525	64377625	27	21775	4.74074074074074
chr7	38344000	38410750	27	41025	4.78260869565217
chr1	167397225	167489225	26	85325	1.64705882352941
chr1	198564375	198674950	26	98225	2.15384615384615
chr10	22881400	23004500	26	114450	1.46153846153846
chr11	13297775	13341575	26	28525	4.86666666666667
chr12	14534075	14586200	26	43250	2.92307692307692
chr17	75311050	75483025	26	140650	3.56521739130435
chr3	186701550	186769975	26	47800	1.33333333333333
chr4	78697675	78749950	26	39725	2.8695652173913
chr4	103467825	103521850	26	28450	3.44642857142857
chr6	6651575	6726550	26	36250	3.1
chr7	43621925	43710850	26	73525	1.47096774193548
chr8	27157550	27273100	26	91175	3.09714285714286
chr1	22344875	22419975	25	56075	3
chr11	266700	342775	25	46375	3.37254901960784
chr14	52323425	52383825	25	40750	2.72727272727273
chr14	68712325	68765250	25	35225	2.64
chr14	95923575	96004275	25	51300	3.51219512195122
chr15	31590850	31692050	25	72000	3.81081081081081
chr16	81804025	81878300	25	44800	4.41791044776119
chr18	60844475	60906250	25	42175	3.71428571428571
chr19	41794675	41875400	25	55200	4.68292682926829
chr2	102308425	102401625	25	76750	3.91891891891892
chr2	233918550	233995225	25	55550	4.51428571428571
chr20	43655000	43696300	25	27300	4.19512195121951
chr21	38727375	38794200	25	48950	2.96296296296296
chr22	42651775	42725075	25	39325	4.81481481481481
chr4	40182025	40269400	25	76550	4.06060606060606
chr1	39648825	39704450	24	36475	3.51388888888889
chr1	54739725	54781100	24	31025	1.50617283950617
chr1	161122725	161198425	24	43700	3.49367088607595
chr11	33886250	33934825	24	30100	3.09459459459459
chr13	99153325	99234450	24	68300	3.25
chr14	69378300	69447575	24	54475	4.59259259259259
chr15	66052950	66089675	24	21075	3.28571428571429
chr15	91355350	91432750	24	35925	3.2212389380531
chr16	88803575	88882825	24	45925	3.21590909090909
chr17	46484175	46570975	24	46925	3.3433734939759
chr17	63005025	63054100	24	37300	3.57894736842105
chr2	24550850	24588800	24	25275	3.82608695652174
chr2	30440750	30516900	24	53850	4.60869565217391
chr2	173290650	173349725	24	42900	3.31034482758621
chr22	37601500	37713600	24	81800	3.39622641509434
chr3	56782675	56861675	24	50025	4.06818181818182
chr6	149635450	149696825	24	47900	3.36842105263158
chr7	104613925	104687675	24	51875	3.14285714285714
chr1	27916600	27999675	23	54075	4.42718446601942
chr1	156044925	156131950	23	42325	4.37735849056604
chr1	167568975	167651025	23	64350	3.61748633879781
chr1	203236600	203300650	23	47850	3.32258064516129
chr1	226813750	226929850	23	103675	1.0251572327044
chr1	235419650	235445025	23	15275	3.03030303030303
chr10	111763025	111801225	23	27425	3.93939393939394
chr11	63599850	63664000	23	44575	4.22222222222222
chr12	31867400	31905725	23	26350	2.49411764705882
chr16	4508700	4589200	23	48925	3.87387387387387
chr16	84744600	84803175	23	33450	2.62295081967213
chr19	18575250	18634000	23	46600	4.09523809523809
chr2	43410950	43468375	23	37075	4
chr2	68585300	68669275	23	45325	4.31632653061224
chr2	70294300	70371300	23	49900	3.97183098591549
chr2	85190600	85219025	23	20050	2.08
chr20	31084700	31177600	23	67875	3.23478260869565
chr21	33078775	33107500	23	18475	3.35714285714286
chr3	16503550	16563375	23	34350	2.88888888888889
chr3	52244100	52352575	23	75200	2.48484848484848
chr5	98241425	98279150	23	24250	2.42105263157895
chr6	2834450	2904150	23	46275	3.08695652173913
chr6	139430600	139499275	23	54100	3.33333333333333
chr1	66792650	66849325	22	46250	3.55555555555556
chr1	205225150	205295150	22	41775	3.91578947368421
chr12	46599550	46644250	22	33175	2.78947368421053
chr16	367125	412725	22	29625	2.07446808510638
chr17	62053700	62106750	22	35775	2.89032258064516
chr19	18496425	18553575	22	37050	3.375
chr20	30249100	30290150	22	28625	2.47368421052632
chr21	34743575	34787000	22	28825	2.28571428571429
chr3	150455000	150484500	22	19700	3.21428571428571
chr5	39141450	39226675	22	74775	1.88888888888889
chr6	26180525	26255375	22	35875	3.41509433962264
chr6	128198500	128225800	22	17275	3.16666666666667
chrX	135824700	135866950	22	29200	3.19444444444444
chr1	108461950	108509500	21	25525	4
chr1	145424600	145484375	21	40850	2.7672131147541
chr1	169610600	169681600	21	42650	3.65079365079365
chr10	98400900	98438700	21	22125	3.92307692307692
chr11	116929425	116970425	21	25025	2.21487603305785
chr12	9760225	9841825	21	48150	4
chr14	98629025	98697950	21	60950	2.75675675675676
chr16	24983800	25044650	21	36025	4
chr19	898875	942825	21	29900	2.25
chr2	171990375	172021000	21	20875	3.13333333333333
chr6	106530500	106574950	21	27900	3.12925170068027
chr9	80610800	80650550	21	26875	2.93023255813953
chr9	123630325	123706925	21	58750	1.31386861313869
chrX	12964600	13049925	21	60800	2.57142857142857
chr1	27003125	27081125	20	53825	3.58695652173913
chr10	26719000	26781250	20	53300	2.53846153846154
chr11	102272850	102329000	20	36650	2.45454545454545
chr14	89859550	89903075	20	23925	3.3015873015873
chr16	23836400	23896250	20	44275	2.70909090909091
chr17	33369050	33417675	20	33075	3.12328767123288
chr17	72435875	72476825	20	27675	3.16239316239316
chr2	95678425	95745850	20	33725	3.70165745856354
chr2	158258950	158330225	20	56950	2.28813559322034
chr2	202069100	202144150	20	48000	3.72043010752688
chr20	3051300	3104700	20	24975	3.60344827586207
chr3	10279550	10319175	20	22825	3.50877192982456
chr3	60030150	60068600	20	21575	3.21428571428571
chr4	6876650	6954625	20	39925	3.61722488038277
chr5	156597875	156664050	20	51525	3.48148148148148
chr5	156669750	156740275	20	51675	2.26
chr6	126101925	126143875	20	27075	2.48275862068966
chr7	37445150	37489975	20	31725	2.23529411764706
chr9	92002300	92126650	20	107625	3.42583732057416
chr9	100652500	100706900	20	34550	3.33333333333333
chr1	2157825	2215875	19	47600	2
chr1	23916125	23966550	19	37650	3.40659340659341
chr1	25273700	25364925	19	64150	2.72727272727273
chr1	31490400	31515950	19	18075	2.72413793103448
chr11	60826500	60898100	19	47625	2.625
chr11	118172325	118224300	19	36125	3.25490196078431
chr11	121276825	121356900	19	55925	2.74666666666667
chr15	63758700	63839850	19	66175	2.57142857142857
chr16	57661600	57690525	19	22975	1.49152542372881
chr17	57694750	57729400	19	20775	2.70886075949367
chr19	45239675	45274550	19	26625	1.46067415730337
chr2	43172850	43207500	19	23750	1.8125
chr2	203498350	203544500	19	30725	3.28421052631579
chr21	38801150	38838450	19	28875	2.95833333333333
chr22	43307450	43375250	19	37750	3.27272727272727
chr3	39282800	39330650	19	27125	3.11688311688312
chr3	112177950	112223525	19	28500	3.27058823529412
chr4	2833975	2875950	19	34525	0.631970260223048
chr5	148896250	148932225	19	28975	1.29411764705882
chr6	53144600	53214725	19	55300	3.42857142857143
chr9	139509700	139566175	19	34875	3.45801526717557
chrX	19864075	19906775	19	27650	2.78787878787879
chr1	16690375	16720100	18	20900	2.875
chr1	101698675	101778750	18	52500	2.472
chr1	110088750	110117575	18	18375	2.11538461538462
chr1	221877075	221917500	18	30400	1.9
chr1	236080300	236119700	18	28000	2.63636363636364
chr10	11181600	11291475	18	103200	2.11764705882353
chr10	112593250	112647850	18	42175	2.12087912087912
chr10	121248550	121303775	18	37350	1.80952380952381
chr11	36406225	36449250	18	26525	1.95480225988701
chr12	113486625	113517925	18	24075	2.52631578947368
chr13	41532850	41595675	18	57500	2.90909090909091
chr14	106360075	106384375	18	16925	3
chr17	6907975	6955900	18	27125	2.73949579831933
chr2	25487900	25548300	18	41450	2.14814814814815
chr22	20861150	20936325	18	49825	2.46204620462046
chr22	42303625	42344075	18	26800	3.23529411764706
chr3	31571775	31618300	18	33125	3.04516129032258
chr3	128493150	128528700	18	25725	1.89473684210526
chr3	151897075	151943300	18	31575	2.46464646464646
chr5	110559000	110601850	18	32350	2.59259259259259
chr5	130689625	130733325	18	36650	2.12698412698413
chr8	22297050	22325425	18	21150	3.14285714285714
chr9	95488950	95538225	18	26600	3.2
chr9	137228825	137305125	18	57775	1.73176470588235
chr1	154370650	154418050	17	35450	2.34782608695652
chr11	108080900	108121800	17	34200	2.42424242424242
chr11	128547050	128633450	17	72425	1.58579881656805
chr13	48805250	48828550	17	18250	0.96969696969697
chr14	64958075	64985275	17	20900	2.69565217391304
chr15	67355900	67443600	17	80550	0.655367231638418
chr15	90930675	90967550	17	26200	2.59574468085106
chr16	28165725	28224175	17	45500	2.96296296296296
chr16	71927675	71950450	17	17375	1.625
chr17	7369775	7396750	17	19325	2.65822784810127
chr19	16426525	16497675	17	53325	1.92771084337349
chr2	68936525	69029775	17	84175	1.5
chr2	175433275	175485750	17	44350	2.1875
chr22	26960225	26995150	17	23900	1.51515151515152
chr22	40827200	40865425	17	31575	2.76190476190476
chr22	43506025	43553025	17	21450	2.95061728395062
chr3	30639200	30735250	17	89700	2.45070422535211
chr3	46965175	47040625	17	63750	1
chr3	71462450	71519800	17	50225	0.666666666666667
chr5	130847225	130888950	17	32550	2.9
chr6	32902900	32952950	17	34700	2.28985507246377
chr1	84607150	84635100	16	21825	1.37142857142857
chr1	93408675	93447950	16	27025	2.2962962962963
chr11	1853450	1915150	16	48825	2.68421052631579
chr11	65864500	65918700	16	38425	2.30769230769231
chr13	77878425	77920675	16	27800	2.63309352517986
chr13	79955275	79981700	16	18725	1.85714285714286
chr14	50504575	50571750	16	38550	2.00677966101695
chr14	100686900	100731050	16	29550	2.48571428571429
chr14	102274625	102326250	16	47325	1.55932203389831
chr14	103283150	103296025	16	8475	1.56666666666667
chr15	38929950	38992700	16	40950	2.64705882352941
chr15	72764875	72789450	16	18550	0.916666666666667
chr16	724850	751575	16	17250	2.32967032967033
chr16	50774500	50811175	16	28575	1.42253521126761
chr16	85636025	85661700	16	20650	1.48148148148148
chr17	27451325	27487050	16	23250	2.22950819672131
chr17	76107475	76157650	16	38975	2.47727272727273
chr18	72912075	72943350	16	20025	1.63636363636364
chr19	6788625	6815075	16	18300	1.52238805970149
chr19	8537175	8586450	16	33125	2.53333333333333
chr19	15384000	15445750	16	55775	1.02040816326531
chr2	7045100	7078200	16	28425	2.11111111111111
chr2	28970225	28998875	16	22950	1.46031746031746
chr20	32411900	32451100	16	22625	2
chr20	62665300	62716750	16	36325	2.35294117647059
chr21	15891400	15930300	16	25375	1.70149253731343
chr22	37539525	37598225	16	33375	2.31297709923664
chr3	129309475	129347375	16	26525	2.19354838709677
chr4	26899550	26918200	16	9550	2.26829268292683
chr5	171566875	171616600	16	44300	1.76923076923077
chr6	15417400	15453750	16	26450	2.28985507246377
chr6	45383025	45422600	16	30300	1.95555555555556
chr8	64101375	64119575	16	13875	0.9375
chr8	132911925	132941700	16	18925	2.67567567567568
chr8	144976550	145069900	16	60775	2.27020506634499
chr9	77698125	77728600	16	21975	2.19672131147541
chrX	78389225	78433300	16	33900	2.71074380165289
chr1	19226725	19285250	15	41450	1.8041958041958
chr1	44870375	44892050	15	19500	0.425531914893617
chr1	151787050	151822000	15	23725	2.3
chr1	198125100	198163775	15	34325	1.54545454545455
chr10	71076975	71123975	15	34800	2.12765957446809
chr10	80822300	80877875	15	48350	1.93548387096774
chr11	68252850	68278075	15	20500	1.20430107526882
chr11	118955025	118994175	15	21200	2.20689655172414
chr14	91688550	91731825	15	32700	1.74
chr15	93421625	93470225	15	43050	0.814814814814815
chr17	62133250	62174675	15	27125	2.16
chr18	29595975	29637250	15	29075	2.44303797468354
chr18	74196300	74212725	15	10625	2.32258064516129
chr19	1236425	1280375	15	36075	1.68421052631579
chr19	2607325	2639650	15	27075	2.10526315789474
chr19	10206225	10231075	15	21200	0.882352941176471
chr2	12841775	12877875	15	27475	2
chr20	57715200	57761000	15	34375	1.49206349206349
chr22	30571775	30593875	15	15125	1.65217391304348
chr22	43386275	43412200	15	18250	1.85964912280702
chr4	26858350	26894775	15	25325	2.25563909774436
chr5	32430825	32447550	15	10225	2.13333333333333
chr5	172258375	172302450	15	27625	2.07142857142857
chr6	11196575	11226475	15	17075	2.17054263565891
chr6	109323250	109347825	15	14625	2.22727272727273
chr6	159452500	159490600	15	26925	2
chr8	130994000	131029975	15	30500	0.541176470588235
chr8	141624650	141647950	15	17375	1.22727272727273
chr9	101865775	101903200	15	30800	1.45945945945946
chrX	71314325	71352625	15	24550	2.18181818181818
chrX	78196250	78214975	15	14050	1.21212121212121
chr1	90361725	90379575	14	11300	2.07843137254902
chr10	6076125	6138425	14	39600	1.74457831325301
chr11	6738450	6771175	14	25500	1.48936170212766
chr11	14644075	14675575	14	21925	1.89130434782609
chr11	122579725	122630025	14	35875	1.53488372093023
chr12	109078100	109098675	14	16325	1.64285714285714
chr12	122210900	122253700	14	33075	2.11940298507463
chr12	133038875	133084775	14	34900	1.74619289340102
chr16	85584900	85617575	14	25175	2.19753086419753
chr17	17584025	17607350	14	18075	1.73913043478261
chr19	47103150	47143625	14	29450	1.40229885057471
chr2	28610375	28637025	14	23050	2.14035087719298
chr2	74194825	74231575	14	27900	0.83495145631068
chr2	85224525	85245750	14	13700	2.2
chr2	191867950	191897975	14	20100	1.65151515151515
chr2	198116300	198179975	14	56975	1.97647058823529
chr20	35552300	35586550	14	26950	1.68067226890756
chr20	49125925	49169125	14	39000	1.29032258064516
chr3	13014025	13065150	14	40675	2.09259259259259
chr5	95143175	95182800	14	29225	2.10606060606061
chr5	108728400	108749275	14	13325	1.53125
chr5	150431400	150480825	14	38075	1.7625
chr7	27184650	27245775	14	42475	2.10322580645161
chr7	37372225	37406900	14	29550	1.3
chr7	40006525	40028050	14	15425	1.34131736526946
chr7	128681225	128696200	14	10125	1.59090909090909
chr8	29922575	29967375	14	40425	1.42857142857143
chr8	61428650	61448575	14	15575	1.07142857142857
chr8	96141625	96167150	14	17600	1.5609756097561
chr8	125639100	125676625	14	26775	2
chr9	80547475	80576950	14	17275	2
chrX	1566050	1606175	14	26000	2.14678899082569
chrX	45607150	45635225	14	21875	1.34426229508197
chr1	12180925	12249275	13	54550	1.68888888888889
chr1	41155850	41180025	13	18000	1.04545454545455
chr1	108367575	108388675	13	16500	1.27927927927928
chr10	33396825	33432950	13	30950	1.63076923076923
chr10	35734275	35755725	13	18675	0.6875
chr10	81936400	81966650	13	26050	1.74285714285714
chr11	85448300	85472075	13	16375	1.41333333333333
chr12	21791650	21812950	13	18650	0.464646464646465
chr12	54669700	54702675	13	28675	1.13846153846154
chr12	113641875	113685050	13	29650	1.8876404494382
chr13	47189950	47207975	13	9625	1.69655172413793
chr15	89163925	89204500	13	38000	0.434782608695652
chr16	67561975	67601800	13	29900	1.7027027027027
chr17	5124200	5146975	13	17000	1.31034482758621
chr17	76309150	76362675	13	38000	1.26315789473684
chr17	78723325	78767700	13	30950	1.40199335548173
chr17	80815825	80852600	13	26700	1.95121951219512
chr18	9133100	9161175	13	23975	0.909090909090909
chr19	1056950	1107600	13	41100	1.06086956521739
chr19	5946250	5980025	13	30375	1.6
chr19	49118750	49153300	13	24300	1.59
chr2	43350225	43408200	13	49750	1.51724137931034
chr2	204568575	204616825	13	39800	1.50684931506849
chr2	225882650	225908725	13	21575	1.65217391304348
chr20	52187175	52216325	13	23575	1.48837209302326
chr22	40293000	40359075	13	63125	1.4
chr3	43327075	43353750	13	23375	1.62962962962963
chr3	105541200	105557775	13	11800	1.88235294117647
chr3	135880350	135917425	13	29500	1.53846153846154
chr3	152086100	152111200	13	21025	0.705882352941177
chr5	88170925	88187125	13	10975	1.69047619047619
chr5	118603075	118711075	13	97300	1.06666666666667
chr5	133857625	133895450	13	26750	1.60416666666667
chr5	180220125	180248800	13	22350	1.29411764705882
chr6	15374125	15414775	13	28825	1.92957746478873
chr6	35629925	35660175	13	24150	1.72222222222222
chr7	64124450	64136425	13	7000	1.49019607843137
chr7	135615350	135629750	13	10050	1.95238095238095
chr7	138754150	138797450	13	35525	1.75903614457831
chr7	148394225	148425425	13	23550	1.36
chr7	150052475	150082275	13	21875	1
chr8	98650075	98672650	13	15500	1.7
chr9	33116725	33171325	13	41675	1.95744680851064
chr9	132691825	132732000	13	24775	1.90874524714829
chr1	27881075	27904725	12	20250	0.862068965517241
chr1	55659125	55684550	12	19425	1.31034482758621
chr1	90114100	90142275	12	20300	1.55263157894737
chr1	114470375	114497025	12	22850	0.9375
chr1	208074475	208086850	12	8100	1.1025641025641
chr10	30703175	30728275	12	16700	1.73333333333333
chr11	63991975	64020925	12	23675	0.818181818181818
chr11	75028625	75064775	12	30075	1.07368421052632
chr11	118739200	118802525	12	51900	0.825065274151436
chr12	47597625	47624225	12	24275	0.736842105263158
chr12	57606700	57643450	12	27475	1.69411764705882
chr12	69001875	69043500	12	35000	1.05882352941176
chr12	76933400	76954600	12	17475	1.11764705882353
chr12	109009950	109041225	12	25450	1.44
chr12	111831800	111889925	12	42700	1.41025641025641
chr13	52374500	52409225	12	27525	1.48484848484848
chr13	111814225	111846325	12	22400	1.453125
chr13	114810125	114840475	12	21575	1.688
chr14	24600925	24619075	12	13825	1.35294117647059
chr14	63934425	63947700	12	9150	1.33333333333333
chr14	64318950	64338100	12	15575	0.96551724137931
chr14	74190475	74257575	12	51250	0.976744186046512
chr14	78053050	78083900	12	23450	0.738095238095238
chr14	99643975	99741675	12	95650	0.823529411764706
chr15	38821000	38859350	12	34500	0.727272727272727
chr15	42779975	42797700	12	13650	1.7
chr15	60825100	60851925	12	23325	1.3469387755102
chr16	88514550	88549175	12	26575	1.68932038834951
chr17	1272500	1304325	12	28250	1.6
chr17	48796275	48813925	12	13600	0.945736434108527
chr18	45435100	45459475	12	16675	1.42857142857143
chr18	48554425	48572675	12	15725	0.72
chr18	67599975	67627400	12	24200	0.564102564102564
chr2	20525675	20552900	12	21625	1
chr2	55232100	55262350	12	21775	0.867469879518072
chr2	60723650	60745800	12	14950	1.49350649350649
chr2	64861550	64896875	12	31125	1.11111111111111
chr2	97521825	97542275	12	14150	1.50724637681159
chr2	178100800	178131975	12	26075	1.29032258064516
chr20	1354175	1378000	12	21050	0.833333333333333
chr20	47882350	47905250	12	20175	0.538461538461538
chr20	49526925	49549125	12	18075	0.545454545454545
chr3	9432250	9458575	12	20475	1.09859154929577
chr3	36931725	36967800	12	24075	1.61176470588235
chr4	185357725	185383550	12	19725	1.01538461538462
chr5	79412175	79450175	12	28400	1.64502164502165
chr5	118712775	118736350	12	18825	1.42857142857143
chr5	139012725	139058900	12	40175	0.831168831168831
chr5	154136750	154168350	12	26925	0.8
chr5	169686300	169742550	12	51800	1.21739130434783
chr5	175954725	175984425	12	22475	1.25786163522013
chr6	31779750	31807200	12	21675	1.07563025210084
chr6	41672125	41704025	12	24575	1.05454545454545
chr6	87861050	87877725	12	13400	0.943396226415094
chr6	108030125	108071675	12	27925	1.68421052631579
chr6	151693000	151723075	12	22075	1.62962962962963
chr6	154539000	154574550	12	28875	1.67123287671233
chr7	44644825	44681800	12	29175	1.22727272727273
chr7	142142950	142165050	12	18400	0.625954198473282
chr9	20367775	20380350	12	9000	1.25
chr9	114657950	114679850	12	19125	0.888888888888889
chrX	191575	203700	12	7650	1.62962962962963
chrX	117628525	117648975	12	14725	1.40425531914894
chr1	9126700	9146400	11	14925	1.08450704225352
chr1	25556975	25575150	11	12975	1.15625
chr1	32705450	32743250	11	30775	0.956521739130435
chr1	36824750	36864225	11	28350	1.34545454545455
chr1	42777050	42794000	11	13800	1.16981132075472
chr1	91470825	91490200	11	13500	1.45205479452055
chr1	211496525	211528100	11	27300	0.958333333333333
chr10	33226750	33251900	11	19525	1.18072289156627
chr10	70803275	70826375	11	18625	0.935064935064935
chr10	73592000	73612725	11	18075	0.405797101449275
chr10	116249325	116308775	11	48900	1.29783037475345
chr11	46329975	46389825	11	45925	1.07317073170732
chr12	8228925	8242325	11	10875	0.791666666666667
chr12	50898225	50933000	11	25975	0.744186046511628
chr12	69718600	69736725	11	11225	1.33333333333333
chr14	53196025	53212575	11	13100	0.73469387755102
chr14	65162925	65203425	11	30675	1.47368421052632
chr14	71371775	71395225	11	18150	1.05555555555556
chr14	92295700	92310825	11	10725	1.43283582089552
chr15	101731375	101752425	11	16725	1.08074534161491
chr17	21178250	21200025	11	15725	1.22270742358079
chr17	27600850	27622675	11	15900	1.36363636363636
chr17	45721650	45748350	11	16650	1.46511627906977
chr17	55967175	55986175	11	12450	1.46153846153846
chr17	61496225	61520300	11	16275	1.50819672131148
chr17	64425525	64440100	11	10200	1.4
chr19	12885325	12918475	11	23375	1.37362637362637
chr19	34661300	34684875	11	21250	0.533333333333333
chr19	42363050	42402525	11	36650	0.473684210526316
chr2	8609650	8632075	11	18475	0.689655172413793
chr2	44394450	44419575	11	20425	0.930232558139535
chr2	66658775	66674450	11	10225	1.35211267605634
chr2	136761450	136780975	11	13150	1.05555555555556
chr2	207995675	208033525	11	30575	0.930232558139535
chr2	225784575	225824775	11	36275	0.650793650793651
chr20	62473250	62498625	11	18825	1.07142857142857
chr22	17564800	17603250	11	34100	0.872549019607843
chr3	16924750	16961500	11	32125	1.38461538461538
chr3	128820750	128842825	11	18700	0.68
chr3	183253150	183275050	11	18400	1.16
chr4	766750	793325	11	14125	1.39230769230769
chr4	42628325	42648800	11	15575	1.45714285714286
chr4	103438150	103452225	11	10800	1.24137931034483
chr5	1476725	1507900	11	25325	1.2
chr5	55975675	56000200	11	17950	1.42222222222222
chr5	141482725	141503975	11	17725	1.33333333333333
chr5	156981100	157004025	11	19475	0.727272727272727
chr6	11364225	11388850	11	17050	1.23076923076923
chr6	20400100	20420375	11	16000	1.5
chr6	75981400	75997475	11	12050	1.16363636363636
chr6	90972050	91008100	11	31750	0.48780487804878
chr6	119661350	119677000	11	10800	1
chr6	137532075	137557025	11	20800	0.831168831168831
chr6	143245975	143270475	11	21275	0.9
chr6	157291775	157307100	11	11675	0.896551724137931
chr6	159208525	159241125	11	29700	0.666666666666667
chr6	160386625	160412000	11	21050	1.14814814814815
chr7	157128325	157150950	11	19775	0.384615384615385
chr8	38209750	38229575	11	16025	0.89051094890511
chr9	134267975	134300825	11	29700	0.549019607843137
chrX	129213500	129246025	11	27625	1.31182795698925
chr1	23435750	23450975	10	10450	1.11475409836066
chr1	28184675	28206550	10	15125	1.1005291005291
chr1	40495050	40543475	10	39150	0.715966386554622
chr1	43388400	43429950	10	35150	0.674418604651163
chr1	78432975	78447050	10	11600	0.861111111111111
chr1	231543925	231559225	10	12300	1.06666666666667
chr10	5846475	5861875	10	12775	0.428571428571429
chr10	11294800	11309050	10	10325	0.765957446808511
chr11	818450	850575	10	23050	1.14285714285714
chr11	36374100	36387600	10	10325	1.22772277227723
chr11	73701875	73737550	10	29825	0.873239436619718
chr11	122555700	122572225	10	13275	1.02702702702703
chr12	6549700	6581375	10	25925	0.925925925925926
chr12	55343975	55387225	10	35825	0.990654205607477
chr14	45424675	45438175	10	10150	1.21428571428571
chr14	69237075	69264450	10	23300	0.740740740740741
chr14	88456950	88480650	10	18675	0.791878172588833
chr14	91574275	91592700	10	13275	1.2
chr15	70375950	70396650	10	19400	0.440677966101695
chr15	77279075	77324450	10	36150	0.927835051546392
chr16	11026975	11052350	10	18800	1.25
chr16	21654275	21676025	10	16800	1.15151515151515
chr16	66577450	66599200	10	16950	1.175
chr16	88746375	88774400	10	23025	0.610169491525424
chr17	2292925	2309100	10	13850	0.92
chr18	60947525	60990450	10	34025	0.837837837837838
chr19	1835675	1865950	10	24475	0.829268292682927
chr19	3130600	3147150	10	11375	1.01714285714286
chr19	10510700	10543825	10	27300	0.654205607476635
chr19	51609250	51648150	10	28250	1.22772277227723
chr2	37868625	37903325	10	31150	1.13157894736842
chr2	42313475	42370325	10	39000	1.23747980613893
chr2	46761175	46780050	10	16500	0.387434554973822
chr2	48112250	48135400	10	15700	1.07692307692308
chr2	48539575	48561025	10	16925	1.11111111111111
chr2	109224450	109259675	10	31325	0.587064676616915
chr2	113587050	113600500	10	11875	0.717948717948718
chr2	145261725	145282625	10	18575	0.558139534883721
chr2	149403475	149419225	10	14225	0.37037037037037
chr2	169604475	169615850	10	9850	0.642857142857143
chr2	174799625	174831950	10	28750	0.918918918918919
chr2	234145625	234164650	10	14225	1.04347826086957
chr20	43594000	43626950	10	30525	0.705882352941177
chr22	23552275	23594475	10	38025	0.4
chr3	105463800	105496450	10	21825	1.24444444444444
chr3	167439125	167455200	10	12500	1.26315789473684
chr3	170068575	170083375	10	9625	1.21428571428571
chr3	171845025	171863575	10	16125	0.51685393258427
chr4	40282300	40320250	10	28600	1.17241379310345
chr4	139994100	140007075	10	9225	1.1304347826087
chr5	14580925	14600100	10	15575	0.651685393258427
chr5	55272400	55292850	10	17475	0.75
chr5	56493775	56507200	10	11050	0.727272727272727
chr5	66477000	66519675	10	31500	1.05777777777778
chr5	157278850	157291650	10	9800	0.833333333333333
chr6	4015300	4033400	10	15575	0.571428571428571
chr6	37136025	37161825	10	21800	0.793103448275862
chr6	112152950	112196350	10	41000	0.457943925233645
chr6	149785225	149810750	10	20950	0.588235294117647
chr7	1080500	1106025	10	21150	0.979591836734694
chr7	6514325	6524750	10	8200	1.13513513513514
chr7	55613075	55643175	10	27900	0.388888888888889
chr7	105739875	105758175	10	14300	0.806451612903226
chr7	139863025	139878825	10	10700	1.21212121212121
chr8	8182175	8208225	10	21250	1.15789473684211
chr8	26239650	26251000	10	8850	0.608
chr8	66693275	66709850	10	12225	1.04225352112676
chr8	128981900	129015100	10	28925	0.647619047619048
chr9	35634950	35666900	10	26100	1.01587301587302
chr9	86308000	86324475	10	13050	1.11428571428571
chr9	96211475	96233800	10	19075	0.592592592592593
chr9	127039775	127063375	10	21200	0.594594594594595
chr1	16274325	16295025	9	17750	0.666666666666667
chr1	21647100	21673375	9	23800	0.368253968253968
chr1	24825400	24843450	9	15750	0.857142857142857
chr1	45178300	45198000	9	14625	0.796610169491525
chr1	89732675	89754700	9	17825	0.772093023255814
chr1	92011800	92027650	9	13100	0.57
chr1	150335175	150348725	9	10425	0.846153846153846
chr1	160823625	160834525	9	9575	0.5
chr1	198521675	198534800	9	10075	0.982758620689655
chr1	207077775	207107175	9	27925	0.454545454545455
chr10	74001700	74024775	9	21650	0.35
chr10	80884975	80919150	9	30900	0.351851851851852
chr10	101279950	101297825	9	13875	0.940397350993378
chr10	104936950	104959375	9	18175	0.986301369863014
chr10	111669475	111684325	9	11875	0.869565217391304
chr10	124892100	124921825	9	25000	0.666666666666667
chr11	3174825	3188000	9	10850	0.468085106382979
chr11	6420875	6441650	9	18800	0.521739130434783
chr11	17294425	17312075	9	12925	1.05
chr11	67111175	67143975	9	24350	0.823529411764706
chr11	67157075	67189400	9	28100	0.874458874458874
chr11	118638925	118664500	9	22400	0.416
chr12	6872825	6905975	9	26350	1
chr12	96586450	96612050	9	20425	0.876712328767123
chr12	116694675	116716950	9	15750	1.05454545454545
chr12	124977575	125008150	9	23350	1.01785714285714
chr13	46946450	46964900	9	14025	0.921348314606742
chr14	91958050	91978150	9	17050	0.827586206896552
chr14	103850525	103871225	9	17050	0.423963133640553
chr15	64907150	64933475	9	20400	0.958333333333333
chr15	66109575	66130500	9	16925	0.506493506493506
chr15	69072550	69095900	9	21275	0.833333333333333
chr15	80256975	80275250	9	13750	0.838383838383838
chr15	85288150	85307625	9	15150	0.523076923076923
chr15	92392225	92414975	9	20075	0.774193548387097
chr15	92482975	92498350	9	11850	0.6
chr16	10956300	10991575	9	29525	0.647619047619048
chr16	21517200	21527825	9	8600	0.8
chr16	23955075	23980150	9	19675	1.02564102564103
chr16	68290625	68327700	9	33350	0.666666666666667
chr16	89485275	89528450	9	38000	0.567567567567568
chr17	6551450	6565925	9	10775	0.925
chr17	20165075	20186050	9	15300	0.861924686192469
chr17	27214900	27230725	9	12650	0.744186046511628
chr17	33560550	33588150	9	24000	0.3125
chr17	33857075	33874025	9	13600	0.888888888888889
chr17	39930000	39945925	9	12325	0.96551724137931
chr17	48979525	48999225	9	16200	0.68
chr17	62488275	62505825	9	14400	0.702970297029703
chr18	9171525	9177875	9	5075	0.838709677419355
chr18	48708300	48725125	9	13300	0.782608695652174
chr19	35808075	35815750	9	6400	0.88
chr19	41102525	41122125	9	17975	0.666666666666667
chr19	42699350	42727050	9	21975	0.874576271186441
chr19	54870800	54892850	9	20375	0.257425742574257
chr2	8651575	8692175	9	26750	0.950354609929078
chr2	97189450	97213500	9	21475	0.645161290322581
chr2	191739925	191757475	9	15500	0.94949494949495
chr2	231080325	231095225	9	12775	0.646153846153846
chr20	3775450	3802500	9	23950	0.483333333333333
chr20	4786275	4805200	9	16875	0.653846153846154
chr20	24929275	24946325	9	14350	0.981818181818182
chr20	32579150	32593150	9	11025	1.02702702702703
chr20	32594875	32615250	9	17175	1.04545454545455
chr20	42565825	42594425	9	25875	0.589473684210526
chr20	56963375	56980125	9	13400	1.01492537313433
chr20	61544475	61572875	9	23575	1.05454545454545
chr21	16420125	16439800	9	17300	0.571428571428571
chr21	35444775	35456300	9	9675	0.9
chr21	46493100	46517575	9	19600	0.857142857142857
chr22	24529000	24557975	9	21175	0.922600619195046
chr22	24945875	24961375	9	12450	0.536082474226804
chr22	45553800	45577475	9	18450	0.572390572390572
chr3	49374375	49397425	9	18600	0.99009900990099
chr3	53190350	53210650	9	16725	0.897959183673469
chr3	56945350	56964175	9	16275	0.96
chr3	66537675	66554050	9	14975	0.529411764705882
chr3	108545075	108567600	9	20700	0.625
chr3	141202000	141231800	9	25800	0.419354838709677
chr4	77898400	77917125	9	15625	0.907407407407407
chr4	185731725	185748900	9	14100	0.5
chr5	49723600	49743525	9	16025	0.709677419354839
chr5	53812650	53830425	9	15050	0.957746478873239
chr5	131741200	131784275	9	41250	0.225352112676056
chr5	151149000	151165175	9	14250	0.323886639676113
chr5	159891175	159908200	9	14325	0.772727272727273
chr6	31523600	31566800	9	38425	0.47926267281106
chr6	90882800	90908125	9	18475	0.988888888888889
chr6	167524125	167539200	9	12525	0.709677419354839
chr7	2670750	2687775	9	14000	0.666666666666667
chr7	28119750	28129775	9	7700	0.608695652173913
chr8	23069100	23090650	9	17775	0.879120879120879
chr8	26293625	26309675	9	13350	0.76271186440678
chr8	59924350	59933950	9	7500	0.564885496183206
chr8	66734275	66755775	9	19200	0.213592233009709
chr9	80590100	80604725	9	11325	1.05454545454545
chr9	110043125	110058325	9	12900	0.666666666666667
chr9	124112525	124135900	9	21575	0.39344262295082
chr9	134525450	134558325	9	26450	0.775510204081633
chr9	139588450	139598950	9	7800	0.985074626865672
chrX	65214875	65243950	9	26950	0.764705882352941
chr1	14074400	14093200	8	16725	0.380952380952381
chr1	22087425	22104150	8	13875	0.75
chr1	29062125	29084850	8	20400	0.361290322580645
chr1	29240000	29262800	8	20975	0.204545454545455
chr1	90092175	90110075	8	14725	0.744186046511628
chr1	111413075	111440725	8	25825	0.383838383838384
chr1	113159375	113180850	8	19100	0.377551020408163
chr1	117293400	117321175	8	21600	0.67572156196944
chr1	192540575	192548975	8	6875	0.771084337349398
chr1	246727175	246748725	8	19800	0.64
chr10	43883050	43906200	8	21100	0.557377049180328
chr10	73556150	73566300	8	7500	0.836363636363636
chr10	111814975	111850300	8	33575	0.428571428571429
chr10	133785175	133796800	8	9900	0.595744680851064
chr10	134349350	134375775	8	22125	0.588957055214724
chr11	10618475	10635725	8	15275	0.333333333333333
chr11	35158825	35219775	8	57375	0.208695652173913
chr11	44612175	44638850	8	23650	0.385321100917431
chr11	65833775	65858150	8	20300	0.791666666666667
chr11	67194750	67219175	8	22300	0.333333333333333
chr11	72515900	72534250	8	14125	0.830188679245283
chr11	72846850	72870675	8	20975	0.363636363636364
chr11	118106925	118124050	8	14375	0.715447154471545
chr12	9138250	9153350	8	13575	0.526315789473684
chr12	11801075	11831050	8	25675	0.409302325581395
chr12	25203500	25214950	8	10050	0.733333333333333
chr12	67661600	67674725	8	11650	0.388888888888889
chr12	108944725	108966900	8	19425	0.490909090909091
chr13	48722550	48736900	8	12875	0.612903225806452
chr16	11874625	11895700	8	17650	0.482213438735178
chr16	23507750	23522675	8	12350	0.625
chr16	48629700	48648475	8	16750	0.260869565217391
chr16	53482550	53500750	8	16375	0.739130434782609
chr16	68093250	68131975	8	35175	0.289308176100629
chr16	79629450	79637025	8	6150	0.769230769230769
chr16	89784575	89805825	8	18525	0.315186246418338
chr17	37023375	37060100	8	33125	0.369098712446352
chr17	38459375	38511850	8	48425	0.741935483870968
chr17	47864450	47873900	8	6625	0.846153846153846
chr17	65820350	65834925	8	10800	0.651162790697674
chr19	2040325	2063050	8	20600	0.8
chr19	7398150	7423575	8	22325	0.83248730964467
chr19	8508750	8526500	8	15225	0.395833333333333
chr19	39137650	39190025	8	48550	0.17351598173516
chr19	47362850	47372700	8	7325	0.8
chr19	48746825	48764125	8	15600	0.533333333333333
chr19	49827800	49845000	8	15875	0.619047619047619
chr19	54368475	54387300	8	17700	0.225352112676056
chr19	56613075	56633950	8	18475	0.84
chr2	10509225	10533975	8	18600	0.734883720930233
chr2	43151100	43164600	8	11775	0.396551724137931
chr2	60752075	60765550	8	12000	0.5
chr2	62421625	62450475	8	23825	0.380952380952381
chr2	98326150	98345225	8	18325	0.128571428571429
chr2	129071025	129080600	8	7825	0.431818181818182
chr2	173084150	173095150	8	8275	0.815533980582524
chr2	219180075	219199850	8	16650	0.65979381443299
chr2	231273275	231297175	8	19825	0.817460317460317
chr20	1624800	1649800	8	22100	0.402597402597403
chr20	5629650	5641275	8	9475	0.721311475409836
chr20	24960225	24976200	8	13825	0.518987341772152
chr20	30292725	30311275	8	16375	0.314285714285714
chr20	31054575	31074625	8	17850	0.34375
chr20	62255900	62274825	8	16150	0.830769230769231
chr21	33031050	33040575	8	8475	0.473684210526316
chr21	43817800	43837900	8	18125	0.755555555555556
chr21	43940700	43958075	8	12925	0.842105263157895
chr22	45616775	45626375	8	7900	0.482758620689655
chr3	5219650	5242450	8	19950	0.371929824561403
chr3	43356325	43373225	8	12075	0.838709677419355
chr3	128890800	128905625	8	13525	0.4
chr3	194866525	194886900	8	18975	0.180952380952381
chr3	195577600	195584075	8	4350	0.808510638297872
chr3	195618800	195637650	8	16900	0.263888888888889
chr4	913575	930850	8	13675	0.666666666666667
chr4	38654425	38681700	8	22275	0.63
chr4	89196350	89207100	8	8500	0.594059405940594
chr4	185769325	185782825	8	10825	0.698412698412698
chr5	32581200	32599000	8	14075	0.582159624413146
chr5	56108075	56152800	8	41325	0.560975609756098
chr5	61620325	61628150	8	5825	0.818181818181818
chr5	131787250	131837700	8	46900	0.224390243902439
chr5	138628500	138651175	8	20825	0.264705882352941
chr5	150502975	150539875	8	32425	0.774193548387097
chr6	13678000	13691300	8	10100	0.761904761904762
chr6	32404100	32411800	8	6375	0.833333333333333
chr6	32802875	32827000	8	20950	0.490566037735849
chr6	35996025	36010850	8	13350	0.808510638297872
chr6	36075200	36101400	8	22250	0.5
chr6	42406600	42422625	8	12525	0.8125
chr6	109617750	109627875	8	7125	0.819672131147541
chr6	122779425	122794050	8	12750	0.636363636363636
chr6	144470575	144480275	8	8150	0.727272727272727
chr6	158980250	158996300	8	13425	0.733333333333333
chr7	2437850	2454250	8	14250	0.434782608695652
chr7	8006925	8020300	8	11050	0.759493670886076
chr7	116501800	116517825	8	13425	0.5
chr7	135645075	135662925	8	15000	0.311926605504587
chr8	19306800	19322100	8	11900	0.75
chr8	102209900	102219825	8	7850	0.453488372093023
chr8	121741200	121764425	8	20725	0.5
chr9	75758275	75774525	8	14275	0.761904761904762
chr9	88341375	88349425	8	6625	0.666666666666667
chr9	93561350	93580875	8	15600	0.727272727272727
chr9	116338975	116357375	8	15650	0.346456692913386
chr9	117681750	117694400	8	11225	0.6
chr9	127018800	127034100	8	13400	0.717948717948718
chr9	130523900	130552225	8	25575	0.482142857142857
chr9	130554975	130567175	8	8800	0.675496688741722
chr9	135987150	136025500	8	35500	0.266666666666667
chrX	117478925	117489875	8	7650	0.793893129770992
chr1	46141200	46156100	7	12725	0.558139534883721
chr1	54793000	54799600	7	6050	0.325581395348837
chr1	153503425	153524225	7	18875	0.582278481012658
chr1	154968325	154991975	7	22050	0.597402597402597
chr1	159878000	159896575	7	17475	0.16
chr1	171469500	171481400	7	10675	0.459459459459459
chr1	175148125	175167350	7	17400	0.620689655172414
chr1	226306500	226316625	7	8100	0.625
chr1	229158525	229172950	7	13725	0.173913043478261
chr1	247489525	247499825	7	7700	0.583333333333333
chr10	32330350	32346500	7	13425	0.458333333333333
chr10	43632300	43642125	7	8575	0.380952380952381
chr10	45457500	45477450	7	17850	0.450980392156863
chr10	61638500	61654375	7	13325	0.394160583941606
chr10	73482325	73539250	7	55325	0.357142857142857
chr10	80996475	81015225	7	16275	0.269720101781171
chr10	88271350	88283650	7	10175	0.440251572327044
chr10	106063025	106100650	7	31625	0.555555555555556
chr10	119119900	119136250	7	14175	0.604651162790698
chr11	14781100	14791675	7	8750	0.515337423312883
chr11	34459075	34473075	7	11875	0.462585034013605
chr11	47525325	47549125	7	20675	0.34
chr11	47864700	47876700	7	9875	0.372549019607843
chr11	71741750	71756150	7	11250	0.55
chr11	88064150	88073250	7	8050	0.432432432432432
chr11	102170675	102196375	7	21875	0.517162471395881
chr11	116906925	116917125	7	8625	0.426229508196721
chr11	122524975	122548800	7	20625	0.407142857142857
chr11	128154400	128201775	7	41350	0.264875239923225
chr12	48191400	48232425	7	39700	0.107142857142857
chr12	57016575	57031850	7	13400	0.328205128205128
chr12	57069300	57083925	7	13400	0.1375
chr12	68041050	68057325	7	14250	0.560509554140127
chr12	68755725	68778875	7	19700	0.616822429906542
chr12	93815775	93837100	7	18850	0.482758620689655
chr12	110717800	110727400	7	8300	0.272340425531915
chr12	120545875	120562300	7	13875	0.325581395348837
chr12	120971200	120982825	7	10325	0.482758620689655
chr13	74686150	74690575	7	3400	0.461538461538462
chr13	99646375	99656950	7	9100	0.59375
chr14	52774025	52787625	7	12500	0.324324324324324
chr14	71106825	71135225	7	25225	0.385093167701863
chr14	73703575	73714575	7	9475	0.408163265306122
chr14	77837550	77844450	7	5375	0.444444444444444
chr14	103240550	103254075	7	11200	0.401639344262295
chr15	34617325	34635875	7	16075	0.595238095238095
chr15	44952550	44983100	7	24750	0.595441595441595
chr15	44999800	45031100	7	27125	0.532110091743119
chr15	57220125	57225750	7	4975	0.545454545454545
chr15	78324100	78370800	7	45275	0.333333333333333
chr15	86242250	86254450	7	9875	0.606060606060606
chr16	21608200	21628525	7	18625	0.533333333333333
chr16	28299400	28314600	7	12875	0.545454545454545
chr16	31879625	31894325	7	12800	0.373626373626374
chr16	85478150	85488400	7	9000	0.285714285714286
chr16	87898775	87906350	7	6675	0.294117647058824
chr17	8837225	8871275	7	31225	0.44375
chr17	17650350	17672975	7	20875	0.418604651162791
chr17	27043000	27057100	7	12500	0.333333333333333
chr17	29276875	29289275	7	9850	0.555555555555556
chr17	29632075	29650025	7	16175	0.324137931034483
chr17	34429800	34436425	7	5675	0.631578947368421
chr17	41844000	41858175	7	11575	0.591194968553459
chr17	57913625	57931575	7	15400	0.390243902439024
chr17	75132550	75144025	7	8650	0.629032258064516
chr18	19920350	19929725	7	7450	0.470588235294118
chr18	56349650	56367300	7	14700	0.567474048442907
chr19	4388525	4404075	7	12100	0.533333333333333
chr19	8628650	8646300	7	16725	0.159090909090909
chr19	14472500	14498275	7	23575	0.214285714285714
chr19	36386825	36403250	7	14525	0.363636363636364
chr19	39817600	39838300	7	17875	0.433333333333333
chr19	48893275	48902900	7	7775	0.573426573426573
chr19	51865525	51880475	7	12875	0.272727272727273
chr2	65290025	65297800	7	6325	0.555555555555556
chr2	85930925	85942400	7	10225	0.309677419354839
chr2	98357075	98365475	7	7275	0.375
chr2	136867950	136902325	7	32125	0.457142857142857
chr2	145209150	145219700	7	9050	0.583333333333333
chr2	161337100	161351200	7	11850	0.532467532467532
chr2	192008825	192017900	7	7900	0.56
chr2	198667925	198675500	7	6425	0.428571428571429
chr2	208388575	208406000	7	14375	0.436363636363636
chr2	214009325	214018575	7	7675	0.488888888888889
chr2	225382050	225392475	7	9000	0.4
chr2	233410675	233419825	7	7275	0.533333333333333
chr2	242033325	242052700	7	17825	0.230452674897119
chr20	2081525	2096625	7	13225	0.375
chr20	3903525	3915000	7	9800	0.535714285714286
chr20	3969125	3977600	7	7150	0.457142857142857
chr20	37483700	37495250	7	9050	0.606896551724138
chr20	56273575	56287200	7	11125	0.452380952380952
chr21	19147225	19172375	7	22500	0.342245989304813
chr21	45430300	45448850	7	16700	0.535714285714286
chr22	24898275	24912700	7	11925	0.535714285714286
chr22	35701100	35712225	7	9550	0.277227722772277
chr3	12685850	12693275	7	5825	0.434782608695652
chr3	25693475	25708800	7	12025	0.440298507462687
chr3	42542675	42553850	7	9525	0.568181818181818
chr3	45015600	45026725	7	9975	0.571428571428571
chr3	49054325	49067575	7	10700	0.627906976744186
chr3	50635875	50676050	7	38725	0.256983240223464
chr3	111832600	111857050	7	20675	0.545454545454545
chr3	122279700	122289100	7	8075	0.369230769230769
chr3	127390300	127398400	7	6675	0.475
chr3	133289775	133301700	7	9350	0.615384615384615
chr3	136409325	136414825	7	4075	0.6
chr3	136444175	136451825	7	6900	0.296296296296296
chr3	183593525	183603500	7	8275	0.594594594594595
chr3	195256050	195283500	7	23300	0.468085106382979
chr4	57840425	57850400	7	8400	0.591549295774648
chr4	84026050	84037625	7	10100	0.438095238095238
chr4	141068875	141080125	7	9525	0.392523364485981
chr4	185387900	185401225	7	10425	0.519230769230769
chr5	16454825	16468250	7	11600	0.333333333333333
chr5	39263400	39276050	7	10775	0.535211267605634
chr5	43034350	43045500	7	9650	0.610169491525424
chr5	61600675	61612650	7	10125	0.515337423312883
chr6	29688500	29696775	7	7200	0.565217391304348
chr6	31690750	31709250	7	16575	0.324324324324324
chr6	33042525	33050275	7	6400	0.625
chr6	34203050	34218200	7	11800	0.491978609625668
chr6	35551350	35574850	7	21850	0.509803921568627
chr6	41987150	42022050	7	32575	0.166666666666667
chr6	42331225	42349650	7	14975	0.62015503875969
chr6	42736900	42759650	7	19500	0.584958217270195
chr6	76307275	76325250	7	15700	0.581395348837209
chr6	106956725	106976625	7	19000	0.315789473684211
chr6	119210300	119223200	7	10900	0.484375
chr6	128288700	128295775	7	5600	0.636363636363636
chr6	138186500	138205800	7	17825	0.428571428571429
chr7	1541175	1555025	7	12225	0.4
chr7	16682525	16693275	7	8075	0.446601941747573
chr7	22710875	22718825	7	6700	0.448979591836735
chr7	30383525	30391650	7	6525	0.555555555555556
chr7	32920300	32933775	7	10750	0.371621621621622
chr7	48122650	48142050	7	16975	0.285714285714286
chr7	99814475	99824100	7	8275	0.418604651162791
chr7	102052825	102077075	7	21800	0.266666666666667
chr7	150140250	150153700	7	11850	0.467289719626168
chr7	152123475	152131800	7	6950	0.588235294117647
chr8	22921125	22934075	7	10550	0.484472049689441
chr8	37745925	37759525	7	12275	0.3
chr8	56790250	56808875	7	15775	0.622222222222222
chr8	57899725	57905900	7	5600	0.56
chr8	97272275	97284900	7	10575	0.466666666666667
chr8	104194850	104199800	7	4150	0.5
chr8	117875075	117887750	7	10350	0.478260869565217
chr8	128805950	128813450	7	6550	0.421052631578947
chr9	32548500	32556800	7	7075	0.387755102040816
chr9	73018250	73030350	7	10600	0.333333333333333
chr9	86301625	86306775	7	4275	0.585365853658537
chr9	117122050	117161400	7	38325	0.516129032258065
chr9	134563825	134587700	7	20675	0.606451612903226
chrX	39938525	39955850	7	14325	0.60655737704918
chrX	48767550	48782275	7	13200	0.473684210526316
chrX	64931800	64947950	7	14275	0.376470588235294
chrX	150561000	150569450	7	6925	0.363636363636364
chrX	154026600	154034575	7	7175	0.305882352941176
chr1	25232425	25259725	6	25925	0.1280353200883
chr1	25991975	26006150	6	11750	0.421052631578947
chr1	31526225	31537950	6	10775	0.222222222222222
chr1	33113050	33121700	6	7650	0.347826086956522
chr1	35913425	35920800	6	6925	0.178571428571429
chr1	36613075	36633500	6	17625	0.278481012658228
chr1	38309650	38326475	6	15550	0.268292682926829
chr1	92939475	92953975	6	12800	0.30952380952381
chr1	110035825	110054425	6	17475	0.352941176470588
chr1	110343025	110351850	6	7325	0.333333333333333
chr1	111754575	111776025	6	20675	0.338028169014085
chr1	154941850	154951150	6	8500	0.409090909090909
chr1	161734675	161748375	6	12500	0.285714285714286
chr1	185278825	185288500	6	7675	0.360655737704918
chr1	203630200	203648725	6	15625	0.29646017699115
chr1	203731375	203739425	6	7525	0.357142857142857
chr1	206300825	206307450	6	5550	0.310344827586207
chr1	223898600	223911750	6	10750	0.417218543046358
chr1	234903250	234915350	6	11300	0.222222222222222
chr1	235089650	235118575	6	25300	0.402903811252269
chr10	5725875	5738675	6	9450	0.418300653594771
chr10	74074150	74101125	6	23300	0.397540983606557
chr10	75616050	75636850	6	18725	0.372881355932203
chr10	82214200	82269975	6	49750	0.266019417475728
chr10	86087650	86097225	6	7775	0.36986301369863
chr10	86116025	86122475	6	5450	0.382352941176471
chr10	89624425	89639950	6	14275	0.226415094339623
chr11	2399300	2416525	6	16700	0.145454545454545
chr11	14339350	14343925	6	3850	0.431372549019608
chr11	47560275	47567050	6	5900	0.241379310344828
chr12	46649250	46665925	6	15550	0.244604316546763
chr12	50134525	50148600	6	13125	0.264550264550265
chr12	52995025	53011775	6	15925	0.179310344827586
chr12	64611775	64616850	6	4225	0.363636363636364
chr12	92420825	92437175	6	14300	0.323529411764706
chr12	92516725	92544075	6	24800	0.211267605633803
chr12	110429325	110444175	6	13175	0.196531791907514
chr12	111122675	111133575	6	9775	0.226666666666667
chr13	47236650	47244275	6	6625	0.363636363636364
chr13	99693250	99709825	6	15700	0.202702702702703
chr13	115078475	115085375	6	5925	0.358974358974359
chr14	24739525	24751875	6	11275	0.181818181818182
chr14	54949200	54957800	6	7325	0.271186440677966
chr14	75632625	75643225	6	8925	0.338028169014085
chr14	77488075	77514175	6	25025	0.0982456140350877
chr14	91812175	91886100	6	71700	0.1375
chr14	96967225	96984775	6	15875	0.310502283105023
chr14	105258700	105270650	6	10150	0.381679389312977
chr15	50398175	50408800	6	8850	0.4
chr15	60854550	60885700	6	28775	0.293333333333333
chr15	68112100	68134250	6	18725	0.392307692307692
chr15	75329600	75342475	6	11125	0.394736842105263
chr15	81576525	81609275	6	30375	0.235294117647059
chr16	9028425	9058850	6	27975	0.257217847769029
chr16	11757125	11778775	6	20500	0.163398692810458
chr16	16042425	16058375	6	13750	0.418604651162791
chr16	23525250	23533100	6	6950	0.25
chr16	24746225	24762175	6	12825	0.409302325581395
chr16	67512025	67528825	6	14375	0.353293413173653
chr16	87981300	88000975	6	17350	0.381818181818182
chr16	89531200	89559225	6	24825	0.310112359550562
chr17	3858375	3872725	6	12450	0.413793103448276
chr17	7736425	7749300	6	11950	0.243243243243243
chr17	14198925	14216150	6	15300	0.316939890710383
chr17	36855525	36868925	6	11625	0.38
chr17	40821650	40836375	6	13275	0.231404958677686
chr17	76910650	76922500	6	10475	0.288888888888889
chr17	80077200	80087875	6	9400	0.384615384615385
chr18	2679800	2683875	6	3550	0.390243902439024
chr18	2954325	2986850	6	31125	0.125
chr18	3244975	3270975	6	24150	0.390243902439024
chr18	3445825	3456550	6	10125	0.355555555555556
chr18	18652350	18660300	6	7175	0.181818181818182
chr18	21159975	21167700	6	6150	0.416107382550336
chr18	46353975	46371875	6	16875	0.349206349206349
chr19	1025675	1033700	6	7350	0.170212765957447
chr19	3052650	3066450	6	12050	0.273684210526316
chr19	3980250	3990725	6	8725	0.417721518987342
chr19	16180025	16199550	6	17750	0.285714285714286
chr19	16722650	16730800	6	6900	0.423841059602649
chr19	18942100	18961300	6	17500	0.293193717277487
chr19	53438100	53447125	6	8250	0.288888888888889
chr2	54783550	54835825	6	50900	0.333333333333333
chr2	68461425	68483525	6	19800	0.320675105485232
chr2	71290375	71304375	6	11600	0.368055555555556
chr2	86667400	86677000	6	8225	0.388571428571429
chr2	87014325	87022475	6	7400	0.212389380530973
chr2	99060600	99109200	6	46025	0.333333333333333
chr2	101912300	101930100	6	17050	0.130434782608696
chr2	178256250	178264700	6	7700	0.259259259259259
chr2	225264225	225268000	6	3225	0.342857142857143
chr2	225434200	225452125	6	15925	0.366666666666667
chr2	231575850	231591800	6	14450	0.435233160621762
chr20	30101625	30113450	6	10200	0.358695652173913
chr20	30943750	30957400	6	12000	0.339622641509434
chr20	44623475	44643475	6	17725	0.357142857142857
chr20	49430425	49439025	6	7525	0.228571428571429
chr20	57224175	57238425	6	13375	0.328358208955224
chr21	34601400	34622400	6	19225	0.190082644628099
chr21	39858150	39867925	6	9000	0.16
chr21	45137975	45155325	6	14375	0.324675324675325
chr21	45712800	45725800	6	11500	0.333333333333333
chr22	29701375	29712200	6	9125	0.434285714285714
chr22	40604225	40621525	6	15850	0.213114754098361
chr22	40632450	40647200	6	13275	0.32
chr22	40790050	40800475	6	9600	0.238805970149254
chr22	47157025	47174600	6	15500	0.287179487179487
chr22	50974400	50989375	6	12825	0.350649350649351
chr3	4622825	4631875	6	7825	0.254545454545455
chr3	31251675	31276850	6	23950	0.199170124481328
chr3	33084675	33099475	6	12975	0.358974358974359
chr3	41239575	41264700	6	22625	0.258064516129032
chr3	46027775	46038150	6	9075	0.423076923076923
chr3	56908300	56914300	6	5025	0.390243902439024
chr3	71527100	71549025	6	21100	0.111111111111111
chr3	128710725	128725125	6	12150	0.358078602620087
chr4	2786900	2822475	6	33925	0.0879864636209814
chr4	17807250	17814825	6	6625	0.32258064516129
chr4	69204250	69216550	6	10550	0.422857142857143
chr4	88929475	88936250	6	6125	0.292682926829268
chr4	109447900	109458300	6	9675	0.339622641509434
chr4	124336850	124344550	6	7050	0.382978723404255
chr5	40668825	40692975	6	22525	0.162011173184358
chr5	56467550	56490125	6	20525	0.363636363636364
chr5	75696300	75711125	6	13175	0.322916666666667
chr5	100231200	100241775	6	9200	0.394366197183099
chr5	130542300	130551025	6	7725	0.326086956521739
chr5	172190625	172206175	6	14600	0.138297872340426
chr5	177655375	177670950	6	13600	0.385714285714286
chr6	2790500	2801125	6	9500	0.356435643564356
chr6	28101250	28111400	6	8625	0.404907975460123
chr6	35683850	35705900	6	20425	0.150442477876106
chr6	99863550	99875825	6	10500	0.277580071174377
chr6	106091450	106100175	6	7550	0.362068965517241
chr6	116421200	116427575	6	5200	0.418604651162791
chr6	135500600	135507600	6	5725	0.391304347826087
chr6	160106725	160117125	6	9175	0.326086956521739
chr6	166744225	166757750	6	11650	0.377358490566038
chr7	2592350	2600225	6	6750	0.312056737588652
chr7	5717200	5744325	6	25350	0.160130718954248
chr7	30467000	30476325	6	8575	0.226415094339623
chr7	30502975	30519700	6	14575	0.369230769230769
chr7	47531850	47545875	6	11650	0.38961038961039
chr7	92266900	92277800	6	10100	0.252100840336134
chr7	101497025	101504825	6	7000	0.285714285714286
chr7	150426775	150454650	6	26500	0.24
chr7	150939575	150949950	6	9325	0.227544910179641
chr8	9760100	9765525	6	4875	0.210526315789474
chr8	23098050	23110875	6	12075	0.285714285714286
chr8	29383575	29392500	6	6950	0.40952380952381
chr8	38642325	38657700	6	14050	0.195121951219512
chr8	134055150	134095425	6	38675	0.126829268292683
chr9	15499150	15503300	6	3525	0.32258064516129
chr9	71319000	71325175	6	5175	0.428571428571429
chr9	114933325	114944500	6	9950	0.231155778894472
chr9	123944625	123965075	6	18150	0.392523364485981
chrX	117653475	117666450	6	12300	0.118518518518519
chrX	128901125	128922775	6	21075	0.0597014925373134
chr1	1140450	1155325	5	13500	0.25
chr1	25869600	25896550	5	26150	0.232558139534884
chr1	31480325	31487800	5	6850	0.25
chr1	32386150	32412550	5	25200	0.106508875739645
chr1	53096050	53108000	5	11400	0.133333333333333
chr1	76754050	76762325	5	7325	0.220689655172414
chr1	109099200	109105925	5	6025	0.254545454545455
chr1	109931550	109936300	5	4250	0.227272727272727
chr1	144924900	144937700	5	11950	0.11340206185567
chr1	151875975	151882950	5	6150	0.220183486238532
chr1	155106800	155113500	5	5750	0.259541984732824
chr1	157370475	157375425	5	4450	0.196078431372549
chr1	198897400	198907325	5	9200	0.188679245283019
chr1	223350825	223355800	5	4375	0.206896551724138
chr10	3133075	3139825	5	6000	0.184210526315789
chr10	6181700	6194875	5	12300	0.14218009478673
chr10	8083950	8111775	5	27075	0.168316831683168
chr10	30776425	30796150	5	17500	0.263736263736264
chr10	80934575	80948300	5	13075	0.178217821782178
chr10	89681725	89691850	5	9175	0.240601503759398
chr10	106013350	106022025	5	7725	0.244897959183673
chr10	111966375	111977375	5	9825	0.263157894736842
chr10	126832425	126847500	5	13450	0.240663900414938
chr11	10523025	10527200	5	3600	0.253521126760563
chr11	36396350	36403300	5	6550	0.181818181818182
chr11	57436075	57444300	5	7625	0.25
chr11	118560050	118571875	5	10550	0.25
chr11	126220600	126229500	5	7775	0.222222222222222
chr11	128327325	128398650	5	68975	0.123877917414722
chr12	4377025	4404125	5	25975	0.103703703703704
chr12	14517050	14529300	5	10725	0.213675213675214
chr12	46112625	46120225	5	7175	0.166666666666667
chr12	50053625	50069900	5	14950	0.159663865546218
chr12	90249125	90253900	5	4325	0.205128205128205
chr12	95392050	95398850	5	6275	0.234234234234234
chr12	104968800	104977900	5	8575	0.141414141414141
chr12	104989125	105000400	5	10650	0.0933852140077821
chr12	123353000	123387000	5	33200	0.0323886639676113
chr12	133233875	133241725	5	7250	0.211920529801325
chr12	133338875	133351325	5	11875	0.174603174603175
chr13	24823375	24856100	5	31900	0.123893805309735
chr13	49142175	49149400	5	6400	0.227848101265823
chr13	79174675	79179575	5	4125	0.256
chr13	97908725	97914700	5	5425	0.252252252252252
chr13	100147425	100165650	5	17200	0.140350877192982
chr14	35759350	35772800	5	12450	0.191780821917808
chr14	45552450	45560675	5	7125	0.244444444444444
chr14	50436425	50449700	5	12800	0.121212121212121
chr14	54900850	54907650	5	5950	0.245614035087719
chr14	55797325	55808750	5	10125	0.235294117647059
chr14	105939025	105959025	5	18350	0.110236220472441
chr15	40383925	40402100	5	17050	0.101694915254237
chr15	52016350	52032525	5	14625	0.254777070063694
chr15	60680850	60691925	5	10650	0.155844155844156
chr15	64745650	64760450	5	13250	0.185185185185185
chr15	64982475	64996325	5	12525	0.231292517006803
chr15	69097375	69109925	5	12000	0.172839506172839
chr15	81276500	81284825	5	7550	0.2125
chr15	85140625	85149525	5	8025	0.174603174603175
chr16	3902800	3931875	5	27225	0.197628458498024
chr16	11663700	11682075	5	16750	0.158227848101266
chr16	17450200	17478975	5	26875	0.215909090909091
chr16	19124825	19131650	5	6000	0.252427184466019
chr16	22376725	22387250	5	9600	0.157894736842105
chr16	28146425	28162425	5	14725	0.167032967032967
chr16	50297550	50320625	5	22825	0.133333333333333
chr16	57563050	57580375	5	16550	0.105882352941176
chr16	81552775	81562250	5	8750	0.15
chr16	88588600	88594275	5	4950	0.234375
chr17	2161475	2175850	5	13250	0.177777777777778
chr17	7450900	7467725	5	14975	0.218623481781377
chr17	27261900	27277500	5	13625	0.194331983805668
chr17	28703625	28710575	5	6200	0.24
chr17	36902050	36911325	5	8500	0.16
chr17	40513125	40521975	5	7975	0.198019801980198
chr17	48039925	48047825	5	6875	0.261904761904762
chr17	57435100	57453950	5	17025	0.208219178082192
chr17	72771125	72783950	5	11875	0.125
chr17	78232300	78248375	5	14225	0.246696035242291
chr17	79392750	79397675	5	4550	0.162790697674419
chr18	51743750	51750425	5	6075	0.191780821917808
chr19	7458075	7464450	5	5650	0.216867469879518
chr19	9966350	9978250	5	11500	0.0563380281690141
chr19	12719625	12727600	5	7050	0.226415094339623
chr19	13046700	13058925	5	10950	0.25531914893617
chr19	13943725	13962700	5	18150	0.073469387755102
chr19	14518700	14531200	5	11225	0.24
chr19	16690050	16708025	5	15875	0.22279792746114
chr19	32835900	32843775	5	7175	0.215384615384615
chr19	35693550	35708700	5	14025	0.111587982832618
chr19	38509175	38517200	5	7475	0.111111111111111
chr19	49462725	49472275	5	8700	0.253968253968254
chr19	50828600	50838500	5	9100	0.176991150442478
chr2	26986175	26996175	5	9125	0.166666666666667
chr2	47166625	47179250	5	11250	0.247619047619048
chr2	60770325	60785500	5	14750	0.0769230769230769
chr2	64446350	64451675	5	4925	0.159090909090909
chr2	68451950	68459925	5	6825	0.239316239316239
chr2	75058700	75080075	5	20700	0.0740740740740741
chr2	99117850	99135050	5	16275	0.119047619047619
chr2	105938125	105947700	5	8300	0.263888888888889
chr2	106771475	106784000	5	11750	0.216216216216216
chr2	113923525	113946750	5	21925	0.259541984732824
chr2	171669625	171680775	5	10275	0.182648401826484
chr2	175348575	175360775	5	11175	0.201680672268908
chr2	182319125	182338750	5	18050	0.17910447761194
chr2	216973050	216986425	5	12625	0.140495867768595
chr2	231597175	231604375	5	6400	0.25
chr20	23061800	23069150	5	7050	0.114285714285714
chr20	34352650	34365900	5	12350	0.208955223880597
chr20	37431675	37442150	5	9925	0.118811881188119
chr20	37498800	37513375	5	13450	0.240437158469945
chr21	17102900	17115300	5	11075	0.23841059602649
chr21	34582650	34592000	5	9150	0.0347826086956522
chr21	39755200	39761125	5	5325	0.234042553191489
chr22	19871500	19885250	5	13000	0.0909090909090909
chr22	22518475	22523825	5	4750	0.19047619047619
chr22	38706325	38714825	5	7475	0.204444444444444
chr3	15834300	15849650	5	13925	0.256410256410256
chr3	33469875	33476100	5	5675	0.245614035087719
chr3	37283600	37291475	5	7125	0.236842105263158
chr3	45585550	45590100	5	4075	0.211538461538462
chr3	46013525	46023375	5	9150	0.120481927710843
chr3	72428800	72436375	5	7175	0.150375939849624
chr3	141242000	141252375	5	9400	0.212121212121212
chr4	7646825	7658275	5	11000	0.0902255639097744
chr4	38508900	38519375	5	9900	0.246153846153846
chr4	38682700	38689950	5	6700	0.1875
chr4	153581725	153588400	5	6225	0.133333333333333
chr5	10440775	10449125	5	7650	0.147465437788018
chr5	14144125	14148100	5	3550	0.2
chr5	14663100	14678525	5	13725	0.251968503937008
chr5	65223850	65232775	5	8375	0.184210526315789
chr5	75833600	75846050	5	11950	0.10989010989011
chr5	156965300	156977450	5	11500	0.0777777777777778
chr5	171389400	171394350	5	4525	0.24
chr5	176073275	176081900	5	8100	0.181818181818182
chr5	176419675	176425375	5	5125	0.150684931506849
chr5	179949100	179953150	5	3625	0.229508196721311
chr5	180667750	180677900	5	9100	0.227722772277228
chr6	286300	300775	5	13400	0.242857142857143
chr6	11350225	11358325	5	7200	0.194444444444444
chr6	25004075	25019100	5	13725	0.239043824701195
chr6	27104725	27115800	5	9925	0.183908045977011
chr6	30173850	30182775	5	7725	0.219653179190751
chr6	31163500	31173125	5	8675	0.260162601626016
chr6	33379100	33389350	5	9625	0.215686274509804
chr6	35309725	35318175	5	7750	0.178217821782178
chr6	90936850	90949650	5	12200	0.184210526315789
chr6	90958225	90963000	5	4225	0.197802197802198
chr6	109769375	109780875	5	10700	0.16969696969697
chr7	5457125	5471175	5	13400	0.185185185185185
chr7	17338900	17348075	5	8700	0.133333333333333
chr7	44083175	44092900	5	8700	0.22360248447205
chr7	73623000	73627450	5	4075	0.123711340206186
chr7	98970725	98983625	5	11425	0.220183486238532
chr7	115849575	115867000	5	16275	0.24
chr7	115867675	115876225	5	7950	0.177777777777778
chr7	139465850	139476475	5	10050	0.0717488789237668
chr7	142490675	142513375	5	22025	0.184210526315789
chr7	143068600	143086900	5	15550	0.253731343283582
chr8	19481275	19489525	5	7650	0.210526315789474
chr8	21644350	21647900	5	3200	0.222222222222222
chr8	26167675	26182400	5	13475	0.158415841584158
chr8	28806400	28811500	5	4750	0.163934426229508
chr8	48510250	48517175	5	6500	0.206896551724138
chr8	82748875	82754050	5	4900	0.157894736842105
chr8	92047900	92054425	5	5800	0.216216216216216
chr8	101313050	101321150	5	7750	0.10752688172043
chr8	126931750	126954275	5	21675	0.230769230769231
chr8	128190825	128195075	5	3750	0.246153846153846
chr8	141596725	141611150	5	13225	0.221198156682028
chr9	33286750	33299975	5	12125	0.224
chr9	78632875	78644075	5	10900	0.051948051948052
chr9	92132375	92158375	5	24925	0.263736263736264
chr9	111869125	111883125	5	12975	0.151351351351351
chr9	131653800	131667925	5	12900	0.191489361702128
chr9	134126625	134155900	5	27325	0.171507607192254
chr9	139422200	139448000	5	24275	0.238482384823848
chr9	140343875	140358150	5	13375	0.151162790697674
chrX	2608275	2633575	5	24300	0.214285714285714
chrX	13707700	13718525	5	9950	0.158940397350993
chrX	40004275	40015500	5	10350	0.260869565217391
chrX	67913775	67918375	5	4100	0.24
chrX	70316100	70333950	5	17050	0.0880733944954128
chrX	153575500	153587875	5	11950	0.102564102564103
chrX	153951650	153967725	5	15500	0.217391304347826
chr1	8209225	8215125	4	5650	0.10126582278481
chr1	12506700	12519050	4	11600	0.0851063829787234
chr1	25420925	25428575	4	7250	0.1
chr1	27153600	27161750	4	7925	0.0707964601769911
chr1	31210650	31239575	4	27600	0.0981210855949896
chr1	42130500	42141625	4	10625	0.064
chr1	51702625	51707750	4	4950	0.0625
chr1	67396500	67404975	4	8100	0.117647058823529
chr1	89484550	89488175	4	3350	0.111111111111111
chr1	110157225	110168225	4	10450	0.0895522388059701
chr1	156454150	156479525	4	23225	0.118987341772152
chr1	186270500	186279175	4	8475	0.0465116279069767
chr1	200976950	200997725	4	19975	0.072041166380789
chr1	203616900	203626950	4	9725	0.0540540540540541
chr1	206724525	206758325	4	33125	0.0312213039485767
chr1	234854800	234868675	4	13375	0.0561797752808989
chr10	104191200	104198525	4	6925	0.111801242236025
chr11	3802150	3812175	4	9800	0.0375586854460094
chr11	35060575	35074025	4	13075	0.0617283950617284
chr11	63269600	63276400	4	6475	0.0851063829787234
chr11	65183075	65202325	4	18625	0.111111111111111
chr11	67349575	67357075	4	7225	0.0701754385964912
chr11	69451075	69459100	4	7825	0.0923076923076923
chr11	73017350	73026825	4	8950	0.113989637305699
chr11	73675150	73696200	4	19800	0.121951219512195
chr11	85752100	85779250	4	26300	0.053864168618267
chr11	95429825	95439525	4	9000	0.119298245614035
chr11	116890300	116898425	4	7675	0.0921052631578947
chr12	832750	839700	4	6500	0.116402116402116
chr12	2749400	2753925	4	4225	0.122137404580153
chr12	11696275	11701400	4	4975	0.0975609756097561
chr12	11985775	11994125	4	7875	0.0932642487046632
chr12	49657050	49662950	4	5500	0.1
chr12	51413500	51421125	4	7175	0.0864197530864197
chr12	54143975	54151550	4	7375	0.0588235294117647
chr12	54801025	54815950	4	14500	0.072992700729927
chr12	68839425	68850600	4	10725	0.114285714285714
chr12	105072825	105090325	4	17225	0.0409556313993174
chr12	120683825	120704550	4	19675	0.0827250608272506
chr13	22242650	22250350	4	7450	0.0952380952380952
chr14	62163250	62173750	4	10075	0.111111111111111
chr14	65221450	65232125	4	10000	0.0833333333333333
chr14	92320400	92343025	4	21950	0.0523809523809524
chr14	100520700	100576300	4	53725	0.100430416068867
chr15	26089775	26099600	4	9500	0.0979020979020979
chr15	31552025	31566300	4	13625	0.102040816326531
chr15	74833775	74841250	4	7125	0.0993788819875776
chr15	85943275	85952625	4	9025	0.062992125984252
chr15	90364075	90369400	4	5050	0.10126582278481
chr15	94771850	94783975	4	11525	0.106870229007634
chr16	2517000	2524975	4	7525	0.102941176470588
chr16	9216125	9222900	4	6425	0.0864197530864197
chr16	22363850	22371950	4	7725	0.0921052631578947
chr16	29671825	29680950	4	8775	0.0813008130081301
chr16	31270075	31277900	4	7500	0.10062893081761
chr16	67275125	67284025	4	8500	0.0861244019138756
chr16	84626250	84652800	4	25875	0.0482758620689655
chr16	85789450	85794150	4	4525	0.0625
chr17	3666100	3675750	4	9450	0.0352941176470588
chr17	7116650	7125125	4	8175	0.104575163398693
chr17	20931850	20945525	4	13375	0.0512820512820513
chr17	25621725	25629050	4	7025	0.0789473684210526
chr17	32567300	32577050	4	9325	0.0618556701030928
chr17	32691900	32698950	4	6700	0.0903225806451613
chr17	33537000	33547875	4	10400	0.0939597315436242
chr17	54669450	54682800	4	12825	0.0670391061452514
chr17	55624000	55639200	4	14400	0.090702947845805
chr17	56400975	56427425	4	25100	0.117469879518072
chr17	66283750	66295200	4	11050	0.0848484848484849
chr17	66306125	66313850	4	7275	0.121621621621622
chr17	72731625	72760275	4	27350	0.0758974358974359
chr18	8741725	8746425	4	4450	0.0869565217391304
chr18	21544350	21552950	4	8275	0.0701754385964912
chr18	43760250	43765900	4	5475	0.072289156626506
chr18	77741900	77748375	4	6150	0.111111111111111
chr19	10765600	10774550	4	8550	0.11214953271028
chr19	14088800	14101125	4	12100	0.0253968253968254
chr19	17443575	17449950	4	6125	0.0602409638554217
chr19	18194850	18204000	4	8900	0.0481927710843374
chr19	33181625	33188050	4	6100	0.101123595505618
chr19	35485225	35496725	4	10650	0.116991643454039
chr19	42124875	42134525	4	9200	0.0983606557377049
chr19	48823125	48838375	4	14925	0.0506329113924051
chr2	33719200	33724450	4	5075	0.0526315789473684
chr2	97007100	97011200	4	3800	0.119047619047619
chr2	109202825	109212575	4	9275	0.0829875518672199
chr2	135676900	135685750	4	8375	0.108108108108108
chr2	204804875	204818425	4	12950	0.0885608856088561
chr2	231635075	231638525	4	3275	0.0851063829787234
chr2	231728375	231744525	4	15675	0.0522875816993464
chr2	238976300	238979500	4	2975	0.121212121212121
chr2	241495900	241507700	4	11350	0.094017094017094
chr20	516025	523925	4	7575	0.0701754385964912
chr20	3870500	3885975	4	14925	0.0952380952380952
chr20	4062400	4068200	4	5475	0.0897435897435897
chr20	17935625	17955225	4	18525	0.104776579352851
chr20	42695200	42704875	4	9500	0.0294117647058824
chr20	43514875	43529725	4	14125	0.0905923344947735
chr20	48722875	48733275	4	9575	0.110787172011662
chr21	30671725	30680825	4	8675	0.0903954802259887
chr21	46284075	46304250	4	18600	0.0909090909090909
chr22	23477850	23488425	4	10025	0.098159509202454
chr22	31672850	31693425	4	20025	0.0963855421686747
chr22	39629600	39642200	4	11975	0.10752688172043
chr22	40441550	40455375	4	13275	0.0684931506849315
chr22	43284125	43294050	4	9375	0.109375
chr22	50322500	50328925	4	6200	0.0661157024793388
chr3	5047850	5056375	4	8300	0.0508474576271186
chr3	12697150	12705000	4	7500	0.0775193798449612
chr3	45983300	45994375	4	10650	0.0784313725490196
chr3	58334400	58343675	4	8700	0.0821917808219178
chr3	71347875	71362075	4	13975	0.0857142857142857
chr3	167810850	167814975	4	3875	0.0888888888888889
chr3	169894725	169900200	4	5075	0.10738255033557
chr3	187453850	187469250	4	14650	0.0945273631840796
chr3	193847925	193860750	4	12075	0.105960264900662
chr3	196467325	196471850	4	4275	0.10989010989011
chr4	10091275	10126725	4	34225	0.0780487804878049
chr4	83276600	83294300	4	17200	0.0972222222222222
chr4	103729625	103747825	4	17400	0.112941176470588
chr4	143616000	143629325	4	13050	0.0467289719626168
chr5	134719425	134736900	4	16700	0.101052631578947
chr5	169784175	169790500	4	6025	0.102040816326531
chr6	31625000	31633550	4	8175	0.0809248554913295
chr6	33037575	33041825	4	4050	0.1
chr6	33391925	33402150	4	9625	0.0958904109589041
chr6	35264550	35283600	4	18025	0.121212121212121
chr6	137080750	137090525	4	9400	0.0851063829787234
chr6	144654700	144677950	4	21775	0.0938271604938272
chr7	960275	970525	4	9725	0.0900900900900901
chr7	28191100	28197425	4	6000	0.114285714285714
chr7	100136900	100148625	4	11525	0.0264900662251656
chr7	142186150	142193850	4	7425	0.108108108108108
chr7	150199050	150212225	4	12575	0.0671140939597315
chr8	61835150	61844000	4	8500	0.0980392156862745
chr8	66711000	66721850	4	10425	0.0865800865800866
chr8	66854175	66874300	4	19200	0.0872374798061389
chr8	99951075	99961900	4	10375	0.0985915492957746
chr8	101936350	101962775	4	26050	0.0426829268292683
chr8	142243900	142251425	4	7150	0.11214953271028
chr8	144357325	144364850	4	7275	0.0571428571428571
chr9	269750	284350	4	14150	0.0501138952164009
chr9	3521750	3525425	4	3475	0.107142857142857
chr9	90111925	90120325	4	8100	0.10126582278481
chr9	123867175	123871475	4	4075	0.117647058823529
chr9	126097250	126107175	4	9350	0.114285714285714
chr9	135877125	135882000	4	4575	0.119047619047619
chr9	138776450	138781800	4	5100	0.102564102564103
chrX	11778350	11785925	4	7275	0.0917431192660551
chrX	20276475	20283425	4	6350	0.117647058823529
chrX	41194625	41201975	4	7175	0.117647058823529
chrX	64888650	64927750	4	38650	0.0243478260869565
chr1	25966525	25970875	3	4250	0.0285714285714286
chr1	35644550	35657475	3	12800	0.0192307692307692
chr1	183442100	183452375	3	10075	0.0261780104712042
chr1	224561575	224571825	3	10100	0.0266666666666667
chr1	230277950	230287300	3	9175	0.0239043824701195
chr10	7519700	7528825	3	9025	0.0153846153846154
chr10	73863175	73870775	3	7475	0.0235294117647059
chr10	121058300	121069975	3	11500	0.018058690744921
chr12	6739375	6746125	3	6650	0.0251572327044025
chr13	99865600	99885250	3	19375	0.0159151193633952
chr17	75863325	75881225	3	17750	0.0143112701252236
chr18	9915000	9929925	3	14700	0.0272373540856031
chr18	46448125	46478275	3	29775	0.0192475940507437
chr19	13265050	13285025	3	19725	0.0210526315789474
chr19	42049725	42067825	3	17775	0.028735632183908
chr19	42624450	42640650	3	16075	0.0148883374689826
chr2	175491000	175501775	3	10500	0.0300751879699248
chr2	201981450	201998350	3	16700	0.0225563909774436
chr2	202047025	202061350	3	14200	0.0175953079178886
chr2	231642275	231647425	3	5050	0.021978021978022
chr20	44832000	44836725	3	4625	0.0272108843537415
chr20	50140775	50159000	3	18025	0.0186335403726708
chr21	42732850	42744300	3	11300	0.019672131147541
chr21	46324575	46353925	3	29125	0.0125448028673835
chr22	24819375	24838975	3	19275	0.0290322580645161
chr22	37255175	37261125	3	5825	0.0275229357798165
chr22	40717775	40733325	3	15425	0.0158311345646438
chr3	52083225	52090175	3	6825	0.026431718061674
chr3	66527675	66535125	3	7350	0.0180995475113122
chr3	67699575	67707150	3	7425	0.0283018867924528
chr3	72126225	72133450	3	7075	0.0293040293040293
chr3	105580325	105587350	3	6925	0.0208333333333333
chr4	2476875	2490050	3	12950	0.029673590504451
chr5	96212875	96222625	3	9650	0.0136986301369863
chr5	138606725	138613325	3	6475	0.025974025974026
chr5	140976250	140997925	3	21425	0.018450184501845
chr6	488100	495200	3	6975	0.0228136882129278
chr6	166823875	166835150	3	11150	0.0144578313253012
chr6	170595950	170606625	3	10550	0.0238095238095238
chr7	36319800	36329050	3	9075	0.0284090909090909
chr7	73589150	73602050	3	12800	0.016
chr7	150160225	150168375	3	8000	0.0266666666666667
chr7	150257675	150265025	3	7175	0.0293040293040293
chr8	67571300	67578825	3	7425	0.0210526315789474
chr9	36135575	36155725	3	19825	0.0275103163686382
chr9	130614200	130621900	3	7600	0.0210526315789474
