# Supplementary material for: Large organized chromatin lysine domains help distinguish primitive from differentiated cell populations
Source: Nat Commun. 2021 Jan 21;12:499. doi: 10.1038/s41467-020-20830-9 (PMC7820432; doi:10.1038/s41467-020-20830-9)
Supplement: Supplementary file 3 — Supplementary Software [file 41467_2020_20830_MOESM3_ESM.zip › E033-H3K4me3_LOCKS.bed]

chr12	6861125	7081200	30	57375	9.90361445783133
chr3	151958675	152020725	29	32075	11.3913043478261
chr3	30670200	30716825	27	17775	7.07692307692308
chr1	198605575	198659250	26	37700	8.04878048780488
chr14	22948000	23068550	26	85000	6.88324873096447
chr14	99665200	99753800	25	57275	5.96
chr6	26121525	26342525	25	63700	9.23076923076923
chr17	76729525	76781625	23	23025	8.35294117647059
chr22	40295225	40348625	22	30400	4.55737704918033
chr4	40192150	40249100	22	34825	7.93333333333333
chr11	63952075	64128400	21	41875	8.64788732394366
chr14	106322525	106377225	20	34075	3.8974358974359
chr22	36748125	36806850	20	24425	6.87628865979381
chr6	143221350	143269500	18	22625	5.76470588235294
chr7	50411200	50437125	18	13375	3.95555555555556
chr16	3148275	3224525	17	20375	6.97435897435897
chr17	8013100	8153700	17	45125	7.23076923076923
chr19	42701500	42830875	17	35050	7.45
chr19	45942575	46019650	17	23550	6.81578947368421
chr4	90204500	90229775	17	12575	6.4
chr17	46653175	46704450	16	26700	5.82456140350877
chr11	35179175	35202000	15	11650	5.51515151515152
chr15	31616900	31660475	15	24475	3.375
chr5	130586250	130626025	15	22725	4.24390243902439
chr1	117280150	117313550	14	15600	4.17582417582418
chr11	776250	850475	14	25775	5.81739130434783
chr18	2955875	2995150	14	16625	5.92307692307692
chr2	106392375	106419050	14	11650	5.21875
chr2	136871225	136897500	14	14425	3.16666666666667
chr5	39174925	39219775	14	35625	3.58904109589041
chr1	40838800	40866275	13	22250	2.07792207792208
chr11	62307075	62390000	13	26500	5.47085201793722
chr11	128333025	128354875	13	17300	1.03571428571429
chr14	61787650	61824025	13	28425	5.20588235294118
chr17	75416775	75463425	13	29525	3.34677419354839
chr2	54784400	54825000	13	19000	5.18987341772152
chr22	37614525	37655900	13	16125	5.29807692307692
chr7	43622125	43635125	13	9775	2.05882352941176
chr1	32390525	32410925	12	15725	2.73684210526316
chr1	111735400	111773650	12	20700	4.89655172413793
chr10	116272875	116307725	12	12975	5.31914893617021
chr12	65059375	65077625	12	10450	4.27272727272727
chr16	67184025	67227600	12	16750	4.90625
chr19	1236950	1277000	12	23900	2.73684210526316
chr6	139452800	139473850	12	13100	5.04347826086957
chr9	92079075	92101700	12	14450	2.17391304347826
chr1	150520975	150553100	11	18700	4.27272727272727
chr1	160596600	160645475	11	18825	3.34536082474227
chr1	169660675	169681425	11	14975	3.36
chr11	128554600	128609200	11	24475	3.51111111111111
chr14	102258300	102293225	11	16975	4.27540983606557
chr17	7451575	7492750	11	16975	3.55789473684211
chr2	85071650	85089375	11	7475	3.61538461538462
chr3	30645900	30665250	11	16575	1.40740740740741
chr4	109027975	109039250	11	6325	4.25
chr6	31506775	31556950	11	22400	4.68888888888889
chr7	142490800	142512425	11	17825	4.55172413793103
chrX	78399725	78423250	11	14525	3.51219512195122
chr1	44870475	44890550	10	11350	4.21428571428571
chr10	22603850	22635075	10	16300	2.37558685446009
chr11	64618575	64648625	10	20700	1.83673469387755
chr14	91859050	91885650	10	18425	1.4375
chr14	100524675	100551050	10	21075	1.01176470588235
chr15	93438100	93461250	10	13100	2.58333333333333
chr17	47286175	47309000	10	10650	4.16216216216216
chr19	1846750	1898025	10	22425	3.84615384615385
chr19	12885625	12918300	10	18200	2.39344262295082
chr19	41103175	41121275	10	11300	2.28571428571429
chr2	63274450	63286900	10	6800	2.8
chr2	198060200	198081700	10	12500	3.22222222222222
chr21	46327875	46361750	10	21425	2.38202247191011
chr3	18456675	18489625	10	29075	2.22222222222222
chr4	109059875	109069800	10	4550	3.65217391304348
chr1	226896500	226928100	9	22450	2.48275862068966
chr11	118084875	118098900	9	10875	0.952380952380952
chr11	128160100	128173600	9	6250	3.39622641509434
chr13	99947500	99969175	9	14250	1.26517571884984
chr17	76711450	76725025	9	7525	2.32911392405063
chr19	907125	933575	9	13575	1.68367346938776
chr19	1065175	1082675	9	11775	2.96551724137931
chr19	2080700	2097775	9	12275	1.32374100719424
chr2	198157300	198188675	9	14975	3.03859649122807
chr21	26933550	26946450	9	10800	2.2
chr21	45552525	45587625	9	16925	2.86813186813187
chr5	110559075	110574150	9	12975	2.0952380952381
chr6	27094525	27126275	9	14175	3.64102564102564
chr7	27182000	27233075	9	33800	3.62025316455696
chr7	100135975	100148375	9	7050	2.64
chr7	158604650	158623425	9	10575	2.56666666666667
chr1	12221725	12245700	8	11100	2.84057971014493
chr1	112158625	112169225	8	6450	1.03448275862069
chr1	145427575	145479650	8	22825	2.52941176470588
chr1	167450875	167462225	8	6400	1.51515151515152
chr10	22935050	22946800	8	6050	2.95238095238095
chr10	82213050	82233975	8	18775	0.4
chr11	128361100	128395925	8	32500	0.5
chr12	58132975	58167300	8	14900	2.78504672897196
chr12	122219525	122251450	8	22425	2.55172413793103
chr14	99650325	99660875	8	7700	1.73913043478261
chr15	60871925	60885575	8	10275	1.77777777777778
chr17	59475300	59490725	8	8475	2.35483870967742
chr2	204569875	204586600	8	12850	1.1566265060241
chr20	52195100	52213675	8	14625	0.83248730964467
chr3	13455125	13463225	8	6825	1.8
chr3	47016175	47030975	8	8575	2.74074074074074
chr4	38663800	38676875	8	8675	2.65217391304348
chr5	118662525	118678925	8	14075	2.90322580645161
chr6	1604450	1615100	8	5875	2.20289855072464
chr6	24918200	24938650	8	17875	1.58620689655172
chr6	33377225	33400925	8	14750	3.10679611650485
chr8	128999625	129009175	8	5450	2.7741935483871
chr9	134602900	134615300	8	9200	1.04
chr9	136001275	136009725	8	4350	2.63333333333333
chr1	155937225	155959275	7	11900	1.74390243902439
chr10	11203100	11222750	7	18450	0.72
chr11	67167700	67189125	7	17250	0.674057649667406
chr12	6552750	6580725	7	14825	1.97849462365591
chr12	9903150	9918400	7	12250	0.934782608695652
chr12	15100675	15116725	7	15150	0.34375
chr13	99215250	99230475	7	11525	0.953020134228188
chr14	61851225	61858375	7	4800	1.64864864864865
chr14	77490450	77510175	7	11275	1.77777777777778
chr14	92327175	92340750	7	10400	0.807017543859649
chr14	105939875	105958525	7	12150	2.25
chr16	29815600	29839150	7	15825	1.36708860759494
chr16	50299350	50318750	7	12225	1.71428571428571
chr16	68112975	68125075	7	8000	2.04918032786885
chr17	40825825	40836075	7	8075	1.32258064516129
chr17	47815150	47842425	7	14425	2.30985915492958
chr19	4058700	4069825	7	7975	1.47619047619048
chr19	54691850	54712600	7	11475	1.7667638483965
chr19	54872175	54884450	7	7800	1.33333333333333
chr2	68989125	69004700	7	11650	1.23943661971831
chr2	70310975	70323150	7	9100	2.51515151515152
chr2	114644725	114655725	7	9450	1.52941176470588
chr2	158268300	158276350	7	4400	2.13559322033898
chr2	173298325	173307550	7	4600	2.62686567164179
chr2	175453625	175465175	7	9850	0.740740740740741
chr2	197021900	197043275	7	19900	0.869565217391304
chr2	241496550	241510500	7	10425	1.01030927835052
chr20	61546375	61571200	7	13700	1.7
chr21	36409600	36423625	7	10925	1.87096774193548
chr22	17597175	17602875	7	4325	2.61538461538462
chr3	50357700	50403825	7	18775	2.32786885245902
chr5	1102350	1112450	7	8425	0.482758620689655
chr5	156605375	156623275	7	16725	1.11111111111111
chr5	176727225	176740250	7	9550	1.19205298013245
chr6	26017225	26057675	7	16550	2.54339622641509
chr6	31781550	31806350	7	13800	2.11678832116788
chr7	138783550	138804200	7	11825	1.86350148367953
chr8	41901100	41910525	7	7500	1.30769230769231
chr8	145002200	145028150	7	17675	1.93893129770992
chr9	15293750	15307875	7	8450	1.95811518324607
chr9	139424000	139441750	7	9100	1.82857142857143
chr1	2984275	2990800	6	4875	1.01408450704225
chr1	31215800	31234000	6	17275	0.268292682926829
chr1	144533225	144540025	6	4050	1.9672131147541
chr1	206725625	206743200	6	14275	0.828897338403042
chr1	206747550	206757450	6	8725	0.412213740458015
chr10	3818300	3828850	6	9600	0.888888888888889
chr10	6616775	6631125	6	12850	0.333333333333333
chr11	60738000	60757200	6	17300	0.561797752808989
chr11	67033400	67058125	6	19025	1.70093457943925
chr12	9799475	9832450	6	21500	1.95225464190981
chr12	46608550	46614425	6	4125	1.45945945945946
chr12	49071775	49076925	6	4550	0.5
chr12	120685950	120691725	6	4125	1.25714285714286
chr13	41547950	41569550	6	11975	1.75197889182058
chr13	46740350	46758900	6	17100	1.31707317073171
chr13	110430450	110440425	6	7400	1.21621621621622
chr13	114892275	114911025	6	10250	1.87333333333333
chr14	73921950	73932850	6	6250	1.26315789473684
chr15	50399900	50411975	6	11050	0.608695652173913
chr16	57020575	57029325	6	7075	1.52
chr16	87981475	87994075	6	7075	1.32786885245902
chr17	1952350	1963125	6	7525	1.19402985074627
chr19	2325600	2333525	6	4625	1.48333333333333
chr19	3176425	3189225	6	10325	1.1304347826087
chr19	8633750	8643700	6	6400	1.87341772151899
chr19	13259500	13284425	6	14500	1.98275862068966
chr19	13943975	13962000	6	12275	1.90588235294118
chr19	16476225	16485975	6	8225	1.15384615384615
chr19	36387650	36400850	6	10850	1.36363636363636
chr19	41303825	41318300	6	11500	1.3972602739726
chr19	50055875	50066275	6	6900	1.57894736842105
chr2	43354650	43361725	6	5175	0.825688073394495
chr2	106360375	106374125	6	11650	1.57575757575758
chr2	158285125	158305625	6	18025	0.923076923076923
chr2	201979550	201998425	6	17800	0.348484848484849
chr2	203498675	203509450	6	7650	1.4965034965035
chr2	204797750	204810775	6	11475	0.8
chr20	39764925	39776075	6	9900	0.733333333333333
chr21	16422675	16439125	6	14750	1.06451612903226
chr22	30697875	30709000	6	6825	1.67857142857143
chr3	27520875	27526725	6	5075	1.16129032258065
chr3	69128125	69145475	6	13200	1.3448275862069
chr3	71105700	71116375	6	9375	2
chr3	169375800	169387425	6	8475	1.71428571428571
chr4	1712475	1729700	6	10500	1.45777777777778
chr5	79482575	79489650	6	4425	1.07042253521127
chr5	118603325	118616375	6	10800	1.01234567901235
chr5	133446025	133472800	6	23850	1.51282051282051
chr5	166405225	166410925	6	4400	1.08108108108108
chr5	169702025	169707350	6	4000	0.666666666666667
chr5	172191800	172205175	6	8375	1.48085106382979
chr6	112071875	112086525	6	11650	1.16666666666667
chr7	17336950	17345200	6	6425	2
chr7	50342625	50362500	6	18625	0.941176470588235
chr7	92455600	92468175	6	10575	1.88571428571429
chr7	114561675	114572850	6	8975	1.64444444444444
chr7	149562175	149572750	6	8150	0.618181818181818
chr8	101316600	101326075	6	6775	0.842105263157895
chr8	141598750	141609600	6	7800	2
chr9	92104525	92114175	6	8550	0.625
chrX	13103750	13111475	6	4775	0.891089108910891
chrX	118810925	118828650	6	15125	0.427745664739884
chr1	8933050	8940500	5	6800	0.521739130434783
chr1	25249675	25259200	5	7725	0.818181818181818
chr1	25886600	25893325	5	5975	1.04761904761905
chr1	26612825	26616750	5	3125	0.584615384615385
chr1	47690300	47698550	5	6625	0.552083333333333
chr1	66795950	66807600	5	9375	1.08333333333333
chr1	66838450	66840475	5	1350	0.833333333333333
chr1	161151900	161156175	5	3425	0.688524590163934
chr1	226831100	226832975	5	1350	0.956521739130435
chr10	26767550	26771800	5	2575	1.27659574468085
chr10	35736700	35740250	5	2525	0.945454545454545
chr10	63805475	63814825	5	8800	0.192771084337349
chr10	65020675	65029475	5	7375	0.642857142857143
chr10	101942050	101947175	5	4675	0.777777777777778
chr10	106081525	106099775	5	11800	1.19626168224299
chr11	79148250	79152600	5	3275	0.909090909090909
chr11	85773000	85781075	5	7725	0.204081632653061
chr11	108089325	108100825	5	10825	0.285714285714286
chr11	118780200	118801625	5	20050	0.152866242038217
chr12	9140650	9148175	5	6050	1.34285714285714
chr12	54688250	54698750	5	8825	1.09090909090909
chr12	55369775	55385750	5	10825	0.972292191435768
chr12	120662250	120669750	5	4775	1.2824427480916
chr12	123371750	123383875	5	8425	1
chr12	125395300	125407125	5	9825	0.283636363636364
chr13	24837975	24849500	5	7425	0.780748663101604
chr13	99866450	99872775	5	5100	0.531914893617021
chr14	22896475	22901825	5	4550	0.633333333333333
chr14	65564825	65570475	5	4725	0.91304347826087
chr14	74218900	74229150	5	8650	0.467065868263473
chr14	91833050	91842275	5	6525	1.18811881188119
chr15	63787175	63802975	5	10950	1.31081081081081
chr15	75069050	75087500	5	15250	1.01098901098901
chr15	78339100	78344775	5	3350	1.26315789473684
chr15	78357425	78370675	5	8225	1.18181818181818
chr15	86161850	86169075	5	6000	0.703703703703704
chr16	9051725	9058575	5	5750	0.5
chr16	11889075	11894325	5	4375	0.615384615384615
chr16	23960375	23964300	5	2650	0.895522388059702
chr16	30101500	30108850	5	4975	0.855172413793103
chr16	68315400	68324525	5	5975	1.34146341463415
chr16	89424025	89428125	5	2825	0.955223880597015
chr17	27219950	27230525	5	5875	1.28813559322034
chr17	38472575	38488425	5	12925	1.03311258278146
chr17	63549500	63558450	5	8400	0.352941176470588
chr17	79880825	79886825	5	4950	0.816901408450704
chr18	30348900	30352375	5	3125	0.3
chr19	48824375	48837725	5	10400	0.893617021276596
chr2	66801100	66812950	5	8850	0.64968152866242
chr2	72371750	72377650	5	4150	1.28205128205128
chr2	196424225	196427750	5	2500	0.883720930232558
chr2	238596725	238612650	5	13175	1.41176470588235
chr20	35572625	35583800	5	6850	1.24260355029586
chr20	47434625	47445575	5	10350	0.126126126126126
chr20	57224300	57232250	5	5825	0.714285714285714
chr22	45402400	45406675	5	3150	0.782608695652174
chr22	46462700	46471175	5	6475	0.991304347826087
chr3	13050450	13064125	5	9000	1.20851063829787
chr3	16341175	16348950	5	6850	0.461538461538462
chr3	32857450	32863675	5	5475	0.833333333333333
chr3	50638150	50658525	5	16075	0.382222222222222
chr3	60059325	60067950	5	7675	0.837209302325581
chr3	61545975	61550275	5	3950	0.470588235294118
chr3	142837475	142844050	5	5700	0.696969696969697
chr3	172232650	172241825	5	7000	1.35714285714286
chr4	109072625	109095200	5	20375	0.887218045112782
chr4	134068125	134074350	5	5500	0.345679012345679
chr5	150528000	150538300	5	7825	0.827586206896552
chr5	175956800	175971450	5	11400	1.07142857142857
chr5	180227000	180244225	5	14025	1.13333333333333
chr6	389800	396300	5	5925	0.551724137931034
chr6	4773275	4778500	5	4525	0.378378378378378
chr6	31695225	31708875	5	9975	0.896551724137931
chr6	112185100	112195875	5	9500	1.12
chr6	136603575	136612525	5	7050	1.0188679245283
chr6	137104675	137114950	5	7950	1.21818181818182
chr6	159063375	159076550	5	7650	1.38679245283019
chr7	556650	562500	5	4500	1.34782608695652
chr7	2547675	2570800	5	13550	1.39233038348083
chr7	26232175	26245350	5	11950	1.15789473684211
chr7	150178275	150182525	5	2750	1.1875
chr7	150259775	150269250	5	7450	0.550724637681159
chr7	150411975	150420750	5	7275	1.28301886792453
chr7	150432450	150445850	5	12100	1.36842105263158
chr8	97165725	97173800	5	4450	1.26086956521739
chr9	123678300	123694800	5	12850	0.391208791208791
chr9	130529500	130549875	5	11675	1.30864197530864
chr9	130827700	130835525	5	6675	0.488372093023256
chrX	12967775	12976500	5	6925	0.921052631578947
chrX	70751350	70762750	5	10975	0.17910447761194
chr1	1369100	1372100	4	2850	0.148148148148148
chr1	1564050	1567675	4	3275	0.19672131147541
chr1	7763750	7766125	4	2025	0.4
chr1	26866200	26874125	4	5800	0.833333333333333
chr1	38509850	38513450	4	3025	0.523809523809524
chr1	53097350	53103925	4	5425	0.808988764044944
chr1	66814975	66818200	4	2675	0.375
chr1	89661025	89667175	4	5000	0.5
chr1	90071800	90078675	4	6200	0.489795918367347
chr1	110043200	110047800	4	3675	0.433734939759036
chr1	111413775	111424875	4	10825	0.115384615384615
chr1	154148825	154156325	4	6375	0.699029126213592
chr1	154375850	154383150	4	6650	0.620689655172414
chr1	154971350	154990650	4	17325	0.297362110311751
chr1	228268950	228278050	4	7075	0.727272727272727
chr10	3845575	3849925	4	2950	0.755555555555556
chr10	8091025	8104300	4	12750	0.105263157894737
chr10	70845825	70853075	4	6350	0.585365853658537
chr10	101282800	101297600	4	11175	0.740331491712707
chr11	307225	321300	4	12350	0.189973614775726
chr11	14663075	14669875	4	6525	0.272727272727273
chr11	95986950	95992875	4	5100	0.325
chr11	122927575	122941675	4	9800	0.823529411764706
chr12	5539925	5542875	4	2400	0.611111111111111
chr12	7790575	7794000	4	2675	0.690909090909091
chr12	9100250	9107375	4	5750	0.6
chr12	10536975	10542725	4	5000	0.26027397260274
chr12	48201250	48208875	4	6450	0.555555555555556
chr12	51784325	51789775	4	4325	0.711111111111111
chr12	54805275	54814625	4	7775	0.432432432432432
chr12	125049600	125053250	4	3400	0.153846153846154
chr13	31036325	31041275	4	4400	0.238532110091743
chr13	42030850	42041175	4	9850	0.15625
chr13	50569600	50573925	4	3975	0.296296296296296
chr13	100619850	100624075	4	3375	0.4
chr14	21730550	21738525	4	7075	0.830188679245283
chr14	22314625	22318275	4	3325	0.233333333333333
chr14	61937050	61940300	4	2450	0.727272727272727
chr14	70076750	70083400	4	6400	0.148148148148148
chr14	71107125	71113675	4	5575	0.5
chr14	75987775	75993350	4	4800	0.842105263157895
chr14	88470925	88475225	4	4000	0.137931034482759
chr14	105525325	105534275	4	8525	0.195121951219512
chr15	31555950	31559325	4	2575	0.48
chr15	45016825	45023350	4	6150	0.473684210526316
chr15	90640425	90646375	4	5500	0.323529411764706
chr15	96873200	96877150	4	3325	0.36734693877551
chr16	66555175	66558825	4	2925	0.555555555555556
chr16	68306350	68310525	4	3350	0.550724637681159
chr16	80837025	80839175	4	1800	0.4
chr16	89002325	89008800	4	5625	0.56
chr16	89266775	89269025	4	1775	0.585365853658537
chr16	89550325	89558575	4	7575	0.171428571428571
chr17	7117025	7124425	4	6500	0.452173913043478
chr17	7736775	7750025	4	12850	0.823529411764706
chr17	27273375	27280075	4	5875	0.259459459459459
chr17	29634150	29649100	4	14125	0.823529411764706
chr17	33857750	33868725	4	8075	0.763157894736842
chr17	36411900	36413925	4	1750	0.4
chr17	37928625	37934875	4	5525	0.782608695652174
chr17	48206000	48208400	4	2150	0.3125
chr17	62772800	62778000	4	4425	0.415094339622642
chr17	65820675	65825850	4	4825	0.615384615384615
chr17	72616900	72619925	4	2425	0.823529411764706
chr17	75387900	75389350	4	1075	0.727272727272727
chr18	12838200	12840650	4	1925	0.576923076923077
chr18	21589350	21600125	4	8950	0.739130434782609
chr18	60873000	60877475	4	3625	0.666666666666667
chr19	796250	802400	4	5650	0.160583941605839
chr19	7409775	7417300	4	5975	0.583333333333333
chr19	18058075	18063600	4	4400	0.360902255639098
chr19	18525500	18533850	4	6750	0.333333333333333
chr19	30155650	30164950	4	7275	0.711538461538462
chr19	40456875	40459725	4	2050	0.571428571428571
chr19	41854900	41864500	4	7050	0.72
chr19	54368950	54375000	4	5750	0.196078431372549
chr2	30446925	30463650	4	12450	0.614657210401891
chr2	58840050	58843000	4	2600	0.303030303030303
chr2	68961000	68970550	4	8900	0.388888888888889
chr2	90448100	90451025	4	2525	0.372093023255814
chr2	101920450	101928350	4	5500	0.81767955801105
chr2	109236975	109243000	4	4600	0.842105263157895
chr2	115918625	115920450	4	1400	0.666666666666667
chr2	173325475	173329500	4	3175	0.6
chr2	204813775	204816625	4	2450	0.4
chr2	214009600	214018275	4	8125	0.393939393939394
chr2	219149025	219157700	4	7275	0.439024390243902
chr2	225439250	225441275	4	1625	0.48780487804878
chr20	45978525	45987900	4	8725	0.13953488372093
chr20	49132750	49137450	4	4000	0.349206349206349
chr20	57425375	57430700	4	3875	0.8
chr20	57720650	57725900	4	4350	0.41025641025641
chr20	60638650	60643100	4	3750	0.576923076923077
chr21	32552625	32560575	4	6875	0.282208588957055
chr21	35319750	35322925	4	2675	0.481481481481481
chr21	43652525	43658675	4	4800	0.52
chr21	48053850	48059825	4	5225	0.666666666666667
chr22	18254625	18261450	4	6050	0.549450549450549
chr22	24819475	24831700	4	9675	0.567567567567568
chr22	31680325	31692925	4	10800	0.305810397553517
chr22	44419500	44423475	4	3150	0.767123287671233
chr3	46989150	46990650	4	1300	0.193548387096774
chr3	50272825	50284600	4	8350	0.752941176470588
chr3	52566550	52573300	4	4625	0.848
chr3	71770925	71775825	4	4525	0.137931034482759
chr3	108550500	108557800	4	5550	0.473684210526316
chr3	112210300	112218950	4	6400	0.697674418604651
chr3	151909775	151923750	4	11500	0.592857142857143
chr4	15653475	15661550	4	6350	0.469483568075117
chr4	30717950	30724650	4	6175	0.141304347826087
chr4	48129325	48141625	4	9500	0.559748427672956
chr4	76647825	76652125	4	3900	0.6
chr4	101435975	101439400	4	2575	0.689655172413793
chr5	83677925	83681125	4	3000	0.09375
chr5	96296600	96299350	4	2075	0.645161290322581
chr5	133439125	133441525	4	1825	0.628571428571429
chr5	139492050	139496150	4	3500	0.538461538461538
chr5	154133550	154139300	4	5400	0.115942028985507
chr5	171600200	171608025	4	6100	0.494623655913978
chr6	10528325	10534350	4	4850	0.847826086956522
chr6	32808550	32823975	4	11450	0.80168776371308
chr6	35693725	35700700	4	5875	0.39622641509434
chr6	42006500	42019400	4	11850	0.4
chr6	112113500	112116525	4	2800	0.131578947368421
chr6	119666075	119674725	4	7200	0.580645161290323
chr6	154562700	154572025	4	7350	0.327433628318584
chr6	167363225	167373350	4	8750	0.206896551724138
chr7	5526075	5528250	4	1825	0.571428571428571
chr7	19155800	19158150	4	2000	0.285714285714286
chr7	45065650	45073300	4	5650	0.536082474226804
chr7	49812700	49815775	4	2475	0.347826086956522
chr7	76822225	76830100	4	7000	0.647058823529412
chr7	128044600	128050900	4	5450	0.368421052631579
chr7	149744400	149746700	4	1825	0.620689655172414
chr7	152129975	152134600	4	4250	0.170212765957447
chr8	9761625	9764750	4	2450	0.782608695652174
chr8	29930175	29941950	4	10575	0.222222222222222
chr8	29948050	29959250	4	10525	0.135593220338983
chr8	79427550	79432300	4	4050	0.636363636363636
chr8	80677325	80681400	4	3575	0.196428571428571
chr8	128987400	128995600	4	6550	0.432432432432432
chr8	134064775	134088875	4	22850	0.2
chr8	145686500	145693075	4	5475	0.717391304347826
chr9	14312350	14316525	4	3650	0.405405405405405
chr9	37024400	37038325	4	11100	0.522388059701492
chr9	92137125	92139425	4	1700	0.571428571428571
chr9	134139150	134158825	4	15025	0.632478632478632
chr9	139550725	139561300	4	9350	0.178674351585014
chr9	139606100	139609875	4	3325	0.666666666666667
chr9	140194600	140197650	4	2675	0.256410256410256
chr9	140346300	140349450	4	2300	0.789473684210526
chrX	9430725	9435525	4	4025	0.590163934426229
chrX	11775400	11784125	4	8250	0.171428571428571
chrX	30590875	30596250	4	4625	0.633333333333333
chrX	64887050	64896525	4	8225	0.408602150537634
chrX	66763625	66766950	4	2975	0.264150943396226
chrX	71524600	71529300	4	4225	0.25
chrX	135725325	135741875	4	12875	0.59043659043659
chrX	149736500	149740375	4	3500	0.171428571428571
chr1	954500	956600	3	1850	0.275862068965517
chr1	2158125	2167275	3	8225	0.196078431372549
chr1	6843550	6847075	3	3100	0.256410256410256
chr1	24827800	24835150	3	7200	0.0930232558139535
chr1	25592825	25595025	3	2025	0.169491525423729
chr1	25942300	25949900	3	7350	0.0510948905109489
chr1	27957750	27962250	3	4100	0.258064516129032
chr1	28198650	28202150	3	3300	0.0983606557377049
chr1	29447900	29451750	3	3675	0.105263157894737
chr1	29562650	29565150	3	2200	0.203389830508475
chr1	38259125	38260750	3	1525	0.114285714285714
chr1	38940725	38942875	3	1850	0.269230769230769
chr1	39680425	39683575	3	2975	0.19047619047619
chr1	43146475	43152600	3	5750	0.210526315789474
chr1	51982100	51985475	3	3200	0.0672268907563025
chr1	57887925	57890575	3	2200	0.32258064516129
chr1	76250275	76255900	3	5075	0.130434782608696
chr1	89734875	89740475	3	4775	0.317073170731707
chr1	144925875	144933375	3	7225	0.307692307692308
chr1	150974725	150982300	3	7375	0.0612244897959184
chr1	156466450	156476050	3	8950	0.108695652173913
chr1	157787825	157789925	3	1875	0.24
chr1	160674175	160683200	3	8725	0.129032258064516
chr1	160830575	160833000	3	2100	0.263157894736842
chr1	173833325	173840050	3	5975	0.19047619047619
chr1	174933450	174939325	3	5150	0.252427184466019
chr1	197879525	197881950	3	2075	0.271186440677966
chr1	202935375	202938675	3	3000	0.25974025974026
chr1	203258250	203260250	3	1775	0.269230769230769
chr1	205282075	205291450	3	8900	0.105263157894737
chr1	205716225	205720150	3	3725	0.142857142857143
chr1	206942875	206946350	3	3250	0.123893805309735
chr1	207994775	208000200	3	5125	0.145985401459854
chr1	223899625	223905175	3	4900	0.305084745762712
chr1	226248700	226254575	3	5750	0.036144578313253
chr1	226841250	226843450	3	2075	0.107142857142857
chr1	226862300	226868450	3	5650	0.232558139534884
chr1	234734950	234749550	3	14375	0.0311804008908686
chr1	244486050	244488725	3	2525	0.210526315789474
chr1	246728075	246737300	3	8525	0.27710843373494
chr10	6091950	6096450	3	3725	0.297520661157025
chr10	6633000	6634825	3	1625	0.204081632653061
chr10	11569650	11571050	3	1225	0.235294117647059
chr10	25009225	25014375	3	4900	0.109375
chr10	35928550	35933225	3	4425	0.142857142857143
chr10	43571750	43573375	3	1375	0.292682926829268
chr10	45469850	45474375	3	4150	0.258064516129032
chr10	51571800	51577400	3	5400	0.0576923076923077
chr10	62486925	62488725	3	1550	0.235294117647059
chr10	73512150	73514025	3	1600	0.304347826086957
chr10	74078175	74080675	3	2275	0.125
chr10	75632425	75635450	3	2900	0.08
chr10	112255675	112264350	3	7950	0.175895765472313
chr10	112623700	112626100	3	2200	0.140845070422535
chr10	112677625	112681450	3	3600	0.123456790123457
chr10	115802550	115805625	3	2750	0.317460317460317
chr10	120788300	120790800	3	2400	0.0677966101694915
chr10	123355900	123358450	3	2200	0.213333333333333
chr10	124220275	124222700	3	2200	0.294117647058824
chr10	126845450	126851200	3	5475	0.0983606557377049
chr10	135070800	135073325	3	2350	0.238095238095238
chr11	554500	556500	3	1825	0.125
chr11	1328650	1332900	3	3575	0.311111111111111
chr11	2320475	2328000	3	7025	0.138613861386139
chr11	2904825	2907950	3	2775	0.333333333333333
chr11	6623250	6628975	3	5175	0.201058201058201
chr11	12694900	12697975	3	2675	0.266666666666667
chr11	27720325	27723225	3	2525	0.310344827586207
chr11	35683250	35686600	3	3175	0.296296296296296
chr11	43600375	43603275	3	2475	0.263736263736264
chr11	45951250	45955025	3	3500	0.146341463414634
chr11	46366400	46375875	3	8800	0.166666666666667
chr11	46412875	46414900	3	1850	0.25
chr11	65654975	65662075	3	6950	0.129032258064516
chr11	73022725	73024900	3	1925	0.1875
chr11	73705925	73707500	3	1400	0.24390243902439
chr11	91957950	91959525	3	1400	0.208333333333333
chr11	116721875	116724850	3	2500	0.329411764705882
chr11	117820875	117824275	3	3025	0.27027027027027
chr11	118656600	118663975	3	6975	0.184615384615385
chr11	128494000	128495975	3	1700	0.296296296296296
chr11	129148000	129150600	3	2450	0.150943396226415
chr12	859550	868000	3	8175	0.307692307692308
chr12	4014100	4016825	3	2400	0.327868852459016
chr12	11698150	11700625	3	2200	0.213333333333333
chr12	14921025	14928950	3	6825	0.3203125
chr12	21926300	21928750	3	2325	0.0789473684210526
chr12	51712375	51718475	3	5825	0.253521126760563
chr12	53610850	53617950	3	6475	0.188034188034188
chr12	53772450	53777725	3	4925	0.155844155844156
chr12	54784075	54785775	3	1525	0.204081632653061
chr12	57912150	57918150	3	5800	0.0666666666666667
chr12	69139300	69141900	3	2425	0.16
chr12	89739550	89749200	3	9275	0.30379746835443
chr12	95941200	95946550	3	4850	0.223776223776224
chr12	102222700	102225425	3	2475	0.13953488372093
chr12	106695175	106698950	3	3650	0.0444444444444444
chr12	111015675	111023575	3	6675	0.317647058823529
chr12	111840775	111850250	3	8025	0.23728813559322
chr12	120426075	120430525	3	3925	0.343434343434343
chr13	33589425	33591850	3	2125	0.277777777777778
chr13	50696500	50707300	3	10050	0.319526627218935
chr13	52392925	52401275	3	7975	0.227272727272727
chr13	58203475	58209300	3	5275	0.25
chr13	67801450	67807125	3	5250	0.165745856353591
chr13	72436775	72442200	3	5025	0.2
chr13	98084400	98088500	3	3875	0.125
chr13	100631850	100637400	3	5325	0.155844155844156
chr13	108921675	108924850	3	2725	0.323232323232323
chr13	110958800	110961250	3	2250	0.169491525423729
chr14	23587925	23590425	3	2125	0.225806451612903
chr14	39898350	39903150	3	4700	0.0298507462686567
chr14	45428600	45437000	3	7225	0.265232974910394
chr14	48143500	48145575	3	1950	0.153846153846154
chr14	50547700	50550875	3	2675	0.255813953488372
chr14	53415725	53418775	3	2850	0.142857142857143
chr14	61942775	61946325	3	3275	0.149532710280374
chr14	62128375	62130525	3	1850	0.276923076923077
chr14	69434000	69437550	3	3400	0.0655737704918033
chr14	81892750	81893925	3	1025	0.266666666666667
chr14	90526475	90529575	3	2975	0.0701754385964912
chr14	91972875	91977800	3	4350	0.333333333333333
chr14	101033250	101035600	3	2125	0.12987012987013
chr14	103242800	103247250	3	3825	0.192
chr14	103587925	103591725	3	3575	0.1875
chr14	103850700	103854800	3	3975	0.171428571428571
chr14	105391175	105393500	3	1975	0.324324324324324
chr15	29559650	29563075	3	3250	0.32258064516129
chr15	30113325	30115250	3	1650	0.25
chr15	37388775	37395075	3	6025	0.081447963800905
chr15	38848550	38857800	3	8975	0.117647058823529
chr15	61519275	61522025	3	2625	0.125
chr15	66678225	66683525	3	4725	0.285714285714286
chr15	75247925	75251725	3	3375	0.24
chr15	93424150	93433450	3	8050	0.333333333333333
chr15	101419225	101420975	3	1550	0.210526315789474
chr16	1381400	1384750	3	3175	0.25
chr16	2040025	2042775	3	2375	0.275862068965517
chr16	2587100	2589125	3	1825	0.266666666666667
chr16	3123500	3127600	3	3775	0.144144144144144
chr16	16042600	16046425	3	3575	0.108108108108108
chr16	28995200	29001675	3	5875	0.216748768472906
chr16	31188325	31194975	3	5725	0.318181818181818
chr16	56224350	56226825	3	2250	0.19672131147541
chr16	65156300	65157375	3	975	0.173913043478261
chr16	74637850	74641850	3	3825	0.347826086956522
chr16	81477550	81481900	3	4125	0.125
chr16	85603225	85605400	3	1925	0.238805970149254
chr16	85643900	85651000	3	6850	0.0717488789237668
chr16	87899450	87903525	3	3675	0.17910447761194
chr17	881275	884400	3	2900	0.184615384615385
chr17	4841875	4854325	3	12150	0.0600600600600601
chr17	6558200	6561450	3	2925	0.201834862385321
chr17	7786150	7792575	3	6175	0.181818181818182
chr17	16283575	16287050	3	3275	0.272727272727273
chr17	17652375	17656875	3	3875	0.333333333333333
chr17	17737525	17741950	3	3675	0.248062015503876
chr17	20943250	20947675	3	4075	0.116129032258065
chr17	29032875	29038225	3	4575	0.324324324324324
chr17	29819975	29822325	3	1925	0.347826086956522
chr17	36101975	36105900	3	3650	0.148148148148148
chr17	36884075	36888000	3	3650	0.157303370786517
chr17	38753925	38756150	3	1825	0.285714285714286
chr17	39940275	39943500	3	3025	0.107142857142857
chr17	40758850	40762750	3	3500	0.152671755725191
chr17	41737325	41739375	3	1750	0.275862068965517
chr17	43388000	43395550	3	7350	0.0389105058365759
chr17	46800775	46802000	3	1100	0.235294117647059
chr17	56062250	56066650	3	4050	0.19047619047619
chr17	56401550	56423175	3	19575	0.26578073089701
chr17	65988700	65992850	3	3700	0.299065420560748
chr17	72426475	72429250	3	2675	0.173913043478261
chr17	73398550	73403100	3	4175	0.25
chr17	75135925	75139100	3	2925	0.151898734177215
chr17	76351225	76357225	3	5800	0.135593220338983
chr17	76918975	76922250	3	2925	0.224489795918367
chr17	77810200	77818550	3	7800	0.184873949579832
chr18	3010725	3013950	3	2950	0.125
chr18	3245375	3253450	3	7425	0.328767123287671
chr18	19926750	19929525	3	2600	0.111111111111111
chr18	44335950	44338175	3	1950	0.339622641509434
chr18	48719000	48725075	3	5250	0.297142857142857
chr18	60821825	60829050	3	7025	0.087719298245614
chr18	74202100	74208525	3	6025	0.145833333333333
chr18	77153000	77166825	3	13275	0.114864864864865
chr19	659350	664000	3	4525	0.0384615384615385
chr19	1406600	1410600	3	3775	0.0884955752212389
chr19	3358025	3361850	3	3575	0.114942528735632
chr19	6736000	6741550	3	5275	0.0857142857142857
chr19	6800300	6803450	3	2725	0.338461538461538
chr19	7660250	7661875	3	1425	0.27027027027027
chr19	10534475	10536125	3	1525	0.12
chr19	14200075	14203325	3	2950	0.227272727272727
chr19	14226600	14230275	3	3525	0.0610687022900763
chr19	15559650	15561275	3	1425	0.32
chr19	16254125	16257625	3	3175	0.202898550724638
chr19	17637525	17639775	3	1950	0.327868852459016
chr19	18302650	18306025	3	3150	0.125
chr19	18503625	18508625	3	4725	0.159090909090909
chr19	19976100	19979150	3	2650	0.247422680412371
chr19	30716250	30719975	3	3400	0.15625
chr19	34285650	34289750	3	3950	0.0625
chr19	35631875	35634600	3	2325	0.27027027027027
chr19	39224700	39228325	3	3150	0.274509803921569
chr19	41831175	41834950	3	3325	0.227642276422764
chr19	44281150	44287275	3	5375	0.218181818181818
chr19	45504175	45506050	3	1725	0.13953488372093
chr19	47729000	47735225	3	5950	0.0660377358490566
chr19	50369375	50373925	3	4250	0.21505376344086
chr19	50831725	50837700	3	5350	0.323809523809524
chr19	57348575	57352075	3	2950	0.32967032967033
chr2	287175	290375	3	2850	0.235294117647059
chr2	7057050	7059525	3	2325	0.119402985074627
chr2	7865900	7871175	3	5075	0.110091743119266
chr2	8816625	8826300	3	9475	0.0558139534883721
chr2	20547475	20552150	3	4275	0.252252252252252
chr2	23607450	23610300	3	2725	0.142857142857143
chr2	25562600	25565875	3	3075	0.112359550561798
chr2	38825275	38831375	3	5875	0.269230769230769
chr2	42274125	42276650	3	2225	0.274509803921569
chr2	42396050	42400850	3	4450	0.121212121212121
chr2	47167275	47171850	3	4300	0.120300751879699
chr2	66659050	66674450	3	14925	0.0591304347826087
chr2	68475300	68481275	3	5750	0.222222222222222
chr2	96870775	96875550	3	4325	0.225352112676056
chr2	97480925	97485250	3	3950	0.235294117647059
chr2	106808500	106811850	3	3025	0.271604938271605
chr2	121100925	121105000	3	3750	0.148760330578512
chr2	121493450	121495425	3	1775	0.242424242424242
chr2	124665975	124672400	3	5925	0.144144144144144
chr2	128143075	128146600	3	3300	0.145833333333333
chr2	134876075	134880400	3	3825	0.257575757575758
chr2	143896775	143899475	3	2475	0.166666666666667
chr2	144015075	144017400	3	1900	0.26865671641791
chr2	145268125	145282650	3	12550	0.226980728051392
chr2	155553850	155555850	3	1800	0.222222222222222
chr2	160469075	160474450	3	4500	0.304093567251462
chr2	171672075	171680525	3	7250	0.308243727598566
chr2	181988375	181991625	3	3025	0.138888888888889
chr2	187349075	187353700	3	4175	0.169934640522876
chr2	191929150	191931450	3	2050	0.285714285714286
chr2	198016800	198018250	3	1300	0.19047619047619
chr2	200320500	200325350	3	4550	0.153846153846154
chr2	202121850	202129550	3	7550	0.03125
chr2	206546425	206551675	3	5000	0.11214953271028
chr2	208392775	208397375	3	4425	0.0731707317073171
chr2	217555850	217560025	3	3800	0.329113924050633
chr2	219081025	219088300	3	6350	0.292887029288703
chr2	220109475	220120000	3	10425	0.0161943319838057
chr2	224821350	224826400	3	4525	0.263157894736842
chr2	231089700	231093400	3	3450	0.158730158730159
chr2	233179650	233181425	3	1475	0.333333333333333
chr2	234261925	234266800	3	4450	0.194029850746269
chr2	235397125	235406700	3	9350	0.0293255131964809
chr20	10198300	10200200	3	1700	0.324324324324324
chr20	19192275	19194425	3	2000	0.170212765957447
chr20	31062650	31063975	3	1200	0.260869565217391
chr20	31069300	31073425	3	3975	0.0740740740740741
chr20	34326200	34332475	3	6075	0.0628930817610063
chr20	47376575	47378675	3	1925	0.15625
chr20	48726600	48733100	3	5475	0.315789473684211
chr20	55964050	55970075	3	5750	0.072992700729927
chr20	56202325	56205650	3	3000	0.240963855421687
chr20	57734175	57742250	3	7925	0.0402684563758389
chr20	61425000	61428850	3	3525	0.141592920353982
chr20	62129375	62131175	3	1575	0.25
chr20	62269700	62274300	3	4000	0.236220472440945
chr20	62460825	62463700	3	2475	0.311111111111111
chr21	16812375	16816825	3	4100	0.154838709677419
chr21	19188725	19192975	3	4100	0.235294117647059
chr21	35303750	35309800	3	5800	0.108108108108108
chr21	38070725	38073825	3	2675	0.290322580645161
chr21	46969950	46971550	3	1375	0.311111111111111
chr22	17081575	17084750	3	2950	0.166666666666667
chr22	20920575	20924175	3	3325	0.181818181818182
chr22	24092225	24096575	3	3900	0.344827586206897
chr22	29278575	29281225	3	2450	0.232558139534884
chr22	36551575	36557725	3	5875	0.134328358208955
chr22	45663900	45665825	3	1725	0.232558139534884
chr22	50741625	50746875	3	4700	0.148148148148148
chr3	9436325	9442700	3	6125	0.051063829787234
chr3	16326825	16333425	3	6325	0.0909090909090909
chr3	52085700	52092025	3	6075	0.188679245283019
chr3	52258675	52260075	3	1225	0.266666666666667
chr3	52442850	52446675	3	3550	0.153846153846154
chr3	53286175	53290475	3	4075	0.222222222222222
chr3	71535575	71542825	3	6300	0.27972027972028
chr3	87840600	87846625	3	5425	0.215686274509804
chr3	107842850	107849225	3	5500	0.29951690821256
chr3	111258300	111269900	3	9550	0.279569892473118
chr3	112690175	112695100	3	4250	0.298136645962733
chr3	113462550	113467950	3	5075	0.116402116402116
chr3	124604600	124606875	3	2125	0.166666666666667
chr3	126190975	126195750	3	4525	0.099009900990099
chr3	128201575	128212600	3	10700	0.0537897310513447
chr3	128834900	128841700	3	6525	0.081447963800905
chr3	132439050	132442425	3	2875	0.235294117647059
chr3	141204575	141209175	3	4375	0.110236220472441
chr3	150320075	150324375	3	4025	0.321428571428571
chr3	159940600	159946850	3	5950	0.214285714285714
chr3	181428525	181433800	3	5025	0.111111111111111
chr3	186742450	186750275	3	7175	0.235897435897436
chr3	195264575	195273700	3	8500	0.181818181818182
chr4	1239775	1244475	3	4525	0.0869565217391304
chr4	1795025	1797450	3	2200	0.166666666666667
chr4	3075075	3078475	3	3175	0.0840336134453782
chr4	3293325	3295875	3	2375	0.13953488372093
chr4	16225025	16230725	3	5550	0.0289855072463768
chr4	26885675	26889250	3	3300	0.158730158730159
chr4	82133200	82137300	3	3925	0.344827586206897
chr4	83289975	83297200	3	6675	0.158730158730159
chr4	113204325	113209075	3	4275	0.195804195804196
chr4	152245325	152247125	3	1625	0.333333333333333
chr4	164529625	164534775	3	4750	0.342857142857143
chr5	692225	694425	3	1950	0.275862068965517
chr5	9544300	9547450	3	2925	0.256410256410256
chr5	35851550	35866700	3	14150	0.111310592459605
chr5	37836600	37840800	3	3675	0.25
chr5	40676075	40689825	3	11975	0.288747346072187
chr5	60625750	60631150	3	5250	0.0701754385964912
chr5	67575600	67585275	3	9275	0.145161290322581
chr5	75377850	75381075	3	2750	0.311111111111111
chr5	118689000	118696000	3	6700	0.0829875518672199
chr5	126187375	126189825	3	2125	0.301369863013699
chr5	131799600	131803425	3	3500	0.166666666666667
chr5	145826250	145829000	3	2575	0.0851063829787234
chr5	148724300	148729025	3	4525	0.0612244897959184
chr5	149461700	149466250	3	4000	0.205128205128205
chr5	150003850	150006100	3	1975	0.346153846153846
chr5	156679525	156680850	3	1225	0.2
chr5	156692250	156700875	3	7900	0.203703703703704
chr5	176852400	176861725	3	8175	0.258741258741259
chr6	2764425	2770875	3	6225	0.0574162679425837
chr6	11726275	11729650	3	3225	0.108108108108108
chr6	17702225	17707875	3	5275	0.207792207792208
chr6	19836900	19839800	3	2550	0.272727272727273
chr6	25164975	25167600	3	2300	0.213333333333333
chr6	30581425	30586750	3	5150	0.0689655172413793
chr6	34639375	34641600	3	2100	0.0909090909090909
chr6	35463925	35466375	3	2275	0.176470588235294
chr6	58776575	58779300	3	2575	0.12
chr6	74225800	74234200	3	8000	0.0933333333333333
chr6	75914150	75918825	3	4200	0.197183098591549
chr6	94126200	94130350	3	3975	0.161290322580645
chr6	99279225	99283975	3	4425	0.158273381294964
chr6	109697450	109706200	3	8325	0.0596026490066225
chr6	109798875	109805375	3	6050	0.1125
chr6	112124975	112125975	3	850	0.333333333333333
chr6	112162950	112166625	3	3425	0.177215189873418
chr6	114662425	114664775	3	2175	0.195121951219512
chr6	119026325	119032200	3	5175	0.27807486631016
chr6	124159825	124162400	3	2325	0.344827586206897
chr6	128214475	128222850	3	7275	0.325
chr6	134210350	134213100	3	2300	0.320987654320988
chr6	134492100	134500150	3	7500	0.096551724137931
chr6	138187100	138195625	3	8075	0.10752688172043
chr6	142702600	142706400	3	3450	0.275862068965517
chr6	143162950	143168250	3	5175	0.032520325203252
chr6	143175175	143179600	3	4075	0.333333333333333
chr6	154550750	154553725	3	2500	0.328767123287671
chr6	157097550	157105050	3	7050	0.121739130434783
chr6	163880150	163882325	3	1950	0.260869565217391
chr6	167535350	167539150	3	3425	0.19672131147541
chr6	168226050	168229250	3	3050	0.108108108108108
chr6	170122025	170125725	3	3425	0.178571428571429
chr7	191550	194375	3	2575	0.183908045977011
chr7	855075	858025	3	2650	0.285714285714286
chr7	2442400	2447050	3	4475	0.0563380281690141
chr7	20255700	20257550	3	1650	0.145454545454545
chr7	20823175	20827300	3	3975	0.115942028985507
chr7	37388525	37394825	3	5800	0.138613861386139
chr7	44919850	44926200	3	6200	0.0390243902439024
chr7	76255625	76257400	3	1550	0.32258064516129
chr7	79763350	79767300	3	3575	0.226086956521739
chr7	97909750	97915500	3	5000	0.294871794871795
chr7	100492425	100495150	3	2525	0.120481927710843
chr7	100805900	100809575	3	3525	0.0707964601769911
chr7	104581250	104586275	3	4875	0.062015503875969
chr7	112725925	112727650	3	1550	0.195121951219512
chr7	138775550	138781825	3	5650	0.244186046511628
chr7	150145600	150151650	3	5725	0.12
chr7	150380925	150387600	3	5575	0.215686274509804
chr7	157481875	157484700	3	2375	0.309859154929577
chr8	21644875	21647625	3	2325	0.323529411764706
chr8	23074800	23083750	3	8250	0.16551724137931
chr8	29347950	29348825	3	750	0.285714285714286
chr8	61821100	61825625	3	4050	0.202898550724638
chr8	65492575	65494525	3	1775	0.232558139534884
chr8	103818075	103821200	3	2800	0.285714285714286
chr8	122651475	122654950	3	3125	0.188034188034188
chr8	124549025	124554650	3	5300	0.126984126984127
chr8	131368025	131371700	3	3450	0.09375
chr8	145103400	145107200	3	3200	0.278260869565217
chr9	4661600	4664950	3	3200	0.2
chr9	33163100	33168450	3	5075	0.109756097560976
chr9	74919700	74921575	3	1700	0.204081632653061
chr9	80559375	80561850	3	2325	0.111111111111111
chr9	82185000	82190750	3	5125	0.222222222222222
chr9	91605725	91608500	3	2600	0.0952380952380952
chr9	95724600	95735350	3	8725	0.289085545722714
chr9	95857150	95861975	3	4175	0.263565891472868
chr9	97766150	97768825	3	2350	0.235294117647059
chr9	100680700	100687175	3	6325	0.0615384615384615
chr9	100744500	100749125	3	4500	0.148148148148148
chr9	101819600	101822250	3	2525	0.129032258064516
chr9	102580875	102588825	3	7700	0.064
chr9	123652500	123654075	3	1425	0.195121951219512
chr9	130725400	130745475	3	18900	0.0959302325581395
chr9	132799600	132808575	3	8775	0.0319488817891374
chr9	134542100	134544925	3	2500	0.175824175824176
chr9	136930575	136934650	3	3950	0.09375
chr9	139736800	139738875	3	1750	0.266666666666667
chr9	139740925	139744850	3	3600	0.333333333333333
chr9	139921475	139929875	3	8000	0.0661764705882353
chr9	140444250	140447300	3	2775	0.205882352941176
chr9	140498825	140503400	3	3875	0.31304347826087
chrX	6144050	6146800	3	2450	0.24390243902439
chrX	14890450	14892500	3	1900	0.123076923076923
chrX	28604625	28605775	3	1000	0.25
chrX	40026150	40036925	3	9850	0.336134453781513
chrX	40943125	40950350	3	6725	0.141078838174274
chrX	47049900	47056450	3	5450	0.329268292682927
chrX	48897675	48901800	3	3550	0.308943089430894
chrX	53077175	53078650	3	1250	0.277777777777778
chrX	70415650	70418400	3	2575	0.109090909090909
chrX	128910600	128920400	3	8725	0.208053691275168
chrX	130961750	130965525	3	3600	0.260869565217391
chrX	131620850	131625400	3	4325	0.275862068965517
chrX	136647700	136651225	3	3075	0.318181818181818
chrX	153187200	153194675	3	7325	0.030188679245283
chrX	153359475	153363925	3	4300	0.0588235294117647
chrX	153596375	153603450	3	6125	0.266094420600858
chr17	43296600	43307900	2	11250	0.00888888888888889
