# Supplementary material for: Large organized chromatin lysine domains help distinguish primitive from differentiated cell populations
Source: Nat Commun. 2021 Jan 21;12:499. doi: 10.1038/s41467-020-20830-9 (PMC7820432; doi:10.1038/s41467-020-20830-9)
Supplement: Supplementary file 3 — Supplementary Software [file 41467_2020_20830_MOESM3_ESM.zip › E033-H3K9me3_LOCKS.bed]

chr1	227713525	227831350	58	55175	31.6595744680851
chr1	246857525	247228675	58	51925	175.318181818182
chr1	247229200	247391325	58	64500	69.8181818181818
chr10	37525275	38066375	58	26125	119.51724137931
chr10	38179325	38809275	58	87450	153.188679245283
chr10	42354900	42475275	58	51975	42.2857142857143
chr10	42475425	42646650	58	38200	131.142857142857
chr11	50205375	50400800	58	33250	59.8
chr11	50404325	50478625	58	30525	23.5
chr11	50478775	50566100	58	27000	37.3
chr11	51191725	51263725	58	29825	14.7142857142857
chr11	51264500	51494750	58	35250	120.947368421053
chr11	54794325	54868800	58	26400	30.3333333333333
chr12	31760500	32143225	58	52350	165.176470588235
chr12	34102375	34575775	58	126875	196.842105263158
chr12	34577100	34658375	58	30350	25.448275862069
chr12	34658725	34733250	58	35875	15.5483870967742
chr12	38048975	38298900	58	22525	205.647058823529
chr12	38299075	38374950	58	29400	18.7407407407407
chr12	133001550	133610650	58	89925	200.345679012346
chr12	133610950	133797900	58	160650	2.6
chr14	66905600	67426850	58	33800	164.56
chr15	24862425	25224150	58	27450	124.583333333333
chr15	25224350	25348700	58	92000	10.48
chr15	25348900	25455825	58	45450	65.0714285714286
chr15	25455875	25647900	58	38875	125.181818181818
chr16	3204100	3464450	58	91050	97.4666666666667
chr16	31553950	31798900	58	61150	154.846153846154
chr16	32472875	32567875	58	60400	24.8108108108108
chr16	33817900	33971650	58	56275	48.6
chr16	33972200	34375450	58	46700	80.9523809523809
chr16	34377000	34579425	58	31000	54.4444444444444
chr16	34581450	34808000	58	25125	67.6
chr16	34808050	34969300	58	27150	54.6
chr16	34969375	35149225	58	32300	88.9473684210526
chr19	9255200	9475575	58	70925	165.8125
chr19	9475900	9612075	58	80850	28.8965517241379
chr19	9612350	9836350	58	80300	92.0869565217391
chr19	11715100	11937875	58	56700	86.1176470588235
chr19	11938025	12130625	58	81050	58.5882352941176
chr19	12130750	12328625	58	65725	31.1666666666667
chr19	12328725	12468750	58	54400	122.947368421053
chr19	12487250	12643025	58	54575	110.074074074074
chr19	19577150	19924775	58	63575	173.118279569892
chr19	19924850	20020225	58	39125	51.7
chr19	20194175	20300375	58	37425	33.6666666666667
chr19	20423625	20731750	58	35000	190.8
chr19	20731825	20836775	58	50175	34.2857142857143
chr19	20836975	21016875	58	44675	166.814814814815
chr19	21016950	21118675	58	39375	36.6857142857143
chr19	21119175	21370225	58	41125	191.555555555556
chr19	21370300	21558475	58	44025	54.1428571428571
chr19	21558650	21710800	58	60550	168.869565217391
chr19	21711825	21933000	58	37650	167.212121212121
chr19	21933600	22149400	58	48775	180.5
chr19	22150100	22282675	58	33975	66.5833333333333
chr19	22283325	22402650	58	28375	26.3809523809524
chr19	22416900	22607925	58	24950	41.5238095238095
chr19	22608300	22702625	58	44650	14.0869565217391
chr19	22706275	22879100	58	26950	88.5454545454545
chr19	22880125	23004450	58	25000	28.1714285714286
chr19	23005000	23112450	58	26500	37.8095238095238
chr19	23114750	23279175	58	29075	57.84
chr19	23279275	23513550	58	45800	85.9090909090909
chr19	23513650	23717250	58	62875	100.214285714286
chr19	23727325	23918925	58	45675	190.7
chr19	23919350	24118800	58	39825	92.5263157894737
chr19	24121625	24339575	58	39075	155.106382978723
chr19	24339700	24427325	58	38125	16.3448275862069
chr19	24436100	24525700	58	62125	6.18867924528302
chr19	27731825	27934950	58	25425	87.3
chr19	27935675	28017175	58	26750	20.0588235294118
chr19	28018875	28099400	58	41575	9.55555555555556
chr19	28099700	28218100	58	34250	30.5217391304348
chr19	35002000	35377250	58	53000	217.473684210526
chr19	36710775	36855850	58	57500	103.05
chr19	36855925	36953500	58	55175	20.5882352941176
chr19	36953900	37061525	58	76650	26.5161290322581
chr19	37067950	37159825	58	64675	21.9259259259259
chr19	37160050	37272550	58	81475	14.4705882352941
chr19	37272800	37397625	58	90825	17.8181818181818
chr19	37398125	37484850	58	47575	25.2258064516129
chr19	37485025	37608000	58	68250	27.1333333333333
chr19	37613500	37724700	58	72000	31.8235294117647
chr19	37724875	37915575	58	80750	88.2307692307692
chr19	37915850	38031725	58	86775	7
chr19	38032025	38140675	58	82925	9.68421052631579
chr19	38140975	38241075	58	39625	32.7
chr19	44042850	44427325	58	71400	213.95652173913
chr19	44428350	44572650	58	55350	38.8181818181818
chr19	44572825	44723550	58	55125	101.75
chr19	44730225	44818050	58	57000	23.625
chr19	44818475	44943475	58	44200	24.8
chr19	52316275	52462950	58	100375	29.6875
chr19	52463125	52609375	58	114925	5.7037037037037
chr19	52775725	52896300	58	89075	11.6862745098039
chr19	52896475	53000825	58	79325	5.14285714285714
chr19	53001625	53109575	58	54275	44.2857142857143
chr19	53109625	53350400	58	69000	103.428571428571
chr19	53350700	53562400	58	54825	69.1333333333333
chr19	53562975	53707825	58	70100	22.16
chr19	53707900	53830450	58	57175	32.5806451612903
chr19	53830925	53979800	58	76700	29.8260869565217
chr19	56788425	56972325	58	78775	126.171428571429
chr19	56972400	57083625	58	88900	2.5
chr19	57083875	57241500	58	76525	32.1481481481481
chr19	57244425	57363300	58	28200	25.2
chr19	57373125	57461400	58	25325	13.5294117647059
chr19	57461900	57560325	58	28325	17.2631578947368
chr19	57560975	57763500	58	35975	94.6666666666667
chr19	57763875	57962850	58	59625	65.4545454545455
chr19	57963100	58105900	58	92150	11.2258064516129
chr19	58105975	58285625	58	84225	23.037037037037
chr19	58285975	58477150	58	72175	117.5
chr19	58477800	58612500	58	96750	12.1891891891892
chr19	58613175	58758725	58	113325	29.5714285714286
chr21	9411350	9573925	58	23075	47.9130434782609
chr21	9593525	9904950	58	32600	166.25
chr21	10375500	10710550	58	30275	151.862068965517
chr21	10710675	10885475	58	120350	12.2272727272727
chr21	10890425	11022000	58	24150	58
chr21	11022250	11094850	58	29475	15.8260869565217
chr21	11095225	11182075	58	55850	10.6666666666667
chr3	44422550	44717425	58	50025	185.25
chr3	75707850	75818650	58	54725	13.7
chr4	10150	122575	58	53300	84.4166666666667
chr4	122925	242550	58	70800	55.8181818181818
chr4	242850	355525	58	55100	23.7575757575758
chr4	355850	486275	58	107775	6
chr4	190325575	190557750	58	25950	137.72972972973
chr4	190558150	190653775	58	22800	19.28
chr5	45751050	45969775	58	21700	142
chr5	45970200	46074150	58	21600	33.4285714285714
chr5	46075550	46187425	58	29175	59.7272727272727
chr5	46188000	46270550	58	25825	15.4
chr5	49434925	49521900	58	26800	26.6842105263158
chr5	140120525	140254200	58	51325	42.2222222222222
chr5	140254900	140615775	58	36975	118.342105263158
chr5	140616100	140731500	58	88925	6.46153846153846
chr5	150196925	150333325	58	45000	72.7878787878788
chr5	178291200	178393250	58	60650	17.5
chr5	178393425	178525600	58	63925	31.6190476190476
chr6	27080125	27515675	58	49600	190.863636363636
chr6	61881175	62200400	58	23750	222.190476190476
chr7	56220525	56572800	58	47700	145.684210526316
chr7	56573200	56734200	58	35025	81.52
chr7	57188175	57283525	58	32475	30
chr7	57284150	57359950	58	31550	14
chr7	57361350	57450225	58	29075	19.6666666666667
chr7	57450475	57640875	58	39350	203.058823529412
chr7	61511125	61867000	58	65100	95.5333333333333
chr7	62040200	62146900	58	27400	26.3478260869565
chr7	62147350	62210075	58	33550	12.5789473684211
chr7	62210325	62277150	58	29300	7.375
chr7	62277475	62331500	58	26775	18.4444444444444
chr7	62331700	62401850	58	33825	53.7
chr7	62404475	62500675	58	30675	71.6363636363636
chr7	62501150	62651775	58	29100	46.3157894736842
chr7	63226650	63457625	58	30750	107.764705882353
chr7	63457800	63567500	58	43175	17.6153846153846
chr7	63569025	63784275	58	29225	135.714285714286
chr7	63784625	63948600	58	46675	74.7272727272727
chr7	63949200	64135150	58	42350	168.086956521739
chr7	150040800	150504175	58	61700	124.483870967742
chr8	43418925	43528650	58	42900	20.5833333333333
chr8	43529475	43631650	58	27125	22.7441860465116
chr8	43632250	43754075	58	28350	40.4545454545455
chr8	46839475	47042750	58	37500	141
chr8	47043075	47293775	58	39425	120.46875
chr8	47293975	47429950	58	42125	57
chr9	99453750	99600775	58	69475	37.1764705882353
chr9	115708500	115853300	58	48775	85
chrX	58281575	58440475	58	22425	67.5882352941177
chr18	77487225	77848825	55	55875	202.413793103448
chr19	38242850	38463700	55	32350	116.235294117647
chr11	48569150	48898300	52	20750	178.216216216216
chr19	28218200	28435925	52	41700	184.24
chr15	49793950	50335775	51	24400	154.8
chr7	64265850	64464700	51	48100	108.076923076923
chr5	179271975	179707075	50	45550	159.485714285714
chr8	145787925	146262500	50	63450	163.283018867925
chr11	50566625	50725650	49	17750	83.0625
chr12	38376025	38655550	49	25625	139
chr13	48893175	49598750	49	31175	135.76
chr4	49027525	49325525	49	45725	100.736842105263
chr1	227831750	228053225	48	49200	84.8837209302326
chr7	157901450	158191975	48	21475	138.4
chrX	64291250	64649300	48	17325	164
chr6	28642875	29026650	47	24050	150.666666666667
chr1	40911200	41013175	46	51875	48.9333333333333
chr21	45783100	46159475	45	28425	71.8
chr1	180626000	181255225	43	31250	126.545454545455
chr10	43801450	44226225	43	37075	106.549618320611
chr1	142535375	142671850	41	22450	87.7333333333333
chr4	190796225	190943925	41	15650	72.7368421052632
chr16	46385800	46516525	39	38100	21.6296296296296
chr9	68358125	68514100	39	18125	108.25
chr1	143401925	143539425	38	13075	97.1428571428571
chr12	14382950	14677100	38	25900	78.65
chr12	34735050	34856300	38	35675	49.8095238095238
chr5	140731775	140821675	38	49325	13.4166666666667
chr10	42982400	43120225	37	40575	96.3157894736842
chr20	29580825	29866075	37	45700	63.8888888888889
chr5	46276700	46405400	37	12875	75.7894736842105
chr6	57469450	57671075	37	14400	72.9565217391304
chr7	64135575	64197325	37	30750	12.8888888888889
chr19	2827175	2938375	36	31450	31.0454545454545
chr2	63412575	63599400	36	22650	69.1282051282051
chr3	44722425	44815750	34	37550	30.271186440678
chr7	61867725	61982250	34	41450	24.9268292682927
chr19	40445500	40586650	33	41925	43.2911392405063
chr3	13765400	14078300	32	25050	86.4615384615385
chr6	2254925	2341875	32	17350	93.1428571428571
chr6	62200525	62279825	32	15075	41
chr10	42656975	42891775	30	42600	53.7777777777778
chr19	20020575	20124600	30	28475	38.05
chr4	143520275	143665400	30	20850	76.7428571428571
chr11	54869725	55001375	29	11100	67.6296296296296
chr11	74501700	74612925	29	23075	24.375
chr16	32568050	32649100	29	24775	51.0909090909091
chr10	38069475	38128225	28	24175	53.8
chr10	132026200	132106025	27	18000	65.1111111111111
chr5	49521950	49565100	27	11500	17.4285714285714
chr5	115581800	115690350	27	19350	47.8
chr16	31895100	31948250	26	33750	17.4117647058824
chr18	34539975	34692075	26	13675	55.5833333333333
chr19	24526275	24598075	26	45925	18.0425531914894
chr19	52609650	52671225	26	46475	9.53191489361702
chr2	133005225	133045700	25	10525	13.7333333333333
chr1	121344850	121436000	24	9250	42.695652173913
chr10	127564325	127615675	24	14975	23
chr12	94713100	94841250	24	20300	55.76
chr16	10491375	10589625	24	31400	38.5098039215686
chr17	22191000	22259500	24	11200	48.8461538461538
chr19	44943625	45021050	23	49125	31.8333333333333
chr7	56734675	56795800	23	11350	26.3478260869565
chr10	18843475	18867875	22	12725	4.14457831325301
chr10	39076575	39155000	22	75000	0.646153846153846
chr11	2618625	2682825	21	14425	29.0625
chr19	20300925	20346100	21	13750	22.6666666666667
chr4	190654525	190683525	21	8300	14.1578947368421
chr8	47430150	47463850	21	8425	27.037037037037
chr9	66796600	66863350	21	24950	31.2363636363636
chr19	58758900	58824000	20	41400	20.4285714285714
chr2	86649575	86777625	20	9850	34.8740740740741
chr4	129929300	130007025	20	17375	36.4848484848485
chr6	58732175	58779300	20	7325	37.6190476190476
chr9	114295650	114332700	20	21650	24.1739130434783
chr12	46415525	46485775	19	12050	20.3287671232877
chr7	57697900	57745775	19	11500	29.3333333333333
chr1	174257500	174317125	18	13125	19.547619047619
chr10	38809450	38899350	18	30950	11.4358974358974
chr17	25263000	25298750	18	11000	15.6363636363636
chr4	49620300	49660100	18	24375	19.9
chr16	68578425	68617225	17	32425	3.03703703703704
chr19	35429650	35468175	17	20650	11.6140350877193
chr9	66454750	66484100	17	6250	19.7241379310345
chrX	58441225	58473800	17	5675	23.6190476190476
chr1	111496900	111519025	16	7625	15.3529411764706
chr17	16512050	16543050	16	14800	15.8333333333333
chr19	9846325	9875775	16	11650	20.1714285714286
chr3	75819200	75840625	16	8325	14
chr3	147095200	147138925	16	6775	22
chr6	28153350	28176250	16	9700	7.83333333333333
chr7	158725600	158787875	16	10250	19.1363636363636
chr9	5635100	5664100	16	10625	6.6984126984127
chr10	131278475	131297175	15	8375	11.0833333333333
chr12	133798025	133819525	15	11775	7
chr14	32088850	32123325	15	8825	14.2857142857143
chr18	32825125	32895100	15	20675	16.037037037037
chr2	173376100	173412975	15	10725	12.9565217391304
chr21	9906650	9931875	15	8825	8.02985074626866
chr7	6690125	6743700	15	31975	15.0133333333333
chr11	3367925	3395925	14	19825	6.13333333333333
chr17	15609200	15628700	14	6425	11.4285714285714
chr6	10385350	10416500	14	7150	15.6521739130435
chr7	152100700	152120775	14	5475	12.1818181818182
chr19	6895025	6930900	13	8000	13.5714285714286
chr2	89830450	89880025	13	44225	1.71428571428571
chr4	169892700	169904925	13	7400	9.66666666666667
chr7	5089950	5111800	13	17950	2.85714285714286
chr1	114010225	114037025	12	5425	11.2142857142857
chr10	131377525	131395175	12	10200	6.19047619047619
chr15	51249000	51265275	12	8875	4.28125
chr2	95799950	95822200	12	18075	4.11764705882353
chr2	179426100	179440525	12	7875	7
chr5	178129900	178154950	12	20100	0.949152542372881
chr6	89367325	89382450	12	9450	2.15384615384615
chr7	92756475	92769700	12	8950	6.6
chr7	138012475	138035975	12	6950	8.84848484848485
chr8	186325	205875	12	14450	2.02150537634409
chr1	42968725	42989525	11	10850	4.5
chr1	228411800	228450000	11	11075	9.01639344262295
chr12	94258325	94271225	11	7050	3.14285714285714
chr17	21548225	21560625	11	6775	6.63157894736842
chr19	7074975	7098375	11	19775	3.03030303030303
chr19	12643625	12655650	11	7550	2.62068965517241
chr2	92260450	92275100	11	6850	5.26315789473684
chr2	96482150	96496275	11	8625	2.35897435897436
chr21	35532275	35547425	11	11150	3.65217391304348
chr4	49512325	49521475	11	5100	4.21052631578947
chr5	109553200	109567400	11	5050	6.34782608695652
chr8	47689425	47706725	11	8325	5.47368421052632
chr8	125987150	126002050	11	10800	2.53061224489796
chr9	125485775	125495625	11	6350	2.60869565217391
chr1	5726475	5736000	10	5550	1.35135135135135
chr1	142784475	142797250	10	3500	6.16666666666667
chr16	3465075	3491100	10	7200	6.71794871794872
chr16	47566225	47584775	10	6075	6.73333333333333
chr17	21900600	21912300	10	6350	2.85714285714286
chr22	31363000	31384650	10	16200	4.73684210526316
chr4	1381475	1393175	10	6650	3.68421052631579
chr7	25894650	25903525	10	6800	1
chr9	95595950	95613525	10	10775	5.44827586206897
chr9	108495500	108520600	10	7800	6.57575757575758
chrX	46353000	46363650	10	5475	3.25925925925926
chr10	22113975	22126225	9	7100	5.05263157894737
chr12	70155800	70167100	9	7225	2.96
chr17	16449075	16463200	9	12600	0.606060606060606
chr19	14824100	14840425	9	14300	0.394736842105263
chr19	53980050	54000800	9	17750	2.08
chr2	214193225	214201900	9	5750	1.33333333333333
chr2	241425975	241433225	9	4375	1.6
chr20	60674950	60690400	9	12325	0.780487804878049
chr22	19320525	19328100	9	5275	3.5
chr4	128767200	128775725	9	5325	4.08333333333333
chr5	102409300	102421900	9	8325	1.65
chr6	4824250	4844850	9	8125	5.47826086956522
chr6	168435325	168443525	9	5175	4.5
chr7	64857725	64873325	9	11250	1.46153846153846
chr8	47776400	47788000	9	6125	5.18518518518519
chr1	179682425	179689000	8	4250	1.66666666666667
chr13	48640350	48648600	8	6900	0.647058823529412
chr15	76550650	76562650	8	6350	3.92857142857143
chr15	80204275	80215175	8	9200	3.05263157894737
chr17	21825775	21831725	8	4000	2.16666666666667
chr19	8913175	8932250	8	17725	1.69230769230769
chr19	54075000	54086825	8	9025	4
chr2	95875025	95891950	8	14975	1.14893617021277
chr2	120546400	120552900	8	4125	1.93939393939394
chr2	122428675	122441775	8	5250	2.95238095238095
chr2	171765475	171775200	8	6825	1.1830985915493
chr22	42495700	42502050	8	4950	1.68421052631579
chr3	138360375	138369200	8	4800	2.02631578947368
chr3	149547350	149557600	8	6950	1.35135135135135
chr5	65394550	65403025	8	4275	3.58620689655172
chr5	93398475	93404150	8	4625	0.489795918367347
chr6	122816975	122826650	8	4075	2.83720930232558
chr7	723600	731625	8	3975	2.71186440677966
chr7	56002200	56010650	8	4350	4.19047619047619
chr9	99602400	99608425	8	2350	3.91666666666667
chrX	1875825	1889225	8	5100	3.92682926829268
chrX	47831850	47844675	8	10650	1.11764705882353
chr1	45352250	45357275	7	3550	1.83333333333333
chr1	77640225	77644100	7	2425	2.66666666666667
chr1	94908100	94918775	7	8000	1.74683544303797
chr1	167285175	167294650	7	8075	1.16363636363636
chr1	244735750	244741775	7	4175	1.625
chr13	23905000	23912725	7	6100	0.692307692307692
chr13	96316575	96324575	7	5775	2.73684210526316
chr15	49498975	49504150	7	3125	2.21052631578947
chr16	75197600	75211850	7	12075	1.6734693877551
chr17	5078375	5093225	7	13525	1.16279069767442
chr17	6668925	6679200	7	8325	0.878048780487805
chr18	13698500	13706025	7	5400	1.3
chr18	44448250	44460275	7	8000	2.73417721518987
chr19	58937425	58952625	7	12150	2.52380952380952
chr2	31912700	31925100	7	7900	2.29411764705882
chr2	79772375	79779975	7	3850	2.83333333333333
chr2	106448100	106454075	7	4600	1.16666666666667
chr2	106620150	106625750	7	3575	1.5
chr2	117013400	117019550	7	3175	2.08695652173913
chr2	176940200	176950075	7	6075	2.83018867924528
chr2	242521400	242528200	7	4325	1.63636363636364
chr3	138257925	138269950	7	9375	0.541353383458647
chr3	153135650	153142350	7	3425	1.57894736842105
chr4	25222025	25230325	7	6850	2.22222222222222
chr4	106994600	107002800	7	3525	3.13636363636364
chr4	116933650	116941750	7	4750	1.66666666666667
chr4	140357425	140362475	7	3450	1.11764705882353
chr6	30245550	30257300	7	10550	0.283687943262411
chr6	137501700	137508850	7	5625	1.3
chr6	144990825	144995875	7	2850	1.61904761904762
chr7	151983500	151989575	7	2525	2.75862068965517
chr8	97688950	97697000	7	5950	1.39130434782609
chr8	126949625	126958325	7	6925	1.41666666666667
chr9	2773075	2778700	7	3900	0.736842105263158
chr9	104165300	104180375	7	11800	1.88235294117647
chrX	134416375	134423825	7	6200	0.415094339622642
chr1	176065200	176071550	6	5875	0.470588235294118
chr1	225097975	225102500	6	2325	1.63636363636364
chr10	32942075	32947450	6	3625	1.20754716981132
chr10	85509525	85512850	6	2350	1.38461538461538
chr10	97925575	97933625	6	4100	1.71900826446281
chr10	123515100	123520850	6	4275	0.790123456790123
chr12	28519400	28525200	6	4900	0.698412698412698
chr12	48596725	48602550	6	4550	1.1875
chr13	44423925	44428125	6	3600	0.444444444444444
chr13	74011375	74016200	6	3700	1.58333333333333
chr13	101055550	101064600	6	7525	1.03448275862069
chr13	113070050	113075200	6	3700	1.09090909090909
chr14	20359750	20366100	6	5175	1
chr14	53603300	53610325	6	5750	0.54
chr14	71408600	71415225	6	4700	1.94285714285714
chr14	91419975	91424150	6	3325	0.727272727272727
chr14	92225725	92231025	6	4000	0.625
chr14	92272175	92278300	6	4475	1.81818181818182
chr16	80814700	80819000	6	2650	1.57894736842105
chr17	4985875	5001100	6	13875	0.659090909090909
chr2	6980600	6990775	6	8400	1.42857142857143
chr2	73753775	73758200	6	3050	1.33333333333333
chr2	106605875	106612875	6	5175	1.45454545454545
chr2	175032600	175040850	6	5500	1.69444444444444
chr20	13480200	13485175	6	3250	1.89473684210526
chr22	16847850	16862550	6	14025	0.328767123287671
chr3	96645600	96649625	6	2675	1.02702702702703
chr3	112657350	112660850	6	2175	1.76
chr3	128572725	128580575	6	6500	0.8
chr4	10443175	10453950	6	8975	2
chr4	41023800	41030000	6	3600	1.61904761904762
chr4	88250500	88256100	6	4400	0.846153846153846
chr4	144071725	144077425	6	3475	1.66666666666667
chr4	174203600	174209025	6	4225	0.9
chr5	93971950	93976700	6	3050	1.44
chr5	107707650	107712850	6	3725	0.857142857142857
chr5	118209525	118214050	6	2925	1.2
chr6	26638900	26644850	6	4675	1.375
chr6	81126950	81132475	6	3775	1.35483870967742
chr6	88737675	88743700	6	4000	1.49019607843137
chr6	156246875	156251150	6	2450	1.68181818181818
chr7	27011375	27013800	6	1725	0.909090909090909
chr7	57877875	57883125	6	4125	0.838709677419355
chr8	34745050	34751300	6	4750	1.86666666666667
chr9	74492625	74499625	6	4650	1.66666666666667
chrX	47269650	47274775	6	3750	1.71428571428571
chr1	30035175	30041225	5	5275	0.9
chr1	33527300	33532075	5	4050	0.3125
chr1	50962175	50964275	5	1500	1.09090909090909
chr1	117284700	117292725	5	7400	0.148148148148148
chr1	178731125	178735000	5	2675	1.0952380952381
chr1	198180975	198184500	5	3200	0.228571428571429
chr10	76270450	76275575	5	4325	0.536585365853659
chr10	77202900	77206325	5	2425	0.896551724137931
chr10	81711075	81714500	5	2625	0.95
chr11	35684800	35689275	5	3825	0.666666666666667
chr11	43803975	43807125	5	2425	0.714285714285714
chr11	87959000	87963625	5	3225	0.72
chr12	11055150	11058625	5	2750	0.5
chr13	42497625	42501625	5	3525	0.285714285714286
chr13	51108475	51113675	5	3900	0.764705882352941
chr13	100624350	100630525	5	5200	0.58974358974359
chr14	69080500	69085725	5	4550	0.627450980392157
chr14	81144750	81149625	5	3350	0.625
chr15	39901150	39904525	5	2675	1.03703703703704
chr16	31857425	31862025	5	3500	0.461538461538462
chr16	71477525	71488075	5	9900	0.211267605633803
chr16	80990625	80994625	5	2875	0.857142857142857
chr17	3927150	3932925	5	4925	0.440677966101695
chr17	11868225	11872050	5	2825	0.782608695652174
chr2	30718825	30724600	5	4450	0.805555555555556
chr2	42960750	42963775	5	2350	0.72
chr2	102759950	102766300	5	5200	0.642857142857143
chr2	178291625	178299050	5	6450	0.390977443609023
chr20	42046725	42049825	5	2400	0.695652173913043
chr21	11182450	11186900	5	3425	0.56
chr22	46189375	46193250	5	3450	0.347826086956522
chr3	42355050	42359675	5	3075	0.76056338028169
chr3	43090125	43093500	5	2050	1.04347826086957
chr3	71791275	71794225	5	2250	0.702702702702703
chr3	87789675	87792275	5	2175	0.378378378378378
chr3	156901475	156908800	5	6525	1.07692307692308
chr4	12525625	12528475	5	2075	1
chr4	38796575	38805000	5	7250	0.39622641509434
chr4	104237050	104239425	5	1475	1.07142857142857
chr4	147402425	147405525	5	2275	0.512820512820513
chr5	93349625	93352925	5	2250	0.893617021276596
chr5	93990800	93995350	5	2675	0.928571428571429
chr5	127431775	127435000	5	2350	0.888888888888889
chr5	171405525	171408625	5	2375	0.486486486486487
chr5	178538250	178542675	5	3300	0.730769230769231
chr6	30836400	30840225	5	2750	0.571428571428571
chr6	41326825	41330150	5	2425	0.753623188405797
chr6	110782150	110785175	5	2250	0.888888888888889
chr7	17306075	17311450	5	3800	0.9375
chr7	30756800	30760050	5	2275	0.85
chr7	53280825	53283700	5	2150	1
chr7	57834175	57836300	5	1500	0.88
chr7	130540375	130546400	5	4575	1
chr7	133772175	133775725	5	2475	1.04347826086957
chr8	22913425	22917025	5	2875	0.625
chr8	28027250	28032950	5	4675	0.628571428571429
chr9	126605575	126610200	5	3300	0.972972972972973
chr9	129122350	129125850	5	2300	1.03703703703704
chrX	319175	324550	5	3775	0.75
chrX	39908075	39913125	5	3750	0.846153846153846
chr1	2577325	2580400	4	2725	0.274509803921569
chr1	2697575	2699900	4	1975	0.303030303030303
chr1	2708050	2712200	4	3325	0.351648351648352
chr1	20484425	20489050	4	3875	0.425531914893617
chr1	173140150	173143950	4	3225	0.317460317460317
chr1	175879350	175882325	4	2575	0.390243902439024
chr1	224199300	224203975	4	4100	0.32258064516129
chr1	225119975	225123525	4	2925	0.409090909090909
chr1	240147425	240149850	4	2250	0.142857142857143
chr10	86171275	86174575	4	2875	0.305084745762712
chr12	27629200	27632075	4	2375	0.273972602739726
chr12	28441375	28445025	4	3275	0.305084745762712
chr12	75412925	75416475	4	3025	0.246575342465753
chr12	108218650	108222125	4	2950	0.341463414634146
chr13	28222500	28225475	4	2575	0.263157894736842
chr13	41445475	41455325	4	9350	0.137931034482759
chr13	96383850	96387000	4	2825	0.193548387096774
chr14	32606450	32607825	4	1150	0.333333333333333
chr14	38083525	38086450	4	2350	0.392156862745098
chr14	50937675	50941850	4	3675	0.277227722772277
chr14	61166600	61168800	4	1950	0.222222222222222
chr16	10432425	10438250	4	4975	0.292682926829268
chr16	48341750	48347575	4	5275	0.428571428571429
chr16	62711325	62713350	4	1675	0.4
chr17	59776475	59780800	4	3725	0.328767123287671
chr18	5116850	5120400	4	2775	0.421052631578947
chr18	14104325	14108450	4	3675	0.285714285714286
chr19	33381725	33385350	4	2875	0.333333333333333
chr2	98878800	98881375	4	2325	0.363636363636364
chr2	162004600	162009125	4	3600	0.376811594202899
chr2	196992525	196999400	4	5900	0.365217391304348
chr2	240092325	240097400	4	4225	0.426666666666667
chr20	58864450	58867000	4	2250	0.368421052631579
chr21	39594450	39603050	4	7925	0.336633663366337
chr3	43393200	43398275	4	4425	0.229508196721311
chr3	98121100	98123825	4	2425	0.307692307692308
chr3	119143725	119150500	4	5800	0.186915887850467
chr3	134241000	134245525	4	4125	0.25
chr3	178704800	178709225	4	4150	0.123076923076923
chr3	196244125	196249500	4	5025	0.158730158730159
chr5	1426800	1430300	4	3150	0.192307692307692
chr5	28011525	28016000	4	3850	0.315789473684211
chr5	55714800	55717125	4	1950	0.307692307692308
chr5	76195675	76198200	4	2000	0.333333333333333
chr6	89661575	89664650	4	2550	0.388059701492537
chr6	118895025	118901975	4	6675	0.125
chr6	127998850	128000750	4	1650	0.296296296296296
chr6	156897575	156900625	4	2400	0.388059701492537
chr7	46505750	46511800	4	5625	0.272727272727273
chr7	87395425	87397600	4	1875	0.266666666666667
chr7	99126150	99132675	4	5075	0.428571428571429
chr7	149224075	149231100	4	6050	0.238095238095238
chr7	156652475	156655650	4	2800	0.311111111111111
chr8	8212000	8221100	4	8500	0.146341463414634
chr8	42976750	42983975	4	6950	0.0923076923076923
chr8	61404550	61409275	4	4075	0.423076923076923
chr8	100471375	100474325	4	2625	0.3
chr8	137918400	137921350	4	2575	0.238805970149254
chr8	144729800	144736450	4	6050	0.121212121212121
chr8	144991325	144996450	4	4700	0.357142857142857
chr9	2311550	2314275	4	2375	0.25531914893617
chr9	3579125	3583600	4	3600	0.41304347826087
chr9	97233225	97235325	4	1800	0.363636363636364
chr9	123569175	123572050	4	2300	0.355555555555556
chrX	41066800	41070625	4	3250	0.426229508196721
chrX	58142525	58145450	4	2600	0.173913043478261
chr1	114926575	114929125	3	2450	0.0634920634920635
chr20	40222825	40231250	3	8025	0.0580645161290323
chr20	47896325	47905525	3	9050	0.0239520958083832
chr21	46605800	46610975	3	4925	0.0638297872340425
chr3	136174025	136177350	3	3225	0.0465116279069767
chr5	62327600	62329700	3	2000	0.0689655172413793
