# Supplementary material for: Large organized chromatin lysine domains help distinguish primitive from differentiated cell populations
Source: Nat Commun. 2021 Jan 21;12:499. doi: 10.1038/s41467-020-20830-9 (PMC7820432; doi:10.1038/s41467-020-20830-9)
Supplement: Supplementary file 3 — Supplementary Software [file 41467_2020_20830_MOESM3_ESM.zip › E033-H3K27ac_LOCKS.bed]

chr1	167397175	167518750	42	79150	7.93127147766323
chr10	11182925	11299600	42	70875	12.2
chr10	126289475	126405375	42	53275	9.77777777777778
chr11	128281750	128629050	42	136825	19.2857142857143
chr12	6794150	7081175	42	78750	13.1382113821138
chr13	99830750	100041075	42	107250	15.6052631578947
chr14	61746850	61902025	42	76475	18.5
chr2	197978325	198114500	42	69175	16.6601941747573
chr21	36217125	36403225	42	51175	14.0758293838863
chr3	151909675	152051050	42	81600	8.06060606060606
chr4	108909925	109041025	42	61300	15.2248062015504
chr5	156533325	156708600	42	83700	19.6875
chr6	24851575	25008800	42	87625	10.8148148148148
chr6	30569075	30803250	42	59475	19.7777777777778
chr6	31459500	31799175	42	86000	15.952380952381
chr9	92015075	92171600	42	95325	19.9310344827586
chr11	65207825	65488375	39	83225	16.5777777777778
chr5	79420500	79566975	39	63300	13.7391304347826
chr7	130578925	130716875	39	56400	8
chr10	22885675	23004250	38	73975	9.1578947368421
chr5	131690725	131837000	38	66500	15.3076923076923
chr7	43593525	43719425	38	57325	8.13380281690141
chr8	27131875	27271775	38	63475	12.4275862068966
chr17	65354200	65475600	37	56075	8.24390243902439
chr1	154236150	154469900	35	53825	14.0555555555556
chr2	68941800	69062700	35	60775	13.2857142857143
chr1	9648900	9790775	34	43650	11.8378378378378
chr1	22345025	22419825	34	33100	11.1794871794872
chr22	36719250	36889900	32	73950	11.8415841584158
chr5	171533575	171615875	32	38975	12.1739130434783
chr14	91768475	91885850	31	81125	6.16759776536313
chr17	75358750	75481400	31	91350	8.93333333333333
chr11	118069225	118231225	30	62975	11.4962962962963
chr2	85055200	85174275	30	58875	11.7037037037037
chr3	71074900	71152000	30	38050	11.3333333333333
chr4	40185425	40319725	30	83150	10.1395348837209
chr6	112113525	112196050	30	48675	9.39393939393939
chrX	12964900	13114350	30	70600	11.6969696969697
chr12	6532925	6725275	29	57225	10.2142857142857
chr2	106354050	106429125	29	57775	7.3
chr10	74002500	74124700	28	48250	8.03921568627451
chr11	60788125	60897725	27	48400	6.64321608040201
chr17	76704225	76787850	27	66300	7.5
chr5	118574300	118707100	27	85800	3.95070422535211
chr8	145002000	145065475	27	42275	6.68292682926829
chr1	23878500	23962225	26	34250	9.5047619047619
chr11	67139525	67276800	26	59500	8.08888888888889
chr3	30639350	30735050	26	81400	7.78947368421053
chr5	35777925	35885250	26	51900	8.83333333333333
chr15	67356250	67417900	25	36150	2.98947368421053
chr18	9073825	9149125	24	34950	7.36263736263736
chr21	34571425	34641875	24	25300	8.85
chr3	186714475	186790475	24	31400	8.2
chr4	154386275	154459575	24	44875	8.01724137931035
chr9	95709125	95796025	24	47125	7.31325301204819
chr11	95921225	96006900	23	41250	7.01612903225806
chr14	69391125	69447050	23	27700	7.74117647058824
chr3	71433125	71510225	23	47000	7.69354838709677
chr1	226814550	226929150	22	94750	7.09677419354839
chr12	65043800	65095325	22	35200	6.8125
chr3	32411800	32509475	22	36125	7
chr3	52250550	52323350	22	51975	4.2962962962963
chr5	67510200	67627675	22	34350	7.82588235294118
chr5	133403975	133487825	22	55900	5.10112359550562
chr2	99055675	99105425	21	35400	3.75
chr2	158259375	158327300	21	48600	6.14814814814815
chr5	130586100	130636025	21	35725	3.61538461538462
chr7	138756400	138804500	21	31525	3.95081967213115
chrX	64886850	64929975	21	31725	5.36585365853659
chr1	198578350	198670650	20	76150	6.2962962962963
chr3	18441950	18489775	20	42750	1.85454545454545
chr5	56110025	56149675	20	20750	5.92
chr6	90958175	91007425	20	35950	5.08510638297872
chr9	123604100	123737850	20	51425	5.58041958041958
chr1	19772400	19814725	19	31700	2.42105263157895
chr1	40500150	40539550	19	28075	6.31884057971014
chr13	114870425	114928100	19	37625	5.05882352941176
chr2	240174525	240225900	19	21325	6.41441441441441
chr6	112031400	112102925	19	45850	6.23529411764706
chr1	160591475	160660475	18	38875	4.875
chr15	60831100	60885500	18	32125	5.38461538461539
chr15	63765200	63810350	18	33250	5.05263157894737
chr17	40398475	40475550	18	35975	5
chr3	50625450	50670525	18	32375	2.35294117647059
chr5	169687125	169765925	18	54225	3.05789473684211
chr11	64611450	64661775	17	35700	4.8955223880597
chr17	8837875	8870850	17	22625	2.79012345679012
chr17	38687075	38779500	17	57075	3.17241379310345
chr6	41974975	42019350	17	32150	5.2
chr9	132766400	132817250	17	32625	4.44776119402985
chr11	102279200	102341150	16	19275	4.64
chr11	108087650	108120675	16	26625	4.96
chr16	68095200	68129000	16	22650	2.85714285714286
chr17	78711125	78766925	16	27500	5.04255319148936
chr20	47367375	47405925	16	15725	4.05357142857143
chr6	139445850	139487200	16	29075	3.5
chr6	143204050	143269750	16	38850	3.12820512820513
chr1	66782850	66824000	15	20350	3.57894736842105
chr1	101723100	101757825	15	15300	4.63265306122449
chr1	235090350	235123950	15	18150	3.9375
chr10	14581675	14616275	15	24875	4.13483146067416
chr12	55360075	55386825	15	23075	1.21212121212121
chr12	65001900	65027475	15	15975	4.03703703703704
chr14	98629125	98697250	15	50650	3.54464285714286
chr15	91100425	91126900	15	15650	4.19718309859155
chr18	60819025	60904925	15	32150	4.92449355432781
chr2	175444200	175501000	15	36350	3.36
chr2	197004875	197078675	15	42975	4.6425702811245
chr7	50410525	50479600	15	52525	4.38235294117647
chr1	112134625	112174800	14	24450	3.18942731277533
chr10	71075625	71123050	14	22650	4.49350649350649
chr11	117848150	117886925	14	24450	2.06779661016949
chr12	14524950	14557550	14	16175	4.23529411764706
chr14	74195225	74256750	14	34525	3.22689075630252
chr16	4515675	4558625	14	19600	4.40650406504065
chr19	1847000	1906275	14	30250	4.40677966101695
chr19	15392050	15415650	14	14225	3.89285714285714
chr2	43376425	43424625	14	22450	4.1505376344086
chr2	54784100	54846675	14	46725	3.09897610921502
chr20	31093900	31132700	14	26400	2.1969696969697
chr5	39148650	39220150	14	65275	1.24137931034483
chr5	139015100	139051550	14	17950	4.60130718954248
chr7	27190075	27213450	14	12075	3.40625
chr9	117110400	117161150	14	40250	4.27272727272727
chr1	12202700	12246025	13	30250	1.82857142857143
chr1	198125425	198158725	13	20675	3.26
chr11	73678975	73734375	13	33375	1.94871794871795
chr12	48195600	48231375	13	29975	3.09090909090909
chr15	22441675	22484750	13	23150	3.85245901639344
chr15	93346650	93393150	13	23225	3.5
chr15	93423100	93467850	13	38925	1.35555555555556
chr16	50698950	50734450	13	16900	3.73248407643312
chr19	1239525	1277250	13	29800	1.4025974025974
chr19	18385175	18440075	13	27575	2.76363636363636
chr22	20898100	20926350	13	17700	3.44715447154472
chr22	30684025	30724225	13	31800	1.33004926108374
chr3	50353800	50403725	13	19700	3.53846153846154
chr6	26181225	26286950	13	39350	3.64032697547684
chr1	21648825	21672900	12	14900	1.82178217821782
chr10	111816500	111847950	12	22275	1.70833333333333
chr11	46339775	46386600	12	27425	3.417004048583
chr12	123365750	123386875	12	13275	1.76923076923077
chr13	24823525	24855450	12	26925	2.38461538461538
chr15	44954025	45030000	12	40625	3.31067961165049
chr15	89164075	89201100	12	29475	3.1304347826087
chr18	46454275	46482575	12	17725	2.35820895522388
chr19	50050050	50075050	12	21725	2
chr20	43587725	43623925	12	23450	2.17142857142857
chr20	52444900	52465075	12	10425	2.85714285714286
chr22	40294900	40358300	12	60625	1.40740740740741
chr5	140977075	141003450	12	19900	1.0253807106599
chr7	44654600	44680525	12	18275	2.03225806451613
chr9	135995425	136025400	12	22900	1.16049382716049
chr1	54742425	54757875	11	10200	1.65217391304348
chr1	167596125	167625025	11	18550	3.11111111111111
chr10	73471750	73536700	11	49625	3.00943396226415
chr10	112610825	112646375	11	23775	2.92857142857143
chr11	35143700	35206800	11	47325	2.76315789473684
chr12	9796250	9833100	11	30750	2.58536585365854
chr12	120685100	120704050	11	14625	1.75
chr14	100523100	100577350	11	51525	0.290909090909091
chr15	78336425	78370675	11	29850	0.568965517241379
chr17	8041400	8096275	11	27050	2.94339622641509
chr17	37007250	37058000	11	32825	2.08943089430894
chr17	38471100	38505375	11	28525	1.32773109243697
chr17	46489125	46523025	11	16725	2.93449781659389
chr18	74807375	74853225	11	27200	2.46073298429319
chr19	1064850	1105500	11	26425	2.24806201550388
chr19	42370375	42401050	11	26275	2.34782608695652
chr19	54871900	54891050	11	12700	1.94392523364486
chr20	3775900	3802375	11	19350	2.48648648648649
chr21	46325525	46360900	11	26225	1.64634146341463
chr3	47012600	47032325	11	11425	2.025
chr6	35551900	35574150	11	16975	0.736318407960199
chr6	138182925	138205825	11	18425	3.0379746835443
chr8	81983425	81995525	11	7650	2.09302325581395
chr8	81999925	82025050	11	21800	1.85915492957746
chr1	38460725	38482000	10	9575	2.6969696969697
chr1	245016625	245029500	10	10900	1.57894736842105
chr10	126405550	126434075	10	23025	1.11864406779661
chr12	53591000	53631025	10	22025	1.35828877005348
chr15	77280525	77316750	10	23150	2.22346368715084
chr19	2040075	2070300	10	20000	2.27868852459016
chr19	10855175	10875500	10	14525	2.07142857142857
chr19	54690725	54715475	10	15475	1.88819875776398
chr2	113923575	113945600	10	16325	1.95555555555556
chr3	16925400	16949325	10	13075	2.384
chr4	10093625	10126100	10	27575	1.10852713178295
chr5	150502900	150538475	10	28575	2.63636363636364
chr6	143158925	143183150	10	20600	0.519480519480519
chr7	150427950	150454600	10	23325	1.6
chr1	2219775	2247575	9	15550	1.74373259052925
chr1	25869725	25895000	9	22875	0.602739726027397
chr1	206724650	206764775	9	36425	1.18796992481203
chr10	6086675	6114925	9	16075	2.1304347826087
chr11	62305600	62328800	9	18825	0.5
chr11	64527550	64548575	9	15300	1.66666666666667
chr12	9139950	9150000	9	6875	1.92307692307692
chr12	96586475	96609475	9	15225	1.65248226950355
chr12	109116075	109128650	9	6250	2.25714285714286
chr16	84626750	84651650	9	22600	0.506849315068493
chr18	3245275	3266625	9	19250	0.478723404255319
chr2	64863225	64886650	9	14600	1.5042735042735
chr20	1631900	1657850	9	20475	1.20754716981132
chr3	141204150	141226850	9	15300	1.96666666666667
chr4	109047100	109095200	9	45925	0.428571428571429
chr5	175954525	175974900	9	16525	1.71014492753623
chr7	55534625	55545075	9	7100	1.504
chr7	150358625	150386700	9	18325	2.265625
chr8	66697700	66707750	9	5675	1.4375
chr8	134055875	134095375	9	32825	1.33898305084746
chr9	130823150	130844625	9	11525	1.86111111111111
chrX	128902575	128921850	9	16650	0.65
chr1	27747525	27765900	8	13400	1.4
chr1	32386350	32411400	8	22700	0.469798657718121
chr1	100852050	100870900	8	16600	0.543046357615894
chr1	111729475	111773525	8	35350	1.14285714285714
chr1	160528500	160550675	8	15450	1.53956834532374
chr1	209923100	209949225	8	22025	0.721311475409836
chr10	1089075	1110875	8	14975	0.833876221498371
chr10	6616425	6644500	8	26225	0.579710144927536
chr10	32614625	32624300	8	6425	1.14893617021277
chr10	81001250	81010625	8	7750	1.29411764705882
chr11	3845775	3889550	8	26600	1.17241379310345
chr11	48012700	48042475	8	20400	1.23185011709602
chr11	67033325	67058550	8	24125	0.21875
chr11	118739275	118757475	8	11500	1.78823529411765
chr12	111836925	111887550	8	31725	1.56330275229358
chr12	122515875	122529750	8	10575	1.64705882352941
chr13	41057625	41069875	8	8775	1.58878504672897
chr13	100064925	100089750	8	16525	1.47636363636364
chr14	61902550	61924000	8	15100	1.11475409836066
chr14	71107100	71133225	8	19375	0.883211678832117
chr14	91689700	91721400	8	17900	1.31020408163265
chr15	81573050	81608975	8	29725	1.24882629107981
chr16	27324450	27340575	8	12325	1.23333333333333
chr16	28190800	28208300	8	12800	1.01775147928994
chr16	29815350	29839275	8	17875	1.16279069767442
chr16	57017825	57038325	8	16650	0.62780269058296
chr17	54670075	54682325	8	11300	0.228571428571429
chr18	2955175	2986375	8	26050	1.72727272727273
chr2	99325325	99335650	8	6875	1.53846153846154
chr2	102313000	102328050	8	13150	0.701030927835051
chr2	175350425	175360525	8	8125	1.55555555555556
chr2	191874475	191895850	8	13000	1.68548387096774
chr2	198149800	198193625	8	29200	1.1304347826087
chr2	203498575	203513025	8	12175	0.51006711409396
chr2	204796350	204810825	8	12250	0.888888888888889
chr20	17936900	17954600	8	13225	1.71428571428571
chr20	35088850	35101825	8	8675	1.75438596491228
chr20	52192675	52216050	8	20125	0.597785977859779
chr22	17576300	17600225	8	13725	1.59477124183007
chr22	38019800	38039925	8	15900	1.06432748538012
chr3	16326250	16362275	8	32850	0.747967479674797
chr5	55278500	55292350	8	11650	0.688524590163934
chr5	156708875	156718625	8	7400	1.6969696969697
chr5	176852150	176874950	8	18775	0.672340425531915
chr6	32140650	32165500	8	19425	1.24324324324324
chr6	42737225	42758950	8	15650	0.883374689826303
chr7	45061500	45077750	8	10250	1.34615384615385
chr7	98970750	98984400	8	10200	1.8
chr7	158602350	158623600	8	18175	0.701298701298701
chr8	11715050	11726350	8	8700	1.06172839506173
chr8	29922475	29943300	8	18225	0.716417910447761
chr9	36136075	36155200	8	13875	1.04477611940298
chr1	27048200	27055300	7	4900	0.888888888888889
chr1	27881400	27884875	7	2625	1.03448275862069
chr1	40838800	40871250	7	30900	0.556962025316456
chr1	204474800	204495300	7	13475	1.4
chr11	44585900	44601150	7	10575	1.25
chr11	64877425	64890875	7	9350	1.26530612244898
chr11	121315850	121341100	7	23325	0.450704225352113
chr11	122925250	122944025	7	15275	0.441558441558442
chr11	128158750	128184600	7	24475	1.25
chr11	128186975	128216725	7	19450	1.28260869565217
chr12	831625	839825	7	4650	1.29411764705882
chr12	9903175	9927475	7	15625	1.11156186612576
chr12	51709700	51724300	7	13175	0.611111111111111
chr12	122219200	122245700	7	24150	0.434782608695652
chr13	108865050	108872800	7	5725	1.25925925925926
chr14	22951025	23039975	7	88025	0.303030303030303
chr14	77489700	77510850	7	17450	0.428571428571429
chr14	93112400	93137075	7	19250	1.14615384615385
chr15	31615850	31663850	7	46350	0.64
chr15	38824475	38834450	7	8075	0.67741935483871
chr15	40387650	40401875	7	9150	1.21428571428571
chr16	79629000	79636600	7	6775	0.530612244897959
chr17	7474700	7488525	7	11200	0.7875
chr17	72732475	72750475	7	14950	1.33333333333333
chr19	5946725	5970050	7	17550	0.784
chr19	12885775	12907525	7	18525	0.684210526315789
chr19	14472875	14496950	7	19900	0.575342465753425
chr19	30151650	30172575	7	16925	1.02564102564103
chr19	40440575	40465625	7	14475	1.33590733590734
chr19	41107450	41122300	7	10200	1.36305732484076
chr19	48747000	48764125	7	12475	0.967479674796748
chr2	10515400	10523400	7	5800	1.32394366197183
chr2	25557050	25563625	7	5000	0.673684210526316
chr2	70348500	70371625	7	17375	1.40740740740741
chr2	198114575	198139475	7	18875	0.875
chr2	204568775	204608900	7	33100	1.23766816143498
chr2	214009225	214018400	7	8600	0.215384615384615
chr2	225801875	225818900	7	13150	1.32394366197183
chr21	15903925	15923150	7	11275	1.40490797546012
chr21	19147475	19172375	7	14700	1.07407407407407
chr21	32545450	32561725	7	13400	0.566666666666667
chr22	45554500	45576025	7	12725	1.3030303030303
chr3	45928100	45933325	7	3350	1.07317073170732
chr3	195261975	195280500	7	16850	0.588235294117647
chr3	195621350	195637250	7	11425	1.13513513513514
chr4	90203550	90229775	7	24575	0.262295081967213
chr5	130864475	130874850	7	8100	0.483516483516484
chr5	180224675	180244575	7	15675	0.827586206896552
chr6	90922100	90933075	7	9650	1.06976744186047
chr7	38397775	38410175	7	8050	1.42
chr8	144097350	144110550	7	9975	0.981481481481482
chr9	33135300	33145650	7	8800	1.02127659574468
chr9	101865850	101883175	7	12950	1.29126213592233
chr9	139423125	139441825	7	11825	1.05833333333333
chrX	39953375	39959575	7	5525	0.296296296296296
chr1	27437175	27442975	6	4400	0.947368421052632
chr1	27949825	27964025	6	10850	0.808219178082192
chr1	28208900	28219650	6	9550	0.611111111111111
chr1	45264750	45280175	6	13375	0.428571428571429
chr1	110879850	110887275	6	6400	0.434782608695652
chr1	155935600	155954050	6	17550	0.380952380952381
chr1	169075000	169079975	6	4375	0.418604651162791
chr1	204374775	204382825	6	7225	0.705882352941177
chr10	63803850	63815325	6	9675	0.4
chr10	114708800	114712950	6	3450	0.5
chr10	116251300	116262100	6	9650	0.526315789473684
chr11	63297150	63306550	6	7275	0.955223880597015
chr11	63632775	63640975	6	6725	0.611111111111111
chr11	75047975	75064375	6	15050	0.351145038167939
chr12	53001275	53011700	6	10000	0.416666666666667
chr12	58224950	58241250	6	15025	0.253731343283582
chr12	66680025	66685925	6	3650	0.911764705882353
chr13	111827650	111842375	6	12850	0.563106796116505
chr14	51250025	51261375	6	9200	0.605263157894737
chr14	90185275	90193200	6	6925	0.592592592592593
chr14	100700600	100710025	6	7275	0.868686868686869
chr14	102274925	102297225	6	21575	0.0882352941176471
chr14	106555200	106561225	6	5275	0.571428571428571
chr15	29130325	29136850	6	5350	0.41025641025641
chr15	90601125	90608825	6	6550	0.744186046511628
chr16	11875200	11894500	6	14400	1
chr16	50774450	50785350	6	9750	0.741935483870968
chr16	53478900	53496300	6	14000	0.966507177033493
chr16	68297150	68327025	6	27100	0.339130434782609
chr17	17078250	17089875	6	10525	0.947368421052632
chr17	36903300	36909800	6	5450	0.545454545454545
chr17	44230950	44237525	6	4875	0.804597701149425
chr17	44264300	44275650	6	10525	0.407407407407407
chr17	47286100	47297475	6	10050	0.325
chr17	57902875	57926775	6	17725	0.727272727272727
chr17	61770575	61787400	6	14400	0.857142857142857
chr17	79475875	79487075	6	9150	0.744186046511628
chr19	2074975	2097950	6	17675	0.821989528795812
chr19	2324225	2334200	6	8000	0.450704225352113
chr19	3056500	3064400	6	6750	0.436363636363636
chr19	13943925	13962675	6	17025	0.851063829787234
chr19	15440850	15445525	6	4025	0.3125
chr19	41303475	41317775	6	12525	0.406896551724138
chr2	30469825	30491475	6	19025	0.343612334801762
chr2	66660175	66666900	6	5050	0.962962962962963
chr2	99340675	99353775	6	11100	0.488888888888889
chr2	102329725	102340825	6	8325	0.993464052287582
chr2	135039100	135052950	6	9650	0.892857142857143
chr2	202047300	202061350	6	12350	0.365145228215768
chr2	238336650	238345075	6	6325	0.651428571428571
chr20	25016750	25024650	6	6175	0.888888888888889
chr20	62263650	62274475	6	9425	0.412698412698413
chr22	31979850	31982275	6	1925	0.75
chr22	50962825	50983800	6	16050	0.841628959276018
chr3	9433875	9444675	6	9725	0.805970149253731
chr3	36941900	36955150	6	8800	0.823529411764706
chr3	50272100	50286925	6	13875	0.127388535031847
chr3	128830775	128842725	6	10850	0.75
chr4	185264525	185271175	6	5200	0.920634920634921
chr5	66498325	66505150	6	5925	1
chr5	142777725	142785675	6	7475	0.846153846153846
chr5	175120300	175124125	6	2525	1
chr6	144663950	144676575	6	11225	0.28
chr7	6473150	6479200	6	4550	0.827586206896552
chr7	99962900	99971525	6	6125	0.691729323308271
chr7	135658950	135667700	6	6450	0.707070707070707
chr8	8701100	8706975	6	3975	0.916666666666667
chr8	29945800	29965475	6	19025	0.354838709677419
chr8	66740750	66755825	6	13975	0.321428571428571
chr9	2014150	2027375	6	11850	0.622222222222222
chr9	100860000	100872850	6	12025	0.232142857142857
chr9	130710650	130746825	6	34550	0.392523364485981
chrX	39964025	39969200	6	4100	0.8
chrX	78393950	78427275	6	29075	0.457757296466974
chrX	78616475	78623625	6	5850	0.581818181818182
chr1	8477650	8488775	5	9875	0.4
chr1	24807225	24815375	5	7275	0.564102564102564
chr1	24860375	24868175	5	5950	0.503597122302158
chr1	61541975	61549825	5	7075	0.28125
chr1	65421300	65433025	5	9300	0.571428571428571
chr1	100902725	100919425	5	14375	0.338129496402878
chr1	116864175	116870325	5	5450	0.25
chr1	144925975	144936950	5	8500	0.551724137931034
chr1	154575700	154578375	5	2050	0.529411764705882
chr1	156456750	156478825	5	20400	0.143283582089552
chr1	207077925	207104700	5	22425	0.503355704697987
chr10	26762475	26778525	5	14225	0.35632183908046
chr10	70845800	70853775	5	7100	0.434782608695652
chr10	73833350	73850375	5	15150	0.563636363636364
chr10	82213125	82238425	5	23225	0.45
chr10	82242750	82266800	5	23000	0.0767386091127098
chr10	105666725	105679025	5	11000	0.183908045977011
chr10	126846150	126850625	5	3575	0.470588235294118
chr11	1776600	1785875	5	8450	0.357142857142857
chr11	3962475	3974600	5	10700	0.29126213592233
chr11	46137325	46144350	5	6775	0.16
chr11	60738025	60762550	5	22650	0.384615384615385
chr11	85460700	85468175	5	6325	0.527131782945736
chr11	102183200	102194925	5	9925	0.41025641025641
chr12	32111325	32121025	5	8900	0.421052631578947
chr12	50907050	50915200	5	6850	0.585365853658537
chr12	52344725	52348775	5	3050	0.608695652173913
chr13	41926825	41933175	5	5075	0.476190476190476
chr13	99214575	99230625	5	14875	0.212389380530973
chr14	61967200	61979350	5	10375	0.577464788732394
chr14	77392225	77397125	5	4350	0.428571428571429
chr14	99644375	99740950	5	95250	0.172972972972973
chr15	75067650	75093100	5	24875	0.0806451612903226
chr16	28174775	28181400	5	5225	0.586666666666667
chr16	29748350	29759650	5	10350	0.48
chr16	50299350	50318875	5	18750	0.186813186813187
chr16	88920800	88924800	5	3275	0.545454545454545
chr16	89473025	89479550	5	6025	0.258064516129032
chr17	37246550	37253825	5	6325	0.275862068965517
chr17	37922900	37938925	5	14800	0.448979591836735
chr17	62151400	62154900	5	2900	0.380952380952381
chr17	73331000	73345200	5	13150	0.295302013422819
chr17	80225050	80232050	5	5650	0.4
chr17	80249900	80263900	5	11000	0.555555555555556
chr19	2616575	2623250	5	6075	0.162162162162162
chr19	3175775	3187350	5	9600	0.546341463414634
chr19	4057475	4069825	5	11250	0.34375
chr19	13271450	13284700	5	12000	0.28
chr19	42048625	42067150	5	16550	0.558139534883721
chr19	42754675	42760350	5	5275	0.215384615384615
chr19	45248175	45260050	5	9875	0.402597402597403
chr19	47728725	47736150	5	6650	0.625
chr2	7017300	7021525	5	3525	0.588235294117647
chr2	99382275	99391225	5	8475	0.201834862385321
chr2	135007675	135012125	5	3475	0.576923076923077
chr2	182165350	182179600	5	12300	0.359154929577465
chr2	190166925	190169675	5	2150	0.571428571428571
chr2	208389475	208400225	5	9925	0.453333333333333
chr2	219080925	219096450	5	13550	0.586666666666667
chr2	233937525	233952025	5	12875	0.280701754385965
chr20	35567850	35580950	5	12050	0.202643171806167
chr20	52268450	52274500	5	4425	0.626086956521739
chr20	57224475	57238275	5	11450	0.4
chr20	57719875	57743800	5	19675	0.492063492063492
chr21	36407625	36424150	5	15700	0.615384615384615
chr21	43821825	43829875	5	6975	0.454545454545455
chr21	46493525	46503300	5	8050	0.5
chr22	31670750	31693100	5	19900	0.53
chr22	38200725	38204475	5	2925	0.363636363636364
chr22	40717925	40732525	5	13050	0.511627906976744
chr22	42575675	42580375	5	3650	0.634146341463415
chr3	36932875	36937925	5	4625	0.444444444444444
chr3	42566900	42572350	5	4100	0.382978723404255
chr3	43327325	43345300	5	17175	0.588235294117647
chr3	52083400	52092100	5	7425	0.378378378378378
chr3	66545375	66552125	5	5825	0.366666666666667
chr3	126190875	126195700	5	4075	0.421052631578947
chr3	128205500	128211350	5	5050	0.314285714285714
chr3	128518150	128526400	5	7425	0.263736263736264
chr5	65465025	65468225	5	2325	0.606060606060606
chr5	96210200	96222600	5	10200	0.5
chr5	154133250	154142200	5	7750	0.47887323943662
chr5	172190900	172205950	5	13275	0.384615384615385
chr6	33279575	33292150	5	11375	0.225490196078431
chr6	36972025	36976075	5	3075	0.444444444444444
chr6	40353750	40358950	5	4725	0.5
chr6	108050425	108063750	5	11825	0.601307189542484
chr6	117995925	117999650	5	3350	0.203389830508475
chr7	36676850	36681500	5	4125	0.583333333333333
chr7	50342725	50370750	5	26625	0.166666666666667
chr7	139309400	139316175	5	6150	0.188679245283019
chr7	142419100	142425650	5	5975	0.34375
chr7	150199425	150221350	5	19000	0.350119904076739
chr8	2074675	2083600	5	8325	0.150537634408602
chr8	19313200	19320225	5	5725	0.3125
chr8	37754300	37758600	5	3425	0.509803921568627
chr8	66655050	66658525	5	2625	0.622950819672131
chr8	121741650	121749400	5	6500	0.567164179104478
chr8	128985300	129009275	5	22825	0.11214953271028
chr8	131024650	131029650	5	4700	0.16
chr9	34986250	34990700	5	3825	0.333333333333333
chr9	100663600	100673500	5	8900	0.288659793814433
chr9	132749225	132755200	5	5500	0.411764705882353
chr9	137263100	137267400	5	3325	0.571428571428571
chr9	138998325	139006000	5	6675	0.222222222222222
chrX	9430450	9434800	5	3575	0.315789473684211
chrX	42799400	42808650	5	8475	0.19047619047619
chrX	70321375	70333925	5	11325	0.21875
chrX	77580550	77586150	5	5000	0.203389830508475
chrX	135753700	135759425	5	4575	0.411764705882353
chr1	1240250	1245000	4	4350	0.162162162162162
chr1	2158750	2170125	4	10125	0.210862619808307
chr1	26601000	26619850	4	18150	0.0805687203791469
chr1	26864775	26874275	4	8500	0.191919191919192
chr1	27064875	27073000	4	7225	0.152671755725191
chr1	27151675	27161425	4	8850	0.226415094339623
chr1	36614175	36630625	4	14250	0.32
chr1	44870550	44875050	4	3925	0.275862068965517
chr1	51980125	51987075	4	6625	0.0858895705521472
chr1	65413875	65417225	4	2925	0.285714285714286
chr1	109654900	109657150	4	2025	0.216216216216216
chr1	111173475	111183350	4	9175	0.174603174603175
chr1	112045525	112052050	4	6025	0.136363636363636
chr1	144533150	144540300	4	6725	0.102941176470588
chr1	151023925	151033775	4	8875	0.25
chr1	151799750	151804400	4	4125	0.171875
chr1	152004950	152011325	4	5850	0.32258064516129
chr1	160066300	160071675	4	4575	0.277227722772277
chr1	160673225	160684900	4	11125	0.0980392156862745
chr1	161150525	161158525	4	7300	0.283464566929134
chr1	161194925	161197800	4	2425	0.307692307692308
chr1	204419225	204423075	4	3425	0.271186440677966
chr1	221051975	221055125	4	2700	0.24
chr10	5851325	5858900	4	6875	0.246153846153846
chr10	8094525	8106850	4	10500	0.323907455012853
chr10	17684975	17691275	4	5750	0.264705882352941
chr10	26724950	26740850	4	14550	0.183823529411765
chr10	43888075	43906025	4	17100	0.12779552715655
chr10	76343550	76350350	4	6150	0.232558139534884
chr10	104950375	104953475	4	2650	0.232558139534884
chr10	106079000	106100375	4	19375	0.232876712328767
chr10	106109125	106111800	4	2400	0.241379310344828
chr10	120488725	120493175	4	4125	0.184615384615385
chr10	120965425	120973525	4	7225	0.183333333333333
chr11	44629425	44635500	4	5675	0.146788990825688
chr11	47409850	47417850	4	7625	0.228571428571429
chr11	61730025	61741225	4	10825	0.125
chr11	65835475	65841050	4	5125	0.146341463414634
chr11	65844500	65852950	4	7650	0.24390243902439
chr12	58144975	58150650	4	5350	0.215384615384615
chr12	62650375	62661650	4	9700	0.276470588235294
chr12	111175375	111181625	4	5675	0.303030303030303
chr12	133344525	133351125	4	5900	0.285714285714286
chr13	30720075	30726150	4	5750	0.16
chr13	41184850	41191075	4	5850	0.108108108108108
chr13	41235875	41242250	4	5850	0.201342281879195
chr13	41546525	41562475	4	14825	0.169902912621359
chr13	41575600	41583100	4	7175	0.15
chr14	21730000	21738900	4	8575	0.171428571428571
chr14	52777875	52785000	4	6300	0.315789473684211
chr14	55798900	55805425	4	5725	0.314285714285714
chr14	65564125	65570250	4	5700	0.142857142857143
chr14	89909675	89912175	4	2150	0.3125
chr15	26089975	26098950	4	8600	0.094488188976378
chr15	69081425	69086250	4	4675	0.117647058823529
chr15	75159725	75166525	4	6075	0.232558139534884
chr15	90543700	90548650	4	4475	0.17910447761194
chr15	101134100	101144200	4	9800	0.0512820512820513
chr16	10970225	10973825	4	3150	0.275862068965517
chr16	30101375	30108550	4	6525	0.193548387096774
chr16	31188275	31198250	4	8600	0.231578947368421
chr16	57563475	57573175	4	8900	0.203389830508475
chr16	81553625	81558525	4	4325	0.32
chr16	85644350	85651000	4	5800	0.280898876404494
chr16	89040900	89045875	4	4425	0.32258064516129
chr16	89547950	89558700	4	10400	0.0579710144927536
chr17	5184950	5187175	4	1875	0.292682926829268
chr17	7116825	7125000	4	7650	0.128712871287129
chr17	7783150	7793075	4	9100	0.156424581005587
chr17	27044100	27049700	4	4875	0.267716535433071
chr17	27914725	27919600	4	4175	0.25
chr17	38218425	38229800	4	9850	0.286516853932584
chr17	38251175	38270425	4	17850	0.283076923076923
chr17	45780200	45784750	4	4300	0.125
chr17	46654175	46657550	4	3000	0.2
chr17	47836375	47842375	4	5725	0.242424242424242
chr17	56590875	56597350	4	5675	0.25
chr17	63550100	63558300	4	7925	0.0535714285714286
chr17	72458625	72464050	4	4775	0.274509803921569
chr17	74257775	74270875	4	12025	0.28169014084507
chr17	76347825	76357350	4	9225	0.0909090909090909
chr17	80196000	80200450	4	4175	0.176470588235294
chr18	19922925	19929525	4	6225	0.125
chr18	53253825	53257675	4	3275	0.305882352941176
chr18	74202500	74208475	4	4875	0.298701298701299
chr19	796475	802700	4	5750	0.138461538461538
chr19	4909675	4917300	4	6750	0.291139240506329
chr19	5620425	5627600	4	6450	0.32
chr19	7409050	7417300	4	7400	0.291666666666667
chr19	13206050	13216600	4	10225	0.123893805309735
chr19	46270950	46274500	4	3225	0.15625
chr19	48823550	48837800	4	13675	0.0904761904761905
chr19	50092800	50097600	4	4425	0.264705882352941
chr2	8817250	8826000	4	7825	0.183098591549296
chr2	25472800	25476125	4	3025	0.176470588235294
chr2	42350450	42357725	4	6575	0.305084745762712
chr2	64340950	64343700	4	2475	0.226415094339623
chr2	69865450	69876400	4	10200	0.30188679245283
chr2	71294625	71301250	4	6275	0.0888888888888889
chr2	85545275	85556150	4	10075	0.157894736842105
chr2	85931450	85934475	4	2775	0.2
chr2	95687175	95693475	4	5800	0.179310344827586
chr2	96922350	96927375	4	4575	0.269230769230769
chr2	98327150	98337725	4	9275	0.228571428571429
chr2	143881800	143891125	4	9025	0.0565371024734982
chr2	158751600	158757150	4	4850	0.24
chr2	161337250	161344675	4	6200	0.282608695652174
chr2	219146800	219159050	4	11350	0.2
chr2	225874225	225876600	4	2050	0.253968253968254
chr2	238595200	238612750	4	16450	0.170854271356784
chr2	240142525	240149100	4	6000	0.263157894736842
chr20	43270675	43281450	4	10250	0.116402116402116
chr20	50141275	50152250	4	8800	0.28996282527881
chr20	54986025	54997550	4	10325	0.263665594855305
chr20	55963975	55978575	4	13825	0.218181818181818
chr21	26938600	26942650	4	3425	0.317460317460317
chr21	43840650	43847525	4	6400	0.219178082191781
chr22	23556275	23570300	4	12550	0.204651162790698
chr22	31737875	31744050	4	5850	0.102564102564103
chr22	37613925	37642050	4	27525	0.0663507109004739
chr22	37694525	37708000	4	12550	0.283185840707965
chr22	39265925	39269950	4	3725	0.135593220338983
chr22	50741150	50747050	4	5075	0.320610687022901
chr3	5018050	5029375	4	10800	0.0957446808510638
chr3	10230675	10238800	4	7550	0.145631067961165
chr3	15331075	15337950	4	5675	0.280898876404494
chr3	18780175	18786825	4	6350	0.0659340659340659
chr3	23846950	23852975	4	5500	0.192
chr3	43383775	43390675	4	6275	0.30188679245283
chr3	69128225	69147075	4	18600	0.0618556701030928
chr3	108538825	108560550	4	20200	0.315789473684211
chr3	142837725	142844250	4	5500	0.300884955752212
chr4	143616875	143623000	4	5825	0.166666666666667
chr5	55393800	55399150	4	4650	0.25
chr5	55447875	55458150	4	8425	0.276595744680851
chr5	80299575	80305400	4	5475	0.230769230769231
chr5	95150600	95161850	4	10550	0.311111111111111
chr6	2764350	2769125	4	4475	0.206896551724138
chr6	14121575	14124725	4	2800	0.225806451612903
chr6	32632925	32636900	4	3625	0.166666666666667
chr6	32804800	32824275	4	18675	0.0822898032200358
chr6	32933775	32943725	4	9575	0.210526315789474
chr6	36081225	36091750	4	9625	0.229074889867841
chr6	42416300	42421750	4	5250	0.129032258064516
chr6	42895025	42901300	4	5375	0.280701754385965
chr6	90939400	90949675	4	9625	0.0935251798561151
chr6	106530800	106535825	4	4650	0.243243243243243
chr6	109774975	109781500	4	5950	0.229885057471264
chr6	109798800	109805625	4	6125	0.144578313253012
chr6	134566475	134571650	4	4575	0.197183098591549
chr6	149637400	149645425	4	7550	0.158730158730159
chr7	5457900	5469725	4	11250	0.0752351097178683
chr7	26191225	26197050	4	5175	0.324324324324324
chr7	26232000	26245725	4	12925	0.171428571428571
chr7	45146800	45152275	4	4825	0.269230769230769
chr7	74070175	74075925	4	5475	0.125
chr7	150325625	150331650	4	5275	0.24
chr7	150704425	150712950	4	7700	0.292682926829268
chr7	152130400	152134625	4	3925	0.324324324324324
chr8	61590550	61593475	4	2450	0.3
chr8	128218125	128223625	4	5175	0.181818181818182
chr8	134528500	134540100	4	10375	0.255506607929515
chr9	33152775	33169175	4	15300	0.282208588957055
chr9	95819250	95831025	4	10375	0.28
chr9	114941975	114943725	4	1575	0.193548387096774
chrX	10074400	10080900	4	5875	0.254545454545455
chrX	11775425	11785325	4	9550	0.069364161849711
chrX	24164525	24172750	4	6825	0.322916666666667
chrX	24495550	24500325	4	4575	0.157894736842105
chrX	45624900	45631850	4	6650	0.263157894736842
chrX	135727875	135745375	4	17175	0.0819672131147541
chr1	8984400	8987875	3	3350	0.0769230769230769
chr1	28098400	28101300	3	2750	0.0594059405940594
chr1	31212725	31236275	3	23075	0.022002200220022
chr1	32736875	32742075	3	4950	0.0888888888888889
chr1	37937000	37947625	3	10500	0.0155844155844156
chr1	53097225	53104675	3	7225	0.0446428571428571
chr1	54952300	54955625	3	3175	0.0695652173913043
chr1	68149300	68153150	3	3750	0.0727272727272727
chr1	87793350	87801625	3	8100	0.0529100529100529
chr1	111989950	111993925	3	3850	0.0422535211267606
chr1	116693525	116695200	3	1575	0.0816326530612245
chr1	150974225	150982300	3	7850	0.0625
chr1	154190575	154196400	3	5575	0.0476190476190476
chr1	154971250	154990825	3	19350	0.021671826625387
chr1	161086425	161091750	3	5125	0.0652173913043478
chr1	167188775	167193100	3	4200	0.0547945205479452
chr1	203640525	203646525	3	5775	0.0625
chr1	206942350	206944775	3	2300	0.0833333333333333
chr1	224617600	224624175	3	6350	0.0674157303370786
chr1	226248650	226254725	3	5875	0.0588235294117647
chr10	3817175	3829100	3	11675	0.0279329608938547
chr10	6603725	6606725	3	2900	0.0416666666666667
chr10	17064525	17072625	3	7925	0.0659340659340659
chr10	89620175	89628750	3	8200	0.0633802816901408
chr11	1329825	1332950	3	2975	0.0779220779220779
chr11	46690950	46699075	3	7875	0.0373134328358209
chr11	65057850	65060175	3	2200	0.0789473684210526
chr11	65148500	65154975	3	6350	0.0377358490566038
chr11	118478350	118481625	3	3175	0.0851063829787234
chr12	21828650	21832800	3	3900	0.0857142857142857
chr12	57911925	57918325	3	6250	0.04
chr12	92422475	92431000	3	8150	0.0578778135048231
chr13	30944200	30952675	3	8325	0.037037037037037
chr13	42845175	42850225	3	4950	0.0476190476190476
chr13	45008400	45012075	3	3475	0.0784313725490196
chr13	48758225	48762200	3	3775	0.0840336134453782
chr13	99701500	99708250	3	6425	0.0837209302325581
chr14	88470800	88476150	3	5150	0.0764331210191083
chr14	92326725	92342150	3	15050	0.03690036900369
chr14	98601350	98610275	3	8550	0.0785498489425982
chr14	104858300	104861400	3	3000	0.0493827160493827
chr14	105122500	105127975	3	5250	0.0505050505050505
chr15	38975450	38983600	3	7925	0.0337837837837838
chr15	50641575	50649950	3	8125	0.0507936507936508
chr15	70385450	70393625	3	8025	0.0305343511450382
chr15	86229850	86237625	3	7525	0.0504201680672269
chr16	9183850	9190150	3	5975	0.087378640776699
chr16	27240225	27250700	3	10100	0.0658227848101266
chr16	75096600	75100050	3	3350	0.0655737704918033
chr17	27051450	27056600	3	4975	0.0571428571428571
chr17	29145425	29153125	3	7575	0.08
chr17	57404650	57410825	3	5925	0.0845070422535211
chr17	62158975	62163200	3	4100	0.0428571428571429
chr17	62205725	62208825	3	3000	0.0555555555555556
chr17	66249150	66256600	3	7225	0.0364963503649635
chr17	80081975	80087625	3	5400	0.08
chr18	72162650	72168650	3	5675	0.0869565217391304
chr18	74771825	74786525	3	14050	0.0545808966861598
chr19	1025950	1031300	3	5225	0.0779220779220779
chr19	1939625	1944750	3	4800	0.0888888888888889
chr19	5689875	5692575	3	2575	0.0645161290322581
chr19	14110800	14118350	3	7275	0.0841121495327103
chr19	14626700	14635350	3	8475	0.0343347639484979
chr19	17829900	17832025	3	2025	0.0701754385964912
chr19	35757375	35759700	3	2200	0.0779220779220779
chr19	51625025	51632250	3	6775	0.0837696335078534
chr2	12855325	12862825	3	7350	0.0333333333333333
chr2	28842725	28846525	3	3625	0.0683760683760684
chr2	30367575	30373300	3	5550	0.0559440559440559
chr2	42325475	42337650	3	11750	0.0568475452196382
chr2	60775750	60784975	3	9075	0.048
chr2	89050825	89055850	3	4800	0.0779220779220779
chr2	99269100	99282900	3	13525	0.0242914979757085
chr2	112938650	112948425	3	9300	0.0888888888888889
chr2	127412600	127423350	3	10425	0.0498753117206983
chr2	128393475	128400625	3	6950	0.0491803278688525
chr2	143896875	143899575	3	2575	0.0681818181818182
chr2	158731225	158733900	3	2550	0.0895522388059701
chr2	191928300	191931725	3	3325	0.05
chr2	198295150	198301225	3	5925	0.0425531914893617
chr2	201979600	201998300	3	18450	0.0230880230880231
chr2	202116700	202129675	3	12750	0.0368421052631579
chr2	219258975	219266625	3	7375	0.0615384615384615
chr2	225786950	225798850	3	11275	0.0677083333333333
chr2	231279375	231284250	3	4675	0.0689655172413793
chr2	234174650	234180975	3	6125	0.0571428571428571
chr2	235391475	235409150	3	17175	0.0502692998204668
chr20	35595900	35600425	3	4275	0.0864197530864197
chr20	47432750	47445400	3	12200	0.0752941176470588
chr20	57463250	57471125	3	7700	0.0454545454545455
chr20	61548000	61562050	3	13700	0.0456273764258555
chr21	17101625	17106875	3	5100	0.043956043956044
chr21	34912700	34918275	3	5425	0.0315789473684211
chr21	45660600	45665850	3	5075	0.0412371134020619
chr22	36053650	36059975	3	6225	0.0203045685279188
chr3	3212175	3218100	3	5750	0.0497512437810945
chr3	49376500	49384500	3	7675	0.0788177339901478
chr3	63961375	63968825	3	7000	0.0796812749003984
chr3	71348000	71359475	3	11250	0.0318906605922551
chr3	107842050	107853450	3	11025	0.0775862068965517
chr3	127770200	127773375	3	3050	0.0535714285714286
chr3	141456075	141460275	3	3975	0.0662251655629139
chr3	172229500	172239075	3	9475	0.0148148148148148
chr4	38663425	38677800	3	13925	0.0649350649350649
chr4	143624100	143627000	3	2800	0.0408163265306122
chr4	146856525	146861050	3	4300	0.0789473684210526
chr4	185567550	185571650	3	3900	0.0769230769230769
chr5	14704675	14709825	3	4825	0.0893854748603352
chr5	40404325	40412025	3	7550	0.0428571428571429
chr5	40674475	40690950	3	16275	0.0187207488299532
chr5	55981525	55984625	3	2925	0.0845070422535211
chr5	65219825	65225450	3	5425	0.0657894736842105
chr5	76114375	76116200	3	1725	0.0727272727272727
chr5	114877075	114881250	3	3975	0.0888888888888889
chr5	130707650	130722300	3	14150	0.0478821362799263
chr5	139088150	139091600	3	3350	0.051948051948052
chr5	150157400	150164525	3	6800	0.0789473684210526
chr6	13708225	13713400	3	5050	0.0555555555555556
chr6	15244575	15250975	3	6175	0.0681818181818182
chr6	21594000	21599550	3	5400	0.0413793103448276
chr6	31800575	31806300	3	5475	0.0772946859903382
chr6	32404275	32408850	3	4450	0.0638297872340425
chr6	35692925	35701750	3	8725	0.0173913043478261
chr6	45387725	45392525	3	4675	0.0571428571428571
chr6	134491950	134500175	3	7775	0.0802675585284281
chr6	157097000	157104475	3	7275	0.0845070422535211
chr6	159437825	159440325	3	2400	0.0563380281690141
chr6	166828025	166833875	3	5700	0.0536912751677852
chr7	5727075	5741925	3	14725	0.0129310344827586
chr7	21466050	21469025	3	2850	0.0740740740740741
chr7	23506675	23515150	3	8150	0.0864197530864197
chr7	143076125	143084750	3	8375	0.0428134556574924
chr8	11659175	11666875	3	7375	0.0792079207920792
chr8	22394200	22400750	3	6325	0.0416666666666667
chr8	42009200	42014475	3	5050	0.0740740740740741
chr8	61428850	61432175	3	3200	0.0521739130434783
chr8	96280575	96283400	3	2700	0.0652173913043478
chr8	126956525	126965525	3	8625	0.0486322188449848
chr8	141598100	141604350	3	5950	0.0807174887892377
chr9	75763775	75771900	3	7575	0.0887096774193548
chr9	98775775	98780050	3	4175	0.0506329113924051
chr9	100879850	100884500	3	4450	0.0697674418604651
chr9	127726200	127728800	3	2475	0.08
chr9	134137750	134154800	3	16425	0.059504132231405
chr9	137282025	137289700	3	7450	0.0773480662983425
chrX	2416275	2418975	3	2525	0.0869565217391304
chrX	40026125	40037375	3	10750	0.0665083135391924
chrX	65232800	65238450	3	5450	0.0480769230769231
chrX	129215300	129222075	3	6475	0.0833333333333333
chrX	153187975	153195350	3	6950	0.0807174887892377
