# Supplementary material for: Large organized chromatin lysine domains help distinguish primitive from differentiated cell populations
Source: Nat Commun. 2021 Jan 21;12:499. doi: 10.1038/s41467-020-20830-9 (PMC7820432; doi:10.1038/s41467-020-20830-9)
Supplement: Supplementary file 3 — Supplementary Software [file 41467_2020_20830_MOESM3_ESM.zip › E033-H3K27me3_LOCKS.bed]

chr1	822250	999675	58	64175	69.9259259259259
chr1	18867775	19055675	58	59050	61.9512195121951
chr1	20609075	20837725	58	45950	108.25
chr1	22466475	22918400	58	49050	130.857142857143
chr1	47487350	47999200	58	71275	119.122807017544
chr1	156050700	156622625	58	86400	139.425
chr1	156808925	157281800	58	57650	142.954545454545
chr10	102237975	102432100	58	55600	107.076923076923
chr10	102432275	102577600	58	90325	26.8275862068966
chr10	102577775	102860475	58	68400	95
chr10	102861525	103022325	58	94050	38.0714285714286
chr11	69258700	69706525	58	55650	144
chr12	54070225	54213425	58	58650	17.5555555555556
chr12	54213500	54307350	58	25725	23.36
chr12	54307400	54540375	58	181900	36.2105263157895
chr12	113885375	114077950	58	47425	78.5
chr13	28344775	28474100	58	44725	43.0909090909091
chr14	100068675	100264550	58	36125	77.6842105263158
chr17	32734650	32941175	58	30825	70.695652173913
chr17	38818625	39045175	58	29150	97.8620689655172
chr17	46568400	46788025	58	128475	44.2941176470588
chr17	47938775	48071100	58	64850	47.4782608695652
chr17	72084725	72647425	58	40675	133.255813953488
chr17	76920000	77303075	58	40750	76.1904761904762
chr17	77471400	77793800	58	66800	91.9393939393939
chr19	1667275	1796875	58	77225	20.2727272727273
chr19	5291600	5889750	58	44450	116.615384615385
chr19	41953075	42267525	58	31175	100.3125
chr19	46267775	46553450	58	44000	73.7837837837838
chr19	51017475	51205850	58	49475	65.3684210526316
chr19	51206175	51416850	58	46925	115
chr19	51811350	52232075	58	35475	134.761904761905
chr19	54327100	54547475	58	48300	131
chr2	219644800	219817525	58	54925	71.8518518518518
chr20	44376625	44857850	58	52875	98.5217391304348
chr20	44865750	45057875	58	43750	76.4533333333333
chr20	61491775	61733525	58	52200	44.72
chr20	61733700	62102950	58	61025	141.75
chr22	22355025	22537550	58	29725	72.4166666666667
chr22	22681525	22770850	58	26925	50.9473684210526
chr22	36947475	37236600	58	31550	106.705882352941
chr5	850950	1657775	58	55775	137.5
chr5	1659350	1987925	58	53725	80.2432432432432
chr5	72408075	72517150	58	47400	19.0555555555556
chr5	72517525	72649900	58	52550	48.8888888888889
chr5	139025850	139411525	58	49950	93.6470588235294
chr5	140706525	140794700	58	66200	6.6
chr5	176035600	176215225	58	56975	56.0434782608696
chr5	180423300	180560475	58	50300	30.8510638297872
chr6	27171750	27275700	58	79750	7.94444444444444
chr6	27276450	27558750	58	61625	80.6666666666667
chr6	28370875	28566325	58	39975	135
chr6	28571550	28695200	58	52650	15.9285714285714
chr6	30323050	30451200	58	71100	18.4375
chr6	150181850	150375800	58	86400	135.666666666667
chr7	1217850	1417550	58	68700	49.6
chr7	150431475	150948775	58	49950	133.470588235294
chr7	155128000	155312025	58	98950	53.12
chr8	10855125	11204975	58	38875	140.181818181818
chr8	11205250	11528200	58	36350	105.583333333333
chr9	139492575	140068250	58	82475	143.793103448276
chr17	47515450	48207900	57	54575	111.791245791246
chr5	140419650	140809125	57	36600	57.0476190476191
chr1	165201275	165417775	56	51100	83.6216216216216
chr19	46559675	46802225	56	33075	79.2222222222222
chr19	45654750	46182250	55	53025	108.321428571429
chr4	3370550	4108450	54	50025	131.2
chr6	41206250	41518350	54	57900	130.272727272727
chr11	1339425	1854175	53	38050	91.3770491803279
chr6	1281275	1630875	53	83350	90.3529411764706
chr6	27558825	27759900	53	60125	119.333333333333
chr9	129261800	129468175	53	92950	97.4
chr1	40099000	40282300	52	43100	78.8461538461538
chr20	60931775	61451900	52	62950	121.04347826087
chr5	191575	607625	52	46050	79.5277777777778
chr5	134794850	134919375	52	57450	51.0714285714286
chr7	100685650	101079525	52	54900	87.8787878787879
chr11	119978750	120263675	51	44600	106.64
chr12	49133250	49748375	51	75075	113.368421052632
chr20	37228150	37371525	51	49500	45.9130434782609
chr5	137932150	138092675	51	46575	52.3333333333333
chr16	2465150	3248450	50	74600	112.776119402985
chr20	43724875	43976750	50	28850	93.6666666666667
chr5	172628800	172763100	50	51975	40.3478260869565
chr11	12684075	12887725	49	40450	88.2352941176471
chr15	89888275	90060625	48	84950	48.2962962962963
chr2	219819800	219929325	48	65950	34.5384615384615
chr20	36034550	36320025	48	23300	86.53125
chr1	149135525	149336225	47	41575	93.8604651162791
chr18	56865150	57081750	47	40325	119.658536585366
chr6	137240000	137391625	47	30375	80.875
chr11	124996825	125367200	46	31600	116.173913043478
chr6	29941875	30147925	46	48425	43.304347826087
chr17	41777300	42085550	45	37050	97.45
chr19	51417775	51571100	45	25625	79.4444444444444
chr9	837900	1057175	45	58400	90.0909090909091
chr1	202587325	202835425	44	34950	55.625
chr13	25561075	25766925	44	22975	74.875
chr16	67183250	67572775	44	43700	69.6216216216216
chr20	1869200	2190825	44	21100	93.8947368421053
chr6	26584375	26774975	44	30150	104.148148148148
chr11	33796825	33939775	43	26125	63.3
chr12	132851750	132981425	43	37600	59.6296296296296
chr19	12934925	13211225	43	58550	106.4
chr20	30544400	30691275	43	26325	92.8888888888889
chr5	140809300	141295025	43	61975	50.6428571428571
chr6	28695300	28809100	43	89500	10.8333333333333
chr9	100471000	100631675	43	38175	67.8787878787879
chr14	101806875	101967300	42	25250	85.5454545454545
chr17	6556700	6817850	42	25925	102
chr19	15568625	15898950	42	18725	83.3877551020408
chr20	49597575	49796900	42	22100	86.4210526315789
chr9	134973250	135121775	42	26750	69.3061224489796
chr1	46910775	47013825	41	47250	44.1176470588235
chr16	86763775	87104675	41	29525	63.5555555555556
chr17	43755225	43878700	41	22175	39.8260869565217
chr17	77311200	77413225	41	24550	49.6190476190476
chr21	34326275	34532425	41	47650	65.8
chr3	184197550	184325200	41	36050	36.0833333333333
chr7	127670100	128049575	41	41900	93.3666666666667
chr1	33167000	33548250	40	38400	89.7321428571429
chr13	20673300	20809300	40	39200	74.9090909090909
chr17	79283200	79620900	40	57900	93.3636363636364
chr9	34522475	34812800	40	40775	80.1276595744681
chr16	1028850	1209800	39	31100	75.448275862069
chr19	42269125	42445700	39	30025	72.7848101265823
chr2	119521300	119636300	39	52125	51.304347826087
chr22	28974650	29079625	39	18175	74.5833333333333
chr8	142007600	142100575	39	40750	91.7777777777778
chr11	17494125	17763350	37	39750	85.3421052631579
chr3	128145000	128327175	37	41300	48.1333333333333
chr1	152025900	152114875	36	25850	46.9090909090909
chr2	73078425	73160325	36	43000	13.3103448275862
chr7	73010750	73226350	36	29550	72.6538461538462
chr7	75779175	75914225	36	19350	61.8507462686567
chr10	97851975	97888750	35	21800	6.07692307692308
chr11	43544475	43662000	35	34475	54.8571428571429
chr15	91597000	91727000	35	19475	59.1
chr17	7903825	8032100	35	37525	46.5882352941176
chr18	45901525	45989750	35	22550	28.0689655172414
chr19	40972175	41141775	35	31850	45.0212765957447
chr2	70993250	71192950	35	59575	42.9444444444444
chr5	72653575	72772150	35	47250	60.695652173913
chr5	139412825	139555750	35	26425	26.046511627907
chr2	45110625	45246000	34	63800	44.1538461538462
chr2	220278025	220440950	34	53150	20.8852459016393
chr20	531375	741625	34	35375	49.8461538461538
chr5	176215425	176305125	34	35600	41.375
chr6	28921350	29057050	34	16050	70.2105263157895
chr9	36956950	37058925	34	45400	58.5384615384615
chr9	126727275	126818725	34	50300	18.8888888888889
chr19	15990075	16101950	33	19225	54.2962962962963
chr20	62668425	62824250	33	27425	63.1
chr22	22771225	22820125	33	12950	18.5
chr7	156709025	156923150	33	47175	61.8947368421053
chr9	130117450	130177475	33	25775	63.625
chr9	132098675	132462375	33	27775	64.6382978723404
chr1	10847175	10951625	32	25500	63.4444444444444
chr10	30285375	30352325	32	23950	24.4137931034483
chr14	103388425	103691650	32	35525	57.8
chr20	21255250	21508500	32	42650	64.258064516129
chr5	38433125	38479225	32	23050	8.52631578947368
chr1	2556775	2722900	31	26725	41.3461538461538
chr1	159100750	159181400	31	17975	26.4761904761905
chr17	72838025	72985350	31	39750	60.1176470588235
chr19	36286800	36479100	31	36900	56.7586206896552
chr20	56704050	56805375	31	20400	43.9111111111111
chr5	54455850	54533525	31	39475	34.3333333333333
chr11	61272675	61387000	30	25625	45.2244897959184
chr16	86511375	86645325	30	56800	41.4166666666667
chr2	176883600	177094150	30	137275	55.4545454545455
chr6	108430700	108514875	30	60175	24.72
chr8	27696675	27776275	30	17150	26.2857142857143
chr1	41748675	41902950	29	21575	48.8034188034188
chr17	59470925	59554550	29	43925	48.3636363636364
chr2	220163775	220225400	29	20200	24.6382978723404
chr12	52614275	52716400	28	23550	27.75
chr12	54540550	54698650	28	26575	40.5
chr16	1907150	2041825	28	25225	37.5
chr19	1445400	1569950	28	34275	46.7096774193548
chr19	47907575	47977275	28	40075	19.8888888888889
chr8	11528450	11620150	28	65625	8
chr1	20838575	20918775	27	15250	46
chr17	42987775	43099375	27	28000	39.5
chr19	7733900	7984825	27	31525	32.1159420289855
chr2	74621700	74882725	27	36750	38.3373493975904
chr20	2491125	2562300	27	15875	33.7857142857143
chr6	29792275	29834600	27	18075	26.0833333333333
chr8	80649900	80744750	27	19450	38.4477611940299
chr9	66454600	66537200	27	16325	46.1176470588235
chr1	182984400	183011775	26	12725	13.8947368421053
chr4	2020450	2064025	26	14800	28.6428571428571
chr6	44186900	44313150	26	25675	38.1960784313725
chr10	120000000	120053400	25	15650	26.5945945945946
chr16	56620750	56711100	25	43575	20.7
chr19	3224250	3321675	25	15275	36.4691358024691
chr7	27124125	27296375	25	160575	2.78787878787879
chr8	99948300	100000625	25	33350	13.0588235294118
chr1	31274875	31323450	24	19725	21.037037037037
chr10	101245000	101314750	24	31500	24.9090909090909
chr19	55635475	55697075	24	33425	12.1052631578947
chr2	60758975	60810825	24	21300	19.75
chr1	161390900	161465175	23	14400	26.1481481481481
chr13	100596925	100659250	23	49200	6.16666666666667
chr17	37730150	37897425	23	39975	23.929203539823
chr18	44737150	44793225	23	26875	25.1111111111111
chr4	186422100	186462700	23	11450	17.5238095238095
chr9	135848350	135883300	23	15375	16.5217391304348
chr1	6471350	6558750	22	31700	18.7433628318584
chr1	39245700	39287500	22	21475	4.53781512605042
chr1	205510400	205541900	22	13025	12.2222222222222
chr1	210400650	210468675	22	22725	11.5148514851485
chr1	231283325	231324275	22	15600	21
chr15	53058550	53115250	22	36725	17.2857142857143
chr8	97141075	97185925	22	31775	6.93333333333333
chr1	22929175	22969075	21	7800	23.7894736842105
chr1	44855625	44894725	21	26575	9.16363636363636
chr10	118474275	118506025	21	18375	4.45454545454545
chr11	124583900	124633050	21	23050	22.6382978723404
chr16	198875	231375	21	17325	6.7
chr19	4575000	4620350	21	18100	20.2222222222222
chr20	62103325	62144250	21	16700	19.1034482758621
chr21	38048700	38121775	21	38350	25.1948051948052
chr1	38079750	38113325	20	20150	9.2
chr10	103022550	103073625	20	23800	14.8888888888889
chr12	107292475	107325850	20	9075	24.0740740740741
chr13	28476700	28560650	20	57850	18.0579710144928
chr17	2648725	2682425	20	13275	20.3870967741935
chr17	64936250	64984775	20	13175	18.0769230769231
chr4	174415075	174474550	20	49075	7.22222222222222
chr6	100028500	100089375	20	42250	19.7391304347826
chr6	137797750	137842125	20	31375	15.5789473684211
chr8	23527000	23594425	20	43825	11
chr9	21961500	22012400	20	45300	2.22222222222222
chr9	131153100	131184100	20	14975	18
chr9	137960900	138002950	20	13400	13.375
chr1	38199150	38236700	19	21275	21.7
chr11	128749800	128781200	19	17075	11.75
chr13	111058575	111083525	19	10625	9.47368421052632
chr14	77590850	77650175	19	21575	14.4158415841584
chr15	30096975	30134875	19	14825	17.52
chr17	8903500	8931875	19	19700	8.18181818181818
chr19	38699100	38723025	19	17025	3.33333333333333
chr2	207114400	207143550	19	21225	1.85
chr9	127515925	127540350	19	13300	4.51851851851852
chrX	136626525	136659575	19	18850	15.7959183673469
chr1	63771225	63821175	18	24850	17.1428571428571
chr1	94696775	94726775	18	17075	11.6521739130435
chr1	180192200	180229300	18	23775	10.6666666666667
chr12	48387300	48421025	18	28000	3.06666666666667
chr14	21090625	21132125	18	18325	16.0425531914894
chr15	45398850	45429350	18	22475	3
chr19	46902950	46935375	18	18225	9.29824561403509
chr4	81103575	81143425	18	22375	16.4
chr6	134203175	134231325	18	21325	3.61904761904762
chr7	157461725	157496875	18	21975	12.4324324324324
chr8	9751700	9791875	18	21275	18.1818181818182
chr1	35337650	35357200	17	7350	14.1818181818182
chr1	197860625	197903500	17	30050	7.1304347826087
chr10	23445475	23498025	17	32425	12.6769230769231
chr10	77151025	77179200	17	22475	3.04761904761905
chr16	88936150	89081300	17	22375	16.3441558441558
chr17	46788125	46849425	17	51550	15.2631578947368
chr17	56306000	56343800	17	9250	14.1025641025641
chr2	85968350	86001200	17	16475	4
chr2	177491475	177515475	17	13800	12.25
chr4	804925	824475	17	12600	3.12
chr4	1513975	1536300	17	8550	7.92
chr6	27043475	27067100	17	12775	7.33333333333333
chr6	34098650	34123650	17	19525	1.28571428571429
chr6	105384475	105407775	17	15500	5.76470588235294
chr6	148516650	148540975	17	9250	11.4814814814815
chr8	144821375	144866500	17	15600	15.9428571428571
chr9	14310225	14354400	17	22400	3.65
chr1	231574325	231605275	16	10025	15.1428571428571
chr10	111907800	111937825	16	22725	2.57142857142857
chr11	31815675	31864725	16	39525	6.32
chr11	35633575	35657625	16	9275	10
chr12	133171850	133197575	16	16750	5.66666666666667
chr14	36958225	37001575	16	35350	4
chr16	73063050	73106175	16	29400	7.33333333333333
chr17	36715425	36769275	16	48850	1.76666666666667
chr17	47063275	47096375	16	24300	5.9
chr19	11372050	11403400	16	10925	11.8260869565217
chr3	147069175	147145825	16	68975	7.26315789473684
chr5	114496200	114520675	16	18300	7.41176470588235
chr8	41160800	41183350	16	15350	5.05263157894737
chr8	145903725	145940000	16	12400	11.6
chr1	21972350	21996900	15	12600	10
chr1	91292675	91320025	15	19850	4.88
chr10	130060950	130087400	15	12350	6.19607843137255
chr10	133836850	133859000	15	10375	11.3333333333333
chr11	107456500	107480450	15	13550	7.5625
chr12	1627750	1649975	15	15200	7.5625
chr14	70012925	70043500	15	12475	10.5428571428571
chr14	103732150	103753850	15	11925	5.88235294117647
chr17	27324425	27362075	15	15275	13.0833333333333
chr18	56479800	56495950	15	7925	3.74468085106383
chr19	1283175	1332025	15	18175	11.9024390243902
chr19	47136400	47164075	15	10650	8
chr2	105457475	105500025	15	34075	8.75
chr21	43179650	43205300	15	21150	2
chr22	37810825	37829700	15	14000	4.05555555555556
chr22	39626100	39651425	15	15800	4.12121212121212
chr5	92898825	92958500	15	53925	3.8
chr6	28165175	28193875	15	22300	4.14285714285714
chr7	23494800	23520525	15	17675	8.60869565217391
chr9	135616325	135685525	15	12625	13.0434782608696
chr1	34625775	34645050	14	10950	8.62068965517241
chr1	110003150	110022175	14	12275	4.97435897435897
chr10	14205850	14225900	14	9400	10.5405405405405
chr10	21782650	21811950	14	19450	5.36
chr10	118885275	118939825	14	44150	9.38888888888889
chr10	135132525	135162000	14	14975	5.01694915254237
chr11	124702500	124746125	14	35525	7.25714285714286
chr12	120796600	120815425	14	13300	1.82608695652174
chr15	74413375	74438825	14	14950	9
chr17	78430400	78468550	14	22800	3.93333333333333
chr19	836350	861975	14	12075	7.65853658536585
chr2	183890850	183911100	14	10450	7.4375
chr2	199175950	199189300	14	4800	5.5625
chr2	240972075	240997025	14	8275	7.33333333333333
chr20	36528500	36546725	14	12625	5.1304347826087
chr22	19738625	19764325	14	23000	1.02439024390244
chr22	38846250	38865425	14	15400	1.24324324324324
chr3	44029100	44046675	14	13800	2.70588235294118
chr3	197801175	197821050	14	10050	5.89473684210526
chr4	83706025	83725275	14	8625	6
chr4	113421675	113451025	14	23175	10.6
chr6	3217225	3251050	14	14400	7.79487179487179
chr6	5991050	6024175	14	24650	6.5
chr6	10377400	10431075	14	49775	2.8
chr6	25640800	25656925	14	7000	9.1304347826087
chr6	166257025	166271125	14	9575	2.0625
chrX	578250	607200	14	23950	1.83783783783784
chr10	50596825	50619050	13	14800	5.41176470588235
chr10	88120850	88151375	13	15800	7.43157894736842
chr10	131747625	131777975	13	24925	4.46153846153846
chr11	120372850	120388550	13	8000	2.78571428571429
chr14	76837700	76854175	13	10775	5.08333333333333
chr16	1307100	1344250	13	14575	7.05405405405405
chr17	80325650	80344725	13	11125	2.76923076923077
chr19	30710975	30727850	13	12875	3.16666666666667
chr19	39987050	40009725	13	16875	8.8421052631579
chr19	49558625	49578825	13	15650	1.4375
chr19	50811875	50838450	13	14675	6.5
chr19	55939925	55964900	13	20500	0.53125
chr2	27472825	27491150	13	13875	4.8125
chr20	21059575	21091975	13	22950	8
chr4	8855025	8898325	13	37325	6.42105263157895
chr4	41859425	41889975	13	23175	4.81481481481481
chr5	87949075	87996975	13	43700	7.40740740740741
chr5	98099000	98112375	13	8550	2.52631578947368
chr6	106428425	106451300	13	17400	4
chr7	42266000	42281175	13	9800	3.64705882352941
chr8	145551975	145568100	13	12250	1.05747126436782
chr9	21388500	21404400	13	8000	4.72727272727273
chr9	34951775	34969175	13	7975	4.84210526315789
chr1	11611650	11624450	12	5150	5.42857142857143
chr1	17013800	17045650	12	18875	5.6734693877551
chr1	48170875	48193150	12	16800	3.24324324324324
chr1	91164675	91202500	12	33475	3.92592592592593
chr1	112516650	112539900	12	10075	4.83582089552239
chr10	50810125	50828100	12	13775	2.95652173913043
chr11	119597250	119621275	12	9075	6.8
chr13	110949200	110965325	12	10250	4.08333333333333
chr14	38048600	38093500	12	29550	4.09142857142857
chr14	61177150	61199525	12	11300	4.46376811594203
chr15	34774900	34793950	12	10850	6.97959183673469
chr15	80540350	80554350	12	9100	2.66666666666667
chr15	96860500	96915875	12	52900	2
chr16	21286225	21299250	12	8450	6.73684210526316
chr16	54956825	54980125	12	18125	3.08571428571429
chr17	33813225	33826750	12	10900	1.84615384615385
chr19	18889275	18912075	12	16250	6.07142857142857
chr19	47521625	47536075	12	10125	4.22222222222222
chr19	49645975	49664375	12	11225	3.08571428571429
chr2	72368275	72385475	12	12150	5.35294117647059
chr2	200311975	200341450	12	24150	2.78260869565217
chr21	46116600	46147950	12	21775	3.69230769230769
chr3	37489100	37501725	12	8800	4.36363636363636
chr4	4848575	4880450	12	28400	1.72727272727273
chr4	13514575	13555050	12	33050	6
chr4	85399400	85432300	12	28925	2.22222222222222
chr5	76914625	76949075	12	30550	1.29230769230769
chr5	153847575	153874925	12	23825	2.64864864864865
chr6	2534750	2546850	12	4125	4.72727272727273
chr7	20811300	20842425	12	25950	2.27906976744186
chr7	25885275	25914525	12	22400	6.95238095238095
chr7	130405400	130431075	12	19350	4.2258064516129
chr7	155316475	155333550	12	10725	6.2
chr9	37642025	37658375	12	9450	6.24
chrX	82755950	82766550	12	6400	2.76923076923077
chr1	84932900	84943875	11	7750	1.42105263157895
chr1	151687150	151702300	11	11100	0.977777777777778
chr1	170625450	170644500	11	16200	2.6
chr10	98936300	98955925	11	10375	3.25925925925926
chr10	119278975	119316675	11	30625	3.78947368421053
chr11	20218950	20233700	11	9750	3.65714285714286
chr11	44321425	44362375	11	37550	1.48717948717949
chr11	75373550	75391000	11	10025	4.18181818181818
chr14	54410475	54432050	11	17575	3.13333333333333
chr15	73341375	73349175	11	4000	3.93548387096774
chr16	86224950	86236150	11	8200	1.04918032786885
chr17	1951175	1963225	11	8425	1.22033898305085
chr17	36003975	36012450	11	5175	3.62962962962963
chr18	74955350	74968775	11	8525	4.73684210526316
chr19	18707800	18728950	11	17350	1.29090909090909
chr19	30009925	30025050	11	10900	3.05263157894737
chr19	55577425	55600500	11	16100	4.16
chr2	5829950	5841150	11	7750	2
chr2	10213175	10234800	11	16650	2.09836065573771
chr2	45023275	45041950	11	14075	4.25
chr2	88744900	88758650	11	9500	2.4
chr20	3639000	3664300	11	14100	4.45762711864407
chr20	25048500	25067350	11	13825	4
chr20	34885075	34897075	11	8450	2.08695652173913
chr3	57190950	57205500	11	10275	4.6046511627907
chr3	138651700	138682450	11	24300	2.69767441860465
chr3	185814075	185836075	11	15750	5.25
chr4	1393850	1412925	11	16300	2.6
chr6	35171250	35187000	11	11075	1.80952380952381
chr6	127835500	127846925	11	7950	3.15384615384615
chr6	168104275	168116050	11	8450	1.51351351351351
chr9	95559500	95578100	11	12050	4.07228915662651
chr9	135284725	135304625	11	13900	3
chr1	37494125	37508975	10	11650	3.17241379310345
chr1	51435725	51448725	10	10725	1.57142857142857
chr1	110684425	110701200	10	12850	1.87878787878788
chr1	147051100	147061075	10	4150	3.5609756097561
chr1	158081825	158094350	10	6550	2.42857142857143
chr1	165555500	165566925	10	6425	3.42857142857143
chr10	8068950	8103475	10	27800	1.51627906976744
chr10	15905475	15914875	10	6425	2.68421052631579
chr10	28953275	28971475	10	14075	4
chr10	43759575	43769825	10	6900	1.5
chr10	92679575	92691100	10	7125	4.06666666666667
chr10	103986150	104003525	10	13900	1.6
chr10	106395300	106406175	10	8725	2.64516129032258
chr10	125722600	125739875	10	10650	2.76190476190476
chr10	133988950	134003900	10	10400	1.61904761904762
chr10	135039225	135056800	10	13975	0.579710144927536
chr11	56997400	57005375	10	6300	0.846153846153846
chr11	66788975	66801125	10	6575	4.1
chr11	118011950	118030650	10	14025	2.73684210526316
chr11	134275725	134287525	10	7600	2.35294117647059
chr12	106970250	106989400	10	17575	0.336842105263158
chr13	112702500	112734450	10	29250	0.941176470588235
chr14	37042275	37064300	10	19400	1.54285714285714
chr14	81897275	81907525	10	6725	4.09090909090909
chr14	97200800	97211125	10	6975	1.92307692307692
chr15	28334775	28353350	10	15450	2.1
chr15	37383075	37406625	10	21500	1.22727272727273
chr15	83304450	83319150	10	10975	3.86206896551724
chr15	98963225	98974050	10	7750	3.41176470588235
chr15	101416450	101433700	10	11300	3.41666666666667
chr16	743275	767050	10	15950	3.5
chr16	848825	870025	10	10350	3.95238095238095
chr17	48276700	48288275	10	8675	1.93333333333333
chr18	47716200	47733575	10	9400	2.86666666666667
chr18	74201700	74209225	10	3600	2.38709677419355
chr19	13974375	13985900	10	7025	4
chr2	42269475	42279000	10	5675	3.68
chr2	157169650	157188850	10	15625	2.17647058823529
chr2	230572675	230585500	10	9550	4.19047619047619
chr20	58172950	58184325	10	8000	2.90322580645161
chr20	60784900	60801375	10	11525	1.07547169811321
chr22	39941050	39956400	10	8750	4.24
chr3	43932525	43939375	10	4325	2.43478260869565
chr3	142676100	142685525	10	6750	1.79310344827586
chr4	147550575	147581450	10	28275	3.35483870967742
chr5	6447775	6458000	10	8250	1.55555555555556
chr5	52770775	52781075	10	5875	4.19047619047619
chr6	99265650	99298125	10	29850	1.65217391304348
chr7	35282700	35305350	10	19625	2.51428571428571
chr8	67867625	67883025	10	10200	3.58333333333333
chr8	144482025	144515925	10	20750	3.45173745173745
chr9	91440125	91455200	10	10850	0.914285714285714
chr9	98264250	98281225	10	12775	1.86206896551724
chr9	128979500	128990975	10	6975	2.69565217391304
chr9	139022450	139048500	10	11500	3.61538461538462
chr9	139078425	139097800	10	17050	0.372881355932203
chr1	4710025	4720225	9	7625	1.85185185185185
chr1	26481450	26491450	9	7625	2
chr1	59036575	59046050	9	5900	2.72
chr10	1773325	1782900	9	7525	1.44
chr10	22603275	22638100	9	24175	1.44186046511628
chr10	99729025	99740475	9	6925	2.96
chr10	126840825	126851550	9	6375	1.68085106382979
chr12	58003925	58029025	9	22100	2.17391304347826
chr12	115100625	115142450	9	40475	0.10989010989011
chr12	125665750	125679750	9	9925	1.62162162162162
chr13	33587300	33595350	9	6775	0.571428571428571
chr13	76052700	76061850	9	7125	2.06060606060606
chr13	95350550	95370325	9	18550	0.236842105263158
chr15	51380800	51392125	9	8500	1.46666666666667
chr15	74038725	74051300	9	6500	2.71794871794872
chr15	89335625	89350825	9	8650	2.94252873563218
chr16	66457725	66467575	9	7350	1.57894736842105
chr17	72660600	72671175	9	7400	2.20689655172414
chr18	9704900	9713875	9	6150	1.6
chr18	55089475	55114575	9	22875	1.1219512195122
chr19	7564475	7571800	9	5100	1.93333333333333
chr19	15303175	15314000	9	6475	2.0625
chr19	33712600	33721300	9	6275	1.78571428571429
chr19	48993325	49002550	9	5425	1.95238095238095
chr2	63271225	63296825	9	22400	1.72
chr2	145269625	145283150	9	11175	1.76
chr2	223147700	223188975	9	37575	2
chr2	241756650	241771400	9	12550	0.72
chr2	242479175	242491175	9	7025	2.28571428571429
chr20	20340300	20356700	9	14200	1.625
chr20	42809425	42818325	9	5725	2.24242424242424
chr20	55496475	55506550	9	8325	1.30434782608696
chr21	40027200	40035500	9	6500	1.4
chr22	20778700	20793650	9	12375	0.575342465753425
chr22	37718975	37733325	9	9850	1.12745098039216
chr3	68976775	68985725	9	7400	1.37931034482759
chr3	72932800	72944500	9	6575	3.05128205128205
chr3	123163050	123173750	9	6675	2.39506172839506
chr3	123701800	123712875	9	5325	2.60869565217391
chr3	124440950	124447375	9	5200	0.651162790697674
chr4	6244175	6252550	9	5975	1.72727272727273
chr4	7189425	7198175	9	6750	2.42105263157895
chr4	105408100	105417650	9	7050	1.27272727272727
chr4	113623625	113631325	9	4575	2.43478260869565
chr5	2736125	2760425	9	20950	0.68
chr5	135260375	135268950	9	6500	1.05555555555556
chr5	175297825	175307475	9	7025	3.05263157894737
chr6	7535925	7550650	9	11125	2.3125
chr6	91318350	91330500	9	6800	2.50793650793651
chr6	117581650	117598275	9	13725	1.57575757575758
chr6	147821750	147833550	9	9775	0.545454545454545
chr7	129415000	129430300	9	13850	0.846153846153846
chr7	155588150	155608825	9	18950	0.387096774193548
chr8	57115075	57123300	9	6225	1.25925925925926
chr8	72458150	72473525	9	12950	1.84
chr8	117887800	117895375	9	4675	2.11111111111111
chr9	94707050	94717500	9	7050	1.2972972972973
chr9	98978400	98985150	9	3900	1.69230769230769
chrX	138275500	138289575	9	6600	2.92647058823529
chrX	144897525	144904600	9	4775	1.27272727272727
chr1	7761900	7771075	8	6625	1.66666666666667
chr1	38597225	38609400	8	9550	1.54545454545455
chr1	93244875	93252525	8	4425	2.16216216216216
chr10	11054400	11064850	8	7275	1.2258064516129
chr10	47006450	47012625	8	3500	1.63636363636364
chr10	94447425	94462450	8	13000	0.867924528301887
chr10	99787125	99804325	8	15025	1.51515151515152
chr10	126132800	126145625	8	11150	0.625
chr11	69913925	69927250	8	10400	1.37931034482759
chr11	113343125	113350175	8	5650	0.827586206896552
chr11	129232500	129250225	8	14525	1.20754716981132
chr12	26271100	26284725	8	11125	1.54545454545455
chr12	65511500	65520600	8	7025	0.769230769230769
chr14	76596525	76608650	8	9775	1.83333333333333
chr15	60276025	60307150	8	21525	2.1025641025641
chr15	71049825	71057675	8	6500	0.894736842105263
chr15	83946525	83957750	8	8925	1.45454545454545
chr16	49305350	49322025	8	13450	1.75
chr16	86317650	86335150	8	15475	1.18518518518519
chr16	89985225	89996200	8	9125	1.06666666666667
chr17	34817475	34826025	8	5675	1.39024390243902
chr17	36819500	36832775	8	9250	1.39622641509434
chr17	45945575	45955925	8	6750	2.16
chr17	53336675	53347550	8	8875	0.731707317073171
chr17	54668350	54676800	8	6250	1.01369863013699
chr18	19741075	19761250	8	18700	1.2
chr18	30347425	30354700	8	5850	0.7
chr18	33873175	33884975	8	8600	1.14814814814815
chr18	76729725	76748525	8	15325	0.378048780487805
chr19	8426775	8434200	8	5475	0.727272727272727
chr19	17564550	17571750	8	4575	2.0952380952381
chr19	17789250	17800575	8	9925	0.421052631578947
chr19	18331050	18347950	8	12650	1.72222222222222
chr2	11618425	11628425	8	7250	1.47826086956522
chr2	56404475	56416125	8	9225	1.81818181818182
chr2	110365975	110377200	8	7050	1.94444444444444
chr2	216295475	216305225	8	7800	0.697674418604651
chr2	233246475	233255950	8	6525	2
chr2	242379600	242389150	8	7875	0.853333333333333
chr20	21674800	21699950	8	22775	0.48
chr20	48095600	48107600	8	8800	1.53846153846154
chr20	57425050	57434675	8	8050	1.65217391304348
chr20	58019150	58024425	8	2900	2.05128205128205
chr21	43537875	43547050	8	7400	1.61111111111111
chr22	29346100	29360775	8	12975	0.479452054794521
chr3	32856675	32863925	8	5050	1.46153846153846
chr3	159939075	159948250	8	7450	1.47826086956522
chr3	181410375	181449375	8	37050	0.445497630331754
chr3	193847275	193860700	8	10525	0.615384615384615
chr4	1764275	1773975	8	5950	1.73684210526316
chr4	52912675	52920900	8	5900	1.88235294117647
chr4	122299400	122308375	8	6375	1.75862068965517
chr4	183059400	183069500	8	7575	1.21428571428571
chr5	75373400	75383950	8	8325	2.16666666666667
chr5	77137175	77152050	8	12950	1.43589743589744
chr5	124078675	124085225	8	4725	1.47826086956522
chr6	170594550	170609050	8	13000	0.888888888888889
chr7	554125	563675	8	7550	0.545454545454545
chr7	1438725	1448825	8	7050	1.75
chr7	37954925	37962975	8	6350	1.09677419354839
chr7	94278125	94286125	8	5700	1.65217391304348
chr7	140768050	140778775	8	9100	1.25581395348837
chr9	101464575	101474875	8	7050	2.09090909090909
chr9	115851150	115857700	8	3925	1.92307692307692
chr9	133335775	133350600	8	8700	2.08695652173913
chrX	11680675	11687375	8	5400	1.37931034482759
chrX	119121650	119137050	8	14275	0.461538461538462
chrX	150342650	150350400	8	5725	0.914285714285714
chr1	37174375	37178100	7	2575	1.2
chr1	107680900	107688500	7	6025	0.755555555555556
chr1	116378025	116387125	7	7775	0.939393939393939
chr1	120189100	120195275	7	4825	1.2
chr1	183383150	183391550	7	6850	1.14285714285714
chr10	69988625	69993650	7	3375	1.28
chr10	72966775	72980000	7	9250	1.14754098360656
chr10	77187750	77195775	7	7025	1
chr10	101628950	101634400	7	4400	0.583333333333333
chr10	115799875	115809825	7	8000	0.597014925373134
chr11	3185050	3193850	7	6400	0.987654320987654
chr11	6336800	6343400	7	4850	0.756756756756757
chr11	71949625	71962175	7	10875	0.676923076923077
chr11	94498975	94504950	7	4475	1.23809523809524
chr12	52255675	52265550	7	7500	1.01923076923077
chr12	103341750	103363400	7	19925	1.26315789473684
chr12	117311975	117322825	7	9175	0.620689655172414
chr12	132309725	132318675	7	6550	0.867469879518072
chr13	22241325	22253225	7	9125	1.22222222222222
chr13	27129600	27136750	7	5100	0.787878787878788
chr14	95228450	95247225	7	17900	0.5
chr15	38362250	38367150	7	3275	1.03448275862069
chr15	65664650	65672775	7	6575	0.72
chr15	69130600	69138725	7	6950	0.909090909090909
chr16	23189075	23198050	7	7600	0.923076923076923
chr16	54313375	54328125	7	13450	0.351351351351351
chr16	55355575	55367575	7	10900	0.678571428571429
chr17	7605675	7625250	7	14450	0.878571428571429
chr17	16569900	16574175	7	2900	0.933333333333333
chr17	39101800	39106750	7	2875	1.16666666666667
chr17	70109525	70121625	7	10650	0.878048780487805
chr18	22925450	22935325	7	7275	0.692307692307692
chr19	10116550	10125000	7	6775	0.976744186046512
chr19	35998300	36005675	7	4675	1.10344827586207
chr19	39684450	39695650	7	9175	0.711111111111111
chr2	17718250	17724875	7	5650	0.571428571428571
chr2	25352600	25360350	7	5825	0.823529411764706
chr20	2670175	2679225	7	6850	0.790697674418605
chr20	10650575	10657625	7	5350	0.716417910447761
chr20	22538150	22571875	7	32725	0.173333333333333
chr22	42305025	42315550	7	9025	1.03703703703704
chr22	46930250	46938825	7	5050	1.04166666666667
chr22	50117775	50125025	7	6175	0.878048780487805
chr3	42301800	42311425	7	8125	0.666666666666667
chr3	50709950	50716200	7	4200	1.01754385964912
chr3	66021650	66027525	7	4750	1.125
chr3	150800050	150806050	7	4125	1.10344827586207
chr4	989950	1004425	7	12125	0.601503759398496
chr4	4223750	4232175	7	7050	0.375
chr4	48482650	48494575	7	10800	0.464285714285714
chr4	109085375	109096000	7	9125	0.530120481927711
chr4	121989400	121997175	7	6475	0.525
chr5	3587175	3608775	7	19825	0.777777777777778
chr5	50671225	50696550	7	23875	0.642857142857143
chr5	134360850	134390250	7	28400	0.111111111111111
chr5	158519475	158536800	7	13825	0.625
chr5	175220675	175228575	7	6250	0.938775510204082
chr7	5456425	5471600	7	13975	0.354430379746835
chr7	6565350	6572275	7	5350	0.717948717948718
chr7	24320050	24328675	7	7275	1
chr7	26435200	26440075	7	3700	0.709677419354839
chr7	69060600	69075850	7	12525	0.660377358490566
chr7	96614700	96658050	7	41925	0.216216216216216
chr7	128528200	128532850	7	3125	1.05882352941176
chr7	143579175	143584775	7	3700	1.25
chr8	120217325	120223600	7	4875	0.506329113924051
chr8	140711300	140719850	7	6950	1.25
chr9	96586175	96593550	7	5050	1
chr9	118913900	118921125	7	5950	0.4
chr9	124972600	124994700	7	20850	0.18978102189781
chr9	140769375	140785600	7	11975	0.892430278884462
chrX	103496025	103503900	7	6425	0.777777777777778
chrX	139581525	139593900	7	10350	0.693069306930693
chr1	6298900	6311750	6	11075	0.258064516129032
chr1	11956500	11962950	6	5100	0.522727272727273
chr1	29583900	29589325	6	4500	0.4
chr1	57885400	57892100	6	5800	0.349206349206349
chr1	86039825	86049175	6	8175	0.426229508196721
chr1	146543025	146557900	6	13675	0.392156862745098
chr1	199996300	200016575	6	18800	0.350515463917526
chr1	245313650	245323250	6	7775	0.556701030927835
chr10	96160850	96167750	6	5675	0.418604651162791
chr11	8037125	8043050	6	5375	0.303030303030303
chr11	12025750	12033100	6	6200	0.412698412698413
chr11	20176050	20190175	6	13750	0.099290780141844
chr11	70958575	70967450	6	7425	0.375
chr12	50346900	50364850	6	15975	0.495575221238938
chr12	85666475	85675975	6	8525	0.39344262295082
chr13	100545900	100553500	6	6600	0.351351351351351
chr13	111762425	111771500	6	7225	0.437158469945355
chr13	113944400	113948350	6	3175	0.533333333333333
chr14	29223500	29255575	6	30050	0.3125
chr14	102408725	102413350	6	3475	0.488888888888889
chr17	36096025	36109325	6	12425	0.278688524590164
chr17	45329800	45336175	6	5400	0.373333333333333
chr17	48634300	48645400	6	10275	0.285714285714286
chr19	3877075	3883800	6	5600	0.384615384615385
chr19	42497425	42506825	6	7650	0.451127819548872
chr19	55879150	55888375	6	8275	0.278481012658228
chr2	943450	950175	6	5175	0.417910447761194
chr2	26912625	26921825	6	8050	0.408163265306122
chr2	103232500	103239000	6	5650	0.363636363636364
chr2	121096050	121108575	6	11050	0.430769230769231
chr2	217553250	217563200	6	8950	0.226415094339623
chr2	237064675	237091275	6	25625	0.0549132947976879
chr20	2778075	2788775	6	9525	0.378378378378378
chr20	9485425	9500975	6	13550	0.571428571428571
chr20	25837575	25850300	6	11375	0.356435643564356
chr22	51036600	51046425	6	8275	0.362573099415205
chr3	9591625	9597875	6	4925	0.576271186440678
chr4	4386275	4392100	6	4700	0.571428571428571
chr4	41213825	41219575	6	4925	0.411764705882353
chr4	74902950	74906375	6	2750	0.511627906976744
chr4	78976175	78983450	6	6250	0.363636363636364
chr4	119271325	119278550	6	6575	0.307692307692308
chr5	35226950	35232075	6	4275	0.5
chr6	1099900	1104450	6	3750	0.333333333333333
chr6	50782625	50821100	6	37000	0.183206106870229
chr6	100891450	100922425	6	30075	0.5
chr6	127436325	127443950	6	6750	0.213333333333333
chr7	28445950	28454225	6	7100	0.466666666666667
chr7	49810725	49817450	6	6000	0.235294117647059
chr7	116162250	116168425	6	5325	0.518518518518518
chr8	65279450	65294875	6	14925	0.0833333333333333
chr8	65485250	65501825	6	15375	0.526315789473684
chr8	69241825	69246150	6	3475	0.375
chr8	142456425	142459175	6	2150	0.5
chr9	96702425	96726850	6	22225	0.4
chr9	98782425	98791125	6	7825	0.218181818181818
chr9	133807650	133818925	6	9900	0.448275862068966
chr9	135449725	135469150	6	18375	0.558558558558559
chrX	25019100	25043100	6	22625	0.195121951219512
chrX	152906125	152914900	6	7150	0.528735632183908
chr1	24643350	24650100	5	6275	0.139240506329114
chr1	113043200	113053700	5	9650	0.156462585034014
chr1	119518950	119553425	5	33850	0.0278551532033426
chr11	8281175	8293025	5	11175	0.123711340206186
chr12	28117875	28131850	5	13025	0.13
chr12	114873825	114890600	5	16225	0.144927536231884
chr13	79159875	79186400	5	25775	0.041025641025641
chr14	88785675	88795550	5	9150	0.125
chr15	48006925	48013200	5	5825	0.0987654320987654
chr17	42632350	42640475	5	7450	0.142857142857143
chr17	45865850	45871975	5	5525	0.157894736842105
chr18	35141050	35151450	5	9275	0.171428571428571
chr2	109744400	109748250	5	3550	0.119402985074627
chr2	175188300	175210875	5	22000	0.129032258064516
chr3	27753150	27774925	5	21000	0.164383561643836
chr3	61543725	61550975	5	6750	0.169491525423729
chr3	157805825	157827500	5	21050	0.165289256198347
chr3	169373675	169390075	5	15300	0.13953488372093
chr4	187642575	187650100	5	6725	0.165745856353591
chr5	71401500	71406575	5	4600	0.170212765957447
chr5	145710450	145728100	5	16925	0.156862745098039
chr6	50672225	50695225	5	21475	0.140350877192982
chr6	88872425	88880250	5	7350	0.122448979591837
chr6	114173400	114180875	5	6675	0.157894736842105
chr6	168194900	168199525	5	4225	0.169014084507042
chr7	113720825	113729975	5	8475	0.170731707317073
chr8	10584175	10594750	5	10000	0.15748031496063
chr8	77584050	77598500	5	13875	0.0563380281690141
chr9	100261350	100268975	5	7000	0.12037037037037
chrX	39863375	39873100	5	9350	0.173913043478261
chrX	133678150	133686575	5	7875	0.121212121212121
chr4	111529225	111565550	4	36050	0.0151187904967603
