# Supplementary material for: Large organized chromatin lysine domains help distinguish primitive from differentiated cell populations
Source: Nat Commun. 2021 Jan 21;12:499. doi: 10.1038/s41467-020-20830-9 (PMC7820432; doi:10.1038/s41467-020-20830-9)
Supplement: Supplementary file 3 — Supplementary Software [file 41467_2020_20830_MOESM3_ESM.zip › E033-H3K36me3_LOCKS.bed]

chr1	11073550	11353275	103	164025	25.9166666666667
chr1	39688175	40007475	103	187850	26.8461538461538
chr1	235824625	235973100	103	70675	12.4
chr10	69646700	69803550	103	93000	8.4
chr11	108002825	108208975	103	156200	14
chr12	46187800	46381025	103	80300	25.0588235294118
chr13	77569575	77768050	103	128450	27.1044776119403
chr15	44724100	44925500	103	106150	28.1935483870968
chr15	50851675	51040250	103	101100	30.1639344262295
chr15	62145725	62300900	103	86600	11.0666666666667
chr15	63829250	64065100	103	163950	19.9459459459459
chr16	19509700	19700175	103	89900	11.3684210526316
chr16	23400050	23658800	103	143825	28.8085106382979
chr17	3709700	4096775	103	204725	28.0869565217391
chr17	5200750	5458125	103	163925	27.5833333333333
chr17	15878175	16068875	103	135225	12.1818181818182
chr17	59933575	60116775	103	101825	17.8292682926829
chr19	37811175	38136625	103	147400	19.3181818181818
chr2	32586450	32754500	103	100900	25.4054054054054
chr2	37206800	37369575	103	110275	10.9767441860465
chr2	61375725	61549750	103	102775	6.76190476190476
chr2	69546325	69782675	103	118600	25.5151515151515
chr2	201678025	201950100	103	115575	31.0434782608696
chr2	219309450	219607575	103	125625	30.3571428571429
chr20	32862200	33095075	103	95550	28.4038461538462
chr21	47610875	47839775	103	124400	26.0701754385965
chr22	32040600	32257100	103	111350	18.2790697674419
chr3	47536625	47783650	103	131100	26.7873303167421
chr3	52491575	52746000	103	143150	13.4803921568627
chr3	184534175	184705500	103	88375	17.6875
chr4	123094375	123234500	103	76475	11.2222222222222
chr5	64815925	65008800	103	94600	26.5384615384615
chr5	130620225	130852825	103	108500	30.5882352941176
chr5	133996750	134171200	103	107075	26.8085106382979
chr5	156564250	156956125	103	179100	31.25
chr5	176562200	176777575	103	116275	22.1111111111111
chr6	144708800	144893400	103	102900	22.1230769230769
chr6	145001725	145175150	103	68400	23.2105263157895
chr6	152440625	152608200	103	119350	15.1
chr7	91603050	91756275	103	79650	14.4
chr8	48685175	48890475	103	170850	6.45614035087719
chr8	87381025	87564900	103	92275	23.9166666666667
chr9	132567750	132785150	103	115150	19.1764705882353
chrX	117677175	117808175	103	76150	5.59090909090909
chr10	27311050	27522725	102	93125	25.3953488372093
chr3	152011000	152184200	102	73025	29.6842105263158
chr1	28103400	28407400	101	110675	23.1428571428571
chr14	64514700	64699100	100	103675	24.96
chr15	28356575	28538975	100	79300	21.6923076923077
chr17	65068575	65238075	100	81650	21.3571428571429
chr2	55750950	55915675	100	86500	9.84905660377358
chr3	4662850	4880725	100	108375	28.1052631578947
chr19	37003675	37261125	99	137675	19.8636363636364
chr12	122601550	122866550	98	109950	21.3760683760684
chr13	114742525	115072650	98	147250	18.421978021978
chr20	20435775	20633450	98	66625	23.25
chr4	103445925	103655575	98	79875	25.8604651162791
chr1	12294625	12501700	97	123625	21.3
chr1	29313925	29445850	97	66325	10.8
chr14	58670600	58850600	97	110700	16.7868852459016
chr19	37289925	37488950	97	94675	10.952380952381
chr5	75857750	76004400	97	89775	14.1142857142857
chr14	31050600	31206150	96	73150	21.0204081632653
chr5	112091125	112255925	96	67650	10.4571428571429
chr3	125163925	125301700	93	63025	13.0243902439024
chr4	108931450	109086825	93	68800	18.0740740740741
chr11	18300700	18597575	92	118425	19.027027027027
chr3	33539900	33672275	92	47350	18.375
chr12	112570925	112757475	91	105750	15.2142857142857
chr9	123150575	123372975	91	132125	23.1891891891892
chr2	225622850	225796550	90	122025	16.5714285714286
chr7	98930675	99236275	90	143825	22.8095238095238
chr1	220269750	220386200	89	78475	14.3636363636364
chr11	74521300	74724000	89	92125	18.0833333333333
chr2	9545925	9683375	88	83675	16.64
chr2	197854100	198011950	88	97125	17.4761904761905
chr14	58874050	58992650	87	55600	10.6181818181818
chrX	53403975	53708850	87	143075	20.6992287917738
chr11	62281850	62575075	86	133650	15.86
chr13	20534650	20661675	86	77975	19.5
chr15	43620525	43784000	86	88825	20.695652173913
chr2	99106850	99294225	86	115000	20.5
chr2	233567550	233726575	86	100575	13.025641025641
chr1	235270550	235423350	85	94075	14.3529411764706
chr4	48500175	48627175	85	86400	6.48
chr1	179956150	180082375	84	86175	5.35483870967742
chr18	29408650	29516725	84	71850	5.44444444444444
chr5	31400750	31557450	84	104200	11.1666666666667
chr12	124808050	124979900	83	112950	20.1
chr15	43235800	43379225	83	96075	4.71794871794872
chr17	65850025	65979575	82	79050	16.9090909090909
chr19	57834250	58324575	82	176900	17.8857142857143
chr5	109090850	109203725	82	54275	10.7826086956522
chr5	169066375	169253575	81	120650	13.3333333333333
chr12	122955750	123111725	80	86025	14.7777777777778
chr16	53256575	53359400	80	66475	10
chr3	142028150	142151825	80	89375	12.8
chr3	48959050	49201825	79	110700	14.331914893617
chr8	42780925	42890150	79	51350	15.3846153846154
chr12	101675775	101796700	78	87100	8.97142857142857
chr3	47031875	47167325	78	83875	16.1666666666667
chr4	39823750	39940975	78	79300	11.8333333333333
chr9	277025	466250	78	164025	6
chr13	99445200	99574650	77	58575	16.4666666666667
chr17	33900600	34054875	77	93425	10.9565217391304
chr6	90345125	90513275	77	137225	5.96774193548387
chr14	71428400	71582050	76	81925	15.5294117647059
chr16	16101775	16239500	76	101600	7.78260869565217
chr8	133718225	133859450	76	77100	14.125
chr15	35146700	35259000	75	86425	3.27272727272727
chr18	39537550	39664850	75	65150	11.7209302325581
chr21	40565500	40683675	75	89300	6.05
chr17	18090275	18258025	74	94200	8.31578947368421
chr17	27769100	27872150	74	57600	15.6521739130435
chr18	18539800	18628275	74	57400	4.21428571428571
chr3	130649300	130743875	74	50675	8.27906976744186
chr3	170780700	170895225	74	68325	6.70967741935484
chr4	3088725	3243650	74	117175	4.69565217391304
chr4	73939725	74049350	74	74525	12.5945945945946
chr7	5659075	5800525	74	70750	13.8125
chr3	37291150	37426450	73	81625	13.5
chr4	169137775	169231900	73	54075	8.66666666666667
chr9	5708600	5830475	73	57750	11.8888888888889
chr2	44113675	44222900	72	80825	5.2
chr20	36361125	36502825	72	59350	11.59375
chr15	52873175	52968825	71	53525	11.7037037037037
chr5	50052750	50141400	71	52350	9
chr10	101909275	102044050	70	86925	12.5217391304348
chr6	79647375	79773025	70	84275	11.304347826087
chr1	155679000	155797550	69	74400	7.90476190476191
chr10	105064550	105210025	69	78125	11.5789473684211
chr12	99026750	99129975	69	58225	13.5505617977528
chr18	59878675	59978300	69	51200	9.33333333333333
chr2	32330300	32451450	69	46475	13.4141414141414
chr22	21062050	21189375	69	73625	11.025641025641
chr5	94795900	94918800	69	69650	10.88
chr9	140596775	140726900	69	92525	10.6530612244898
chr6	76331675	76426100	68	56225	6.57142857142857
chr7	130540275	130672275	68	55700	11.3333333333333
chr14	39747225	39840175	67	37950	12.7222222222222
chr2	122095675	122229675	67	93250	5.18666666666667
chr5	139815325	139932950	67	69600	7.8695652173913
chr15	40231950	40330250	66	63625	10.875
chr17	57104025	57206625	66	40300	12.2
chr2	17843100	17926550	66	46450	6.58064516129032
chr2	42484300	42580725	66	55875	7.3
chr3	182538025	182626325	66	53700	9.7
chr5	36954375	37065575	66	74900	9.11688311688312
chr6	42541450	42663025	66	85325	11.7241379310345
chr2	8867300	8967650	65	58650	11.6153846153846
chr3	37023200	37136550	65	72175	11
chr5	54618625	54737550	65	73000	7.61538461538461
chr8	28944475	29048500	65	56325	9.77777777777778
chr16	68249125	68394875	64	76525	10.5625
chr17	62473275	62593475	64	83225	8.78048780487805
chr12	105505650	105625525	63	95000	4.05714285714286
chr8	103263350	103373350	63	85200	7.57377049180328
chr13	37522925	37625700	62	73150	6.35294117647059
chr16	74905600	74999375	62	59025	7.88235294117647
chr19	7416700	7537550	62	87575	10.1739130434783
chr20	47666300	47795025	62	80125	7.74468085106383
chr18	43429200	43541550	61	88850	2.61538461538462
chr19	45452825	45594400	61	72400	6.85
chr2	239971875	240120475	61	106175	4.38834951456311
chr3	148711975	148793750	61	39825	7.3125
chr4	169277625	169394750	61	76625	8.72727272727273
chr16	24123350	24232525	60	48450	9.78571428571429
chr18	74563725	74673675	60	66325	8.41666666666667
chr5	70754350	70864500	60	83775	7.68
chr8	27953125	28047975	60	66475	7.02857142857143
chr8	68104825	68227300	60	91850	4.66666666666667
chr11	70118300	70231375	59	71875	8.46601941747573
chr11	121328350	121505425	59	144700	7.11666666666667
chr12	112453300	112543925	59	66100	7.47368421052632
chr2	86252350	86408525	59	120400	7.58333333333333
chr20	43597275	43719050	59	84950	8.1875
chr6	83807875	83899025	59	55950	7.81818181818182
chr7	5347125	5434900	59	58450	5.52
chr7	151797850	151921600	59	81450	9.38181818181818
chr1	10155000	10241175	58	47950	5
chr1	89225900	89302875	58	38725	8
chr10	11208625	11377450	58	142375	6.07692307692308
chr10	26777325	26862325	58	66300	2.42424242424242
chr18	2660800	2806300	58	127400	5.24675324675325
chr8	132952800	133026550	58	43425	7.66101694915254
chr9	2028975	2142200	58	89900	6.5
chr9	88557900	88643675	58	53000	8.96296296296296
chr1	52213050	52306300	57	63175	7.96153846153846
chr10	28812600	28910700	57	62825	6
chr15	51204275	51296725	57	45350	6.83333333333333
chr15	52601575	52685025	57	48850	7.76744186046512
chr6	24802400	24935175	57	100375	5.05084745762712
chr1	22003725	22083525	56	61125	3.42857142857143
chr12	133346150	133462550	56	76775	6.65185185185185
chr14	90424100	90511550	56	62700	4.21739130434783
chr19	39836050	39983075	56	83150	6.19393939393939
chr2	128851000	128950450	56	80950	2.46153846153846
chr6	43453175	43610675	56	92425	7.80487804878049
chr10	88194175	88278075	55	56500	5.71428571428571
chr9	135136525	135279300	55	104050	5.86896551724138
chr21	38494900	38575850	54	60700	2.35483870967742
chr6	82878275	82950250	54	46400	5.11111111111111
chr9	111781300	111858350	54	55200	5.90909090909091
chr1	223905375	224009350	53	69225	6.82051282051282
chr12	112078375	112194675	53	73200	5.76119402985075
chr15	41267975	41390925	53	92875	6.92307692307692
chr2	166735950	166806200	53	41450	7.08333333333333
chr2	231283950	231379750	53	63900	3.86666666666667
chr9	32418200	32501100	53	53500	6.09090909090909
chr9	125001925	125087725	53	52425	3.98882681564246
chr10	89512025	89574375	52	34000	5.83333333333333
chr14	73404700	73491575	52	43725	6.66666666666667
chr17	61706300	61796625	52	55875	6.52941176470588
chr3	27419200	27490425	52	40550	6.97872340425532
chr8	124331375	124391800	52	36525	7
chr10	5762500	5850550	51	61750	6
chr13	24993025	25080425	51	68025	4.82352941176471
chr14	91619225	91691900	51	48425	6.54545454545455
chr16	15091575	15182350	51	47025	5.36
chr4	140255850	140315375	51	44400	3.5
chr7	98478650	98658350	51	157825	6
chr10	11961875	12056200	50	59975	6.34782608695652
chr10	93701225	93793825	50	64450	5.28571428571429
chr5	145598550	145667475	50	50300	5.31034482758621
chr8	120766575	120843450	50	52050	4.22222222222222
chr16	14665900	14763850	49	69600	3.05555555555556
chr2	20447000	20526825	49	61325	2.28571428571429
chr3	169800925	169869575	49	46350	4.98507462686567
chr4	68332125	68389625	49	40800	3.40540540540541
chr5	122692025	122754950	49	45100	2.7
chr7	72853400	72969425	49	87300	5.53191489361702
chrX	123172025	123234675	49	31550	4.06896551724138
chr1	236966675	237065550	48	79800	1.97058823529412
chr13	20297500	20350550	48	32975	4.17391304347826
chr5	112866100	112930200	48	31300	5.35
chr8	38131275	38205725	48	49025	4.88235294117647
chr1	55532175	55643825	47	96200	4.19047619047619
chr14	31567050	31648375	47	68125	2.26666666666667
chr2	24460900	24537125	47	57125	3.28125
chr2	27820875	27919775	47	73000	3.06666666666667
chr2	54090525	54176550	47	68250	3.52380952380952
chr20	37615525	37672100	47	40650	2.84210526315789
chr20	45836950	45941300	47	89600	2
chr7	135256100	135334425	47	66250	1.44
chr9	19316350	19379775	47	39950	4.6
chrX	40512075	40573950	47	35475	4.73076923076923
chr22	24698550	24776500	46	49275	4.55172413793103
chr9	134002800	134087725	46	67750	3.19148936170213
chr9	134445150	134526550	46	59375	4.66666666666667
chr1	246784000	246833850	45	33575	2.4375
chr10	852525	931750	45	61625	4.15
chr11	3685775	3804575	45	108250	3
chr11	68279275	68384025	45	87550	4
chr14	39498975	39565350	45	52100	2.7741935483871
chr16	3554950	3623650	45	45475	3.25714285714286
chr2	48674550	48749500	45	56100	4.18461538461538
chr7	156954200	157034300	45	58150	4.08888888888889
chr1	173900725	173966400	44	51700	3.31506849315068
chr1	247004200	247082025	44	63800	3.89285714285714
chr10	35296950	35360300	44	44450	3.76
chr15	65734500	65810000	44	58475	3.58333333333333
chr2	209136100	209224025	44	67925	4.4
chr21	45463475	45560625	44	75525	3.61904761904762
chr9	114123525	114213175	44	73475	3.57377049180328
chr11	46641925	46729525	43	62100	4.03846153846154
chr12	51063975	51143775	43	66075	2.74074074074074
chr18	9187050	9244800	43	37700	3.7037037037037
chr8	17790450	17888525	43	82375	2.92307692307692
chr11	85664450	85742650	42	67250	1.12941176470588
chr12	111902525	111965700	42	39175	3.65217391304348
chr12	132197825	132287425	42	77350	2.71428571428571
chr2	179430325	179485300	42	32300	3.6
chr21	36161275	36253525	42	78550	2.14285714285714
chr1	1683675	1770575	41	57550	3.18367346938776
chr1	229575575	229641075	41	52575	2.3
chr12	132462150	132564050	41	85600	2.15
chr3	180652550	180705925	41	38000	3.55555555555556
chr5	10376525	10435500	41	48975	1.875
chr6	35801250	35858300	41	35450	3.52380952380952
chr15	31201175	31280525	40	61075	2.68571428571429
chr16	74653375	74729600	40	59800	3.11949685534591
chr19	33073700	33149975	40	49650	3.02702702702703
chr5	37289650	37364650	40	58500	2.91891891891892
chr10	70483125	70557100	39	63650	1.73333333333333
chr15	90969375	91045925	39	64875	2.57142857142857
chr20	47240050	47325100	39	74350	1.07692307692308
chr5	61643675	61698075	39	43275	2.72727272727273
chr8	126015450	126097425	39	67550	2.75862068965517
chr1	109293200	109354600	38	48650	2
chr12	123655225	123710550	38	35550	2.66666666666667
chr13	111890875	111960775	38	53650	2.84444444444444
chr14	50238500	50317650	38	68500	1.7037037037037
chr17	79523575	79597625	38	59950	1.18120805369128
chr2	182332550	182405600	38	58800	2.55172413793103
chr22	40655450	40723550	38	49475	2.06896551724138
chr3	132388450	132438275	38	36300	1.88235294117647
chr17	78239300	78369850	37	118725	1.6
chr18	13005300	13063700	37	43450	2.01941747572816
chr21	30299975	30359325	37	46475	2.76190476190476
chr12	14587100	14656925	36	59750	0.888888888888889
chr15	65845700	65899825	36	40575	1.87341772151899
chr17	60637550	60693925	36	41050	1.68518518518519
chr2	118673600	118766675	36	80100	1.04522613065327
chr3	56644775	56707750	36	54700	1.6140350877193
chr5	178988875	179050400	36	47525	2.51612903225806
chr7	158522700	158591725	36	57050	2.03921568627451
chr9	131712600	131779675	36	54900	1.95
chr10	64923850	64976850	35	43300	2.30508474576271
chr16	1665325	1752825	35	64125	2.21705426356589
chr2	71582625	71638000	35	48325	0.837209302325581
chr4	110412375	110464625	35	39075	1.64516129032258
chr13	103255800	103332450	34	65100	2
chr15	50741450	50796000	34	42325	2
chr16	3776250	3843775	34	59075	0.956521739130435
chr16	50782750	50835125	34	44475	1.36
chr20	33581300	33639350	34	49700	1.30769230769231
chr3	179067100	179115625	34	34000	1.88461538461538
chr5	72147275	72205525	34	51525	0.883720930232558
chr7	128591450	128658375	34	56675	1.53846153846154
chr11	46762700	46823950	33	50400	1.55555555555556
chrX	41043150	41092875	33	38100	1.67521367521368
chr1	184661500	184706925	32	35275	1.36231884057971
chr14	35546075	35586575	32	32100	0.866666666666667
chr19	10881600	10944600	32	51175	1.33333333333333
chr2	102441475	102510825	32	60950	1.33333333333333
chr22	19316150	19398800	32	70425	0.863636363636364
chr7	43635425	43685050	32	39800	1.17741935483871
chr2	114670800	114719925	31	41675	0.904761904761905
chr3	132195175	132260550	31	55675	1.04545454545455
chr10	75548425	75623400	30	60750	1.02127659574468
chr17	40441550	40500625	30	47725	0.666666666666667
chr22	31797900	31867350	30	56875	1.33928571428571
chr5	134665850	134726125	30	53075	1.14285714285714
chr1	31403600	31457325	29	44250	1.22666666666667
chr1	67410650	67456075	29	37850	0.718562874251497
chr20	62614000	62666925	29	45175	0.916666666666667
chr5	65317125	65352825	29	29450	1.25714285714286
chr17	19803700	19852225	28	39400	0.811320754716981
chr4	154501700	154559175	28	52800	0.576271186440678
chr6	74175700	74214525	28	31125	0.988235294117647
chr1	224468075	224505475	27	29850	0.927536231884058
chr10	114154150	114205325	27	43000	0.754716981132076
chr12	123773875	123835000	27	53850	0.680851063829787
chr17	49257350	49302625	27	37500	0.838709677419355
chr17	37561300	37604775	26	36225	0.576271186440678
chr20	35517575	35575325	26	52025	0.375
chr7	91827725	91871250	26	36525	0.818181818181818
chr7	105176000	105210275	26	27775	0.847826086956522
chr9	125831600	125872725	26	35050	0.745098039215686
chr10	93572025	93626075	25	49125	0.588235294117647
chr12	110381775	110430650	25	42100	0.784313725490196
chr5	145491900	145551775	25	53975	0.571428571428571
chr7	104702500	104758450	25	50350	0.54320987654321
chr7	138221275	138271750	25	44225	0.698412698412698
chr1	9769975	9815400	24	39325	0.451612903225806
chr1	236698900	236766200	24	62225	0.472727272727273
chr2	109067425	109111050	24	38425	0.460431654676259
chr9	134305075	134405500	24	88100	0.663171690694626
chr2	152284150	152335700	23	46600	0.483754512635379
chr2	230628200	230683225	23	49475	0.518518518518518
chr3	58103650	58152050	23	41400	0.555555555555556
chr1	59121500	59153725	22	27975	0.5
chr4	57851750	57899525	22	43650	0.48780487804878
chr12	114340775	114402175	21	55400	0.375
chr13	98634375	98675100	21	36500	0.452173913043478
chr16	58550525	58635075	21	79900	0.457142857142857
chr6	131899925	131946850	21	43350	0.256880733944954
chr9	123897450	123946900	21	45000	0.405405405405405
chr1	230794200	230830325	19	33075	0.326086956521739
chr12	964775	1028150	19	56600	0.300578034682081
chr16	74483075	74530750	19	43025	0.253731343283582
chr5	133451400	133509650	19	53850	0.307692307692308
chr2	85846125	85880075	17	31250	0.25
chr1	186297575	186341925	16	42125	0.163265306122449
chr11	47295300	47339325	16	40875	0.23728813559322
chr15	93509550	93571550	16	60050	0.18
chr5	98190675	98240850	16	48200	0.153225806451613
chr14	102451325	102512250	14	57775	0.123456790123457
chr19	46322750	46358625	14	33225	0.180327868852459
chr14	100550125	100611250	13	59250	0.120879120879121
chr16	50321500	50360475	13	37150	0.112994350282486
chr21	30401800	30442900	13	39175	0.107692307692308
chr7	30641900	30675925	13	32100	0.15
chr15	75662575	75707250	12	42550	0.108433734939759
chr16	27471575	27525375	12	52125	0.122137404580153
chr10	127409775	127448225	11	36950	0.0909090909090909
chr9	94998550	95052700	11	52900	0.0888888888888889
chr3	9466825	9498950	10	30675	0.0792079207920792
chr11	34093125	34123425	9	29425	0.0597014925373134
chr2	54839150	54868675	9	28450	0.0777777777777778
chr1	24971900	24998825	8	26100	0.0659340659340659
chr2	29000125	29024275	8	23075	0.0648648648648649
chr2	60986675	61013200	8	25775	0.0684931506849315
chr2	86675325	86721950	8	45125	0.0666666666666667
chr2	216980075	217022050	8	40600	0.0646319569120287
chr20	34289900	34328925	8	38050	0.0568720379146919
chr3	195775300	195802975	8	27000	0.0650406504065041
chr1	160179375	160210675	7	30850	0.029520295202952
chr1	226033250	226067050	7	32900	0.0502092050209205
chr11	14479200	14517675	7	37775	0.0444444444444444
chr11	118620100	118639950	7	19350	0.051948051948052
chr16	70560225	70609025	7	47950	0.0365853658536585
chr17	30684675	30710200	7	24850	0.0532319391634981
chr18	33722800	33746150	7	22750	0.0384615384615385
chr19	16191300	16214825	7	22900	0.0555555555555556
chr21	33712100	33742550	7	29425	0.046875
chr8	117857725	117873925	7	15675	0.0427350427350427
chr10	103544250	103573375	6	28325	0.0410958904109589
chr16	8983450	9019650	6	35525	0.0371517027863777
chr2	198255625	198289025	6	32700	0.0387096774193548
chr3	3178550	3210450	6	31375	0.0423280423280423
chr1	19399275	19457675	5	57825	0.0224719101123595
chr12	53847825	53879375	5	31150	0.032171581769437
chr17	61868600	61903425	5	34525	0.0221238938053097
chr19	47191925	47207900	5	15675	0.0248447204968944
chr2	191831450	191875250	5	43225	0.0260586319218241
chr22	41528375	41559250	5	30500	0.029723991507431
chr3	50127850	50158950	5	30625	0.0310077519379845
chr3	139065700	139095150	5	29075	0.0243161094224924
chr5	96097975	96122775	5	24425	0.0301204819277108
chr1	32837250	32852925	4	15375	0.0246913580246914
chr1	182812375	182855275	4	42575	0.0140845070422535
chr10	81909500	81933375	4	23450	0.0235910878112713
chr11	71711325	71735975	4	24425	0.0131233595800525
chr12	72003525	72030850	4	26825	0.02322206095791
chr12	117606450	117620375	4	13775	0.0211640211640212
chr12	120997000	121017700	4	20425	0.0222222222222222
chr13	73332325	73352725	4	20175	0.01669449081803
chr14	21679350	21703125	4	23600	0.0127388535031847
chr17	48814500	48831575	4	16875	0.0169014084507042
chr19	20726450	20740250	4	13575	0.0188087774294671
chr2	54869800	54898600	4	28500	0.0149393090569561
chr20	25254550	25269925	4	15125	0.0245398773006135
chr5	140894300	140915925	4	21400	0.0223463687150838
chr5	150495700	150520050	4	23975	0.0212514757969303
chr9	36196850	36214350	4	17300	0.0168067226890756
chr1	67878700	67892125	3	13325	0.0110803324099723
chr1	78417425	78435725	3	18025	0.0168302945301543
chr1	110580800	110601750	3	20750	0.0124378109452736
chr1	120456325	120472900	3	16400	0.0145985401459854
chr1	157091950	157106175	3	14075	0.0136986301369863
chr1	226545275	226580725	3	35300	0.0056980056980057
chr1	245002800	245017975	3	15000	0.0146699266503667
chr10	120795350	120826575	3	30950	0.0134228187919463
chr11	13384850	13406100	3	21050	0.0128824476650564
chr11	34153450	34173125	3	19500	0.0131752305665349
chr11	129737475	129758725	3	21075	0.0124069478908189
chr12	54908025	54938625	3	30375	0.0138648180242634
chr12	56142325	56154675	3	12250	0.00917431192660551
chr12	57056200	57067150	3	10800	0.0145631067961165
chr12	104325850	104348650	3	22625	0.0131578947368421
chr14	91922275	91934900	3	12525	0.00941176470588235
chr15	25294275	25341400	3	46650	0.0139064475347661
chr16	24566000	24583600	3	17425	0.0132231404958678
chr16	28131825	28147800	3	15825	0.0142095914742451
chr16	69964575	69975700	3	11000	0.0147058823529412
chr16	89795050	89808350	3	13175	0.0143540669856459
chr17	27020025	27031375	3	11250	0.00909090909090909
chr17	27205100	27215650	3	10425	0.0169491525423729
chr17	41593575	41605625	3	11950	0.010443864229765
chr17	48457050	48472675	3	15475	0.0146699266503667
chr17	76062275	76078400	3	15925	0.0159362549800797
chr19	34710275	34721575	3	11150	0.0162162162162162
chr2	29144325	29162625	3	18125	0.0158730158730159
chr2	234352500	234374300	3	21675	0.00832177531206657
chr20	1421750	1443125	3	21175	0.01194743130227
chr20	61532400	61545775	3	13250	0.0116959064327485
chr21	48060675	48079350	3	18450	0.0147710487444609
chr22	36687725	36725300	3	37375	0.00937866354044549
chr3	12942050	12958500	3	16350	0.00701754385964912
chr3	14695950	14714625	3	18475	0.0136798905608755
chr4	1216600	1234100	3	17375	0.0127388535031847
chr4	2685300	2697675	3	12275	0.0108695652173913
chr4	99996400	100007000	3	10500	0.0121212121212121
chr4	144444625	144473750	3	28825	0.0123239436619718
chr5	96071900	96088125	3	16050	0.0144665461121157
chr5	169464725	169486550	3	21600	0.0141010575793184
chr6	86319150	86339850	3	20525	0.0126582278481013
chr8	101715475	101732825	3	17200	0.0123839009287926
chr8	134048050	134072300	3	24100	0.00945626477541371
chr9	33294100	33317775	3	23525	0.00854700854700855
chr9	91955175	91974350	3	19000	0.0121212121212121
chr1	19469800	19506000	2	36100	0.00554016620498615
chr1	23404900	23416000	2	11050	0.00904977375565611
chr1	24019025	24030000	2	10925	0.0091533180778032
chr1	46092775	46105250	2	12425	0.00804828973843058
chr1	70693200	70718150	2	24900	0.00401606425702811
chr1	116928775	116951000	2	22125	0.00903954802259887
chr1	145591375	145607275	2	15850	0.00630914826498423
chr1	166810275	166825925	2	15600	0.00641025641025641
chr1	171524300	171538375	2	14025	0.0071301247771836
chr1	205065375	205076125	2	10700	0.00934579439252336
chr1	209945600	209956600	2	10950	0.0091324200913242
chr10	3173875	3198925	2	25000	0.004
chr10	73825000	73836250	2	11200	0.00892857142857143
chr10	79769000	79779700	2	10650	0.00938967136150235
chr11	6230525	6245925	2	15350	0.00651465798045603
chr11	35203700	35231850	2	28075	0.00534283170080142
chr11	43341775	43361625	2	19800	0.00505050505050505
chr11	63662275	63673850	2	11525	0.00867678958785249
chr11	64533825	64545200	2	11325	0.00883002207505519
chr11	118234475	118261025	2	26450	0.00756143667296786
chr11	128329175	128340450	2	11225	0.0089086859688196
chr12	14939050	14952875	2	13775	0.00725952813067151
chr12	54788125	54804575	2	16400	0.00609756097560976
chr14	21823750	21841650	2	17825	0.00841514726507714
chr14	52466625	52478750	2	12075	0.0082815734989648
chr14	65552000	65565100	2	13050	0.00766283524904215
chr14	78190675	78203925	2	13200	0.00757575757575758
chr14	91936325	91953075	2	16700	0.00598802395209581
chr14	104135600	104147950	2	12300	0.00813008130081301
chr15	25221275	25232150	2	10825	0.0092378752886836
chr15	44053025	44065700	2	12625	0.00792079207920792
chr15	59176800	59188750	2	11900	0.00840336134453781
chr15	72501825	72513825	2	11950	0.00836820083682008
chr15	86258175	86272975	2	14750	0.00677966101694915
chr16	28107925	28122350	2	14375	0.00695652173913044
chr16	29989025	30005325	2	16225	0.00924499229583975
chr17	17123025	17136475	2	13400	0.00746268656716418
chr17	38783800	38794650	2	10800	0.00925925925925926
chr17	54971850	54982950	2	11050	0.00904977375565611
chr17	56579025	56590400	2	11325	0.00883002207505519
chr18	21105675	21121050	2	15325	0.0065252854812398
chr19	7072300	7085750	2	13400	0.00746268656716418
chr19	9948700	9960675	2	11925	0.00838574423480084
chr19	35647325	35658425	2	11050	0.00904977375565611
chr19	39326050	39338750	2	12650	0.00790513833992095
chr19	41773200	41788625	2	15375	0.00650406504065041
chr19	56918225	56930575	2	12300	0.00813008130081301
chr19	58489850	58500775	2	10875	0.00919540229885057
chr19	58754275	58766275	2	11950	0.00836820083682008
chr2	26448500	26460575	2	12025	0.00831600831600832
chr2	48022825	48038375	2	15500	0.00645161290322581
chr2	242169275	242180775	2	11450	0.00873362445414847
chr20	36685900	36700350	2	14400	0.00694444444444444
chr20	37162750	37177800	2	15000	0.00666666666666667
chr20	55927800	55938700	2	10850	0.00921658986175115
chr21	34620800	34631650	2	10800	0.00925925925925926
chr22	20073100	20085250	2	12100	0.00826446280991736
chr22	29682050	29696125	2	14025	0.0071301247771836
chr22	36908125	36923500	2	15325	0.0065252854812398
chr22	38688325	38700275	2	11900	0.00840336134453781
chr22	41564000	41575300	2	11250	0.00888888888888889
chr3	9722500	9740500	2	17925	0.00836820083682008
chr3	13425725	13438050	2	12275	0.00814663951120163
chr3	14170900	14183900	2	12950	0.00772200772200772
chr3	14197400	14214750	2	17300	0.00578034682080925
chr3	15291200	15303850	2	12600	0.00793650793650794
chr3	38165475	38176450	2	10925	0.0091533180778032
chr3	39131075	39142600	2	11475	0.00871459694989107
chr3	47881700	47894875	2	13125	0.00761904761904762
chr3	50098225	50109325	2	11050	0.00904977375565611
chr3	52289200	52300350	2	11100	0.00900900900900901
chr3	101570475	101581300	2	10775	0.00928074245939675
chr4	1979575	1990700	2	11075	0.0090293453724605
chr4	17620475	17637125	2	16600	0.00602409638554217
chr4	25409650	25421025	2	11325	0.00883002207505519
chr5	56168525	56187275	2	18675	0.00803212851405622
chr5	133530875	133542050	2	11125	0.00898876404494382
chr5	149746775	149774250	2	27400	0.00547445255474453
chr5	150412725	150425900	2	13125	0.00761904761904762
chr5	170816625	170829150	2	12475	0.00801603206412826
chr6	41894875	41905650	2	10725	0.00932400932400932
chr6	136577925	136596000	2	18000	0.00833333333333333
chr6	159183850	159200500	2	16575	0.00904977375565611
chr6	160160725	160172125	2	11350	0.00881057268722467
chr6	170841850	170859675	2	17775	0.00562587904360056
chr7	45005975	45016875	2	10850	0.00921658986175115
chr7	50443550	50454250	2	10650	0.00938967136150235
chr7	138730725	138742225	2	11450	0.00873362445414847
chr8	27286625	27304225	2	17525	0.00855920114122682
chr8	134249500	134264425	2	14875	0.00672268907563025
chr9	82327575	82338925	2	11300	0.00884955752212389
chr9	88928100	88943450	2	15300	0.0065359477124183
chr9	139390450	139407275	2	16775	0.00596125186289121
chrX	153219050	153230200	2	11100	0.00900900900900901
