# Supplementary material for: Large organized chromatin lysine domains help distinguish primitive from differentiated cell populations
Source: Nat Commun. 2021 Jan 21;12:499. doi: 10.1038/s41467-020-20830-9 (PMC7820432; doi:10.1038/s41467-020-20830-9)
Supplement: Supplementary file 3 — Supplementary Software [file 41467_2020_20830_MOESM3_ESM.zip › E034-H3K4me1_LOCKS.bed]

chr1	9685750	9732350	30	34125	3.375
chr1	100816325	100893625	30	58325	5.65
chr1	167584850	167646975	30	50075	3.82608695652174
chr1	207970900	208049250	30	50275	5.75
chr10	11155300	11308800	30	112950	3.84
chr10	28819075	28862625	30	20725	5.17647058823529
chr10	32594675	32648100	30	40175	3.68421052631579
chr11	3870375	3930550	30	38375	4.4
chr11	60716150	60831025	30	64150	4.32835820895522
chr11	67111175	67218375	30	75800	5.0188679245283
chr12	64992175	65109950	30	89125	4.85082872928177
chr12	123542425	123602625	30	39225	3.0625
chr13	41127325	41202275	30	57000	5.2
chr13	99154300	99228450	30	60325	4.43478260869565
chr13	99848675	99957825	30	81850	5.14864864864865
chr14	22915875	22958050	30	27300	5.6
chr14	61787350	61966375	30	161325	5.68181818181818
chr14	92971850	93057475	30	53375	5.38461538461539
chr14	95923575	95982675	30	37475	4.8695652173913
chr16	89360400	89438700	30	61900	1.69230769230769
chr16	89439175	89491450	30	38775	4.76666666666667
chr17	44193725	44246250	30	39000	4.15789473684211
chr19	19495300	19560625	30	42875	3.82142857142857
chr19	42363150	42464225	30	63975	4.07619047619048
chr2	69781950	69833325	30	33600	5.25
chr2	85041875	85132200	30	60375	4.42666666666667
chr2	99249025	99329700	30	46325	5.66666666666667
chr2	102308650	102375200	30	48325	5.19298245614035
chr2	134926475	135012750	30	45725	5.72972972972973
chr2	161220775	161291125	30	42450	3.7037037037037
chr2	198048275	198140550	30	82075	2.8125
chr2	240133250	240202375	30	46675	4.5
chr20	37427750	37514250	30	51675	5.56043956043956
chr20	47319100	47423475	30	81275	3.76923076923077
chr21	36302950	36365400	30	39250	4.03703703703704
chr21	38737100	38792375	30	41275	1.8695652173913
chr22	37515900	37610325	30	63950	3.33884297520661
chr3	32432175	32510725	30	53025	4.72727272727273
chr3	71051750	71140500	30	59850	3.83333333333333
chr3	151968825	152060300	30	78625	4.1875
chr4	108989725	109086450	30	74475	5.06666666666667
chr5	35777375	35872275	30	67650	3.15
chr5	156567525	156663675	30	68675	5.28571428571429
chr6	15278850	15344900	30	36100	4.75
chr6	24854700	24973900	30	99925	2.8780487804878
chr6	26155225	26235250	30	35750	4.44736842105263
chr6	53144675	53212400	30	50800	4.41666666666667
chr6	112020325	112141350	30	99025	5.61290322580645
chr6	143156275	143242000	30	72625	5.11111111111111
chr7	50237200	50453275	30	105550	4.76923076923077
chr7	130578250	130685950	30	85650	5.47692307692308
chr8	41840000	41880775	30	31225	1.75
chr9	95708725	95833475	30	85700	5.67213114754098
chr9	130644950	130753700	30	70725	5.125
chr1	235448250	235501550	29	37500	3
chr12	96759475	96796225	29	21125	3.26923076923077
chr18	74757275	74860225	29	83725	1.92523364485981
chr2	197978300	198044950	29	40775	5.15384615384615
chr3	186703300	186769225	29	43325	5.25925925925926
chr8	27162825	27277125	29	87325	3.45714285714286
chr1	27917050	27999975	28	55575	5.17460317460317
chr1	65370700	65409075	28	26475	3.88888888888889
chr10	14565275	14651700	28	70975	3.3
chr15	91072100	91147700	28	45075	4.97142857142857
chr16	81822150	81878375	28	38325	5.05882352941176
chr17	1250850	1304325	28	33175	4.73469387755102
chr4	78697700	78749975	28	32700	4.9
chr4	143266900	143331650	28	44325	4
chr8	141578400	141647950	28	39900	5.02857142857143
chr1	22344925	22419850	27	51350	3
chr1	112125125	112209650	27	51850	2.38709677419355
chr12	11876775	11933725	27	25175	4.88888888888889
chr12	68981025	69043225	27	41550	5.19117647058824
chr15	63758700	63828275	27	51325	3.12857142857143
chr15	66052925	66127000	27	33650	4.74666666666667
chr18	60844625	60905650	27	38650	4.95652173913043
chr2	197003425	197079525	27	55325	3.75
chr8	22384175	22468300	27	45800	4.10126582278481
chr9	92015025	92172925	27	129475	4.06666666666667
chr11	266675	337850	26	45675	4.04444444444444
chr11	63599900	63663925	26	40125	4.84931506849315
chr16	364875	412750	26	32950	2.6875
chr17	28025450	28076450	26	28950	3.44827586206897
chr17	46484300	46561700	26	43050	4.7
chr7	43622050	43720225	26	76175	3.04301075268817
chr8	134485675	134553975	26	53775	3.26470588235294
chr9	132742050	132817550	26	58100	2.92857142857143
chr1	25277975	25364925	25	63325	3.75
chr1	198565725	198675100	25	95600	2
chr10	80822650	80879550	25	39600	4.44444444444444
chr11	36396275	36449225	25	30725	4.63265306122449
chr13	114840150	114933575	25	69800	2.83333333333333
chr16	56995825	57082025	25	68500	4.65168539325843
chr19	4049550	4125025	25	39600	4.31578947368421
chr19	15384000	15445575	25	52625	1
chr2	175433350	175524350	25	54200	4.46547314578005
chr3	12986225	13065450	25	64425	3.12857142857143
chr6	157160675	157188600	25	14050	4.04878048780488
chr7	38365175	38413075	25	31225	2.77777777777778
chr9	95853450	95907550	25	38000	2.17647058823529
chr1	8427550	8499825	24	38800	4.11764705882353
chr12	47581700	47632700	24	38575	3.68
chr16	3085775	3157675	24	42575	4.2589928057554
chr16	23858200	23894000	24	24900	3.92307692307692
chr16	68073600	68141575	24	42250	3.75401069518717
chr22	30640800	30724350	24	56150	3.55555555555556
chr22	45054150	45132425	24	39950	4.15
chr4	2834000	2875950	24	29275	2.69047619047619
chr4	6887650	6967400	24	40575	4.51282051282051
chr5	130655775	130734625	24	51800	3.8411214953271
chr6	45387025	45422025	24	23675	4.11764705882353
chr8	144581800	144661700	24	43375	4.19259259259259
chr1	90085625	90138050	23	33925	3.37704918032787
chr13	114789950	114837850	23	32150	4.20289855072464
chr16	74594850	74624175	23	14600	3.8
chr17	73305375	73349475	23	27400	3.9
chr17	75358100	75491925	23	124550	1.47619047619048
chr22	20066650	20126100	23	34000	2.75697211155379
chr3	45979075	46038250	23	43975	3.24271844660194
chr1	171453275	171480450	22	19975	1.65384615384615
chr1	203575225	203655625	22	45675	3.21739130434783
chr10	126285850	126434350	22	137525	1.51401869158878
chr12	852500	892000	22	23975	3.59375
chr12	104849525	104905300	22	45875	0.789915966386555
chr16	28165750	28224225	22	42275	2.86363636363636
chr16	85584925	85627600	22	29950	3.37662337662338
chr17	75825500	75895750	22	38900	3.33884297520661
chr17	76309700	76362850	22	33275	3.34146341463415
chr22	37611700	37713600	22	73525	3.83333333333333
chr3	152086700	152111050	22	16225	2.86666666666667
chr5	56109325	56152700	22	36800	1.42857142857143
chr5	133403525	133490850	22	75200	2.46511627906977
chr6	41924975	41949750	22	17700	3.3
chrX	135690400	135780600	22	61200	2.43555555555556
chr1	23915500	23966525	21	38125	3.59090909090909
chr1	27647875	27696925	21	25075	2.52702702702703
chr1	39649025	39706100	21	31275	3.51456310679612
chr1	156072225	156132450	21	34400	3.03291139240506
chr10	22881275	23004525	21	116550	1.73333333333333
chr14	100678775	100730225	21	29750	2.94117647058824
chr15	31608425	31692175	21	67475	3.4375
chr18	21568875	21624550	21	44975	2.95238095238095
chr6	31758775	31807200	21	27075	3.26315789473684
chr7	27186750	27245800	21	34325	2.875
chr7	104621550	104654400	21	25150	1.64285714285714
chr7	138753300	138804850	21	39975	2.1025641025641
chr8	22297075	22327350	21	21475	2.14634146341463
chr1	19747925	19815450	20	60375	1.21739130434783
chr1	203236400	203299575	20	47350	2.29473684210526
chr1	226819250	226929725	20	102600	0.553191489361702
chr12	31871825	31905700	20	18375	3.19148936170213
chr14	52323725	52358825	20	26475	1.68
chr17	1944275	2005500	20	30500	3.53061224489796
chr2	69840150	69879525	20	33125	2.90909090909091
chr2	106449650	106497025	20	39400	1.32394366197183
chr20	50095175	50160250	20	45150	2.4
chr3	135881200	135917350	20	26375	1.78378378378378
chr3	152060825	152082350	20	12325	3.55555555555556
chr4	26858300	26895275	20	25425	3.16666666666667
chr5	130847725	130888975	20	28425	3.14450867052023
chr5	131728900	131837600	20	96425	2.63783783783784
chr6	149637325	149666075	20	21200	3.28571428571429
chr7	150142175	150213150	20	44350	2.84057971014493
chr8	28194100	28251550	20	30300	3.2
chr9	77698050	77727025	20	21700	2.96969696969697
chr1	27018075	27082175	19	49275	3.28
chr1	65338950	65369225	19	24050	1.95238095238095
chr1	206871300	206918650	19	30950	2
chr10	71076950	71123050	19	29700	3.36
chr11	794550	851200	19	33425	3.30434782608696
chr12	93804950	93843575	19	23625	2.89655172413793
chr13	41534625	41594650	19	53050	1.94285714285714
chr13	77879350	77905875	19	18950	2.55555555555556
chr14	89881425	89916600	19	18775	3.16129032258065
chr17	2689375	2733025	19	25300	2.8
chr17	33537000	33597625	19	39475	2.76470588235294
chr19	18575375	18634025	19	46900	2.25
chr2	25487950	25548275	19	43675	3.05882352941176
chr2	68589075	68618875	19	24500	2.63157894736842
chr2	95686075	95729675	19	29000	3.16
chr2	106349725	106447150	19	83450	1.51923076923077
chr2	225783075	225825100	19	36675	3.11111111111111
chr2	235323175	235409525	19	57350	3.28571428571429
chr20	49125925	49169100	19	34575	1.67857142857143
chr22	26958000	26995275	19	27775	2.38461538461538
chr3	52248850	52326000	19	65150	1.15294117647059
chr4	1157700	1217425	19	33900	3.38317757009346
chr5	130585400	130653250	19	57475	1.8
chr6	41972175	42021925	19	41375	2.63157894736842
chr6	90973350	91007775	19	25050	2.83333333333333
chr7	157128525	157151100	19	17700	1.76744186046512
chr8	66693325	66723650	19	20775	1.18446601941748
chr8	81972925	82025275	19	44650	1.57894736842105
chr9	123630350	123700675	19	61300	2.05882352941176
chr1	154370450	154418025	18	35100	3.04545454545455
chr10	116249275	116288550	18	32800	1.22
chr11	65306900	65363575	18	37625	3.06870229007634
chr11	95918250	95965050	18	32225	2.72727272727273
chr14	21681925	21710700	18	23150	2.20833333333333
chr16	4522775	4568150	18	37275	2
chr16	67561975	67602750	18	27125	2.4
chr17	45769500	45823300	18	46575	0.478527607361963
chr17	55507750	55541075	18	19350	2.96629213483146
chr2	158259075	158310950	18	42625	2.63157894736842
chr22	42303500	42343925	18	24800	1.89473684210526
chr22	47121700	47174550	18	32125	3.05154639175258
chr22	50193400	50251175	18	30050	2.95652173913043
chr3	15306400	15375575	18	62350	1.92592592592593
chr3	18442425	18489700	18	41125	2.86666666666667
chr3	60030100	60068625	18	18750	2.78846153846154
chr5	110558900	110600050	18	29650	2.86363636363636
chr5	139012775	139070625	18	48525	2.03418803418803
chr5	156964775	157003550	18	30175	1.38461538461538
chr8	130992725	131030050	18	30950	2.33333333333333
chr9	139417575	139474025	18	39475	2.62576687116564
chr10	26719300	26779025	17	50400	2.57142857142857
chr10	80997575	81048725	17	30300	2.87445887445887
chr13	41202400	41242850	17	32575	1.7027027027027
chr14	91768575	91886100	17	99300	2.64285714285714
chr14	102274500	102326650	17	47975	0.682926829268293
chr15	60810650	60885675	17	66050	2.08888888888889
chr17	17712450	17760175	17	29275	2.32876712328767
chr17	27249900	27280825	17	20275	2.64516129032258
chr17	38684550	38779875	17	74175	2.63687150837989
chr17	63013625	63054275	17	30825	2.47058823529412
chr19	904200	942275	17	24550	1.48603351955307
chr19	1057000	1114350	17	41525	2.33870967741935
chr19	51608650	51651275	17	28450	2.10526315789474
chr2	42395750	42426875	17	23225	2.89887640449438
chr2	102378325	102400850	17	14825	2
chr2	178100275	178131775	17	23750	1.6
chr2	204568475	204616800	17	41900	1.64285714285714
chr20	35550875	35606600	17	35875	2.77669902912621
chr3	39294350	39326550	17	25075	1.34545454545455
chr3	46965150	47043150	17	64250	1.07532467532468
chr3	107788400	107822100	17	24100	2
chr4	185358700	185383700	17	18100	2.25
chr5	148204775	148240575	17	29725	1.0379746835443
chr5	156670625	156723200	17	43425	1.8974358974359
chr6	7124150	7158975	17	22050	1.87878787878788
chr8	29921525	29967800	17	40375	2.46666666666667
chrX	1569050	1607650	17	28650	2.23255813953488
chrX	19802050	19833225	17	20125	2.66666666666667
chr1	101698425	101779350	16	50425	2.36276849642005
chr10	6595000	6644675	16	45900	0.589285714285714
chr10	73592875	73612675	16	14725	1.73584905660377
chr10	112601200	112647725	16	38800	2
chr11	113928925	113966475	16	32250	2.56
chr14	69402500	69447300	16	37450	1.73913043478261
chr15	67354925	67443575	16	80650	0.925925925925926
chr15	93421675	93470200	16	42125	2.31578947368421
chr16	23508300	23532975	16	15075	2.33333333333333
chr16	50774825	50802425	16	21400	1.08771929824561
chr17	37908125	37959125	16	43875	0.602409638554217
chr19	1236300	1280275	16	35550	1.82022471910112
chr19	56131700	56172500	16	25600	2.46938775510204
chr2	12842150	12877625	16	25750	1.93939393939394
chr2	30443900	30493050	16	43175	0.666666666666667
chr2	68936750	69028925	16	79125	1.3469387755102
chr20	42567050	42598175	16	22725	2.44444444444444
chr20	43593800	43626975	16	28000	1.33333333333333
chr21	36375425	36426175	16	45200	0.727272727272727
chr3	30640225	30735200	16	86100	1.22051282051282
chr3	66522250	66553725	16	22100	2.19417475728155
chr3	71416225	71452825	16	24000	2.27225130890052
chr4	40183600	40261025	16	68400	2.61904761904762
chr4	154398025	154429150	16	26150	2.28571428571429
chr5	49958900	49978225	16	12900	1.93548387096774
chr5	49997525	50023975	16	17575	2.68571428571429
chr5	171566275	171616100	16	45425	1.36
chr6	4008525	4033350	16	17125	2
chr7	38255000	38288175	16	23900	2.34042553191489
chr7	38340700	38362125	16	14225	1.53846153846154
chr8	66734225	66755625	16	17025	1.92307692307692
chr9	33113600	33170975	16	42825	2.44444444444444
chr9	73004300	73037850	16	26400	1.31210191082803
chr9	131641950	131677275	16	26575	1.35593220338983
chr9	134268225	134305800	16	30550	2.23529411764706
chr1	1800750	1831675	15	22475	1.76119402985075
chr1	12180875	12250000	15	54625	1.79735682819383
chr1	145426925	145481550	15	37900	2.07424593967517
chr1	211496950	211529525	15	25300	1.3972602739726
chr10	45453150	45476275	15	15775	2.15189873417722
chr11	1858650	1913950	15	47275	0.875675675675676
chr11	3154000	3192550	15	27100	1.74647887323944
chr11	66034075	66060225	15	17000	2.15602836879433
chr11	68263400	68275925	15	7275	2.25
chr11	121314375	121358775	15	41250	0.722222222222222
chr12	7031100	7081950	15	40450	1.17948717948718
chr12	21791250	21812775	15	14900	2.10810810810811
chr12	113486675	113515075	15	20050	2.16666666666667
chr14	93098725	93148175	15	31875	2.16746411483254
chr17	2495950	2514050	15	12000	1.38983050847458
chr17	76704050	76803675	15	90875	1.66666666666667
chr19	6788650	6807625	15	12700	1.89473684210526
chr19	12885450	12918475	15	23175	2.42718446601942
chr2	20530000	20553325	15	18225	2.20512820512821
chr2	48114075	48135400	15	11575	2.3
chr21	38811750	38836300	15	16275	2.35714285714286
chr5	1479225	1527475	15	35900	2.20338983050847
chr6	36066100	36104350	15	27075	2.04137931034483
chr6	37454975	37489850	15	29550	1.72727272727273
chr6	157095750	157119725	15	14250	1.55244755244755
chr7	130756275	130770250	15	10500	1.34883720930233
chr1	160590850	160662625	14	52525	1.25
chr1	167396125	167489150	14	90925	0.180645161290323
chr10	74031800	74072100	14	22075	2.11111111111111
chr11	63991950	64020900	14	21900	1.22522522522523
chr12	9794700	9841000	14	39600	1.67213114754098
chr12	62650200	62670275	14	16325	0.923076923076923
chr12	104959425	104977450	14	11950	1.7037037037037
chr14	50504600	50571775	14	36850	2.19548872180451
chr14	74189925	74256775	14	49700	1.5609756097561
chr16	88514700	88549450	14	28600	2.02173913043478
chr17	5123175	5146950	14	18600	1.09090909090909
chr17	6913000	6951250	14	25025	1.32484076433121
chr17	37998475	38025025	14	19575	1.72916666666667
chr17	40161750	40179100	14	10050	1.64406779661017
chr17	62126250	62173475	14	31025	1.29032258064516
chr19	2607350	2639625	14	22525	1.70149253731343
chr2	43350750	43408050	14	48025	1.7741935483871
chr2	174812900	174831550	14	12975	1.45454545454545
chr2	214004450	214018225	14	8550	1.55555555555556
chr22	19404375	19422725	14	13425	1.875
chr3	171844600	171862225	14	12475	2.20512820512821
chr3	196350200	196380275	14	23275	1.64705882352941
chr4	84020675	84037775	14	13400	1.05660377358491
chr5	61592225	61615450	14	15325	2.07194244604317
chr6	139445850	139498250	14	46500	1.51515151515152
chr9	137264025	137305525	14	33725	1.71428571428571
chrX	13706125	13722275	14	11825	2.03921568627451
chrX	64886650	64948825	14	55125	2.03448275862069
chr1	36824850	36858125	13	22425	1.80701754385965
chr1	54742375	54769925	13	20825	0.993788819875776
chr10	33395350	33434650	13	35250	1.76923076923077
chr10	81936050	81967200	13	25925	1.92857142857143
chr11	60832625	60892050	13	44900	1.96396396396396
chr11	108084700	108121300	13	32950	0.666666666666667
chr11	128550850	128620175	13	59025	1.89041095890411
chr12	6532550	6580950	13	33100	1.71594202898551
chr12	122210875	122252050	13	33050	1.36082474226804
chr15	55539925	55583225	13	29950	1.48
chr16	3902975	3931875	13	23950	1.62962962962963
chr17	47790250	47842475	13	42175	1.72
chr17	73379200	73403150	13	15300	1.56521739130435
chr17	76107450	76148100	13	34375	1.734375
chr18	9913000	9929725	13	12500	1.22772277227723
chr18	48554550	48569275	13	11800	0.700854700854701
chr18	60944925	60990375	13	33425	1.68888888888889
chr19	1834950	1865975	13	24275	1.53086419753086
chr2	7046675	7069775	13	17975	1.23404255319149
chr2	28612100	28637450	13	21675	1.11392405063291
chr2	37868575	37900350	13	28425	1.21951219512195
chr2	64862875	64887050	13	18225	0.705357142857143
chr2	97189425	97213450	13	19200	1.61764705882353
chr2	233962350	233984700	13	17725	1.09333333333333
chr20	1626100	1659725	13	28525	1.46
chr20	50012925	50049250	13	27600	0.714893617021277
chr21	32523350	32568350	13	28000	1.90557939914163
chr21	36254475	36266925	13	8800	1.78723404255319
chr22	39127175	39157700	13	26025	1.71830985915493
chr3	71459025	71511125	13	42550	1.5360824742268
chr4	765575	793375	13	14475	1.51587301587302
chr5	53812850	53830425	13	12125	1.55932203389831
chr5	96264275	96282550	13	12050	1.29411764705882
chr6	13678025	13705200	13	19175	1.92
chr6	35629900	35657350	13	21950	1.95
chr6	130523900	130546250	13	17475	0.896551724137931
chr6	149785575	149820025	13	25850	1.19230769230769
chr7	55613000	55642650	13	25425	0.830769230769231
chr7	99806000	99824600	13	15300	1.55555555555556
chr8	26167050	26189825	13	16150	1.67241379310345
chr8	134568475	134588500	13	17175	0.888888888888889
chr8	145000650	145055450	13	49325	1.19327731092437
chrX	78389150	78441100	13	39700	1.97619047619048
chr1	27881000	27904675	12	19750	0.946236559139785
chr1	113159725	113180875	12	18325	0.68
chr10	33226175	33249350	12	18875	1.27710843373494
chr11	6740825	6770775	12	24700	0.717086834733894
chr11	46351125	46389875	12	33450	0.486646884272997
chr11	88057625	88073325	12	11425	1.51111111111111
chr11	122584550	122623300	12	28025	0.833333333333333
chr12	54777175	54788475	12	8700	1.44444444444444
chr12	123352400	123387025	12	31975	0.779661016949153
chr14	65162875	65204600	12	36350	1.66666666666667
chr14	70129150	70155325	12	17075	1.19230769230769
chr14	91687150	91724725	12	30900	1.65957446808511
chr14	98630275	98680450	12	45725	1.4
chr15	38822300	38859350	12	32575	0.923076923076923
chr15	89671600	89687725	12	11875	0.916666666666667
chr16	71927700	71944250	12	13825	1.15151515151515
chr17	37023725	37071925	12	42000	1.4
chr17	72762950	72788125	12	16050	1.66153846153846
chr19	18384425	18422325	12	24825	1.37037037037037
chr19	42699375	42726950	12	22225	0.885572139303483
chr2	62421750	62450550	12	22625	1.35384615384615
chr2	114642750	114669325	12	22700	0.540540540540541
chr2	197089425	197141975	12	33975	1.38129496402878
chr20	3868300	3889075	12	17450	1.13636363636364
chr22	23554100	23594275	12	35225	0.568181818181818
chr22	45554525	45576700	12	16325	1.66666666666667
chr3	31571925	31593075	12	14100	1.51351351351351
chr3	128497625	128526375	12	21025	1.53
chr4	38654450	38689925	12	27200	1.26
chr5	55385100	55404525	12	15975	0.742268041237113
chr5	56495050	56507275	12	9550	1.12
chr5	133544925	133563525	12	13750	1.1
chr5	133858875	133895700	12	26550	1.48514851485149
chr5	150438225	150480225	12	30700	1.45205479452055
chr5	151149075	151164975	12	11325	1.34939759036145
chr6	76307375	76324950	12	12500	1.57142857142857
chr6	122783400	122793900	12	7075	1.42857142857143
chr7	50454550	50486175	12	23975	1.03954802259887
chr7	130689225	130720175	12	26700	0.521739130434783
chr7	130772125	130796750	12	20425	1.375
chr8	38209700	38229575	12	15850	0.758169934640523
chr9	116319825	116356825	12	25675	1.64102564102564
chr1	42121700	42153300	11	25625	0.760869565217391
chr1	46142800	46155275	11	8225	1.13207547169811
chr1	66793950	66826400	11	30200	0.315789473684211
chr1	161143000	161175775	11	24650	1.24137931034483
chr1	205242450	205267825	11	20125	1.16666666666667
chr1	223898600	223922200	11	17050	1.1875
chr1	235089750	235123950	11	23000	1.01395348837209
chr10	80883225	80912000	11	23550	0.391304347826087
chr11	6420325	6441600	11	18225	1.16129032258065
chr11	71736400	71755675	11	15150	1.18095238095238
chr11	117839775	117900575	11	44875	1.15613825983313
chr12	909800	923275	11	10875	1.06666666666667
chr12	57016500	57040725	11	15800	1.475
chr12	76941350	76954450	11	9250	1.42857142857143
chr12	133038775	133055775	11	10950	1.41666666666667
chr13	99125725	99145000	11	15025	1.40740740740741
chr16	50293175	50326400	11	29900	1.33333333333333
chr16	53088200	53106225	11	11650	1.31481481481481
chr17	72453475	72477700	11	21350	1.35714285714286
chr17	74475650	74499200	11	18125	1.08571428571429
chr18	48708525	48725525	11	12975	1.10714285714286
chr18	67599725	67627375	11	25375	0.380952380952381
chr19	5946300	5980025	11	30475	0.248847926267281
chr19	18521350	18553575	11	25275	1.17647058823529
chr19	39137650	39190775	11	47550	0.379310344827586
chr19	39817600	39837050	11	15725	1.01030927835052
chr2	96802975	96831500	11	23575	1.05263157894737
chr2	109224425	109254075	11	26850	0.777777777777778
chr2	233923300	233959650	11	33625	0.64
chr2	242237800	242251475	11	8975	1.33928571428571
chr2	242796000	242828675	11	22750	0.965986394557823
chr20	2081650	2096750	11	9675	1.10526315789474
chr20	30292125	30312275	11	17025	1.08695652173913
chr20	61544475	61572575	11	21875	1.17948717948718
chr21	46493100	46517625	11	18000	1.43589743589744
chr22	36719675	36785100	11	62325	1.02857142857143
chr22	43325025	43336750	11	9350	0.634146341463415
chr4	48114050	48143025	11	24800	0.980392156862745
chr4	78770325	78786950	11	11950	1.06666666666667
chr4	154434000	154467175	11	28075	1.04545454545455
chr5	67543175	67587100	11	37825	0.529411764705882
chr5	98255425	98273550	11	12575	1.13333333333333
chr5	169679650	169741975	11	53550	0.92156862745098
chr5	175955250	175983350	11	22625	1.10909090909091
chr5	176782125	176806700	11	20975	1.09803921568627
chr6	32140650	32165525	11	20375	1.1864406779661
chr6	119206575	119224575	11	13775	0.666666666666667
chr6	137534550	137557025	11	17100	1.27927927927928
chr6	154539000	154574500	11	27675	1.33333333333333
chr1	9760825	9794175	10	26500	0.695652173913043
chr1	21646000	21673325	10	23525	1
chr1	29068950	29084900	10	13525	0.639175257731959
chr1	38460150	38480650	10	16725	0.87378640776699
chr1	169644875	169681575	10	33000	0.838709677419355
chr1	198125100	198153075	10	25625	1.21052631578947
chr10	8084025	8114425	10	27550	1.20833333333333
chr10	43882950	43906200	10	19900	0.830188679245283
chr10	63790925	63822850	10	26225	1.03061224489796
chr10	73826800	73850650	10	21600	0.864864864864865
chr10	74001750	74024700	10	20575	1.16129032258065
chr10	86112175	86122225	10	7050	1.08333333333333
chr10	111790275	111800925	10	6750	1.17391304347826
chr10	124892175	124921725	10	22875	1.13461538461538
chr11	72443250	72464900	10	18925	0.756756756756757
chr11	102276750	102297125	10	17150	0.909090909090909
chr11	118739175	118771775	10	29850	0.48780487804878
chr11	122708775	122724850	10	13800	0.415094339622642
chr12	48191250	48232400	10	38950	0.192307692307692
chr12	55360400	55387200	10	24725	0.814814814814815
chr12	108949150	108967375	10	15400	0.653846153846154
chr12	110429375	110453650	10	15900	1.14285714285714
chr13	48805300	48818825	10	11150	1.24137931034483
chr14	61966500	61998900	10	26175	0.928571428571429
chr14	69237200	69264475	10	21725	0.962025316455696
chr14	103850625	103870925	10	14475	1.02222222222222
chr15	31546600	31567500	10	15800	0.96078431372549
chr16	11649075	11682850	10	30050	1.09333333333333
chr16	17450250	17478750	10	23575	0.938271604938272
chr16	57677125	57692575	10	13225	0.637931034482759
chr16	87517775	87531025	10	10450	1.26923076923077
chr16	88745400	88774800	10	22225	1.11340206185567
chr18	56349150	56366475	10	13200	0.857142857142857
chr19	2039175	2065025	10	22700	0.85
chr19	10510675	10544475	10	28800	0.542955326460481
chr19	10851925	10881325	10	23075	0.70440251572327
chr19	17214950	17228350	10	9275	1.20661157024793
chr19	18942100	18961225	10	16375	0.607142857142857
chr19	39880000	39906325	10	20775	0.638190954773869
chr19	41846575	41871250	10	18450	1.10756972111554
chr19	48746900	48764100	10	15175	0.216867469879518
chr19	49125650	49153300	10	20850	1.11347517730496
chr2	191870475	191895975	10	19750	1.26829268292683
chr2	240237125	240253700	10	12850	1.12903225806452
chr20	31140750	31175150	10	29850	0.804979253112033
chr20	43655000	43666650	10	6775	1.23076923076923
chr21	43817950	43847850	10	24825	0.91566265060241
chr22	40439175	40454875	10	12750	1.27058823529412
chr3	46389600	46418400	10	22375	0.930232558139535
chr5	176852000	176876925	10	21900	0.444444444444444
chr6	35680300	35705850	10	20550	0.85140562248996
chr6	106530525	106556375	10	22925	1.2
chr6	108029800	108071975	10	29925	1.08256880733945
chr6	159514500	159540975	10	20100	0.702127659574468
chr7	143068450	143088050	10	16250	0.571428571428571
chr8	128190875	128214300	10	15050	1.24137931034483
chrX	38660075	38679100	10	13450	1.18518518518519
chrX	39940475	39954925	10	12000	1
chrX	48767475	48804050	10	28350	1.20588235294118
chrX	78197950	78208925	10	8950	1.04
chr1	9735850	9753050	9	14800	0.4375
chr1	14074800	14093100	9	16050	0.273092369477912
chr1	15726350	15754250	9	24300	0.474820143884892
chr1	25222750	25262125	9	37100	0.808510638297872
chr1	29240050	29262775	9	20350	1.01408450704225
chr1	54512950	54521450	9	6300	1.04347826086957
chr1	110879000	110892025	9	10400	0.54251012145749
chr1	118147425	118159975	9	10350	0.764705882352941
chr1	154907675	154936425	9	22500	0.90272373540856
chr1	230278525	230287100	9	7100	0.474576271186441
chr1	236021950	236043375	9	15700	0.808823529411765
chr10	30776425	30795500	9	15175	0.958333333333333
chr10	65015800	65026275	9	8650	0.857142857142857
chr10	89624375	89635075	9	8075	0.983050847457627
chr10	111810500	111849975	9	33975	0.769736842105263
chr10	134349275	134370225	9	15850	0.780748663101604
chr11	3932300	3943275	9	7800	0.973684210526316
chr11	73701900	73733400	9	27275	0.869565217391304
chr11	102182450	102199400	9	15500	1
chr11	118638500	118661225	9	19050	0.625
chr12	4377300	4404350	9	25000	0.327272727272727
chr12	6873025	6906175	9	27550	0.518518518518518
chr12	14535900	14572275	9	33875	0.411764705882353
chr12	46112875	46120150	9	6075	0.823529411764706
chr12	50898225	50929075	9	22275	1.04504504504505
chr12	108689025	108711225	9	18525	0.626436781609195
chr13	47166075	47176075	9	8425	0.72
chr13	99997325	100041125	9	41050	0.470588235294118
chr14	64318950	64338250	9	16375	0.576271186440678
chr14	64962875	64979775	9	14225	0.551724137931034
chr14	77488300	77513475	9	23025	0.390804597701149
chr15	70375950	70395575	9	17100	0.704761904761905
chr15	72512375	72525575	9	10675	0.757575757575758
chr15	74707575	74727900	9	16725	0.59504132231405
chr15	77284950	77319650	9	33025	0.303030303030303
chr15	78324100	78370800	9	44700	0.415094339622642
chr15	89163900	89204525	9	38575	0.421052631578947
chr15	92392600	92411975	9	16850	0.321428571428571
chr16	1575200	1599425	9	20325	0.697247706422018
chr16	2517075	2526875	9	7900	0.628571428571429
chr16	27324050	27342675	9	16825	0.666666666666667
chr16	79626175	79637050	9	8875	0.837209302325581
chr17	7374850	7394325	9	14200	1.03553299492386
chr17	20931850	20947975	9	12550	0.91044776119403
chr17	38459475	38511875	9	47800	0.708661417322835
chr17	54669700	54682750	9	11750	0.4
chr19	16245175	16267100	9	20075	1.03571428571429
chr2	46761200	46780000	9	15825	0.580645161290323
chr2	54783950	54835725	9	49025	0.4
chr2	101912250	101930200	9	16375	0.417910447761194
chr2	162016025	162028300	9	10675	0.727272727272727
chr2	237444075	237464925	9	17950	0.528301886792453
chr20	30249100	30275750	9	23850	0.504854368932039
chr20	30278375	30290150	9	8100	0.859259259259259
chr20	31092650	31136675	9	38925	0.818181818181818
chr21	34600900	34622450	9	18875	0.447761194029851
chr3	50635975	50675825	9	37250	0.75
chr3	56807375	56837000	9	27375	0.625
chr3	108537025	108567550	9	25100	0.455555555555556
chr3	112208450	112219825	9	9550	0.454545454545455
chr3	114024125	114037775	9	9675	1.02857142857143
chr4	13540175	13551150	9	8700	0.666666666666667
chr5	39145825	39198475	9	49825	0.533333333333333
chr5	55343500	55357925	9	11725	0.934579439252336
chr5	55438100	55458350	9	16350	0.72992700729927
chr5	118712425	118726925	9	11475	0.666666666666667
chr6	32802950	32827175	9	21825	0.36
chr6	33038775	33049775	9	8125	0.777777777777778
chr6	37136500	37158400	9	18350	0.382022471910112
chr6	42331525	42349625	9	13750	0.947368421052632
chr6	128212625	128226550	9	11700	1.04
chr6	159209300	159241325	9	29475	0.214574898785425
chr7	5717250	5743100	9	23925	0.875
chr7	26224700	26238650	9	12250	0.857142857142857
chr7	48122700	48142525	9	17425	0.564102564102564
chr9	86313450	86324250	9	7825	1.02608695652174
chr9	117120375	117161350	9	39325	0.696969696969697
chr9	127019425	127034375	9	12450	0.4
chr9	132621275	132660800	9	32650	0.686567164179104
chrX	2608300	2633550	9	22000	0.888888888888889
chrX	128888300	128923925	9	28775	0.857142857142857
chr1	16170200	16179650	8	7025	0.662162162162162
chr1	27742725	27766475	8	21275	0.345549738219895
chr1	31526300	31538150	8	10050	0.611111111111111
chr1	32711300	32742475	8	28500	0.8125
chr1	36613725	36634450	8	17150	0.579710144927536
chr1	92006675	92027675	8	17825	0.811594202898551
chr1	93415425	93434325	8	14425	0.8
chr1	100897000	100921800	8	23000	0.393939393939394
chr1	117542725	117552900	8	8350	0.677966101694915
chr1	154296675	154322125	8	21775	0.690265486725664
chr1	183438825	183451400	8	9450	0.721311475409836
chr10	51564625	51577925	8	11975	0.533333333333333
chr10	90746200	90763525	8	15350	0.571428571428571
chr10	126832450	126842600	8	8900	0.296296296296296
chr11	44612125	44645750	8	26500	0.743119266055046
chr11	65834050	65857025	8	18475	0.584905660377358
chr11	113999375	114011075	8	8650	0.622516556291391
chr11	118203675	118224325	8	18325	0.568093385214008
chr11	128329550	128399350	8	67650	0.470588235294118
chr12	770275	786875	8	11275	0.824858757062147
chr12	9902950	9921975	8	14250	0.721030042918455
chr12	46648350	46665950	8	15900	0.259259259259259
chr12	102214925	102225500	8	8725	0.696969696969697
chr14	60625350	60633700	8	6150	0.680412371134021
chr14	70076500	70106900	8	28800	0.1419624217119
chr14	100515600	100580850	8	56250	0.682926829268293
chr15	29225775	29250550	8	20425	0.666666666666667
chr15	68112625	68134125	8	15475	0.648148148148148
chr15	81572400	81610900	8	33375	0.458333333333333
chr16	11874625	11894675	8	16550	0.567685589519651
chr16	27236500	27258450	8	20275	0.833333333333333
chr16	89491550	89523300	8	27725	0.771513353115727
chr17	7474600	7489375	8	12550	0.789115646258503
chr17	43367150	43399675	8	28475	0.673469387755102
chr17	44253400	44276575	8	19750	0.457142857142857
chr17	62488300	62505800	8	13575	0.548736462093863
chr17	73355700	73366275	8	8725	0.722222222222222
chr18	72915800	72932000	8	12700	0.755555555555556
chr19	10209450	10230975	8	20050	0.210526315789474
chr19	14472500	14499925	8	25500	0.571428571428571
chr19	34661500	34680625	8	16200	0.333333333333333
chr19	42048500	42072175	8	20925	0.652482269503546
chr19	45248050	45264875	8	14550	0.810810810810811
chr19	45589800	45603700	8	11550	0.636363636363636
chr19	47119325	47129900	8	9275	0.5
chr19	54368550	54387275	8	16675	0.329268292682927
chr19	56616025	56626700	8	9250	0.441176470588235
chr2	38917050	38930000	8	10950	0.666666666666667
chr2	98326200	98350850	8	22675	0.39047619047619
chr2	135164000	135170500	8	4950	0.645161290322581
chr2	145261675	145278600	8	14925	0.425
chr2	174799750	174809325	8	7575	0.739130434782609
chr2	182319150	182338825	8	17350	0.8
chr20	3775450	3802575	8	24900	0.448
chr20	31054550	31074675	8	16875	0.619047619047619
chr20	56974475	56984800	8	8650	0.592592592592593
chr22	31666700	31693450	8	24850	0.430769230769231
chr22	46438775	46455375	8	13325	0.497512437810945
chr3	5047850	5063850	8	12925	0.56
chr3	33083400	33107050	8	21225	0.75
chr3	122279700	122289500	8	7675	0.535714285714286
chr3	140948650	140959475	8	8300	0.785714285714286
chr3	176855425	176870225	8	11500	0.823529411764706
chr3	195257250	195283425	8	22475	0.428571428571429
chr3	195618475	195637625	8	16125	0.426666666666667
chr4	143483425	143492350	8	7575	0.444444444444444
chr5	66491400	66519650	8	19275	0.773946360153257
chr5	118634650	118709600	8	71525	0.576642335766423
chr5	134725725	134736075	8	8225	0.420289855072464
chr5	140974750	140999500	8	22050	0.518518518518518
chr5	142349175	142364025	8	12550	0.280701754385965
chr6	30173950	30183300	8	7125	0.675675675675676
chr6	34202800	34218150	8	11375	0.612244897959184
chr6	35551375	35574775	8	21750	0.485436893203884
chr6	35996025	36003300	8	5200	0.808510638297872
chr6	151705325	151718875	8	10850	0.643776824034335
chr7	104673075	104682050	8	7350	0.793103448275862
chr7	142416375	142431200	8	12275	0.833333333333333
chr7	150247700	150269600	8	18250	0.493150684931507
chr7	158593150	158620950	8	24625	0.461538461538462
chr8	101313425	101328550	8	11225	0.711711711711712
chr8	126931800	126966225	8	29650	0.75
chr9	100742875	100756475	8	10650	0.820809248554913
chr9	117681700	117694500	8	10975	0.422764227642276
chr9	134529800	134557975	8	23650	0.60377358490566
chr9	135987400	136025500	8	35675	0.32258064516129
chr9	139735775	139745250	8	7775	0.692307692307692
chrX	15765150	15780200	8	12950	0.733333333333333
chrX	153575475	153603875	8	25425	0.679611650485437
chr1	2157825	2193325	7	31525	0.341463414634146
chr1	33113050	33121750	7	7200	0.439024390243902
chr1	40497950	40533175	7	32400	0.32
chr1	43394375	43426125	7	30150	0.222222222222222
chr1	65412625	65433925	7	19300	0.232835820895522
chr1	78434050	78444625	7	9200	0.516129032258065
chr1	93438075	93448375	7	9100	0.5
chr1	111413025	111442125	7	26300	0.484848484848485
chr1	156449725	156479825	7	27475	0.425531914893617
chr1	161029200	161042275	7	12175	0.413793103448276
chr1	206855775	206869450	7	10750	0.480874316939891
chr1	207077900	207106925	7	26925	0.5
chr1	209920425	209951200	7	28375	0.263888888888889
chr10	3797925	3809275	7	10300	0.285714285714286
chr10	70845750	70856950	7	10150	0.37037037037037
chr10	74074100	74101025	7	22850	0.403292181069959
chr10	121251375	121267525	7	13675	0.514285714285714
chr11	48049650	48058525	7	7675	0.487179487179487
chr11	118171875	118193825	7	21225	0.428571428571429
chr12	53589825	53620900	7	27875	0.5
chr12	56318075	56336825	7	16550	0.585365853658537
chr12	129294100	129309550	7	13550	0.23469387755102
chr13	48972300	48985650	7	12300	0.292682926829268
chr13	100147500	100160350	7	11300	0.554455445544555
chr14	62162900	62171825	7	7100	0.564102564102564
chr14	71106875	71134850	7	24125	0.40506329113924
chr15	63480700	63498325	7	15750	0.521739130434783
chr15	64381375	64390725	7	7875	0.517241379310345
chr15	74674600	74698325	7	19275	0.441025641025641
chr16	11757100	11777975	7	18650	0.357615894039735
chr16	25019875	25032150	7	10900	0.555555555555556
chr16	27205675	27217100	7	10150	0.257575757575758
chr16	53478575	53501125	7	21475	0.373983739837398
chr17	6552750	6559675	7	5725	0.371428571428571
chr17	16974225	16979600	7	4350	0.53968253968254
chr18	3446500	3460075	7	11750	0.569230769230769
chr19	3052675	3066275	7	11350	0.398523985239852
chr19	10619075	10635325	7	14650	0.4
chr19	13943750	13962725	7	17575	0.123076923076923
chr19	36386850	36403200	7	13875	0.411764705882353
chr19	41102575	41121500	7	17750	0.217391304347826
chr19	54871400	54891725	7	18525	0.365079365079365
chr2	99117850	99135300	7	15975	0.276923076923077
chr2	128611925	128617850	7	4725	0.533333333333333
chr2	143913775	143920450	7	5275	0.512820512820513
chr2	203533675	203540425	7	5450	0.526315789473684
chr2	231275300	231292075	7	15225	0.225806451612903
chr2	240205950	240227200	7	19825	0.45360824742268
chr20	24965225	24976150	7	9050	0.423529411764706
chr20	43512775	43529775	7	14875	0.441558441558442
chr20	57224100	57241000	7	14250	0.366197183098592
chr20	62258800	62274700	7	13850	0.496124031007752
chr21	45429650	45446875	7	15325	0.375
chr21	45711900	45725300	7	11825	0.350515463917526
chr22	20898050	20936550	7	31600	0.46046511627907
chr3	4789775	4797575	7	6525	0.516129032258065
chr3	53192550	53209175	7	14250	0.559440559440559
chr4	914950	928225	7	10975	0.376681614349776
chr4	2786900	2823025	7	33825	0.120300751879699
chr4	90200025	90230075	7	28575	0.242424242424242
chr5	40672400	40690975	7	16700	0.240963855421687
chr5	42985925	42997025	7	10000	0.521739130434783
chr5	55278425	55290400	7	9800	0.446153846153846
chr5	96138250	96146775	7	6875	0.566929133858268
chr5	138628475	138648725	7	18475	0.284023668639053
chr5	154158625	154168250	7	8000	0.387096774193548
chr5	176722250	176740375	7	16675	0.1875
chr6	109323300	109337000	7	12075	0.28
chr6	112153325	112196175	7	40425	0.227642276422764
chr6	126148800	126157000	7	7300	0.425531914893617
chr6	160146125	160156750	7	8525	0.495726495726496
chr6	160389400	160407200	7	15800	0.584070796460177
chr7	44653600	44682125	7	25425	0.32
chr7	98970225	98984425	7	12650	0.406779661016949
chr7	102052850	102077075	7	20800	0.38961038961039
chr7	115851300	115865800	7	13025	0.444444444444444
chr7	130732425	130748150	7	13850	0.4
chr8	23069675	23085750	7	14650	0.515151515151515
chr8	37727800	37742375	7	13600	0.195121951219512
chr8	48509925	48517975	7	7575	0.123456790123457
chr8	67571800	67582700	7	9000	0.506172839506173
chr8	128744175	128754700	7	8825	0.580645161290323
chr8	134055150	134095325	7	37650	0.558922558922559
chr9	101865750	101894725	7	22350	0.543689320388349
chr9	127044025	127062725	7	14850	0.588888888888889
chr9	138776575	138783375	7	6100	0.4
chrX	40004675	40015400	7	8525	0.425925925925926
chrX	153951700	153969450	7	16000	0.416666666666667
chr1	2424125	2433375	6	8200	0.342857142857143
chr1	25869625	25900475	6	28600	0.243243243243243
chr1	32386200	32412475	6	24950	0.230769230769231
chr1	89587325	89595800	6	7975	0.195121951219512
chr1	89660150	89667550	6	6900	0.161290322580645
chr1	89732625	89746975	6	13025	0.2
chr1	93812400	93817975	6	4850	0.271186440677966
chr1	161734650	161744775	6	8250	0.333333333333333
chr1	192540300	192548875	6	7875	0.172661870503597
chr1	197877750	197890875	6	11125	0.35632183908046
chr1	226058550	226071950	6	12050	0.242990654205607
chr1	249109750	249122000	6	11075	0.259887005649718
chr10	5848650	5858925	6	8550	0.378600823045267
chr10	64893200	64896975	6	3350	0.380952380952381
chr10	104152850	104160525	6	6850	0.32183908045977
chr10	121041975	121053850	6	10675	0.285714285714286
chr11	5709250	5717700	6	7725	0.210526315789474
chr11	14339275	14343200	6	3275	0.27027027027027
chr11	35212300	35217975	6	5050	0.254545454545455
chr11	62304775	62328775	6	22550	0.358974358974359
chr11	68229025	68241800	6	11875	0.297872340425532
chr11	85752425	85761150	6	8225	0.35
chr11	122533850	122549450	6	14875	0.12
chr12	746925	755200	6	7200	0.326530612244898
chr12	32111075	32125075	6	12225	0.288135593220339
chr12	40008925	40018725	6	8500	0.246575342465753
chr12	52948075	52954825	6	5800	0.36144578313253
chr12	53398850	53406075	6	6250	0.363636363636364
chr12	104321225	104330925	6	8175	0.377358490566038
chr12	122062600	122077150	6	12350	0.281786941580756
chr12	124977350	124986875	6	9000	0.112
chr13	49060450	49072350	6	10325	0.304054054054054
chr14	22958100	23048525	6	82000	0.324689966178129
chr14	53201850	53213550	6	10600	0.295081967213115
chr15	40383975	40402050	6	17050	0.11063829787234
chr15	44953275	44977050	6	23125	0.212121212121212
chr15	90930700	90939600	6	7525	0.375838926174497
chr16	9032725	9058700	6	23225	0.273458445040214
chr16	16042425	16058900	6	14800	0.21
chr16	57561975	57579525	6	15525	0.270462633451957
chr16	66581075	66592050	6	10425	0.0816326530612245
chr16	68297125	68327625	6	28825	0.236220472440945
chr16	86015575	86023175	6	6825	0.347826086956522
chr16	89785425	89800625	6	12850	0.32398753894081
chr17	3858150	3870625	6	10750	0.285714285714286
chr17	7231000	7244500	6	11775	0.384
chr17	7736450	7749325	6	11950	0.291666666666667
chr17	46018225	46024750	6	5675	0.207792207792208
chr17	46617250	46626875	6	8975	0.34375
chr17	62082700	62105125	6	21525	0.105263157894737
chr17	76373875	76387475	6	12625	0.202247191011236
chr18	3244975	3270950	6	23025	0.309090909090909
chr18	29612275	29624950	6	10850	0.385964912280702
chr19	5617550	5633075	6	12825	0.313253012048193
chr19	16433175	16455400	6	20300	0.34
chr19	17443575	17449875	6	5450	0.275862068965517
chr19	42779300	42791275	6	10650	0.321428571428571
chr19	50430100	50437175	6	6350	0.36144578313253
chr19	51865475	51880200	6	13425	0.273684210526316
chr2	7863675	7873200	6	8975	0.179487179487179
chr2	8609600	8631700	6	20875	0.113207547169811
chr2	38812750	38829600	6	16200	0.234375
chr2	47166600	47177000	6	8925	0.231578947368421
chr2	98355675	98365450	6	9200	0.126315789473684
chr2	103032225	103042800	6	9175	0.340425531914894
chr2	135043725	135054000	6	9125	0.345679012345679
chr2	191746575	191757050	6	9775	0.30188679245283
chr2	216973025	216982550	6	8325	0.341463414634146
chr2	220038750	220048000	6	7925	0.383333333333333
chr2	231575950	231589975	6	12300	0.312757201646091
chr2	232387400	232396850	6	8675	0.164179104477612
chr2	242033400	242052750	6	17925	0.253807106598985
chr20	47424400	47444225	6	18950	0.25
chr20	52188725	52208950	6	19550	0.0657894736842105
chr21	26932625	26942325	6	8825	0.2
chr21	34575075	34591675	6	13850	0.387096774193548
chr21	35390500	35397475	6	6375	0.188034188034188
chr22	39629525	39642250	6	11775	0.133333333333333
chr22	40778350	40784575	6	5625	0.363636363636364
chr22	42252325	42261975	6	8125	0.380281690140845
chr3	9433000	9447800	6	12350	0.38728323699422
chr3	41253900	41259250	6	4675	0.272727272727273
chr3	119768025	119772300	6	3500	0.352941176470588
chr3	152159825	152165725	6	4850	0.354838709677419
chr4	2476900	2491250	6	13400	0.344827586206897
chr4	54921950	54932275	6	8350	0.38
chr5	43034025	43045550	6	9925	0.373983739837398
chr5	67532550	67541500	6	8250	0.203389830508475
chr5	79498625	79510425	6	10400	0.34965034965035
chr5	96210200	96222600	6	11300	0.380952380952381
chr5	102094950	102102350	6	6575	0.30379746835443
chr5	171427350	171433200	6	4950	0.363636363636364
chr6	30702425	30713050	6	9500	0.172413793103448
chr6	31534000	31566725	6	30850	0.263157894736842
chr6	33278425	33292500	6	12325	0.37037037037037
chr6	35264675	35285850	6	19250	0.303030303030303
chr6	44221925	44234600	6	11325	0.229007633587786
chr6	90812825	90821650	6	7375	0.341880341880342
chr7	76955425	76961650	6	5400	0.205479452054795
chr7	104656075	104671700	6	14925	0.113821138211382
chr8	8186975	8208250	6	20025	0.238095238095238
chr8	11715150	11726550	6	9875	0.333333333333333
chr8	19365975	19375850	6	8975	0.266666666666667
chr8	37746025	37758625	6	11025	0.28169014084507
chr8	61858125	61863625	6	4675	0.368421052631579
chr8	101936425	101962550	6	25550	0.101123595505618
chr9	75763375	75774450	6	10400	0.228571428571429
chr9	117655425	117673900	6	17075	0.338983050847458
chr9	130527675	130551100	6	21225	0.274193548387097
chrX	1775550	1782550	6	6200	0.238805970149254
chr1	2219025	2237450	5	17275	0.20625
chr1	19248250	19285175	5	35125	0.167539267015707
chr1	45264575	45280975	5	15325	0.212290502793296
chr1	53095800	53107975	5	11300	0.125
chr1	87794750	87802300	5	6800	0.222222222222222
chr1	92939100	92954350	5	14200	0.176100628930818
chr1	110035825	110053425	5	16500	0.196969696969697
chr1	111727825	111749250	5	21075	0.150537634408602
chr1	111989200	111998300	5	7850	0.193181818181818
chr1	144532800	144540450	5	7050	0.144927536231884
chr1	144924850	144937675	5	11700	0.171428571428571
chr1	145713175	145719000	5	5175	0.197802197802198
chr1	150973850	150984175	5	9825	0.134453781512605
chr1	154969700	154991925	5	21225	0.0769230769230769
chr1	200976975	200996650	5	18325	0.0837520938023451
chr1	207222400	207227750	5	4800	0.233009708737864
chr1	221879025	221890125	5	10425	0.153005464480874
chr10	25170275	25178400	5	7425	0.17741935483871
chr10	35746950	35753425	5	5650	0.228571428571429
chr10	71576250	71582575	5	5825	0.229508196721311
chr10	73482650	73537175	5	53475	0.0339379754242247
chr10	105664450	105679100	5	13750	0.201117318435754
chr10	111966450	111975800	5	8800	0.166666666666667
chr11	1769525	1786100	5	15375	0.14070351758794
chr11	66004700	66012475	5	7275	0.128205128205128
chr11	114026800	114059100	5	29600	0.198439241917503
chr11	122560175	122572600	5	11850	0.100719424460432
chr12	54890900	54896975	5	5600	0.161290322580645
chr12	57069400	57081725	5	11700	0.123711340206186
chr12	92498900	92505675	5	6450	0.109090909090909
chr12	109015025	109033500	5	17600	0.0967741935483871
chr12	120661775	120682100	5	19325	0.121457489878543
chr12	122514825	122530650	5	14850	0.200716845878136
chr12	133063050	133084900	5	20200	0.224622030237581
chr13	24823300	24856075	5	32200	0.109090909090909
chr13	33102775	33112450	5	8825	0.228571428571429
chr14	24894550	24902025	5	6775	0.176470588235294
chr14	91966600	91975750	5	8075	0.230769230769231
chr14	105939000	105959000	5	18075	0.151515151515152
chr15	45004875	45031400	5	25125	0.190735694822888
chr15	60680800	60691950	5	10150	0.147826086956522
chr15	74212000	74220925	5	8300	0.224489795918367
chr15	86241650	86253950	5	11425	0.216216216216216
chr16	4708700	4716750	5	7425	0.152777777777778
chr16	9183725	9209025	5	23175	0.227722772277228
chr16	21516900	21525925	5	7750	0.209677419354839
chr16	68267550	68274400	5	6100	0.188679245283019
chr16	81498900	81508775	5	9250	0.170212765957447
chr17	7252300	7258775	5	6025	0.217391304347826
chr17	8841675	8870450	5	27050	0.148571428571429
chr17	17651475	17662650	5	10350	0.102325581395349
chr17	29632750	29650050	5	15800	0.189134808853119
chr17	34901650	34910650	5	8225	0.232558139534884
chr17	36878975	36891925	5	11475	0.201492537313433
chr17	56400775	56427425	5	24825	0.129032258064516
chr17	57913675	57927300	5	12950	0.188235294117647
chr17	66306150	66313925	5	6875	0.194444444444444
chr17	80184750	80201625	5	15475	0.21656050955414
chr18	2954100	2986250	5	31125	0.0566801619433198
chr18	9101425	9123275	5	20675	0.115869017632242
chr19	1025850	1033675	5	7425	0.206896551724138
chr19	1035175	1043300	5	7600	0.139240506329114
chr19	8626400	8646325	5	18100	0.218604651162791
chr19	14088775	14101075	5	11750	0.155440414507772
chr19	45577700	45584475	5	6125	0.222222222222222
chr19	49989625	50007175	5	15600	0.230769230769231
chr2	11883550	11899275	5	14525	0.178343949044586
chr2	26986175	26996225	5	8725	0.222222222222222
chr2	63274350	63286975	5	11675	0.217391304347826
chr2	191924775	191933275	5	7750	0.177777777777778
chr2	202115175	202138700	5	22950	0.0477611940298507
chr2	204730575	204740025	5	8700	0.15929203539823
chr2	204802575	204817350	5	14150	0.111111111111111
chr2	231728125	231744175	5	15350	0.109289617486339
chr2	232254625	232262125	5	6700	0.214285714285714
chr20	34352575	34365900	5	12425	0.113744075829384
chr20	48723550	48733225	5	8675	0.193548387096774
chr21	42732100	42744275	5	11300	0.155619596541787
chr22	24104750	24112050	5	6775	0.202898550724638
chr22	32020800	32028375	5	7075	0.208955223880597
chr22	39472175	39497000	5	23375	0.113432835820896
chr22	40298900	40359425	5	60150	0.0373831775700935
chr22	40571525	40580625	5	8675	0.108695652173913
chr22	40810175	40815650	5	5025	0.222222222222222
chr22	46981650	46990250	5	8025	0.153846153846154
chr22	50679350	50690950	5	10275	0.228310502283105
chr3	10226700	10243600	5	15850	0.16
chr3	16335550	16362325	5	26150	0.08
chr3	41241750	41250300	5	7900	0.142857142857143
chr3	56947375	56963650	5	15000	0.148809523809524
chr3	105553650	105557900	5	3875	0.214285714285714
chr3	112689500	112697450	5	7225	0.214285714285714
chr3	128830825	128840125	5	8750	0.188034188034188
chr4	89741075	89745475	5	3950	0.170731707317073
chr5	6714950	6724200	5	8375	0.150375939849624
chr5	35873375	35878500	5	4800	0.099009900990099
chr5	55979875	55990025	5	9350	0.204081632653061
chr5	56479150	56490125	5	10675	0.0408163265306122
chr5	95143200	95162025	5	17075	0.193717277486911
chr5	171533425	171548525	5	14150	0.163934426229508
chr6	15246375	15261900	5	13875	0.229007633587786
chr6	20203875	20212600	5	7950	0.16289592760181
chr6	30645950	30659600	5	12800	0.166666666666667
chr6	109769350	109780975	5	10750	0.184397163120567
chr6	138186275	138205850	5	18400	0.230769230769231
chr7	37379875	37386775	5	6475	0.122448979591837
chr7	142490600	142513350	5	21625	0.0952380952380952
chr8	11309075	11317200	5	7450	0.210526315789474
chr8	28906875	28914700	5	7375	0.196078431372549
chr8	41889650	41897250	5	7175	0.110344827586207
chr8	71157325	71160200	5	2525	0.208333333333333
chr9	134495200	134507125	5	10850	0.194690265486726
chr9	134598775	134616000	5	16125	0.155555555555556
chrX	70316125	70334075	5	17050	0.162162162162162
chrX	117653525	117666475	5	12500	0.0863309352517986
chrX	129213525	129235075	5	20700	0.09375
chr1	1771025	1775400	4	4200	0.0597014925373134
chr1	28198250	28206400	4	7700	0.073394495412844
chr1	28520450	28528050	4	7300	0.0858895705521472
chr1	155909350	155917950	4	8275	0.0727272727272727
chr1	160175350	160180650	4	4950	0.087719298245614
chr1	160516225	160521200	4	4825	0.0666666666666667
chr1	160669850	160685225	4	15150	0.0735294117647059
chr1	175151475	175161725	4	9875	0.0675675675675676
chr1	230258525	230263975	4	5225	0.0970873786407767
chr1	244478575	244490300	4	11300	0.0952380952380952
chr10	63696675	63704950	4	7950	0.0945945945945946
chr10	82240775	82267075	4	25375	0.0892018779342723
chr10	121057900	121070900	4	12550	0.0526315789473684
chr11	48017950	48043675	4	25275	0.0451127819548872
chr12	9137975	9154550	4	15850	0.0571428571428571
chr12	54802600	54815525	4	12575	0.0523560209424084
chr12	92420775	92433200	4	12175	0.0578034682080925
chr12	105128450	105137275	4	8450	0.0987654320987654
chr13	99646375	99654325	4	7625	0.08
chr14	99644000	99735875	4	91450	0.00932400932400932
chr15	93360125	93366750	4	6275	0.0888888888888889
chr15	93386000	93393875	4	7450	0.0888888888888889
chr16	3866400	3876800	4	9925	0.0886699507389163
chr16	9217125	9222875	4	5425	0.0930232558139535
chr16	24020975	24029200	4	7975	0.0816326530612245
chr16	29818625	29841625	4	22150	0.0945945945945946
chr16	82683775	82694425	4	10400	0.0941176470588235
chr16	85638700	85652025	4	13000	0.04149377593361
chr16	88831450	88841700	4	9775	0.0610687022900763
chr16	89032100	89046025	4	13300	0.0864553314121038
chr17	14200175	14209850	4	9250	0.0705882352941176
chr17	65427225	65454175	4	26050	0.0756501182033097
chr17	72732200	72761125	4	27750	0.0738636363636364
chr18	46354750	46372100	4	17050	0.0310077519379845
chr18	46448025	46477875	4	29225	0.0645161290322581
chr19	7407975	7424350	4	15750	0.0642570281124498
chr19	9971175	9978250	4	6700	0.0721649484536082
chr19	47742075	47748325	4	6050	0.0769230769230769
chr19	48823125	48838300	4	14700	0.0540540540540541
chr2	60776000	60784975	4	8550	0.0740740740740741
chr2	113923525	113945550	4	21200	0.0659340659340659
chr2	198140825	198177425	4	35125	0.0771929824561404
chr2	203130600	203137225	4	6250	0.0816326530612245
chr2	231521425	231534650	4	12825	0.0789473684210526
chr20	62365950	62370875	4	4750	0.0606060606060606
chr22	23476750	23489150	4	11850	0.072992700729927
chr22	24820075	24838825	4	18225	0.054249547920434
chr22	38019225	38040125	4	20200	0.062015503875969
chr3	16937075	16950325	4	12775	0.0572916666666667
chr3	50464050	50470425	4	5950	0.096
chr3	56624975	56630725	4	5500	0.0701754385964912
chr3	69129600	69148175	4	17600	0.0804953560371517
chr4	80990400	80996475	4	5800	0.0776699029126214
chr4	83276850	83294375	4	17000	0.0701754385964912
chr4	103729800	103746600	4	16375	0.0692307692307692
chr5	79474325	79493750	4	18625	0.0804020100502513
chr6	170595950	170606625	4	10375	0.087719298245614
chr7	5457275	5470450	4	12875	0.045662100456621
chr7	45064775	45078450	4	13275	0.0506329113924051
chr8	41996250	42006800	4	10100	0.0880503144654088
chr8	61835075	61843975	4	8625	0.0784313725490196
chr8	81945775	81951975	4	5900	0.096
chr9	270225	284525	4	13175	0.0902612826603325
chr9	35937425	35946050	4	8400	0.0526315789473684
chr9	36135575	36155125	4	18750	0.0804020100502513
chr9	86589150	86594125	4	4775	0.09375
chrX	24493650	24501625	4	7425	0.0930232558139535
chr1	1146300	1158900	3	12500	0.015748031496063
chr1	42265025	42274075	3	8900	0.0173913043478261
chr1	206723975	206758300	3	33875	0.0164533820840951
chr11	3961700	3977650	3	15725	0.0161812297734628
chr11	35158850	35203175	3	43875	0.0191502094554159
chr12	92521550	92534075	3	12325	0.0177383592017738
chr14	77383750	77398850	3	15000	0.00985221674876847
chr16	84625575	84651450	3	25600	0.0215568862275449
chr21	46326225	46353750	3	27200	0.0199203187250996
chr22	40717750	40733250	3	15400	0.0170940170940171
chr3	16326075	16334675	3	8500	0.0146520146520147
chr3	111843850	111855200	3	11175	0.0217391304347826
chr3	113930975	113946550	3	15450	0.021505376344086
