# Supplementary material for: Large organized chromatin lysine domains help distinguish primitive from differentiated cell populations
Source: Nat Commun. 2021 Jan 21;12:499. doi: 10.1038/s41467-020-20830-9 (PMC7820432; doi:10.1038/s41467-020-20830-9)
Supplement: Supplementary file 3 — Supplementary Software [file 41467_2020_20830_MOESM3_ESM.zip › E034-H3K4me3_LOCKS.bed]

chr17	76729525	76769575	28	19950	6.7
chr19	49944400	50071900	28	40500	11.5609756097561
chr2	198100875	198188625	28	31975	8.88888888888889
chr3	30646050	30699050	28	27625	11.1304347826087
chr6	26086825	26332575	28	62675	10.3448275862069
chr9	92020775	92106225	28	33725	11.6
chr1	198605575	198659200	27	40550	4.08695652173913
chr17	36829800	37057925	27	50150	10.4642857142857
chr2	106354575	106420300	27	34425	8.17391304347826
chr3	151972050	152020750	27	24075	9.10344827586207
chr22	36744725	36815800	26	35225	10.0298507462687
chr17	75359850	75472775	25	55650	8.73015873015873
chr4	40192200	40249225	24	45300	5.70588235294118
chr11	35147425	35204600	23	28425	9.1
chr11	63952000	64128225	23	43225	9.02941176470588
chr15	31616975	31686075	23	39500	5.71111111111111
chr22	40296075	40349500	23	35550	3.73333333333333
chr5	35807875	35869125	23	23225	7.8125
chr9	130659375	130746350	23	38400	7.51020408163265
chr14	99646025	99754025	22	85500	8
chr17	38687925	38779100	22	27800	7.81333333333333
chr2	85055300	85136125	22	27950	5.04347826086957
chr1	40838800	40870625	20	23150	3.79591836734694
chr14	22947950	23068525	20	89175	6.77
chr11	128332850	128395975	19	55225	4.76923076923077
chr13	114884125	114928325	19	23050	6.19354838709677
chr15	93424150	93465825	19	24900	7.27272727272727
chr5	118651075	118696925	19	26375	7.32432432432432
chr19	1064650	1105750	18	22275	3.84090909090909
chr7	27169250	27240575	18	31175	6.40944881889764
chr1	169660225	169681375	17	13600	5.03703703703704
chr10	14595775	14647425	17	22250	3.96116504854369
chr11	67118825	67214550	17	41600	6.06666666666667
chr13	100003800	100037150	17	15525	5.03125
chr16	3148900	3224550	17	20500	6.04580152671756
chr5	169693425	169740650	17	24675	6.61538461538461
chr1	167448925	167488300	16	24475	3.84615384615385
chr11	48021100	48042425	16	10650	4.58461538461538
chr1	151788150	151813075	15	16275	3.14285714285714
chr15	44954125	45029100	15	29975	5.42480211081794
chr18	2955800	2995175	15	19175	5.52727272727273
chr6	143221325	143269575	15	23625	5.10160427807487
chr9	132789800	132817375	15	14600	5.31531531531532
chr1	111734950	111773600	14	23925	1.44262295081967
chr11	2155525	2173350	14	10325	3
chr11	60828025	60882750	14	20950	5.06666666666667
chr13	99947425	99969500	14	17100	2.66666666666667
chr14	91853975	91885700	14	24450	1.70833333333333
chr15	78336600	78370675	14	15875	6
chr19	1237000	1272425	14	23425	2.38095238095238
chr2	68946875	68980900	14	15575	5.48
chr2	99060725	99101700	14	18800	5.33333333333333
chr4	90204275	90240000	14	18850	3.24378109452736
chr10	112617125	112644100	13	13375	3.33009708737864
chr11	64611325	64656025	13	28375	3.72222222222222
chr11	117841000	117887325	13	18825	4.85714285714286
chr2	136871350	136897525	13	18075	1.30232558139535
chr3	18459550	18489450	13	24875	1.55555555555556
chr4	10094475	10120475	13	15950	5
chr4	109056375	109095050	13	22350	5.03030303030303
chr7	130622825	130671400	13	21250	4.47091412742382
chr1	12209025	12245625	12	21750	2.19277108433735
chr12	54359650	54403600	12	13875	4.52173913043478
chr12	65059325	65081875	12	17375	2.90196078431373
chr16	67184000	67227725	12	18575	3.14851485148515
chr19	905825	941800	12	16350	4.67605633802817
chr2	158268375	158304325	12	19875	1.94117647058824
chr22	30683975	30711225	12	13200	4.66666666666667
chr4	109027525	109039275	12	8200	1.34883720930233
chr5	118603375	118640325	12	17825	3.92941176470588
chr5	133433200	133474125	12	33225	2.43478260869565
chr6	31506675	31561850	12	28250	3.96923076923077
chr6	139446375	139484325	12	18375	3.42222222222222
chr7	50411050	50436425	12	19925	4.66666666666667
chr9	117125850	117161175	12	22650	3.07692307692308
chrX	64906475	64926225	12	8600	4.88888888888889
chr1	19781025	19813650	11	14550	3.36231884057971
chr1	167407350	167430500	11	11000	4.14285714285714
chr1	226822825	226879725	11	20250	4.33587786259542
chr10	6616675	6637750	11	15400	4.51612903225806
chr10	126404350	126433675	11	16275	2.35555555555556
chr11	795150	850400	11	22550	2.81675392670157
chr11	128154925	128175375	11	8325	3.44144144144144
chr11	128554850	128606375	11	23500	3.49
chr12	7033600	7081200	11	28700	2.75280898876404
chr12	32038875	32051700	11	7175	3.58333333333333
chr12	58225100	58246875	11	12100	3.5
chr14	77489575	77510525	11	13125	1.84375
chr14	100524925	100552075	11	22750	2.88
chr17	8013100	8096300	11	34200	2.6813880126183
chr17	76710675	76723825	11	8650	2.51948051948052
chr19	14472750	14496875	11	14200	2.31818181818182
chr22	37607950	37655900	11	22550	4.14754098360656
chr3	52250700	52288525	11	16025	3.86046511627907
chr5	39183200	39219650	11	31675	0.625454545454545
chr5	156599400	156632350	11	23850	2.99173553719008
chr6	24918125	24961825	11	23800	3.17159763313609
chr7	43622150	43635225	11	10000	1.53333333333333
chr7	150199550	150220025	11	15250	3.77777777777778
chr1	1135825	1155400	10	13875	2.63492063492063
chr1	32388225	32410975	10	16875	2.48387096774194
chr1	160593275	160618725	10	20500	3.58490566037736
chr10	22604450	22634850	10	13550	2.57142857142857
chr10	124892250	124920775	10	13450	3.72916666666667
chr11	65149050	65199625	10	21525	3.38341158059468
chr11	65320450	65356325	10	18750	3.67213114754098
chr13	24823700	24851125	10	16450	1.67058823529412
chr17	59474850	59494350	10	10800	2.07575757575758
chr19	10511775	10539525	10	13125	3.47222222222222
chr19	12885575	12918300	10	19700	2
chr19	39880450	39940050	10	26375	2.8
chr19	54368925	54386500	10	10700	3
chr2	113924575	113939650	10	9750	4
chr20	35568250	35583875	10	10050	1.53191489361702
chr20	39764950	39791175	10	18825	2.53333333333333
chr3	69128225	69147050	10	14925	2.52380952380952
chr3	108537500	108557675	10	13300	3.30434782608696
chr5	79476800	79490875	10	8475	3.44186046511628
chr6	112068725	112087875	10	15825	1.5
chr7	38393500	38409950	10	6100	3.88888888888889
chr9	135991350	136025375	10	19200	2.59340659340659
chr1	155936800	155953125	9	13900	0.592592592592593
chr1	198580750	198597700	9	6975	2.30555555555556
chr1	207078950	207104125	9	14350	2.41025641025641
chr10	22933200	22946800	9	8650	1.55555555555556
chr10	43890325	43916925	9	15275	3.40909090909091
chr10	73491525	73518500	9	18950	1.61344537815126
chr12	111863300	111876775	9	9750	2
chr14	22917975	22930025	9	9550	1.57142857142857
chr14	69245725	69288975	9	19675	2.57425742574257
chr15	60871325	60885575	9	12000	0.72463768115942
chr15	75068950	75092650	9	18625	3.35135135135135
chr15	96864625	96885200	9	12575	2.66666666666667
chr16	50299350	50318975	9	15425	1.65217391304348
chr16	68103650	68124500	9	10325	3.13725490196078
chr16	84627425	84651675	9	17125	2.76
chr17	7451550	7492750	9	17800	2.96428571428571
chr17	47268900	47308975	9	16025	3.43362831858407
chr18	46458475	46479675	9	12725	2.18439716312057
chr19	41102750	41121175	9	12975	1.42857142857143
chr21	46327700	46361750	9	23000	1.79439252336449
chr5	130586375	130612175	9	20375	0.893203883495146
chr6	33377200	33400400	9	15425	2.9811320754717
chr7	150174150	150182525	9	6625	2.10526315789474
chr7	158604325	158623400	9	12400	2.23809523809524
chr8	128999875	129009225	9	5325	2.68965517241379
chrX	1581375	1591300	9	7125	2.06060606060606
chr1	117341900	117353425	8	8400	1.53846153846154
chr1	154908225	154956900	8	21050	2.54922279792746
chr10	1089200	1109900	8	11300	2.05228758169935
chr10	33423425	33428800	8	3500	1.95
chr12	15100550	15116850	8	15100	0.588235294117647
chr12	53591075	53630775	8	19450	2.01351351351351
chr12	58132400	58167200	8	15325	2.87591240875912
chr12	122219475	122251525	8	24900	1.73846153846154
chr14	61787550	61818950	8	29725	0.37037037037037
chr14	61936975	61946600	8	7400	1.68421052631579
chr17	1952300	1963025	8	7725	1.51724137931034
chr17	38251675	38281300	8	15250	2.93877551020408
chr17	46669525	46692625	8	11400	2.75
chr17	72732450	72756725	8	17550	1.25714285714286
chr19	2040950	2062675	8	12125	2.75555555555556
chr2	42350625	42363200	8	6075	2.475
chr2	54784425	54809500	8	15025	2.84848484848485
chr2	68989600	69007125	8	13450	1.25
chr2	198060025	198078500	8	13750	2.13861386138614
chr2	204569025	204587525	8	14600	1
chr3	43327375	43340650	8	10650	2.90322580645161
chr6	112157750	112168575	8	7100	2.36144578313253
chr7	100136000	100148400	8	8975	2
chr7	114556125	114572850	8	9300	2.37349397590361
chr9	95709050	95736900	8	17150	2.92993630573248
chrX	64887000	64899925	8	9750	2.52173913043478
chr1	66836100	66841150	7	2450	2.25
chr10	6086850	6114900	7	13725	2.04123711340206
chr10	26767075	26772450	7	3425	1.15384615384615
chr10	74076825	74096975	7	10075	2.25196850393701
chr11	46363650	46384975	7	12100	2.29333333333333
chr11	60717625	60762500	7	24000	2.07038123167155
chr11	118084925	118098900	7	10950	1.75609756097561
chr11	118778025	118801700	7	22675	1.41935483870968
chr12	6552525	6580725	7	16000	1.7687074829932
chr12	9814750	9832950	7	12700	0.9
chr12	47585225	47618575	7	20000	1.50159744408946
chr12	48195700	48219425	7	15825	1.79746835443038
chr14	52326400	52336650	7	7750	1.80769230769231
chr14	61845925	61858350	7	9200	0.798076923076923
chr14	74207300	74229650	7	15975	1.98190045248869
chr16	57020125	57035125	7	12925	1.28
chr16	88836875	88861850	7	10125	2.31141868512111
chr17	14099675	14107425	7	4800	1.45454545454545
chr17	37925550	37937400	7	9225	0.841530054644809
chr17	72458700	72470750	7	8900	1.15942028985507
chr19	16470600	16487625	7	12575	0.909677419354839
chr19	30155600	30172450	7	12150	2.21428571428571
chr19	42379100	42397350	7	12925	2.0952380952381
chr2	196424025	196429650	7	3900	1.25925925925926
chr2	197021525	197049400	7	22375	1.4300518134715
chr2	227655500	227666525	7	9200	0.897959183673469
chr2	238595525	238612775	7	14125	2.19354838709677
chr2	241560150	241566775	7	4650	0.903225806451613
chr20	35088975	35096550	7	5200	2.09090909090909
chr20	52195100	52213675	7	14275	0.821917808219178
chr20	61546375	61571200	7	15525	1.31070496083551
chr3	27753650	27772100	7	12050	1.6551724137931
chr5	110559050	110574875	7	14000	0.461538461538462
chr6	31780225	31806350	7	14600	2.07246376811594
chr6	35693250	35704125	7	7075	2.22429906542056
chr6	42738400	42755025	7	9900	1.41818181818182
chr6	136603650	136612500	7	6975	1.81818181818182
chr7	2547475	2570900	7	16425	1.55311355311355
chr8	41901675	41910550	7	6100	1.48
chr8	141598300	141609700	7	8525	2.21428571428571
chr9	35645650	35665875	7	11400	1.7085020242915
chr9	130823500	130835725	7	7875	2.1203007518797
chr9	140345275	140357550	7	6600	1.9504132231405
chrX	78399375	78413575	7	12375	0.32
chrX	118809600	118828325	7	15375	1.3015873015873
chr1	25247125	25259300	6	10575	0.551724137931034
chr1	25869675	25893625	6	15675	1.44715447154472
chr1	26602275	26618425	6	13875	1.6875
chr1	112158575	112168650	6	6975	1.07142857142857
chr1	117293775	117313575	6	17825	0.666666666666667
chr1	154296925	154318950	6	13125	1.79411764705882
chr1	156458075	156478350	6	16425	1.28971962616822
chr10	77156000	77169775	6	10325	1.53488372093023
chr10	82244125	82261900	6	9750	1.50898203592814
chr10	102982500	102990050	6	5525	1.56962025316456
chr10	105667575	105678725	6	8675	0.863636363636364
chr10	106081425	106099650	6	13550	1.05681818181818
chr11	3852825	3883225	6	17975	1.53020134228188
chr11	3967075	3973000	6	3850	1.71875
chr11	31831350	31839925	6	6950	1.80769230769231
chr11	67033325	67058525	6	19750	1.51181102362205
chr11	108089725	108101600	6	10375	1.53333333333333
chr12	120448800	120453425	6	3075	1.09090909090909
chr13	99215200	99230500	6	11950	0.476190476190476
chr13	110430700	110440425	6	7025	1.02597402597403
chr14	22314625	22318175	6	2400	1.18518518518519
chr14	91831900	91844875	6	10225	0.864864864864865
chr14	102275500	102294200	6	17550	0.125
chr14	105939800	105958600	6	15175	1.24
chr15	60860325	60868550	6	6325	1.1304347826087
chr15	63787325	63800900	6	11400	1.325
chr15	67373050	67378725	6	4750	0.571428571428571
chr15	89164025	89173900	6	8775	0.426229508196721
chr16	29815750	29839175	6	17100	0.865979381443299
chr16	68297450	68310625	6	9225	1.46666666666667
chr16	86541425	86546325	6	3725	0.565217391304348
chr16	87414500	87428150	6	8150	1.41176470588235
chr17	26874450	26880175	6	4400	1.04761904761905
chr17	40825825	40836050	6	8900	0.325581395348837
chr17	76374025	76384450	6	6450	1.67741935483871
chr17	77784200	77789200	6	3025	1.85185185185185
chr17	79366175	79374725	6	7425	0.369230769230769
chr18	74811125	74820675	6	6075	1.32394366197183
chr19	2080000	2097900	6	13900	0.792626728110599
chr19	8632700	8643775	6	9425	0.439024390243902
chr19	13943950	13962100	6	13700	1.29824561403509
chr19	54871975	54884500	6	7975	1.40789473684211
chr2	42326300	42334825	6	6825	1.6
chr2	114644450	114653275	6	6975	0.493975903614458
chr2	127412900	127422625	6	7625	0.985507246376812
chr2	145265650	145282575	6	13150	1.04477611940298
chr2	175452600	175466600	6	12275	0.618181818181818
chr2	233178825	233187350	6	5950	1.08695652173913
chr20	50141700	50148150	6	3300	1.83157894736842
chr20	62265150	62274325	6	6450	1.22727272727273
chr21	30443600	30453175	6	6100	1.33333333333333
chr21	36408125	36424050	6	13100	0.564593301435407
chr21	43647650	43659050	6	6950	1.50602409638554
chr22	31673875	31692775	6	14075	1.45098039215686
chr3	47016325	47030900	6	9975	1.51295336787565
chr3	50272825	50284825	6	9750	0.487394957983193
chr3	50371325	50403950	6	17100	1.88321167883212
chr3	50637800	50662400	6	19350	1.6793893129771
chr3	114009850	114018900	6	7350	1.56666666666667
chr4	38663900	38676825	6	10075	0.666666666666667
chr5	92914525	92924725	6	7800	0.931818181818182
chr5	130714525	130719000	6	3500	0.714285714285714
chr5	131744825	131764000	6	11600	1.66187050359712
chr5	150527950	150538475	6	8825	0.575757575757576
chr5	180225250	180244175	6	14000	1.70212765957447
chr6	1609375	1614975	6	4075	0.818181818181818
chr6	25959150	25968475	6	5425	0.909090909090909
chr6	160397975	160404950	6	4075	1.41666666666667
chr7	45065550	45076950	6	8600	1.27272727272727
chr7	106504225	106513000	6	6175	1.04
chr7	138775525	138796800	6	17425	0.608695652173913
chr7	142492850	142512475	6	18100	0.559322033898305
chr7	150259250	150269825	6	9350	0.361904761904762
chr8	128986275	128995575	6	7800	0.507042253521127
chr8	134507975	134518100	6	9125	0.592592592592593
chr9	36135725	36148775	6	8500	1.39506172839506
chr9	130529325	130550100	6	13500	1.57777777777778
chr9	134602750	134615250	6	10725	1.70588235294118
chr9	139424125	139441850	6	10425	1.30143540669856
chrX	78416125	78424025	6	4700	1.33333333333333
chr1	2158050	2172400	5	11300	1.3
chr1	25357525	25361350	5	3250	0.571428571428571
chr1	47898000	47905275	5	5025	1.09836065573771
chr1	53097175	53104625	5	6300	0.640776699029126
chr1	61542150	61550475	5	6850	0.697674418604651
chr1	111413800	111424750	5	10575	0.0943396226415094
chr1	150583550	150586950	5	2775	0.558139534883721
chr1	161151300	161156350	5	4350	0.225806451612903
chr10	3845550	3854575	5	7475	0.395209580838323
chr10	11203125	11222875	5	19025	0.10077519379845
chr10	28619050	28624475	5	4675	0.75
chr10	33402800	33407300	5	3625	0.395604395604396
chr10	82213100	82234075	5	19925	0.118483412322275
chr10	131756625	131763400	5	5850	0.322033898305085
chr11	35066225	35069525	5	2175	0.9375
chr11	62305725	62326400	5	16300	0.8
chr11	73684475	73695525	5	9825	0.761904761904762
chr11	128493950	128500750	5	4650	1.14285714285714
chr12	9795275	9809775	5	12775	0.746987951807229
chr12	46608500	46614400	5	5325	0.289855072463768
chr12	68841050	68846075	5	3650	1.10344827586207
chr12	120662475	120669900	5	5125	1.14285714285714
chr12	125395700	125407125	5	9375	0.547945205479452
chr13	30719925	30725700	5	3550	1.21428571428571
chr13	40760975	40765625	5	3275	0.847058823529412
chr13	46740275	46758950	5	17650	0.495049504950495
chr14	92327000	92340850	5	12700	0.485714285714286
chr15	39916175	39921650	5	4100	1.33333333333333
chr15	88798450	88801050	5	1950	0.666666666666667
chr16	3068000	3080125	5	6650	1.27536231884058
chr16	30386175	30395025	5	7850	0.517857142857143
chr16	31880075	31891825	5	7375	1.25373134328358
chr16	57566775	57579000	5	7600	1.22171945701357
chr16	89423975	89428850	5	3575	0.846153846153846
chr16	89473700	89478150	5	3225	1.08333333333333
chr16	89548625	89558700	5	9200	0.481481481481481
chr17	259200	269575	5	9550	0.555555555555556
chr17	2694725	2702500	5	6050	1.18840579710145
chr17	6914150	6927625	5	8475	1.33333333333333
chr17	17078900	17087325	5	5425	1.27941176470588
chr17	17737450	17744300	5	5300	1
chr17	27219900	27230550	5	6200	1.1978021978022
chr17	27914350	27921525	5	6600	0.15
chr17	29814175	29822875	5	7650	0.260869565217391
chr17	33858775	33868975	5	9150	0.163636363636364
chr17	38218325	38228550	5	7200	1.26229508196721
chr17	38465150	38490550	5	15575	1.28934010152284
chr17	47814575	47826700	5	9450	0.68141592920354
chr17	56401475	56430825	5	23350	1.3
chr17	76348175	76357225	5	7675	1.24324324324324
chr17	79881200	79886875	5	4625	0.631578947368421
chr18	30349125	30352400	5	2800	0.555555555555556
chr18	53253100	53257725	5	4175	0.296296296296296
chr18	60819050	60830175	5	9550	0.689655172413793
chr19	1017050	1031250	5	9275	0.977346278317152
chr19	3176350	3189200	5	11275	0.266666666666667
chr19	4052825	4069900	5	11425	1.29180327868852
chr19	18057925	18063700	5	4825	0.261904761904762
chr19	35487050	35495025	5	6625	0.407185628742515
chr19	42051800	42063925	5	9375	1.08823529411765
chr19	44280825	44289575	5	7350	1.25
chr19	48823525	48837725	5	11925	0.571428571428571
chr19	50831725	50837725	5	5075	0.808510638297872
chr19	56145750	56170350	5	15400	1.06666666666667
chr2	5832725	5837525	5	3500	0.742268041237113
chr2	11883875	11891225	5	6125	0.764705882352941
chr2	28629300	28634350	5	3825	0.868421052631579
chr2	30446175	30463750	5	14125	0.505592841163311
chr2	43354575	43365000	5	9150	0.325842696629214
chr2	74205950	74216475	5	7250	1.23809523809524
chr2	101920475	101928325	5	5425	0.947368421052632
chr2	182168800	182177875	5	6025	1.1965811965812
chr2	197103750	197107050	5	2600	0.553191489361702
chr2	204797275	204810725	5	11450	0.857142857142857
chr2	241496525	241510675	5	11300	0.769953051643192
chr20	31553125	31561075	5	7300	0.3
chr20	49126125	49137575	5	9075	1.08823529411765
chr20	55964050	55976775	5	11600	1.13333333333333
chr20	57720600	57728400	5	6875	1.14285714285714
chr21	26932800	26942350	5	7750	0.730769230769231
chr21	34752500	34757800	5	3625	1.12871287128713
chr22	39539800	39549800	5	6925	1.06382978723404
chr22	50623150	50632150	5	7000	0.55793991416309
chr3	13455100	13463325	5	7900	0.178571428571429
chr3	16341175	16348950	5	6850	0.952380952380952
chr3	16351400	16355875	5	3075	0.952380952380952
chr3	71535725	71546050	5	8150	1.05405405405405
chr3	98282800	98285050	5	1400	1.30434782608696
chr3	186739700	186750275	5	8100	1.11627906976744
chr4	86395925	86399050	5	2200	1.11764705882353
chr4	103739050	103750425	5	10000	0.810810810810811
chr4	174448225	174452875	5	3850	0.416666666666667
chr5	1102300	1112425	5	7525	0.903225806451613
chr5	140981700	140988325	5	4100	1.11627906976744
chr5	150455500	150467075	5	8625	1.15254237288136
chr5	171537725	171543025	5	3850	0.774193548387097
chr5	175956650	175971625	5	12100	0.510510510510511
chr6	5995025	6009650	5	9800	1.13725490196078
chr6	17280625	17283600	5	2425	0.37037037037037
chr6	32804875	32824175	5	16675	0.803149606299213
chr6	144664250	144675975	5	8200	1.03448275862069
chr7	556725	562725	5	4875	0.453333333333333
chr7	50342625	50362575	5	18875	0.27906976744186
chr7	70596150	70598475	5	1725	0.842105263157895
chr7	143072275	143083950	5	8650	0.711111111111111
chr7	150940200	150949900	5	6600	1.01639344262295
chr8	27217950	27226450	5	5400	1.25
chr8	97165675	97173825	5	5475	1.01851851851852
chr8	101317250	101326425	5	7850	0.692307692307692
chr8	134063425	134094600	5	25425	0.90702947845805
chr8	145002000	145028125	5	20675	0.380952380952381
chr8	145686425	145693150	5	5700	0.425531914893617
chr9	123677725	123694900	5	15775	0.26865671641791
chrX	11775425	11785050	5	8950	0.226086956521739
chrX	12967700	12976575	5	8200	0.290322580645161
chrX	49117675	49130525	5	8850	1.01680672268908
chrX	70751275	70761525	5	9125	0.864864864864865
chr1	1563900	1567950	4	3900	0.0579710144927536
chr1	18957300	18961125	4	3225	0.317460317460317
chr1	25942300	25949825	4	6950	0.571428571428571
chr1	26866150	26874350	4	6525	0.503311258278146
chr1	32713000	32724550	4	10625	0.580645161290323
chr1	38509825	38513550	4	3050	0.615384615384615
chr1	43417625	43425525	4	7000	0.605263157894737
chr1	65427325	65433075	4	5050	0.775510204081633
chr1	90070925	90078725	4	7475	0.227272727272727
chr1	144535875	144540050	4	3050	0.627450980392157
chr1	150532575	150553150	4	18625	0.245333333333333
chr1	150974750	150982225	4	7150	0.0860215053763441
chr1	154150050	154156325	4	6125	0.0476190476190476
chr1	154472775	154475425	4	2325	0.538461538461538
chr1	154971300	154990700	4	18300	0.612612612612613
chr1	158801200	158803200	4	1600	0.740740740740741
chr1	172607275	172609575	4	1700	0.631578947368421
chr1	205281475	205291550	4	9325	0.216867469879518
chr1	206727900	206744250	4	15200	0.179640718562874
chr1	244210125	244215825	4	5275	0.193548387096774
chr1	246728100	246736575	4	7575	0.409090909090909
chr10	3818150	3829025	4	10350	0.125
chr10	8090450	8105175	4	14025	0.25531914893617
chr10	11186825	11194200	4	6750	0.252873563218391
chr10	70845875	70853650	4	7025	0.169014084507042
chr10	104401300	104412400	4	10475	0.679245283018868
chr10	115802600	115805525	4	2525	0.454545454545455
chr10	126846175	126850975	4	4425	0.131868131868132
chr11	1776650	1785975	4	8100	0.341176470588235
chr11	2015650	2019700	4	3500	0.369230769230769
chr11	2320350	2328725	4	7600	0.315789473684211
chr11	2397975	2402275	4	3700	0.22680412371134
chr11	2904175	2907950	4	3250	0.379310344827586
chr11	68778250	68781225	4	2175	0.677966101694915
chr11	79148225	79152575	4	3850	0.289855072463768
chr11	102284025	102288250	4	3325	0.613333333333333
chr11	116721900	116725125	4	2900	0.2
chr11	118205425	118218700	4	10125	0.666666666666667
chr11	118656675	118664000	4	6875	0.228571428571429
chr11	121334375	121339300	4	4075	0.387755102040816
chr12	1638875	1643550	4	3600	0.490566037735849
chr12	7791075	7794000	4	2400	0.347826086956522
chr12	9141750	9148225	4	6125	0.128205128205128
chr12	9907675	9918325	4	8250	0.39344262295082
chr12	10533450	10545075	4	9675	0.461538461538462
chr12	10558875	10562275	4	2875	0.413793103448276
chr12	10603075	10606025	4	2550	0.25
chr12	21926300	21928375	4	1825	0.25
chr12	54805250	54814650	4	8200	0.358974358974359
chr12	55361450	55362675	4	925	0.588235294117647
chr12	57630075	57637925	4	6350	0.321428571428571
chr12	120685875	120693175	4	5675	0.396825396825397
chr13	30509400	30512650	4	2650	0.523809523809524
chr13	42967100	42971025	4	2850	0.5
chr13	52217850	52220500	4	2450	0.166666666666667
chr13	88323125	88326850	4	3450	0.153846153846154
chr13	99866425	99872800	4	5250	0.48
chr13	108518200	108520725	4	2025	0.380952380952381
chr13	111211800	111216125	4	3950	0.116666666666667
chr14	21724200	21726475	4	1750	0.634146341463415
chr14	24778800	24784475	4	5075	0.595744680851064
chr14	98648700	98652675	4	3100	0.577777777777778
chr14	100703100	100708700	4	5400	0.0465116279069767
chr15	67390075	67397675	4	6175	0.531468531468531
chr15	70384600	70393650	4	8350	0.581818181818182
chr15	76627525	76635550	4	7275	0.340740740740741
chr16	729125	735325	4	4675	0.736111111111111
chr16	2562900	2571650	4	7175	0.533980582524272
chr16	2587075	2589450	4	2000	0.318181818181818
chr16	9051775	9058575	4	6025	0.294117647058824
chr16	11675075	11681775	4	6275	0.411764705882353
chr16	11889025	11893800	4	4150	0.337078651685393
chr16	27241350	27249925	4	8050	0.129032258064516
chr16	31188275	31195575	4	6650	0.161016949152542
chr16	49888225	49893475	4	4825	0.28169014084507
chr16	56224275	56228700	4	3700	0.545454545454545
chr16	57624800	57627275	4	1950	0.583333333333333
chr16	70554850	70560625	4	4675	0.375757575757576
chr16	80837025	80839200	4	1700	0.648648648648649
chr16	87898000	87903525	4	5175	0.144578313253012
chr17	1388225	1396425	4	6325	0.734939759036145
chr17	7117000	7124450	4	6575	0.366666666666667
chr17	7786125	7792975	4	6150	0.56140350877193
chr17	10556350	10560400	4	3300	0.5625
chr17	30813075	30819500	4	5525	0.32258064516129
chr17	38494500	38504675	4	7650	0.704918032786885
chr17	39495125	39497600	4	1625	0.731707317073171
chr17	43044300	43048150	4	3150	0.604651162790698
chr17	44266000	44273175	4	6725	0.75
chr17	45776475	45784050	4	5550	0.661290322580645
chr17	62772775	62778075	4	4400	0.348623853211009
chr17	74187225	74190100	4	2425	0.551724137931034
chr17	74260500	74269550	4	8300	0.421052631578947
chr17	76769875	76779450	4	8725	0.313253012048193
chr17	77769750	77775200	4	4475	0.766666666666667
chr17	77810125	77819050	4	8450	0.149532710280374
chr17	79315150	79320800	4	5175	0.235294117647059
chr18	19745125	19755050	4	8950	0.146788990825688
chr18	25755150	25758550	4	2825	0.509803921568627
chr18	67067425	67069950	4	1925	0.75
chr18	74839775	74846300	4	5925	0.697674418604651
chr19	1406600	1412350	4	5375	0.12
chr19	3358000	3361925	4	3475	0.2
chr19	11070575	11074675	4	3525	0.307692307692308
chr19	13205675	13216575	4	10650	0.0454545454545455
chr19	13259625	13281175	4	15225	0.721649484536082
chr19	15440825	15444900	4	3550	0.695652173913043
chr19	18413900	18418425	4	4175	0.25531914893617
chr19	30715800	30720200	4	4100	0.375
chr19	41808350	41817325	4	8675	0.186046511627907
chr19	41854850	41864500	4	7200	0.651162790697674
chr19	42754800	42760725	4	5450	0.315789473684211
chr19	42783325	42790650	4	6750	0.326530612244898
chr19	48757400	48763725	4	5600	0.214285714285714
chr2	8816550	8826325	4	9325	0.142857142857143
chr2	43396150	43404200	4	5950	0.736842105263158
chr2	66801775	66805600	4	3550	0.19672131147541
chr2	70310875	70319175	4	7550	0.5
chr2	72371750	72377650	4	5500	0.529411764705882
chr2	87012475	87020875	4	6850	0.5625
chr2	90448100	90451000	4	2475	0.5
chr2	127835750	127843425	4	5600	0.640883977900553
chr2	161260600	161265400	4	4125	0.740740740740741
chr2	173298550	173300650	4	1475	0.642857142857143
chr2	201979575	201998375	4	17950	0.0994854202401372
chr2	202119125	202132325	4	9175	0.774193548387097
chr2	225791025	225793825	4	2250	0.444444444444444
chr2	231523575	231526825	4	2800	0.372093023255814
chr2	232570550	232579025	4	7475	0.384615384615385
chr2	234261950	234266575	4	4050	0.261682242990654
chr20	34741950	34744750	4	2525	0.215384615384615
chr20	43270825	43282025	4	9650	0.428571428571429
chr20	44451650	44455875	4	2925	0.666666666666667
chr20	45979750	45987900	4	6725	0.626865671641791
chr20	47432825	47445525	4	11775	0.121359223300971
chr20	56881350	56886150	4	4000	0.513513513513513
chr20	61424900	61429075	4	3775	0.418604651162791
chr21	32552525	32560700	4	7425	0.160493827160494
chr21	44843925	44848150	4	3575	0.365384615384615
chr22	23521825	23528475	4	5925	0.535714285714286
chr22	38027525	38038525	4	9675	0.193905817174515
chr22	50218525	50224025	4	4475	0.475
chr3	14183350	14187025	4	2825	0.692307692307692
chr3	32497225	32504100	4	4700	0.701030927835051
chr3	46034375	46037975	4	3250	0.636363636363636
chr3	56815825	56824950	4	7125	0.39662447257384
chr3	71490325	71495625	4	3800	0.72
chr3	141129225	141133675	4	4050	0.307692307692308
chr3	151909775	151923750	4	11500	0.361204013377926
chr3	151958675	151965075	4	5875	0.625
chr3	195274925	195278750	4	3050	0.439024390243902
chr4	1795100	1797525	4	2025	0.375
chr4	7043600	7048200	4	4100	0.16
chr4	110568825	110571200	4	1750	0.516129032258065
chr4	143317950	143328975	4	9225	0.4
chr4	159089775	159094100	4	3650	0.275862068965517
chr5	32583000	32587750	4	4000	0.727272727272727
chr5	40675925	40690425	4	11100	0.680161943319838
chr5	58419600	58424375	4	3875	0.7
chr5	150518900	150522400	4	2525	0.704225352112676
chr5	171600075	171608375	4	7450	0.280701754385965
chr5	172191800	172200650	4	8125	0.11063829787234
chr6	15244500	15254000	4	8150	0.589473684210526
chr6	36507825	36516425	4	7875	0.154385964912281
chr6	42005950	42019450	4	12275	0.314285714285714
chr6	53197575	53202175	4	4050	0.307692307692308
chr6	58776575	58779300	4	2550	0.19047619047619
chr6	112187300	112195750	4	7750	0.210526315789474
chr6	137104775	137114800	4	8550	0.740740740740741
chr6	167532175	167539150	4	6225	0.483870967741935
chr7	17337700	17343075	4	4525	0.692307692307692
chr7	35075225	35078175	4	2750	0.16
chr7	48126700	48131475	4	4075	0.260869565217391
chr7	48135600	48138725	4	2525	0.545454545454545
chr7	71799925	71802950	4	2550	0.48
chr7	130594025	130601125	4	5225	0.574712643678161
chr7	149562125	149572725	4	10075	0.236111111111111
chr8	17779325	17785875	4	5175	0.72
chr8	25899225	25905825	4	5725	0.454545454545455
chr8	29946925	29962050	4	11750	0.571428571428571
chr8	80677325	80681425	4	3500	0.236363636363636
chr8	85094500	85097375	4	2450	0.51063829787234
chr8	101956450	101966225	4	7425	0.606498194945848
chr8	106329850	106332425	4	2375	0.275862068965517
chr8	143958950	143961200	4	1875	0.740740740740741
chr9	14311675	14316625	4	4600	0.172839506172839
chr9	33158100	33168475	4	9900	0.144444444444444
chr9	33455825	33459075	4	2400	0.777777777777778
chr9	95786675	95792425	4	5300	0.310344827586207
chr9	123663950	123668350	4	3750	0.251968503937008
chr9	132646125	132657600	4	9800	0.75
chr9	134139125	134158550	4	15850	0.445993031358885
chr9	134268475	134274425	4	5225	0.422018348623853
chr9	139557400	139564550	4	6400	0.305084745762712
chr9	139921400	139930100	4	8100	0.225352112676056
chrX	9430500	9435475	4	4225	0.548387096774194
chrX	38420025	38422475	4	2050	0.75
chrX	48570250	48572875	4	2025	0.486486486486487
chrX	71524650	71529375	4	4200	0.285714285714286
chrX	123350500	123353175	4	2250	0.431372549019608
chr1	858525	861500	3	2750	0.254545454545455
chr1	7989725	7991775	3	1950	0.0615384615384615
chr1	7999550	8002850	3	2875	0.24
chr1	8479225	8485225	3	5875	0.0307692307692308
chr1	10752950	10755600	3	2425	0.193548387096774
chr1	10853800	10856800	3	2775	0.256410256410256
chr1	15849725	15854400	3	4450	0.09375
chr1	21615400	21622625	3	6650	0.156862745098039
chr1	22378575	22383575	3	4525	0.201342281879195
chr1	23945400	23947575	3	2025	0.142857142857143
chr1	24827750	24835725	3	7750	0.152173913043478
chr1	25348200	25350950	3	2450	0.186046511627907
chr1	25592925	25594900	3	1775	0.185185185185185
chr1	29447900	29451825	3	3725	0.106382978723404
chr1	31215750	31234150	3	18175	0.0151745068285281
chr1	33812700	33816400	3	3300	0.169491525423729
chr1	40038950	40042925	3	3750	0.1
chr1	47694575	47698325	3	3575	0.10752688172043
chr1	51982475	51985475	3	2650	0.195652173913043
chr1	66815025	66818325	3	2825	0.269230769230769
chr1	67395025	67400725	3	5500	0.0779220779220779
chr1	76250200	76255925	3	5375	0.117647058823529
chr1	82265550	82269700	3	3950	0.0862068965517241
chr1	89662625	89667250	3	4225	0.172185430463576
chr1	104067575	104070075	3	2200	0.212121212121212
chr1	110042375	110048150	3	5150	0.163934426229508
chr1	144992700	144994925	3	2100	0.09375
chr1	156781300	156787175	3	5650	0.222222222222222
chr1	160544225	160550650	3	6000	0.115044247787611
chr1	166134350	166136825	3	2300	0.173913043478261
chr1	167442050	167444975	3	2600	0.189473684210526
chr1	168511950	168513325	3	1225	0.2
chr1	173833750	173840700	3	6375	0.163265306122449
chr1	174933425	174939050	3	5350	0.0963855421686747
chr1	197879500	197882425	3	2750	0.08
chr1	197884900	197888275	3	2900	0.207792207792208
chr1	198134650	198137750	3	2825	0.222222222222222
chr1	200988200	200993500	3	4925	0.112359550561798
chr1	203255600	203260400	3	4525	0.153846153846154
chr1	205196400	205199275	3	2750	0.075
chr1	206746725	206757200	3	9975	0.166666666666667
chr1	206857525	206861325	3	3425	0.2
chr1	224618100	224623975	3	5450	0.144927536231884
chr1	226248800	226254150	3	5000	0.126760563380282
chr1	234734975	234749475	3	13125	0.207446808510638
chr10	496450	497825	3	1275	0.137931034482759
chr10	14701075	14702275	3	1050	0.1875
chr10	22999100	23004375	3	4850	0.134969325153374
chr10	28965500	28969300	3	3550	0.123893805309735
chr10	35928500	35933225	3	4475	0.136363636363636
chr10	52175625	52178700	3	2775	0.269230769230769
chr10	72357150	72363800	3	6475	0.04149377593361
chr10	73524425	73534975	3	10325	0.0345679012345679
chr10	73838475	73850000	3	11225	0.0455580865603645
chr10	75631875	75635475	3	3450	0.0833333333333333
chr10	76583875	76587575	3	3550	0.0720720720720721
chr10	86087800	86091325	3	3350	0.0683760683760684
chr11	306950	321300	3	12775	0.185365853658537
chr11	554500	556525	3	1800	0.166666666666667
chr11	1889825	1893000	3	2875	0.214285714285714
chr11	45951050	45954900	3	3650	0.1
chr11	46692125	46695025	3	2575	0.212765957446809
chr11	61731150	61736375	3	4825	0.153846153846154
chr11	66111525	66116100	3	4375	0.0714285714285714
chr11	66405150	66411775	3	6425	0.1875
chr11	67978500	67982425	3	3675	0.169014084507042
chr11	68079550	68082300	3	2300	0.24390243902439
chr11	72352100	72354525	3	2175	0.25
chr11	82881300	82883350	3	1950	0.0740740740740741
chr11	116799650	116803750	3	3700	0.184615384615385
chr11	117820825	117824325	3	3350	0.173913043478261
chr11	118109700	118112750	3	2800	0.127659574468085
chr11	121319400	121327200	3	7625	0.0425531914893617
chr11	123300050	123304550	3	4250	0.103896103896104
chr11	125034175	125037425	3	2975	0.148148148148148
chr11	129148050	129150550	3	2225	0.24
chr12	1699675	1704875	3	5100	0.0291970802919708
chr12	3308950	3311275	3	2175	0.108108108108108
chr12	9100000	9107325	3	6750	0.149253731343284
chr12	10458225	10466300	3	7350	0.149466192170818
chr12	12160375	12164625	3	3825	0.205128205128205
chr12	24714250	24717150	3	2775	0.109090909090909
chr12	40009675	40016450	3	6150	0.223404255319149
chr12	45266625	45271075	3	4125	0.216216216216216
chr12	46117925	46127200	3	8575	0.16
chr12	51784325	51789625	3	4925	0.15
chr12	53845350	53848225	3	2725	0.0869565217391304
chr12	54474825	54477000	3	2025	0.2
chr12	54762250	54764450	3	1925	0.26865671641791
chr12	102222675	102225400	3	2475	0.164705882352941
chr12	104322050	104327200	3	4825	0.170940170940171
chr12	110717950	110722775	3	4700	0.0402684563758389
chr12	111176325	111181750	3	5125	0.242424242424242
chr12	111840775	111850325	3	8575	0.157894736842105
chr12	122062725	122068725	3	5175	0.192893401015228
chr12	123318925	123321850	3	2825	0.0784313725490196
chr12	125049625	125052950	3	3100	0.111111111111111
chr12	132312550	132316225	3	3325	0.145161290322581
chr12	133064725	133069750	3	4425	0.261904761904762
chr13	27743950	27747125	3	2875	0.222222222222222
chr13	30945200	30951600	3	5925	0.181818181818182
chr13	41235900	41242575	3	6375	0.0813008130081301
chr13	41578350	41582275	3	3400	0.213114754098361
chr13	42030800	42041150	3	10075	0.0528301886792453
chr13	76209300	76211750	3	2350	0.0506329113924051
chr13	91999000	92003075	3	3875	0.12
chr13	98084475	98088425	3	3625	0.219178082191781
chr13	99702950	99704725	3	1550	0.264150943396226
chr13	100632000	100636175	3	3875	0.202898550724638
chr14	21731525	21738525	3	6400	0.110169491525424
chr14	25076050	25078950	3	2800	0.1
chr14	27065675	27068300	3	2450	0.112676056338028
chr14	50358550	50366500	3	7625	0.145454545454545
chr14	50547575	50550950	3	3100	0.170212765957447
chr14	64319050	64322825	3	3575	0.146341463414634
chr14	64966300	64975300	3	8600	0.0571428571428571
chr14	71120375	71123675	3	2900	0.191489361702128
chr14	85995150	86002600	3	7125	0.258823529411765
chr14	89881725	89885125	3	3125	0.23728813559322
chr14	91972900	91977800	3	4350	0.25
chr14	93579175	93583250	3	3950	0.0714285714285714
chr14	98638025	98642525	3	3950	0.268456375838926
chr14	102187625	102189650	3	1850	0.153846153846154
chr14	103242600	103247800	3	4425	0.226950354609929
chr14	104603375	104606200	3	2500	0.25
chr14	105714000	105716075	3	1925	0.170212765957447
chr15	30113300	30115350	3	1800	0.244897959183673
chr15	31555925	31559750	3	3550	0.156862745098039
chr15	32161775	32163650	3	1675	0.227272727272727
chr15	35084200	35087575	3	2975	0.222222222222222
chr15	37387450	37395400	3	7775	0.0346020761245675
chr15	57592175	57595150	3	2700	0.172839506172839
chr15	66678175	66683625	3	4950	0.263157894736842
chr15	74832375	74836025	3	3425	0.148936170212766
chr15	79164500	79169925	3	5250	0.166666666666667
chr15	90543000	90546775	3	3650	0.0563380281690141
chr16	1358350	1362725	3	4275	0.0689655172413793
chr16	1659900	1665775	3	5275	0.245901639344262
chr16	2722175	2724225	3	1925	0.142857142857143
chr16	12172800	12175300	3	2300	0.115942028985507
chr16	30912850	30915900	3	2775	0.222222222222222
chr16	50775025	50781650	3	6375	0.0545454545454545
chr16	66555125	66559175	3	3850	0.166666666666667
chr16	85643775	85650950	3	7000	0.102564102564103
chr16	87886975	87890725	3	3475	0.2
chr16	88518525	88523650	3	4875	0.2
chr16	89159550	89165775	3	5900	0.22
chr17	881325	884400	3	2825	0.193548387096774
chr17	4841850	4855475	3	13100	0.0625
chr17	7736750	7750050	3	12575	0.128205128205128
chr17	8801825	8803125	3	1150	0.222222222222222
chr17	14200400	14208650	3	7975	0.0967741935483871
chr17	27273500	27280075	3	5975	0.193548387096774
chr17	27616950	27622200	3	4900	0.195121951219512
chr17	33377300	33380025	3	2550	0.114942528735632
chr17	34202425	34207925	3	5150	0.125874125874126
chr17	35290450	35296900	3	5975	0.144796380090498
chr17	35965275	35970200	3	4450	0.191616766467066
chr17	36101975	36105900	3	3625	0.168224299065421
chr17	40758800	40762800	3	3675	0.118518518518519
chr17	42439775	42441625	3	1725	0.107142857142857
chr17	47090825	47092025	3	1075	0.1875
chr17	48205925	48208425	3	2350	0.123076923076923
chr17	48995850	48997575	3	1575	0.166666666666667
chr17	62140300	62144850	3	4400	0.0583941605839416
chr17	65820725	65824475	3	3600	0.0606060606060606
chr17	66216700	66219475	3	2650	0.146341463414634
chr17	74147750	74148975	3	1025	0.266666666666667
chr17	74552675	74558300	3	5200	0.15
chr17	76337575	76341100	3	3175	0.162162162162162
chr17	79475700	79484675	3	8500	0.187134502923977
chr17	81036225	81042550	3	5600	0.169154228855721
chr18	3010775	3013975	3	2925	0.155555555555556
chr18	5542600	5544425	3	1700	0.15
chr18	8704025	8707575	3	3225	0.176470588235294
chr18	11147050	11149525	3	2350	0.142857142857143
chr18	12881875	12885175	3	3025	0.202247191011236
chr18	18687775	18692850	3	4950	0.0377358490566038
chr18	22928775	22932875	3	3750	0.122137404580153
chr18	33549925	33553800	3	3750	0.15
chr18	47719975	47722000	3	1850	0.151515151515152
chr18	56337650	56341925	3	3975	0.217391304347826
chr18	60872900	60877575	3	4425	0.136986301369863
chr18	60980125	60988600	3	8075	0.0948905109489051
chr18	72958000	72960975	3	2675	0.21505376344086
chr18	74202400	74208525	3	5625	0.169491525423729
chr18	77153000	77166925	3	13300	0.136518771331058
chr19	796250	802750	3	6100	0.129496402877698
chr19	1511975	1513950	3	1825	0.148148148148148
chr19	1747950	1750250	3	2125	0.153846153846154
chr19	1859700	1865450	3	5450	0.0689655172413793
chr19	3058475	3063600	3	4475	0.185714285714286
chr19	3759650	3763650	3	3475	0.269662921348315
chr19	3812200	3814075	3	1750	0.13953488372093
chr19	4470925	4475000	3	3800	0.150943396226415
chr19	5130025	5132775	3	2525	0.140350877192982
chr19	5717700	5721100	3	3250	0.2
chr19	6278025	6280675	3	2400	0.2
chr19	6735850	6741500	3	5375	0.0979020979020979
chr19	7770275	7772275	3	1750	0.260869565217391
chr19	10663175	10665425	3	2100	0.15
chr19	12720575	12725350	3	4350	0.21875
chr19	14527025	14531025	3	3875	0.0465116279069767
chr19	14616400	14618250	3	1600	0.259259259259259
chr19	16434500	16441750	3	6875	0.060377358490566
chr19	18302625	18306025	3	3125	0.151898734177215
chr19	18400700	18405475	3	4500	0.0886075949367089
chr19	18525475	18534075	3	7925	0.122137404580153
chr19	33790900	33795075	3	4025	0.0792079207920792
chr19	34285675	34289750	3	3850	0.133333333333333
chr19	35503750	35506650	3	2675	0.123711340206186
chr19	35631725	35634625	3	2525	0.222222222222222
chr19	35696100	35698000	3	1625	0.222222222222222
chr19	36203400	36210600	3	6625	0.159203980099502
chr19	39137725	39141950	3	3850	0.127659574468085
chr19	39154250	39155700	3	1350	0.153846153846154
chr19	39224425	39228375	3	3525	0.226086956521739
chr19	40455975	40459725	3	3250	0.259259259259259
chr19	45504150	45506150	3	1800	0.186046511627907
chr19	46799875	46803225	3	3125	0.193548387096774
chr19	47728975	47735300	3	6025	0.0754716981132075
chr19	47742325	47744925	3	2300	0.256410256410256
chr2	287250	290375	3	2800	0.232558139534884
chr2	7057025	7059500	3	2300	0.119402985074627
chr2	12855450	12863325	3	7525	0.0995850622406639
chr2	14772275	14776025	3	3275	0.266666666666667
chr2	20547500	20552250	3	4350	0.234234234234234
chr2	28612725	28621475	3	8525	0.2
chr2	32233400	32236950	3	3400	0.0895522388059701
chr2	37852400	37854150	3	1575	0.185185185185185
chr2	42395975	42400975	3	4750	0.0809248554913295
chr2	45395825	45397100	3	1150	0.230769230769231
chr2	56410800	56412900	3	1875	0.217391304347826
chr2	64878850	64882725	3	3625	0.170731707317073
chr2	66659225	66668250	3	8675	0.054380664652568
chr2	69865475	69874375	3	7825	0.175675675675676
chr2	85195550	85200725	3	4650	0.204545454545455
chr2	89157575	89161575	3	3775	0.0746268656716418
chr2	102971825	102975300	3	3300	0.150943396226415
chr2	103034200	103039925	3	5250	0.117647058823529
chr2	120687000	120691775	3	4600	0.133333333333333
chr2	128642000	128645175	3	3000	0.0824742268041237
chr2	134876075	134880425	3	4050	0.128571428571429
chr2	179342450	179347250	3	4425	0.202020202020202
chr2	182005700	182007700	3	1800	0.193548387096774
chr2	192540150	192547400	3	6700	0.240963855421687
chr2	200320525	200325250	3	4400	0.216216216216216
chr2	202896950	202901975	3	4800	0.0916030534351145
chr2	213401375	213404025	3	2525	0.130434782608696
chr2	214007200	214018200	3	10700	0.0956937799043062
chr2	219080975	219088325	3	6625	0.2
chr2	219148900	219157700	3	8275	0.116040955631399
chr2	231089675	231093275	3	3475	0.0634920634920635
chr2	235198000	235202250	3	3925	0.154929577464789
chr2	238874750	238878300	3	3225	0.240963855421687
chr2	239756000	239758500	3	2250	0.204081632653061
chr2	241937225	241939325	3	1875	0.2
chr20	1874450	1877200	3	2575	0.117647058823529
chr20	17944975	17954450	3	8725	0.152941176470588
chr20	23028275	23032225	3	3775	0.114942528735632
chr20	31069375	31073425	3	3800	0.162162162162162
chr20	31168675	31173975	3	5075	0.0628930817610063
chr20	34636550	34639600	3	2875	0.25
chr20	35489900	35492925	3	2725	0.25
chr20	48284900	48287100	3	2000	0.166666666666667
chr20	57414675	57416450	3	1650	0.24
chr20	57463100	57471025	3	7600	0.0851063829787234
chr20	61147775	61151550	3	3300	0.26865671641791
chr20	61406750	61408850	3	1725	0.266666666666667
chr21	19155525	19157400	3	1775	0.0666666666666667
chr21	35319575	35324325	3	4225	0.244897959183673
chr21	36397700	36400925	3	3050	0.16
chr21	48053800	48058675	3	4400	0.192592592592593
chr22	17597200	17600375	3	2750	0.22680412371134
chr22	19417050	19420950	3	3775	0.05
chr22	25457625	25459325	3	1500	0.25
chr22	25959525	25962800	3	2975	0.238805970149254
chr22	36724700	36733925	3	8900	0.222222222222222
chr22	37557725	37560975	3	2875	0.188679245283019
chr22	38709625	38714250	3	4375	0.0958904109589041
chr22	41346275	41349000	3	2600	0.0638297872340425
chr22	46464775	46471200	3	6075	0.0810810810810811
chr3	20080050	20086200	3	6050	0.0233918128654971
chr3	30699175	30701400	3	2000	0.166666666666667
chr3	50191800	50194125	3	2150	0.131578947368421
chr3	52085350	52092075	3	6425	0.145454545454545
chr3	56948675	56953200	3	4275	0.21875
chr3	71109325	71116425	3	6925	0.0319148936170213
chr3	71348950	71355500	3	6300	0.099009900990099
chr3	72494025	72496975	3	2675	0.147368421052632
chr3	73671225	73675000	3	3375	0.224489795918367
chr3	124770300	124775625	3	5000	0.128
chr3	126191325	126195750	3	4175	0.118811881188119
chr3	128834900	128841775	3	6625	0.0630630630630631
chr3	128897475	128903900	3	5975	0.196078431372549
chr3	129321875	129326500	3	4275	0.152866242038217
chr3	138663225	138666350	3	2775	0.212765957446809
chr3	156872375	156879275	3	6650	0.0888888888888889
chr3	164913425	164914975	3	1350	0.25
chr3	169377775	169382225	3	3950	0.252427184466019
chr3	185540400	185544500	3	3975	0.0983606557377049
chr3	185645100	185656400	3	11050	0.0790960451977401
chr4	2241275	2244450	3	2875	0.14
chr4	2536825	2540000	3	2850	0.229508196721311
chr4	26858550	26864750	3	5675	0.206896551724138
chr4	30718325	30725475	3	6875	0.053030303030303
chr4	55091925	55100625	3	7700	0.254098360655738
chr4	78737650	78743975	3	5650	0.19811320754717
chr4	81103525	81107325	3	3625	0.16
chr4	154407675	154412550	3	4450	0.1125
chr4	185744950	185748250	3	3025	0.192771084337349
chr4	187644125	187648625	3	4125	0.118518518518519
chr5	692300	694500	3	1900	0.258064516129032
chr5	6712000	6717600	3	5025	0.145077720207254
chr5	9544325	9548100	3	3575	0.114285714285714
chr5	72415450	72417050	3	1475	0.15
chr5	83677900	83681025	3	3000	0.06
chr5	95143775	95145625	3	1575	0.264150943396226
chr5	98103900	98111775	3	7025	0.232558139534884
chr5	113696525	113699750	3	3075	0.145454545454545
chr5	118643950	118646025	3	1925	0.136363636363636
chr5	128795275	128797800	3	2300	0.205882352941176
chr5	133425800	133427950	3	2025	0.105263157894737
chr5	138723350	138731350	3	7425	0.122302158273381
chr5	154133675	154138375	3	4375	0.1
chr5	156692200	156700950	3	8600	0.0327868852459016
chr5	158631250	158637500	3	5900	0.129032258064516
chr5	159894175	159900850	3	6300	0.181818181818182
chr5	170845675	170848100	3	2175	0.205882352941176
chr5	176852300	176861875	3	9150	0.0683229813664596
chr5	179333450	179335550	3	1950	0.145454545454545
chr6	389825	396275	3	5925	0.127450980392157
chr6	4774875	4778425	3	3225	0.181818181818182
chr6	7726025	7729100	3	2875	0.162162162162162
chr6	12008300	12013975	3	5275	0.204379562043796
chr6	17702200	17707850	3	5450	0.0714285714285714
chr6	32094725	32098800	3	3925	0.0731707317073171
chr6	32118925	32123425	3	4225	0.131386861313869
chr6	32154800	32165175	3	10125	0.056140350877193
chr6	32934600	32944350	3	9500	0.0935672514619883
chr6	39759800	39761575	3	1550	0.25531914893617
chr6	69343825	69346625	3	2675	0.0666666666666667
chr6	107435100	107438125	3	2825	0.125
chr6	109798700	109805350	3	6175	0.126582278481013
chr6	112124775	112127950	3	2875	0.176470588235294
chr6	117585700	117588375	3	2400	0.163934426229508
chr6	119026350	119032200	3	5375	0.131313131313131
chr6	119130375	119132175	3	1700	0.08
chr6	130339200	130342650	3	3275	0.121951219512195
chr6	134492025	134500150	3	7150	0.182481751824818
chr6	138187225	138196525	3	9125	0.0245398773006135
chr6	139690900	139697675	3	6050	0.266666666666667
chr6	163833550	163838950	3	5225	0.0775193798449612
chr6	166073825	166075975	3	1900	0.245614035087719
chr6	167363125	167373400	3	9700	0.115942028985507
chr7	2442400	2447075	3	4425	0.0863309352517986
chr7	5594475	5598975	3	4250	0.161616161616162
chr7	15724500	15726925	3	2250	0.106666666666667
chr7	19155500	19158150	3	2375	0.259259259259259
chr7	26233150	26245450	3	11900	0.0408163265306122
chr7	38369975	38376475	3	5925	0.205128205128205
chr7	44920050	44926300	3	5800	0.128342245989305
chr7	98738625	98742600	3	3875	0.0327868852459016
chr7	100492375	100495150	3	2550	0.140350877192982
chr7	100805850	100809550	3	3575	0.0530973451327434
chr7	104648875	104660450	3	10300	0.223325062034739
chr7	127670500	127673125	3	2425	0.133333333333333
chr7	150360725	150366350	3	5325	0.120805369127517
chr7	150380625	150387625	3	6275	0.131455399061033
chr7	150431625	150446075	3	13900	0.0518358531317495
chr7	152130450	152134550	3	3825	0.177777777777778
chr8	21644850	21647125	3	2025	0.262295081967213
chr8	22547475	22553800	3	5950	0.131147540983607
chr8	23074700	23083900	3	8575	0.155963302752294
chr8	27234525	27239250	3	4450	0.228571428571429
chr8	29931225	29942050	3	9675	0.230088495575221
chr8	37551825	37557925	3	5725	0.127659574468085
chr8	42009025	42014075	3	4750	0.0857142857142857
chr8	62624650	62627950	3	3150	0.105263157894737
chr8	101730400	101735675	3	5025	0.0886075949367089
chr8	122651500	122654600	3	2775	0.25
chr8	125575075	125578000	3	2525	0.195652173913043
chr8	131256925	131258525	3	1400	0.256410256410256
chr8	131259750	131261275	3	1375	0.157894736842105
chr8	133787000	133789300	3	2175	0.0769230769230769
chr8	145103375	145107225	3	3350	0.235294117647059
chr9	29211425	29215025	3	3350	0.128205128205128
chr9	35603450	35607500	3	3875	0.147058823529412
chr9	69785375	69787650	3	2025	0.228571428571429
chr9	87282625	87285975	3	3225	0.0560747663551402
chr9	91148850	91151150	3	2150	0.131147540983607
chr9	92137075	92139675	3	2325	0.210526315789474
chr9	95857025	95861775	3	4300	0.136645962732919
chr9	96337325	96340875	3	3350	0.111111111111111
chr9	110249000	110253900	3	4325	0.245614035087719
chr9	113798725	113801525	3	2550	0.179775280898876
chr9	117670150	117671800	3	1375	0.260869565217391
chr9	135225400	135231125	3	5200	0.160427807486631
chr9	139736725	139738900	3	2025	0.113207547169811
chr9	140444225	140447275	3	2750	0.202898550724638
chrX	2608425	2616600	3	7425	0.230414746543779
chrX	12985475	13000275	3	12025	0.257756563245823
chrX	16886300	16889825	3	3325	0.0862068965517241
chrX	39953025	39958875	3	5700	0.137931034482759
chrX	71320225	71323250	3	2700	0.265060240963855
chrX	117249450	117251400	3	1825	0.0967741935483871
chrX	128910575	128920700	3	9375	0.128617363344051
chrX	129215600	129222050	3	5900	0.135593220338983
chrX	135228500	135231025	3	2350	0.133333333333333
chrX	148620575	148623575	3	2775	0.14
chrX	149736600	149740375	3	3325	0.178217821782178
chrX	149860050	149865125	3	4825	0.0909090909090909
